# Supplementary material for: Unraveling proteomic chaos by independent component analysis—ClpX proficiency promotes the iron and oxygen limitation responses of Staphylococcus aureus and affects the intracellular bacterial behavior
Source: mSystems. 2025 Nov 17;10(12):e01092-25. doi: 10.1128/msystems.01092-25 (PMC12710355; doi:10.1128/msystems.01092-25)
Supplement: Table S1 — Rescaled maxLFQ protein abundances. [file msystems.01092-25-s0004.xlsx]

## Sheet: Sheet 1
locus tag	n_peptides	DclpX_exp_TSB_BR1	DclpX_exp_TSB_BR2	DclpX_exp_TSB_BR3	DclpX_exp_TSB_BR4	DclpX_exp_TSBDP_BR1	DclpX_exp_TSBDP_BR2	DclpX_exp_TSBDP_BR3	DclpX_exp_TSBDP_BR4	DclpX_exp_TSBmicroOx_BR1	DclpX_exp_TSBmicroOx_BR2	DclpX_exp_TSBmicroOx_BR3	DclpX_exp_TSBmicroOx_BR4	DclpX_stat_TSB_BR1	DclpX_stat_TSB_BR2	DclpX_stat_TSB_BR3	DclpX_stat_TSB_BR4	DclpX_stat_TSBDP_BR1	DclpX_stat_TSBDP_BR2	DclpX_stat_TSBDP_BR3	DclpX_stat_TSBDP_BR4	DclpX_stat_TSBmicroOx_BR1	DclpX_stat_TSBmicroOx_BR2	DclpX_stat_TSBmicroOx_BR3	DclpX_stat_TSBmicroOx_BR4	HG001_exp_TSB_BR1	HG001_exp_TSB_BR2	HG001_exp_TSB_BR3	HG001_exp_TSB_BR4	HG001_exp_TSBDP_BR1	HG001_exp_TSBDP_BR2	HG001_exp_TSBDP_BR3	HG001_exp_TSBDP_BR4	HG001_exp_TSBmicroOx_BR1	HG001_exp_TSBmicroOx_BR2	HG001_exp_TSBmicroOx_BR3	HG001_exp_TSBmicroOx_BR4	HG001_stat_TSB_BR1	HG001_stat_TSB_BR2	HG001_stat_TSB_BR3	HG001_stat_TSB_BR4	HG001_stat_TSBDP_BR1	HG001_stat_TSBDP_BR2	HG001_stat_TSBDP_BR3	HG001_stat_TSBDP_BR4	HG001_stat_TSBmicroOx_BR1	HG001_stat_TSBmicroOx_BR2	HG001_stat_TSBmicroOx_BR3	HG001_stat_TSBmicroOx_BR4
Cm	6	9.08325e-05	0.000121005	0.000638958	4.95563e-05	0.000222081	0.000143896	3.3477e-05	0.000103695	0.000251951	0.000338132	0.00017317	3.81742e-05	0.000197662	0.00027352	7.29622e-05	0.000571545	0.000144927	0.00146157	0.000138716	0.000999406	0.00028426	0.000127549	0.000157589	0.000143475	0.000198633	0.000257113	0.000162067	8.76139e-05	0.000469577	0.000184832	0.000211107	0.000169212	0.000621713	0.000149244	6.85293e-05	0.000130438	0.000309827	0.000342376	0.000152515	0.00049153	0.000798167	0.000352629	0.000151589	0.000106917	0.000159945	0.000283534	0.000256396	0.000346841
Km	9	0.059403	0.0984004	0.0945535	0.0860638	0.0863409	0.0737777	0.0905162	0.0739757	0.0852839	0.0794381	0.0704775	0.0683367	0.0445236	0.0499072	0.0471165	0.0663159	0.0286848	0.0419793	0.0307672	0.0374201	0.0345087	0.0476491	0.0558645	0.0442343	0.000638171	0.000657303	0.0018154	0.00171065	0.00229532	0.0037448	0.00265498	0.00173907	0.00182577	0.000449186	0.00191749	0.0017056	0.00258432	0.000937367	0.00141677	0.00194107	0.0026765	0.00256258	0.00172644	0.00132224	0.000687881	0.00113327	0.00143125	0.000846621
SAOUHSC_00001	22	0.0266972	0.0249948	0.0255964	0.0252937	0.0254826	0.0266034	0.0241511	0.0254989	0.0324027	0.0266968	0.0274558	0.0246957	0.0212005	0.0216034	0.0204744	0.0216705	0.0198686	0.0207013	0.0195113	0.0199611	0.0298877	0.0242299	0.0252343	0.026473	0.026225	0.0253553	0.0245193	0.0241247	0.0236177	0.0229718	0.0226715	0.0242325	0.0278246	0.0267299	0.0262725	0.0269253	0.0228845	0.0236001	0.0240063	0.0260849	0.0219535	0.0237537	0.0229496	0.0219535	0.0250278	0.0247167	0.0284198	0.0284895
SAOUHSC_00002	22	0.0934499	0.112705	0.11848	0.10878	0.0829137	0.0908877	0.0956073	0.0941689	0.082254	0.102089	0.100074	0.108013	0.101854	0.107367	0.110726	0.106551	0.0887558	0.0885613	0.0935639	0.10875	0.0948103	0.105693	0.103333	0.119486	0.107941	0.108227	0.10786	0.10323	0.103838	0.0971928	0.0949169	0.100375	0.101345	0.0991177	0.108657	0.106426	0.0983952	0.0959178	0.107613	0.0975224	0.0866546	0.0898193	0.0914807	0.094634	0.0985462	0.102535	0.10111	0.107726
SAOUHSC_00003	3	0.0609293	0.0493602	0.0406793	0.0552609	0.0440386	0.036041	0.0706203	0.0292146	0.0335268	0.0475657	0.0436023	0.0488485	0.0233609	0.0451018	0.0419572	0.0605245	0.0414112	0.0284473	0.0420903	0.0309448	0.0270754	0.0273141	0.0283483	0.0283944	0.0415126	0.0476665	0.0352287	0.0327923	0.0510701	0.0446601	0.047087	0.0572667	0.0177488	0.0363369	0.0500247	0.0297533	0.0361341	0.0459701	0.0212028	0.0359565	0.0467612	0.0430072	0.0408598	0.0229549	0.0305678	0.032721	0.0243348	0.0130961
SAOUHSC_00004	11	0.00587173	0.00524247	0.00569061	0.00575452	0.00511167	0.00517019	0.00495442	0.00540098	0.00593594	0.00568839	0.00580509	0.00500223	0.0035525	0.00405994	0.00332564	0.00398182	0.00341066	0.00356136	0.00321823	0.00340346	0.00427243	0.00383618	0.00390764	0.00398135	0.00442652	0.00450492	0.00422076	0.00416128	0.00395488	0.00368861	0.00373797	0.00417894	0.00423614	0.00419649	0.00363454	0.00385133	0.00348817	0.00346057	0.00357976	0.00365228	0.00306297	0.00395843	0.00350881	0.00342147	0.00344532	0.00346648	0.00383746	0.00390817
SAOUHSC_00005	31	0.0349898	0.0341685	0.035891	0.0342694	0.0302966	0.0319732	0.0319462	0.030487	0.0329046	0.034665	0.0377302	0.0353047	0.033458	0.0373656	0.0361805	0.0361067	0.0270873	0.0283134	0.0270602	0.0265575	0.0281086	0.030804	0.0319546	0.0316265	0.031879	0.03253	0.0320323	0.0307391	0.0266413	0.0253601	0.0278602	0.028692	0.0316534	0.0307687	0.0331723	0.0322802	0.037108	0.0411593	0.0395458	0.0365	0.0265425	0.0305564	0.0269621	0.0269704	0.0335824	0.0334715	0.0347973	0.0310116
SAOUHSC_00006	32	0.0687521	0.0656701	0.0683788	0.0676277	0.0587982	0.0646498	0.0632701	0.0611919	0.0679799	0.0663483	0.0653329	0.0627187	0.0659379	0.0674681	0.0616891	0.0680485	0.0548022	0.0589346	0.0518685	0.0557436	0.0578583	0.0562111	0.05563	0.0597985	0.0530478	0.0551774	0.0560826	0.0566222	0.0505105	0.052573	0.050244	0.0511813	0.0552008	0.0566142	0.0577715	0.0569438	0.0598684	0.0653306	0.0627302	0.0606109	0.0479892	0.0520624	0.0497264	0.0483171	0.0533964	0.0512376	0.0506508	0.0508232
SAOUHSC_00007	5	0.00325674	0.00249082	0.00259038	0.00296582	0.00483608	0.0049217	0.00466364	0.00452736	0.00354282	0.00326109	0.0032803	0.00344992	0.00146407	0.00134432	0.00190223	0.00172124	0.00243741	0.00210721	0.00264226	0.0022933	0.00214803	0.00154653	0.00183233	0.0014264	0.00353923	0.00315793	0.0033586	0.00370006	0.00435665	0.0043419	0.00437158	0.00450355	0.00461997	0.00465379	0.00405684	0.00442156	0.00172102	0.00203615	0.00197494	0.00209392	0.00287212	0.00176642	0.0031794	0.00307131	0.00321673	0.00285864	0.00259986	0.00320244
SAOUHSC_00008	18	0.000496188	0.000650349	0.000508099	0.000623427	0.000178333	0.000926629	0.000721296	0.000363147	0.000690735	0.000646035	0.000420665	0.000676854	0.0247712	0.0248149	0.0277122	0.0258762	0.00411792	0.00560799	0.00428885	0.00685992	0.00144168	0.00170059	0.00144913	0.00158234	0.000345993	0.000555278	0.00087297	0.000470246	0.000653633	0.000485455	0.000347378	0.00037179	0.000684984	0.000911831	0.000423061	0.000728748	0.0498528	0.0447658	0.0425951	0.0438878	0.0103065	0.00817244	0.0093796	0.00871585	0.00153325	0.00210027	0.00163767	0.00111177
SAOUHSC_00009	25	0.0996842	0.0856314	0.0944718	0.0929898	0.0687818	0.0647086	0.0696554	0.0692379	0.122094	0.118426	0.113977	0.115097	0.176207	0.175237	0.160901	0.176549	0.0480775	0.0511038	0.0478758	0.0493193	0.130714	0.155109	0.113916	0.153733	0.0991534	0.0972497	0.0936454	0.0992018	0.0839256	0.0803995	0.0771916	0.0872936	0.141835	0.129893	0.130415	0.135806	0.125603	0.140368	0.128147	0.12331	0.0508472	0.0580865	0.0547728	0.0563886	0.136659	0.122784	0.128613	0.126192
SAOUHSC_00013	3	8.83453e-05	0.000146452	8.63512e-05	7.64319e-05	0.000121268	6.49371e-05	0.000104178	4.11816e-05	7.0036e-05	9.89153e-05	6.01815e-05	0.000208687	0.000322675	0.000301637	0.000385383	0.000274038	0.000499107	0.000615153	0.000540494	0.000589705	0.000150827	0.000161007	0.000195693	0.000234599	0.000206882	0.000102155	0.000115946	8.91954e-05	0.000124278	0.000179178	0.000172642	0.00011175	8.23225e-05	0.000107419	9.64861e-05	0.000207931	0.00073249	0.000525531	0.00070256	0.000408686	0.000635731	0.000969173	0.000910508	0.000691572	0.0001041	9.09612e-05	3.94049e-05	6.5537e-07
SAOUHSC_00014	3	0.00972084	0.00862368	0.00892574	0.00913829	0.0138782	0.0106582	0.00952694	0.0109134	0.0150034	0.00931423	0.011358	0.0098952	0.00466513	0.004506	0.00403076	0.00447322	0.00485641	0.00488006	0.0051253	0.00468384	0.0084169	0.00497224	0.00521843	0.00492683	0.00642194	0.00627038	0.00645539	0.00643195	0.00789611	0.00741833	0.00803432	0.00892071	0.00703125	0.00751663	0.00733709	0.00733814	0.0032649	0.00349328	0.00385501	0.00429102	0.00447187	0.0057825	0.00544408	0.00483057	0.00395814	0.00416352	0.00459623	0.0035614
SAOUHSC_00015	20	0.023744	0.0223089	0.0229888	0.0233281	0.0263247	0.0259354	0.0245829	0.0271368	0.0264482	0.0244235	0.0254405	0.0219896	0.0190855	0.020318	0.0194745	0.0205403	0.0202069	0.0207005	0.0183545	0.0190765	0.0219039	0.019936	0.0202563	0.0208295	0.0146813	0.0157432	0.0148616	0.015643	0.0174647	0.0170487	0.0176144	0.0182922	0.0172509	0.0173982	0.0175587	0.0168818	0.0148411	0.0160259	0.0169764	0.0155928	0.0157988	0.0167724	0.0159842	0.0158134	0.014791	0.0155498	0.016539	0.0151353
SAOUHSC_00017	8	0.174258	0.126223	0.139181	0.16122	0.163807	0.132069	0.122956	0.128127	0.183638	0.172058	0.173952	0.150427	0.0551153	0.0543094	0.0552403	0.0541328	0.0422026	0.0470432	0.0373339	0.0395149	0.0768988	0.0544224	0.0592599	0.052363	0.106671	0.120522	0.108895	0.118965	0.120861	0.113025	0.113371	0.143054	0.197603	0.18284	0.17787	0.19257	0.0537322	0.0603035	0.0641302	0.04801	0.042232	0.0644937	0.0414705	0.0467086	0.0780612	0.0646084	0.0785673	0.0832187
SAOUHSC_00018	13	0.0124847	0.0132942	0.012577	0.0126881	0.0113049	0.0117726	0.0120966	0.0106379	0.0126365	0.012125	0.0130942	0.0114497	0.00757114	0.00834836	0.0088945	0.00855988	0.00964367	0.00892032	0.00943576	0.00859501	0.0118662	0.0105316	0.0120575	0.0122756	0.0112095	0.0110075	0.0112405	0.0104875	0.0104212	0.0102729	0.0109391	0.010765	0.0102749	0.0110113	0.0107632	0.0111724	0.00770059	0.00775562	0.00806188	0.00799443	0.00761176	0.00830995	0.00761891	0.00777504	0.00973712	0.00935548	0.00934757	0.00899822
SAOUHSC_00019	22	0.0230199	0.0249116	0.0239995	0.0254765	0.0191816	0.0182087	0.0233343	0.0198725	0.0219932	0.0219978	0.0238934	0.0224027	0.0501685	0.057462	0.0511688	0.0598012	0.0159869	0.0251952	0.0141617	0.0227897	0.00748092	0.00876382	0.00805935	0.00856769	0.0150551	0.0140735	0.0147087	0.0139882	0.0127908	0.0123747	0.0145638	0.0111827	0.0154947	0.0157072	0.0142484	0.0158511	0.0534718	0.0506363	0.0472097	0.0449413	0.0400338	0.0434923	0.0417357	0.0454872	0.00605667	0.00539246	0.00498938	0.00649606
SAOUHSC_00020	13	0.0163689	0.0182275	0.019383	0.017093	0.0169899	0.0206902	0.0186334	0.0198437	0.0202087	0.0201391	0.0191709	0.0155682	0.0309398	0.0302004	0.0300369	0.0287145	0.0225941	0.0213101	0.022405	0.0224598	0.0377724	0.0332693	0.0308966	0.0317428	0.014971	0.0164953	0.0158407	0.0152648	0.0132969	0.0132065	0.0168889	0.012216	0.0175783	0.0177385	0.0189933	0.0193631	0.0290177	0.0299639	0.0274223	0.0215542	0.0170747	0.0148699	0.0173339	0.0160241	0.0309897	0.0310849	0.0298776	0.029216
SAOUHSC_00021	21	0.00551764	0.005349	0.00580223	0.00531324	0.00615587	0.00645523	0.00580596	0.00648146	0.0073746	0.00663367	0.00663588	0.00572842	0.00631417	0.00670381	0.00602297	0.00656339	0.00549999	0.00571103	0.00549748	0.00546739	0.00749731	0.00679184	0.00695001	0.00664732	0.0040654	0.00416282	0.00408644	0.0040395	0.00403783	0.00407698	0.00419167	0.0035171	0.00502548	0.00554632	0.00529312	0.00502022	0.00512477	0.00552682	0.00559602	0.00551878	0.00451493	0.00425492	0.00457555	0.0043372	0.00555783	0.0056953	0.00542602	0.00555038
SAOUHSC_00022	17	0.00490005	0.00445003	0.00502624	0.00477976	0.00484026	0.00572691	0.00482395	0.00568546	0.00656525	0.00568698	0.00589753	0.0049108	0.00617977	0.00611155	0.00515986	0.00567774	0.00467551	0.00476719	0.00430047	0.00463014	0.00787148	0.00690285	0.00665388	0.00672349	0.0027833	0.00284199	0.00290786	0.00286388	0.00253261	0.0027369	0.00270648	0.0028592	0.00426345	0.00409259	0.0036427	0.00366155	0.00397841	0.00404823	0.0039673	0.00398772	0.00308667	0.00310622	0.00342122	0.00322005	0.00526503	0.00487001	0.00529885	0.00533296
SAOUHSC_00023	11	0.00472789	0.00431697	0.00475218	0.00434706	0.00412135	0.00487506	0.00399863	0.00557096	0.00492814	0.00490301	0.00567148	0.00457282	0.00508079	0.00528069	0.0047667	0.00505277	0.00448304	0.00409339	0.00407876	0.00437863	0.0060052	0.00579938	0.00579539	0.00619988	0.00229571	0.00245904	0.00231227	0.00238615	0.00244843	0.00222901	0.0026321	0.00253532	0.00343241	0.00355854	0.00344814	0.00306851	0.0028977	0.00353177	0.00325025	0.00333534	0.00288028	0.00306651	0.00284049	0.00275711	0.00429994	0.00395056	0.00478392	0.00476469
SAOUHSC_00024	9	0.00504765	0.00425452	0.00449348	0.00502212	0.00307143	0.00251297	0.00305698	0.0026691	0.00491567	0.00517109	0.00401165	0.00482327	0.00228068	0.00205122	0.00185499	0.00181237	0.00101212	0.000524984	0.00100479	0.000729582	0.00225653	0.00216278	0.00242396	0.00225424	0.00371746	0.00331483	0.00367964	0.00361963	0.00209202	0.00170386	0.00186321	0.00166024	0.00365372	0.00347231	0.00319127	0.00355461	0.00121243	0.00116682	0.00111976	0.00114451	0.000894926	0.000441619	0.000842002	0.000869503	0.00229982	0.00237202	0.00185755	0.00179756
SAOUHSC_00025	7	7.38835e-05	0.000114443	7.29636e-05	6.51901e-05	4.48464e-06	6.15027e-05	0.000130266	7.62489e-05	0.000155272	0.000141631	7.74861e-05	0.000116377	0.000171229	0.000278614	0.000256906	8.33729e-05	0.000174858	0.000144979	0.000182942	9.98025e-05	0.000349526	0.000182239	0.000510816	0.000211438	0.000195573	0.000319589	0.000223489	0.000413202	0.000214512	0.000172476	7.24448e-05	1.8638e-05	0.000292477	0.000246042	0.000411065	0.000312342	0.000518419	0.000331603	0.000197788	0.000557189	0.000597315	0.00030784	0.0002205	0.000255574	0.000463308	0.000521986	0.000634106	0.000564154
SAOUHSC_00027	7	0.00629392	0.00553482	0.0059244	0.00574922	0.00789681	0.00554171	0.00540925	0.00684389	0.00750762	0.00532232	0.00569382	0.00568868	0.0106431	0.00966548	0.0100253	0.010031	0.0073785	0.00855437	0.00746282	0.00872419	0.0131282	0.00798455	0.0100832	0.00878618	0.00808595	0.0072987	0.00826056	0.00834899	0.00936492	0.00898453	0.00843205	0.0102252	0.0101841	0.00896128	0.00846685	0.00895951	0.0139088	0.0154522	0.0147402	0.0150712	0.0116849	0.0130333	0.0126291	0.0117865	0.0120958	0.0125442	0.0125781	0.0150202
SAOUHSC_00030	23	0.0017428	0.00176523	0.00188433	0.00177325	0.00165327	0.00155382	0.00160545	0.00148253	0.00167462	0.00171046	0.00178085	0.00163343	0.00597296	0.00619027	0.006496	0.00612031	0.0040056	0.00406352	0.00389825	0.00386409	0.00281527	0.00334225	0.00323127	0.00340297	0.00238534	0.00253882	0.0024296	0.00258731	0.00217831	0.00192103	0.00211543	0.00210475	0.0016286	0.00193297	0.00172213	0.00164575	0.00733697	0.00809459	0.00777638	0.00751901	0.00385115	0.00352622	0.00392469	0.00384077	0.00378124	0.00369756	0.0032522	0.00344481
SAOUHSC_00034	3	0.00257448	0.0023434	0.00254092	0.00275586	0.00334355	0.00210136	0.00209258	0.00233853	0.00330302	0.00212874	0.00192311	0.00242513	0.00123957	0.000599752	0.000805782	0.000542881	0.000750428	0.00069568	0.000739014	0.000644218	0.0023801	0.00126172	0.00165954	0.00107256	0.00382916	0.00382968	0.00354433	0.0035654	0.00349116	0.00367625	0.00365971	0.00334615	0.00356646	0.00288114	0.00294425	0.00332594	0.000749803	0.00100534	0.000800225	0.000648408	0.000710133	0.000822787	0.000810965	0.00106001	0.00171736	0.00176113	0.00205653	0.00175413
SAOUHSC_00035	6	0.000551943	0.000580112	0.000574777	0.000599271	0.000447656	0.000395684	0.000409067	0.000285198	0.000329969	0.000497788	0.000437546	0.000494029	0.000222986	0.000192097	0.000247745	0.000229262	0.000244889	0.000202783	0.00032014	0.000253079	0.000251026	0.000150101	0.000247752	0.000222564	0.00026548	0.000278148	0.000364412	0.000282372	0.000351017	0.000322215	0.000414225	0.000341742	0.00022024	0.000228033	0.000242382	0.000267429	0.000123985	0.00018851	0.000124085	0.000151132	0.000188359	0.00028216	0.000207886	0.000187674	0.000210521	0.000239422	0.000289476	0.000299658
SAOUHSC_00036	7	0.00099211	0.000799134	0.000782335	0.000866243	0.000502461	0.000474425	0.000519159	0.000505843	0.000601305	0.0006292	0.000650598	0.00063747	0.000431136	0.000439061	0.000293841	0.00038198	0.000186101	0.000242949	0.000196204	0.00027302	0.000187738	0.00023329	0.00023225	0.000200867	0.000290946	0.00034707	0.000322399	0.000371423	0.0002976	0.000218434	0.000202518	0.000233192	0.000389836	0.000384652	0.000380578	0.000381202	0.000326329	0.000289989	0.000231613	0.000243958	0.00013626	6.8099e-05	0.000124975	0.00017764	0.00022725	0.000198294	0.000128101	0.000213217
SAOUHSC_00037	6	0.000260939	0.000214705	0.000187615	0.000264261	0.00019593	9.30228e-05	0.000256791	0.000128538	0.000106131	0.000256519	0.000182966	0.000196457	0.000520685	0.000448315	0.000527376	0.000523435	0.000406695	0.000517532	0.000346234	0.00055225	0.000209269	0.000291137	0.000410565	0.00020165	0.000169985	0.000165327	0.000193389	0.000262123	0.000184303	0.000280698	0.000216293	8.11065e-05	0.000247543	0.000260796	0.000187553	0.000175546	0.00125651	0.000900946	0.000407409	0.0012258	0.000409148	0.000406205	0.000499045	0.000525512	0.000515774	0.000567156	0.000573879	0.000463788
SAOUHSC_00039	15	0.00955279	0.00874034	0.00813831	0.00965052	0.0091386	0.00841145	0.00908222	0.00804114	0.00805813	0.00941764	0.00780743	0.00870043	0.00297403	0.00349949	0.00313777	0.00279954	0.00253362	0.00289756	0.00256637	0.00303043	0.00185228	0.00242447	0.00215246	0.00251758	0.00484231	0.00502184	0.00533226	0.00546602	0.00551903	0.00545313	0.00558126	0.00544735	0.00562543	0.00574371	0.00561802	0.00563089	0.0026414	0.00226887	0.00257698	0.00201962	0.00269881	0.00255607	0.00278648	0.00269464	0.00227686	0.00219682	0.0016758	0.00211109
SAOUHSC_00041	2	0.00657105	0.00608475	0.00634057	0.00670897	0.00731325	0.0060666	0.00597772	0.00683445	0.00697217	0.00641278	0.00716048	0.00475363	0.0152542	0.0146819	0.0143286	0.013242	0.0088437	0.00925643	0.00912212	0.0090147	0.0095569	0.00767781	0.00869257	0.00957345	0.00565071	0.00489246	0.00606037	0.00669362	0.00683655	0.00491898	0.00546273	0.00649994	0.00668005	0.00622045	0.00716301	0.00791858	0.0106245	0.0114854	0.0106952	0.0130075	0.00763628	0.00844108	0.0105294	0.00799941	0.00825148	0.00958414	0.0107667	0.00994692
SAOUHSC_00044	11	0.00319737	0.0029773	0.00349491	0.0031242	0.00317812	0.0031381	0.00295371	0.00382839	0.00378196	0.00315565	0.00332541	0.00316136	0.00355136	0.00376642	0.00359509	0.00354361	0.00363048	0.00359032	0.00345848	0.00368883	0.00412106	0.00338403	0.00367638	0.00339155	0.00369203	0.0035609	0.00346582	0.00372357	0.00341362	0.00350794	0.0037192	0.00382293	0.00440906	0.00414345	0.00397405	0.00419875	0.00412284	0.00448929	0.00421866	0.00445691	0.00370589	0.00357811	0.00398299	0.00377686	0.00350071	0.00367326	0.00344734	0.00378767
SAOUHSC_00045	2	1.8796e-05	2.13352e-05	1.19901e-06	2.27275e-05	1.15201e-05	2.67878e-05	6.88913e-06	2.00181e-05	2.17804e-05	3.18306e-05	7.33351e-05	2.22483e-05	1.95335e-05	3.34262e-05	4.23689e-05	2.0485e-05	4.03964e-05	3.61323e-05	1.05247e-05	1.47299e-05	2.23955e-05	2.99627e-05	1.21829e-05	2.45868e-05	2.48148e-05	1.90074e-05	2.61197e-05	2.62791e-05	1.58569e-05	2.192e-05	2.32444e-05	1.4166e-05	1.67023e-05	1.98772e-05	1.26803e-05	8.94186e-06	3.51971e-05	2.49754e-05	1.52383e-05	2.14952e-05	2.28799e-05	1.14099e-05	1.55371e-05	7.12678e-06	2.72603e-05	1.68238e-05	6.34395e-06	3.35383e-08
SAOUHSC_00046	3	0.000377189	0.000253652	0.000309819	0.000347222	0.000262748	0.000244451	0.000326719	0.000231643	0.000316531	0.000343783	0.000291632	0.000315647	0.000245356	0.000187925	0.000207442	0.00020632	0.000190555	0.000232226	0.000197955	0.000165623	0.000428615	0.000304759	0.000360965	0.000258953	0.000322852	0.000360696	0.000367222	0.000324932	0.000289766	0.000301625	0.000272871	0.000316	0.000478644	0.000370337	0.000369542	0.000422543	0.00015285	0.000158252	0.00017013	0.00015248	0.000189776	0.000111053	9.97056e-05	0.000177665	0.000244288	0.000284821	0.000252085	0.000265611
SAOUHSC_00049	31	0.000520872	0.000544225	0.000542716	0.000522729	0.000324452	0.000540055	0.000651185	0.00055956	0.000478919	0.000461471	0.000425378	0.00056663	0.00239086	0.00212837	0.00216018	0.00187271	0.00142156	0.00147015	0.00144089	0.00144986	0.00125441	0.00110815	0.00114105	0.00116885	0.000742891	0.000750119	0.000611817	0.000686011	0.000732792	0.00071965	0.000681436	0.000542046	0.00068229	0.000832236	0.000711073	0.000722012	0.00269431	0.0026813	0.00249178	0.00294146	0.00148016	0.00114994	0.00144617	0.0013956	0.00121964	0.00125959	0.00112343	0.000982931
SAOUHSC_00052	3	0.00075193	0.00062336	0.000601634	0.000441955	0.000782604	0.000760269	0.000716405	0.00101522	0.00091413	0.000987777	0.000802418	0.000549227	0.00100214	0.00100111	0.000869538	0.000881553	0.000933986	0.00103314	0.000974065	0.000789941	0.00220271	0.00191277	0.00187288	0.00171737	0.000447188	0.000475286	0.000398659	0.000518748	0.000598828	0.000483801	0.000595641	0.000489589	0.000674952	0.000714445	0.000614993	0.00053398	0.000719439	0.000729276	0.000786978	0.000872411	0.000662686	0.000619331	0.00069821	0.000572146	0.00100581	0.00107375	0.00124502	0.00105456
SAOUHSC_00056	14	0.00109091	0.00129096	0.00127928	0.00103454	0.00118477	0.00108571	0.00111167	0.00119707	0.00105893	0.00143173	0.0014469	0.00126185	0.00162609	0.00201537	0.00159714	0.00176432	0.00116401	0.00119332	0.001149	0.00116466	0.00140778	0.00171682	0.00157358	0.00166832	0.000965938	0.000995103	0.000979634	0.0010311	0.00117998	0.0010253	0.00108393	0.000918233	0.00102998	0.00105421	0.0010615	0.00115589	0.00149592	0.00165713	0.00151684	0.00151511	0.00127171	0.00104862	0.00119634	0.00120514	0.00107819	0.00116351	0.000976343	0.00114936
SAOUHSC_00057	12	0.00161088	0.00171634	0.00181707	0.00159339	0.00179505	0.00167019	0.00173642	0.00140782	0.00167985	0.00157434	0.00132936	0.00142446	0.00288914	0.00344027	0.00301409	0.00286403	0.00244087	0.0029149	0.00230935	0.00273491	0.00132094	0.00163826	0.00139739	0.00157696	0.00197891	0.00151563	0.00159141	0.00143431	0.00150417	0.00150827	0.00154737	0.00121442	0.00124664	0.00147492	0.00123411	0.00155053	0.00469957	0.00461128	0.0030785	0.00479845	0.00388501	0.00294864	0.00373016	0.00357281	0.0034703	0.002751	0.00309583	0.00241748
SAOUHSC_00060	12	0.00961015	0.00767264	0.00854626	0.0102509	0.0100589	0.00918998	0.0108901	0.0107563	0.00911525	0.00984412	0.00989147	0.0106413	0.00386652	0.0036431	0.00428431	0.00382367	0.00469358	0.00479906	0.00490107	0.00489738	0.0049649	0.00384189	0.00463774	0.00413143	0.00897595	0.00848471	0.00918601	0.00920944	0.00873367	0.00875093	0.00959944	0.00876647	0.0102138	0.00961919	0.0102829	0.010266	0.00417906	0.00368988	0.00470155	0.00536777	0.00505645	0.00406758	0.00499849	0.0047159	0.00405967	0.00462706	0.00405884	0.0053529
SAOUHSC_00061	8	2.92978e-05	4.30372e-05	7.93304e-05	7.42956e-05	8.53239e-05	0.000198606	0.000145852	0.000203305	0.000140546	0.000213636	0.000215947	0.000218253	0.00024673	0.000443754	0.000260974	0.000440831	0.000820478	0.000682274	0.000841734	0.000805676	0.00047944	0.000899237	0.000521544	0.000787886	5.24495e-06	4.65765e-05	9.55744e-05	5.72487e-05	8.83093e-05	6.42376e-05	8.04763e-05	3.39815e-05	0.000229106	0.000323603	0.000258644	0.000260386	0.000186562	0.000326497	0.000143311	0.000214744	0.000289666	0.000146262	0.00031946	0.000249418	0.00100362	0.000914219	0.000852139	0.000924211
SAOUHSC_00067	4	0.00225714	0.00169128	0.00200661	0.00227128	0.00300482	0.00179909	0.00240296	0.00184955	0.00183704	0.00200228	0.00166051	0.00173221	0.00426784	0.00391434	0.00452751	0.00343737	0.00341722	0.00388434	0.00378857	0.00385325	0.00258828	0.00185635	0.00236365	0.00190946	0.00511071	0.00510632	0.00471563	0.00466408	0.00505876	0.00456306	0.00492503	0.00537403	0.0019493	0.00213488	0.00183074	0.00186827	0.00546169	0.00648771	0.00571723	0.00601716	0.0051315	0.00556357	0.00548506	0.00499323	0.00200501	0.00208736	0.00191375	0.00207737
SAOUHSC_00069	26	0.0140049	0.0134065	0.0111094	0.0136652	0.0178885	0.0189432	0.0149739	0.0152341	0.0268188	0.0245849	0.017616	0.0182138	0.0335873	0.041693	0.0624706	0.0258331	0.0279588	0.0149278	0.0306668	0.0149606	0.0914499	0.0391874	0.115552	0.0432425	0.199036	0.190396	0.18863	0.238288	0.161355	0.160885	0.138106	0.186498	0.220017	0.223938	0.234747	0.21548	0.112178	0.131457	0.0692393	0.14643	0.144974	0.113287	0.0582592	0.0908938	0.144297	0.131782	0.163913	0.150213
SAOUHSC_00070	11	0.0309579	0.0277137	0.0303174	0.0358111	0.0311857	0.0257252	0.0317502	0.0239075	0.0264003	0.0354956	0.0259933	0.0337829	0.0291623	0.0232436	0.0247384	0.0216107	0.0249818	0.0256903	0.0233691	0.0261342	0.0243335	0.0220261	0.0339168	0.0272575	0.109068	0.114258	0.10983	0.10266	0.0819851	0.0770808	0.0852154	0.0875792	0.0906842	0.0933686	0.107617	0.0910667	0.0592057	0.0562295	0.055493	0.0630653	0.0430892	0.0454246	0.0458028	0.0444132	0.0729194	0.0835586	0.0811169	0.0777287
SAOUHSC_00074	19	0.00423532	0.00323025	0.00408147	0.00343022	0.0734382	0.0518488	0.0653458	0.0555923	0.00396766	0.00466983	0.00323367	0.00413151	0.0044574	0.00362176	0.00430037	0.0028215	0.0766916	0.0877795	0.0722328	0.0732362	0.00420845	0.00274258	0.0038106	0.00229604	0.0098629	0.00840083	0.011306	0.00974142	0.275001	0.299586	0.328569	0.301911	0.0122333	0.0108484	0.00999611	0.0123998	0.00801347	0.00749637	0.0070885	0.0070021	0.212458	0.23303	0.263824	0.208434	0.00488861	0.00420571	0.00439616	0.00431827
SAOUHSC_00075	9	0.00117522	0.00142356	0.00169941	0.00115028	0.0215241	0.0243088	0.0198991	0.0181885	0.000867426	0.00188292	0.00107107	0.00158358	0.000926562	0.00100522	0.000437116	0.0016655	0.0440967	0.0464438	0.0465319	0.035075	0.0010986	0.000651254	0.00086112	0.000792759	0.000297672	0.000362385	0.00109662	0.00104032	0.048792	0.0960885	0.0967863	0.0544409	0.000866337	0.00127926	0.000834974	0.00168054	0.000973434	0.00056535	0.000751694	0.000676505	0.0609665	0.0881528	0.076905	0.0763149	0.000995266	0.00367862	0.000646304	0.000707188
SAOUHSC_00076	13	0.00445356	0.00517089	0.00387503	0.00441758	0.0672973	0.0705296	0.0679237	0.0649086	0.0034637	0.00204963	0.00458321	0.00800908	0.0048856	0.0040017	0.00434074	0.0036518	0.126661	0.123315	0.147936	0.122808	0.00238556	0.0036283	0.00292099	0.00258388	0.00278275	0.00169981	0.00425637	0.00494412	0.189427	0.335949	0.385098	0.180176	0.00541627	0.00448249	0.00349706	0.0036508	0.0029171	0.00211449	0.00508574	0.00188969	0.282542	0.271566	0.321944	0.263166	0.00359078	0.00412916	0.00213341	0.00210311
SAOUHSC_00077	19	0.00101522	0.000921801	0.00103182	0.000928249	0.0146812	0.0159425	0.0174454	0.0171977	0.00132436	0.00114611	0.00146671	0.000959797	0.000848932	0.000797423	0.000615513	0.00113187	0.0337449	0.0315241	0.0342434	0.0280735	0.00053502	0.000994388	0.00103228	0.000694787	0.000777536	0.000949869	0.000870879	0.00119709	0.0360961	0.0656413	0.077409	0.0416195	0.000887404	0.00130551	0.00105311	0.00126063	0.00112935	0.000920532	0.000902482	0.00107953	0.0654399	0.0668862	0.0706907	0.0574832	0.000794595	0.000733376	0.000436641	0.000734547
SAOUHSC_00079	21	0.00137178	0.00111285	0.00126247	0.000955541	0.0348673	0.0294991	0.0317341	0.0298184	0.00057672	0.00137515	0.0010432	0.00122249	0.00131381	0.00108893	0.00109592	0.0021638	0.0555292	0.0541657	0.0554887	0.0473224	0.000662192	0.0012403	0.00139219	0.00119812	0.000971541	0.00122668	0.00178364	0.000896897	0.0732498	0.144392	0.140153	0.0774617	0.00167836	0.00126247	0.00133337	0.00122631	0.00117603	0.00164115	0.00120121	0.00177003	0.118585	0.117379	0.12156	0.110008	0.00102486	0.0010107	0.00090664	0.000964905
SAOUHSC_00080	30	0.000916526	0.00106862	0.00126436	0.000981504	0.0210426	0.0156199	0.0217048	0.0163216	0.000687505	0.000793834	0.000832596	0.000980209	0.000798627	0.000760084	0.00102957	0.000831856	0.0579593	0.059495	0.0499896	0.0473996	0.000715864	0.000783786	0.00078978	0.000812749	0.000857615	0.000759996	0.000913162	0.00120991	0.0643858	0.103883	0.101727	0.0421875	0.000768723	0.00119299	0.000766814	0.00100518	0.00106827	0.00073015	0.000810363	0.000736467	0.106323	0.0797192	0.11566	0.0867673	0.000655785	0.000786273	0.000843868	0.000365166
SAOUHSC_00081	6	0.000515781	0.000951817	0.0005435	0.000852295	0.00753705	0.00542133	0.00809346	0.00479127	0.000517041	0.000670485	0.000555835	0.000705213	4.46868e-05	0.000436734	0.000380027	0.000650341	0.0121354	0.0118037	0.00914858	0.0111652	0.000492267	0.000650796	0.000492232	0.00102912	0.00091963	0.000708216	0.000602632	0.000797461	0.017575	0.0174959	0.0129835	0.0104424	0.000573745	0.00193692	0.000987291	0.000849318	0.000644228	0.000234178	0.000196293	0.000370337	0.0170665	0.0121648	0.0206995	0.017983	0.000341849	0.000494986	0.00115159	0.000866595
SAOUHSC_00082	13	0.00145186	0.00191922	0.00175893	0.00173709	0.0065359	0.00855281	0.00992171	0.00923842	0.000696821	0.00220204	0.00152793	0.00198653	0.000560399	0.00156827	0.00188907	0.00131446	0.0232804	0.0231276	0.0243885	0.0187641	0.000684703	0.00176927	0.00119086	0.000996609	0.00140557	0.00109626	0.00130006	0.0028041	0.0182923	0.037559	0.0519704	0.028615	0.00132211	0.00176947	0.00204215	0.0017813	0.00127451	0.00106609	0.000982733	0.00108348	0.0402262	0.0484949	0.0474179	0.0416027	0.00147514	0.0010704	0.000864263	0.000739515
SAOUHSC_00083	12	0.000263639	0.000681463	0.000530205	0.000301473	0.0212216	0.015757	0.0182973	0.00620539	0.000343599	0.00045789	0.000347062	0.000665687	0.000517675	0.000430498	0.000402257	0.000466806	0.0511906	0.0373058	0.0329158	0.0374216	0.000926635	0.000175168	0.000427172	0.000436469	0.000313739	0.000342456	0.000339859	0.000544038	0.017466	0.0688598	0.0395959	0.0178179	0.000248066	0.000461641	0.000453106	0.000336481	0.000726706	0.000216843	0.000287504	0.000265688	0.0434571	0.0222105	0.0312724	0.0352591	0.00022587	0.000266208	0.000192211	0.000183943
SAOUHSC_00085	3	0.00123476	0.00129434	0.00108745	0.00117087	0.00175783	0.00207189	0.00143457	0.00133949	0.00252892	0.00153193	0.00151614	0.00155109	0.00285477	0.00262522	0.0019766	0.00252271	0.00138236	0.00162668	0.0021538	0.00208431	0.0043881	0.0032889	0.0023448	0.00238448	0.00106042	0.00099384	0.000964095	0.00078173	0.00131332	0.000598956	0.00148944	0.00146737	0.00097958	0.000696314	0.000934995	0.000826639	0.00141437	0.00155001	0.00148855	0.00153175	0.00147737	0.00110488	0.00173079	0.00145548	0.00130649	0.00108308	0.0009178	0.00120701
SAOUHSC_00086	9	0.0175545	0.0281159	0.0287178	0.0230415	0.0209961	0.0296308	0.0236406	0.030252	0.0246534	0.0270429	0.0293871	0.028139	0.188203	0.234325	0.206343	0.217931	0.120134	0.142908	0.110023	0.172049	0.0761015	0.124797	0.0962164	0.126952	0.022423	0.0227817	0.0206741	0.0202167	0.0226801	0.0228143	0.0220148	0.0258112	0.0345499	0.0320743	0.0352513	0.0356755	0.198351	0.210959	0.179425	0.177884	0.253044	0.312535	0.28508	0.320353	0.12296	0.111442	0.116728	0.13201
SAOUHSC_00093	10	0.0231496	0.0188176	0.0176453	0.0242322	0.0309265	0.0274313	0.0306195	0.0289151	0.018847	0.0237465	0.0190314	0.0257617	0.0680199	0.0516658	0.0709924	0.0485286	0.0512806	0.0444381	0.0525213	0.0420988	0.0389405	0.0366513	0.0477412	0.0359045	0.0721816	0.0676679	0.0674227	0.0728539	0.0721419	0.067411	0.0662608	0.0766972	0.0979425	0.0865878	0.0921915	0.0959489	0.168417	0.167211	0.194434	0.159087	0.0703729	0.0818746	0.0848577	0.0817326	0.132222	0.12239	0.125417	0.102395
SAOUHSC_00094	8	7.41561e-05	0.000209169	0.000218439	0.000132479	8.48483e-05	0.000225259	0.000281057	0.000158183	0.000254335	0.000198104	0.000177658	0.000171302	0.00023069	0.000217684	0.000121656	0.000124959	0.00015487	0.000169676	0.000143631	0.000180432	0.00200825	0.000661355	0.000883519	0.000364635	0.000156066	0.000407188	0.000345692	0.000596609	0.000373674	0.000255177	0.00021478	0.000155842	0.00159795	0.00108312	0.00143037	0.00134956	0.00119536	0.00165663	0.00174678	0.00205839	0.000493028	3.05855e-05	0.000448457	0.00048664	0.00162564	0.00144771	0.000970964	0.00188023
SAOUHSC_00096	8	0.00163228	0.00180618	0.00175035	0.00159092	0.0014743	0.00176568	0.00159593	0.00153364	0.0016665	0.00184514	0.00166599	0.00157692	0.00251772	0.00260214	0.00227228	0.00234057	0.00191209	0.00222448	0.00227406	0.00214719	0.00198878	0.00226286	0.00235273	0.00248687	0.00176201	0.00163657	0.00196955	0.00176819	0.00178048	0.00162714	0.00166125	0.00138243	0.00154983	0.00179823	0.001692	0.00183886	0.00280159	0.00274641	0.00266615	0.00277101	0.00223498	0.00171298	0.00231692	0.00225716	0.00240911	0.00219338	0.00173542	0.00237457
SAOUHSC_00097	2	0.000253775	6.17791e-05	7.22554e-05	5.66026e-05	0.00032052	0.00037664	7.7049e-05	0.000573017	8.20373e-05	0.000466611	9.42427e-05	0.000379213	0.000149753	5.3998e-05	5.88006e-05	7.16148e-05	8.91404e-05	8.06478e-05	0.000303103	7.26663e-05	0.000130427	0.00165571	0.000287081	0.00048129	0.000356076	0.000241878	6.65075e-05	5.71101e-05	5.30929e-05	9.13177e-05	2.43362e-05	3.77552e-05	0.000542756	0.000317485	0.000783336	0.000382291	0.000202406	5.91237e-05	0.0001037	0.000512118	9.5233e-05	6.65709e-05	7.13362e-05	9.77231e-05	0.000414233	0.000159028	0.000103926	3.17898e-05
SAOUHSC_00100	12	0.128377	0.145577	0.143448	0.163044	0.139093	0.154185	0.15444	0.142871	0.124281	0.139538	0.136565	0.141147	0.16282	0.18227	0.184263	0.194089	0.134096	0.138749	0.113352	0.137217	0.173852	0.159245	0.137047	0.155992	0.114294	0.121268	0.119258	0.10253	0.117103	0.11259	0.120395	0.12121	0.122441	0.129669	0.138743	0.131041	0.188855	0.168278	0.160709	0.173103	0.130217	0.136658	0.137292	0.142309	0.201861	0.184224	0.222515	0.218556
SAOUHSC_00101	24	0.151706	0.152592	0.156245	0.145729	0.164905	0.188743	0.166183	0.18996	0.156513	0.143641	0.153066	0.152231	0.141344	0.165788	0.156815	0.173081	0.128532	0.141194	0.131332	0.142711	0.0858647	0.116558	0.0890995	0.11014	0.135001	0.131703	0.148042	0.143563	0.15493	0.162466	0.157306	0.16528	0.1673	0.150009	0.150906	0.165423	0.143393	0.149803	0.130144	0.142058	0.198439	0.227915	0.211734	0.195081	0.139026	0.127108	0.135394	0.128136
SAOUHSC_00105	4	0.000121054	0.00014185	0.000189392	0.000165769	7.30813e-05	0.000124413	0.000196093	8.00282e-05	0.000277078	9.71411e-05	0.000148583	0.000243022	0.000594821	0.000352401	0.000389296	0.00035216	0.000121077	0.000108807	0.000247078	0.000340996	0.000385921	0.000440816	0.000429069	0.000446186	0.00027099	0.00028144	0.000290251	0.000298111	0.000156979	0.000100224	0.000128643	7.3026e-05	0.000350886	0.000267661	0.000303008	0.0003145	0.000581158	0.000488234	0.000615408	0.000539264	0.000260102	6.23573e-05	0.000272854	0.000273594	0.000427156	0.000475962	0.000445477	0.000511411
SAOUHSC_00106	6	0.000125763	0.000111072	0.000104434	9.54808e-05	9.3927e-05	7.19813e-05	9.82829e-05	0.000143578	9.90325e-05	0.000110101	8.90541e-05	0.0001106	7.95355e-05	8.47713e-05	7.33664e-05	7.0647e-05	0.000158716	0.000142507	0.000178358	0.000108776	0.000186552	0.000122246	0.000190443	0.000176473	7.62468e-05	5.60468e-05	8.79933e-05	6.45985e-05	5.57438e-05	0.000106032	7.93775e-05	6.35427e-05	0.000103907	6.7451e-05	9.78961e-05	0.000117196	9.33315e-05	9.0873e-05	7.25817e-05	5.11485e-05	7.98752e-05	0.000112397	7.41971e-05	8.18054e-05	0.000124237	0.000121017	9.71708e-05	0.000135884
SAOUHSC_00107	6	0.00025993	0.000384833	0.000284719	0.000248707	0.000299001	0.000220462	0.000290098	0.00015869	0.000310281	0.000284896	0.000197047	0.000415512	0.000236894	0.000398859	0.000347333	0.000394516	0.000411944	0.000381104	0.000379296	0.000498669	0.000279167	0.000310233	0.000278466	0.000323513	0.000330692	0.000410313	0.000222168	0.000254331	0.000315329	0.000296908	0.000345873	0.000348909	0.000284193	0.000367528	0.000289681	0.00034217	0.000351511	0.000344256	0.000337051	0.000377446	0.000477189	0.000251231	0.000428121	0.00047653	0.000506205	0.000436574	0.000500631	0.00045484
SAOUHSC_00113	23	0.000333982	0.000356204	0.000314939	0.000284506	0.000404839	0.000434706	0.000453644	0.000466168	0.000482206	0.000462933	0.000536431	0.000605125	0.000241672	0.000231623	0.000271704	0.000325174	0.000324552	0.000273664	0.000317021	0.000332161	0.00110856	0.0011221	0.00125839	0.00109575	0.000320898	0.000308817	0.000364438	0.000508685	0.000382818	0.00034649	0.000359705	0.00029508	0.00328611	0.00373719	0.00397451	0.00339455	0.000302461	0.000492642	0.000336778	0.0004042	0.000417473	0.000367167	0.0003291	0.000360971	0.00420217	0.00376593	0.00408305	0.00356715
SAOUHSC_00114	4	0.00016536	0.000256046	0.000143789	0.00015025	0.000125249	0.000159629	0.000211644	0.000164491	0.000179495	0.000222819	0.000135362	0.000299009	0.00122849	0.00112018	0.00135842	0.00151692	0.00132957	0.00106921	0.00123345	0.001042	0.00111523	0.00150127	0.0011412	0.00141141	0.000100118	0.00019209	9.39557e-05	0.000214919	0.000206171	0.000103749	8.28827e-05	1.02058e-06	1.78897e-05	0.000164025	7.96619e-07	0.000211259	0.000188111	0.000140201	0.000238244	0.00020389	1.74001e-05	3.48474e-07	4.52015e-05	2.1627e-05	1.28496e-05	1.32248e-05	4.39778e-05	2.01579e-06
SAOUHSC_00115	8	8.70992e-05	0.000313097	0.000557534	0.000129139	0.000211277	0.000124207	0.000196086	0.00023659	0.000174003	0.000396315	0.000191526	0.000163653	0.00378244	0.00504633	0.00405016	0.00486301	0.00503144	0.00448825	0.00470804	0.00430038	0.00387082	0.00540178	0.00412128	0.00452991	0.000167021	2.63868e-05	8.63923e-05	1.54255e-05	0.000162567	2.81349e-05	0.000100725	5.69786e-05	6.26588e-05	5.36705e-05	7.38819e-05	6.171e-05	0.00125261	0.000704893	0.000700808	0.000518945	0.000484239	0.000374602	0.000242819	0.00027838	1.97153e-05	6.40181e-05	8.12489e-05	3.2881e-05
SAOUHSC_00116	4	3.26254e-05	5.9004e-05	9.08e-05	1.0797e-05	7.80739e-06	1.3561e-05	0.000118622	2.60295e-05	0.000223836	3.87812e-05	1.35794e-05	6.39422e-05	0.00016376	0.000488457	0.000440888	0.00113589	0.000520795	0.000369947	0.00041031	0.000569491	0.000344301	0.000548575	0.000412777	0.00040961	1.41772e-05	3.01477e-05	6.97519e-05	1.1525e-05	0.000276235	2.65478e-05	6.35658e-07	6.57432e-07	6.13629e-05	4.24944e-05	3.87662e-06	0.000135364	6.59094e-05	2.26377e-05	5.96609e-05	0.000128432	9.87287e-06	8.49068e-07	4.26541e-05	5.07672e-05	1.02533e-06	4.20238e-05	2.30769e-07	2.58909e-05
SAOUHSC_00117	4	3.35378e-05	5.76255e-05	7.90754e-05	9.38029e-05	6.66621e-05	3.96971e-05	6.80038e-05	2.99013e-05	7.98797e-05	9.75891e-05	8.40778e-06	0.000105501	0.000290641	0.00024106	0.000184287	0.000242645	0.000242348	0.000228753	0.000227415	0.00023923	9.58582e-05	0.000184793	0.000166141	0.000179989	7.15032e-05	0.000147907	0.00020466	6.22026e-05	4.45523e-05	5.57978e-05	8.39552e-05	8.87446e-05	3.91494e-05	6.20007e-05	6.05096e-05	5.90104e-05	6.28042e-05	7.77387e-05	9.31553e-05	2.63914e-05	0.000102715	0.000170398	6.01614e-05	5.06785e-05	6.91064e-06	2.69798e-05	6.35561e-05	3.09644e-05
SAOUHSC_00118	5	0.000264051	9.5409e-05	8.33854e-05	9.76981e-05	0.000192105	0.000172842	0.000254541	0.000129421	0.000288791	0.000251997	0.000124089	0.000131439	0.000570245	0.000372852	0.000488155	0.00043215	0.000428386	0.00031264	0.000526226	0.000256175	0.000522655	0.000541991	0.000485089	0.000409523	0.000225967	0.000143067	0.000112932	0.000101233	0.000158174	0.000207825	0.000144044	0.000128414	0.000218177	0.000113871	0.000132738	0.000261911	0.000208083	0.000210595	0.000284324	0.000133649	0.000205768	0.000126459	0.000117893	0.000130651	0.00022118	0.000329282	0.000206617	7.95377e-05
SAOUHSC_00119	11	0.000407573	0.000925526	0.000588166	0.000391309	0.000390581	0.000441771	0.00060015	0.000226331	0.000439386	0.000430396	0.000489624	0.000760419	0.00617807	0.00818698	0.00753116	0.00846998	0.00576166	0.00490693	0.00666879	0.00538296	0.00247041	0.00515017	0.00345755	0.00499122	0.00025976	4.78039e-05	0.00062592	0.000830117	0.000683957	0.00030665	0.00062706	0.00029903	0.000775815	0.000584993	0.0002924	0.00034054	0.00176143	0.0011422	0.000769562	0.00156825	0.00161779	0.000641371	0.000739574	0.000763794	4.62641e-05	0.000441943	0.000161515	0.000403505
SAOUHSC_00120	12	0.000217089	0.000234653	0.000340192	0.000230588	0.000379217	0.000594448	0.000258441	0.000301507	0.000225193	0.000477449	0.000283114	0.000384266	0.00306009	0.00294915	0.00210278	0.00252446	0.00216655	0.00206316	0.00205539	0.00215619	0.00119405	0.00188409	0.00117378	0.00158207	0.000128944	0.000159147	0.000226828	0.000240501	0.000341352	0.000264281	0.000245937	0.000419086	0.000126906	0.000304787	0.000185583	0.000195818	0.000911887	0.000850311	0.00051798	0.000924946	0.000737841	0.000690758	0.000802168	0.000963347	0.000250012	0.00025288	0.000128221	0.000187339
SAOUHSC_00121	3	0.000101015	0.000212809	0.000176042	0.000165611	0.000125183	0.000234055	0.00012618	0.000187317	0.000115458	3.11526e-05	0.000145586	7.98485e-05	0.000617999	0.000497217	0.000680402	0.000616173	0.000298683	0.000363167	0.000708611	0.000596412	0.000470512	0.000415189	0.000243045	0.000584186	0.000176221	0.00010072	0.000194507	0.000169455	0.000283652	9.04248e-05	0.000160611	0.000183831	0.000161277	0.000248996	0.000103121	9.24632e-05	0.000678335	0.00022122	0.00119081	0.000535899	0.000351297	0.000249083	0.000392858	0.000383535	0.000258397	0.000105125	0.000135284	0.00036602
SAOUHSC_00122	11	0.000670219	0.000436011	0.000529251	0.000597582	0.000661151	0.000572389	0.000444656	0.000681025	0.000868059	0.00053602	0.000706355	0.000596384	0.000953662	0.000760063	0.000805748	0.000840047	0.000965238	0.00111373	0.00101889	0.00130513	0.0010078	0.000893621	0.000890499	0.000994793	0.000624395	0.000699964	0.000470442	0.000575743	0.000587942	0.000455291	0.000568639	0.00049382	0.00105203	0.000542799	0.000649366	0.000734362	0.000569991	0.000469217	0.000533014	0.000368978	0.000696403	0.000637247	0.000601704	0.000712283	0.00063219	0.000421563	0.000646387	0.000403496
SAOUHSC_00126	6	0.000208895	0.000218836	0.000178874	0.00018763	8.87889e-05	0.000162154	0.00022213	0.000277039	0.000150172	0.000175933	0.000176953	0.000337552	0.00186818	0.00187633	0.00150605	0.00188153	0.0015744	0.00164942	0.00165355	0.0016034	0.000860563	0.00127306	0.00110512	0.00117484	0.000226813	7.28597e-05	0.000276759	0.000161129	0.000348765	0.000250165	1.31329e-05	0.000111494	0.000401638	0.000201222	0.000252654	0.000184832	0.000818784	0.000524671	0.000475663	0.000659202	0.000590527	0.000364834	0.000661821	0.000641478	0.000324233	0.000213624	0.000178907	0.000222655
SAOUHSC_00127	3	0.000476667	0.00106035	0.000452177	0.000624757	0.000217076	0.00105498	0.000501548	0.000814142	7.7481e-06	0.000299703	0.000351904	0.000389168	0.00465429	0.0039899	0.00335065	0.00308574	0.00341489	0.00348793	0.0044368	0.00385204	0.00223926	0.00441171	0.0020055	0.00357161	8.18965e-06	0.000130861	0.000937412	0.000148661	0.000997444	0.000356495	8.348e-06	0.000140912	0.000163656	6.53055e-06	0.000434617	0.000441727	0.000434165	0.000567534	0.0010828	0.000168574	0.000610877	0.000335866	0.000514971	0.000794936	0.000176509	0.000389633	0.000227795	0.000299767
SAOUHSC_00128	11	0.000389358	0.000406944	0.000439313	0.000319535	0.000438292	0.000464803	0.000363901	0.000551411	0.000403318	0.000463175	0.000345622	0.000359843	0.00204415	0.00260122	0.00183053	0.00261863	0.00220393	0.00218767	0.00239532	0.00245415	0.00137721	0.0021447	0.00160916	0.00209059	0.000143113	0.000157311	0.000201889	0.000109774	0.000205168	0.000176392	0.00016239	0.000255328	0.000161825	0.000272107	0.000153331	0.000159549	0.000770775	0.0007041	0.000623095	0.000456982	0.000639947	0.000320523	0.000548175	0.00045078	0.000521607	0.000330408	0.000345125	0.00040036
SAOUHSC_00129	7	0.00236536	0.00221448	0.00220683	0.00220503	0.0025296	0.00243003	0.0022429	0.00246761	0.00240863	0.00204864	0.00226626	0.00199459	0.00242296	0.00232359	0.00184045	0.00241372	0.00250665	0.00239254	0.00245572	0.0022443	0.00327777	0.00245147	0.00233269	0.0022091	0.0019551	0.00184934	0.00177151	0.00215592	0.00211757	0.00192917	0.00188751	0.00211634	0.00165342	0.00176088	0.00150582	0.00172115	0.00117225	0.0012571	0.00119308	0.00134501	0.00140564	0.00142494	0.00164294	0.00145624	0.00133943	0.00130107	0.00149548	0.00148903
SAOUHSC_00130	5	0.00403649	0.00336476	0.00316856	0.00372514	0.0330507	0.0295903	0.029311	0.0305676	0.00175195	0.00398414	0.00233405	0.0041305	0.00409914	0.0036344	0.00352044	0.00268286	0.0428407	0.0339793	0.0430393	0.0358288	0.000970487	0.00141459	0.00130059	0.000877484	0.00558215	0.00514914	0.00575678	0.00570095	0.0463426	0.0607968	0.0583219	0.0515302	0.00550125	0.00503584	0.00508364	0.00564287	0.0092521	0.0108779	0.0118303	0.0100052	0.0682596	0.0867352	0.0744962	0.0709796	0.00370395	0.00290395	0.00249668	0.00269912
SAOUHSC_00132	23	0.00149762	0.00155756	0.00189129	0.00148749	0.00145845	0.00163932	0.00175865	0.00163231	0.00137085	0.00143111	0.00117097	0.00134794	0.0552174	0.0440874	0.0500499	0.0399787	0.0177322	0.0137062	0.0165636	0.013802	0.0163212	0.0170461	0.0121762	0.0159944	0.00115969	0.00118472	0.00135432	0.00135493	0.00163952	0.00172421	0.0016494	0.00151226	0.000892478	0.000949394	0.0010636	0.000928526	0.0374621	0.0384383	0.0381566	0.0284906	0.0198863	0.0253217	0.0198376	0.0236023	0.00423195	0.00625453	0.00454929	0.00421018
SAOUHSC_00133	2	0.000234933	0.000335099	0.000274744	0.000289986	0.00021214	0.000190097	0.000193941	0.000266449	0.000234742	0.000301176	0.000287342	0.000314268	0.000286266	0.000278229	0.000260093	0.000238323	0.000263192	0.000232295	0.000266129	0.000346688	0.000160463	0.000261407	0.000252933	0.000329725	0.000196745	0.000221608	0.000200181	0.000180494	0.000190712	0.000194176	0.000239702	0.000199192	0.000223007	0.000255213	0.000316232	0.000270396	0.000202894	0.000241878	0.000262791	0.000274557	0.000316431	9.63826e-06	0.000226008	0.00029463	0.000290364	0.000166245	0.000342297	0.00013626
SAOUHSC_00134	5	0.0068449	0.00702046	0.0059449	0.0069904	0.00802739	0.00729142	0.00642359	0.00843392	0.00819797	0.00770563	0.00689448	0.00605584	0.0390645	0.0411674	0.0430261	0.0345069	0.0225986	0.0275209	0.0201128	0.0278543	0.0183838	0.0191277	0.0131024	0.0138915	0.00755377	0.00653036	0.00830008	0.0067753	0.00595255	0.00543913	0.00612388	0.00591009	0.00526659	0.00605917	0.00428208	0.00443123	0.0511139	0.052137	0.0252136	0.0435035	0.0252005	0.0323686	0.028164	0.0298724	0.0236303	0.0186225	0.0251504	0.0247514
SAOUHSC_00135	8	0.0109676	0.0113071	0.00961082	0.0105099	0.0149111	0.0155141	0.0133579	0.0142433	0.00920042	0.00839717	0.00798767	0.00712874	0.0173154	0.0155811	0.017298	0.0140707	0.0650195	0.0418721	0.0667386	0.0425058	0.0277309	0.0177893	0.0246358	0.0167078	0.0354979	0.0430805	0.0376766	0.0363565	0.0265205	0.0270635	0.0286803	0.0309278	0.0191176	0.0168597	0.018373	0.0153992	0.0270167	0.0206776	0.0236915	0.0206599	0.0445117	0.0515941	0.0435361	0.0467169	0.0351912	0.0255427	0.0363988	0.0310083
SAOUHSC_00139	10	0.000669383	0.000864357	0.000455741	0.000739053	0.000465893	0.000886271	0.000735191	0.000869966	0.000267937	0.000765589	0.000682211	0.000647947	0.00141032	0.00119463	0.00160007	0.00119833	0.00364414	0.00230421	0.00347567	0.00225096	0.00110071	0.00147896	0.0016879	0.00134082	0.00184089	0.00207219	0.00194794	0.00166011	0.00118137	0.00126106	0.00138643	0.00139589	0.000970934	0.00114551	0.000926117	0.00114014	0.00185192	0.00155469	0.00173306	0.0013573	0.00186409	0.00224888	0.00189947	0.00226399	0.00164404	0.00145719	0.00253557	0.0015085
SAOUHSC_00141	5	0.00131318	0.00137037	0.001471	0.00124594	0.00234548	0.00271728	0.00222983	0.00259814	0.00102331	0.00176383	0.000988483	0.0012995	0.00992414	0.00862982	0.00841617	0.00885394	0.0141101	0.0151269	0.011371	0.0139878	0.00429318	0.00189512	0.00310764	0.00239635	0.00132379	0.000753511	0.00117412	0.00156713	0.00132719	0.00176654	0.00154593	0.00141968	0.000927268	0.00127941	0.000717964	0.000543414	0.0146796	0.0137942	0.0137942	0.0121937	0.0159803	0.0197394	0.0154691	0.0156809	0.00255169	0.00208006	0.00257647	0.00282309
SAOUHSC_00142	13	0.00603343	0.00295398	0.00423203	0.00508505	0.00624215	0.00711111	0.0053262	0.00612945	0.00759102	0.00405093	0.00474191	0.00495055	0.00337489	0.0054002	0.00481192	0.00403327	0.0415553	0.0667509	0.0321312	0.0842274	0.00477815	0.00396439	0.00420903	0.00415252	0.00520362	0.00485627	0.00470101	0.00349485	0.00404958	0.00433856	0.00568059	0.00586546	0.00377864	0.00618343	0.00526483	0.00546067	0.00572661	0.00568962	0.00560689	0.00470312	0.138681	0.157389	0.0942023	0.164731	0.00356797	0.00305367	0.00350911	0.00375117
SAOUHSC_00144	56	0.000621471	0.000665651	0.000671673	0.000577442	0.000555358	0.000570228	0.000510278	0.000489413	0.000796975	0.000678363	0.000721928	0.000684794	0.00291283	0.00286101	0.00276998	0.00254182	0.00213614	0.00252777	0.00215127	0.00229331	0.00191301	0.00202194	0.00190859	0.00192602	0.00049634	0.000519539	0.000551321	0.00056771	0.000453504	0.000509148	0.000437262	0.000422983	0.000654179	0.000717203	0.00069472	0.000706003	0.00341659	0.00312808	0.00388644	0.00363401	0.00367519	0.00319615	0.00387343	0.00341496	0.00207234	0.00197269	0.00185409	0.00201571
SAOUHSC_00149	4	0.000181048	0.00021167	0.000287901	0.000192463	0.000164333	0.000127072	0.000179798	0.000207946	0.000220975	0.000219914	0.00023288	0.000261513	9.57144e-05	0.000121738	8.81382e-05	0.000134872	0.000142697	0.000141046	0.000143202	0.000167475	0.000174406	0.000214934	0.000170271	0.000213328	0.00021195	0.000214466	0.000148534	0.000164524	0.000128857	0.000143392	0.000138569	0.000139375	6.28465e-05	0.000154489	0.000117123	7.83158e-05	6.07829e-05	5.9303e-05	6.25952e-05	6.21026e-05	0.000104987	2.27234e-05	0.000109362	0.000138762	5.15785e-05	6.08142e-05	3.3154e-05	2.52983e-05
SAOUHSC_00150	6	0.000216668	0.000245639	0.000256224	0.000235615	0.000155161	0.000169737	0.000179631	9.61323e-05	0.000234561	0.000208809	0.00024903	0.000226795	0.000198805	0.000188986	0.000197701	0.000176768	0.000222868	0.000193539	0.000198653	0.000170316	0.000230634	0.000299849	0.000221839	0.000290778	0.000214844	0.000179091	0.000190998	0.00023283	0.000159616	4.50565e-05	0.000140857	0.000115105	0.000102263	0.00012977	9.26309e-05	0.000158833	0.000155835	0.000183476	0.00010018	0.00011846	0.000139698	7.64496e-05	0.000189541	0.000185473	0.000154949	0.00021479	0.000176673	8.27915e-05
SAOUHSC_00151	4	0.00151153	0.00127244	0.00137193	0.00138509	0.00214699	0.00107943	0.00178984	0.00142457	0.00151575	0.0018167	0.00165469	0.0018124	0.00273253	0.00259916	0.00273674	0.00209074	0.00360264	0.00417466	0.00381277	0.00408421	0.00326997	0.0023012	0.00343708	0.00278457	0.00557143	0.00527003	0.00528846	0.00468156	0.00536475	0.00480748	0.005958	0.00514702	0.00347675	0.0039022	0.00401252	0.00367014	0.00424191	0.00419231	0.00393908	0.00513166	0.00714579	0.00748218	0.00737802	0.00698377	0.00368534	0.00334675	0.00362472	0.00352376
SAOUHSC_00152	4	0.000137317	0.000102837	7.1466e-05	0.000210564	0.000197194	0.000354836	0.000152356	0.000185427	8.92478e-05	8.69572e-05	0.000313642	6.51809e-05	0.000234378	0.000179914	0.000222405	0.000206371	0.000406414	0.000288952	0.000417886	0.000348983	8.83527e-05	0.000141153	0.00015736	8.95867e-05	9.46974e-05	0.000177725	0.000171754	4.11335e-05	5.92729e-05	0.000242059	0.000166243	0.000200679	8.88428e-05	3.37274e-05	3.77636e-05	0.000233974	0.00025537	0.000243644	0.000108951	0.000237401	0.000358472	0.000321624	0.000467842	0.000359637	0.000254938	0.000312882	0.00032744	0.000285875
SAOUHSC_00153	26	0.00404909	0.0037593	0.00397361	0.00465081	0.00413029	0.00295158	0.00452211	0.00311583	0.00211677	0.00331353	0.0020204	0.00339729	0.016615	0.0176745	0.0190328	0.0173101	0.0138178	0.0147034	0.0138158	0.0169769	0.00150817	0.00189763	0.00189633	0.00175388	0.0145935	0.0144254	0.0146258	0.0149362	0.0149879	0.0176383	0.0171637	0.014964	0.00385564	0.00364658	0.00357087	0.00365786	0.0302637	0.0273919	0.0309516	0.0283567	0.0344226	0.0370669	0.0370856	0.0387426	0.00738725	0.0076474	0.00632228	0.00572807
SAOUHSC_00155	17	0.0229817	0.0171172	0.0172631	0.0243581	0.0241286	0.0215653	0.0253408	0.0214223	0.0242806	0.0290195	0.0248351	0.0309629	0.0179029	0.0159259	0.0179899	0.0149951	0.0185863	0.0208898	0.0186931	0.0191821	0.019015	0.0196362	0.0230763	0.0202965	0.0248593	0.026359	0.0284894	0.0261838	0.0265698	0.0253802	0.0277848	0.0272736	0.0443297	0.0445474	0.0452397	0.0424499	0.0350991	0.0366764	0.0399009	0.0407285	0.0288301	0.0297178	0.0298703	0.0299393	0.0309403	0.028712	0.0299217	0.0327614
SAOUHSC_00156	10	9.34515e-05	0.000149655	0.000130594	6.20457e-05	9.91523e-05	0.000121753	8.21968e-05	7.73873e-05	1.64702e-05	0.000199008	6.53746e-05	0.000118746	0.00194124	0.00103576	0.00145431	0.00150787	0.00173705	0.00117149	0.00112787	0.00104525	0.000246893	0.000464807	0.000305452	0.000285025	1.67986e-05	5.36894e-05	0.000122238	9.3071e-05	8.80059e-05	0.000109014	5.52681e-05	5.25292e-05	9.68274e-05	3.25608e-05	0.000109668	0.000210519	0.00463019	0.00504466	0.00494741	0.00478314	0.000851463	0.000490776	0.000799838	0.00102416	0.00128876	0.00248822	0.000548281	0.000699873
SAOUHSC_00157	4	0.000115602	0.000104644	0.000208495	1.52291e-05	5.81283e-05	4.93188e-05	0.00045636	4.63799e-06	3.73039e-05	9.81447e-06	2.08008e-06	8.1729e-05	0.00134265	0.00107136	0.00127264	0.00109401	0.00125386	0.00229888	0.0011624	0.00400935	0.00059264	0.000670945	0.000940061	0.000929612	1.01955e-05	1.26515e-05	0.000560715	0.0019179	0.00312354	0.000110153	0.000330965	4.01508e-06	2.25687e-05	0.000574529	3.22497e-05	0.00108122	0.00337342	0.0019956	0.00233506	0.00232191	0.00214701	0.00297536	0.00202705	0.00196973	0.00345062	0.00387994	0.00366189	0.00422986
SAOUHSC_00158	7	0.00272741	0.00266805	0.00334834	0.00245723	0.00171405	0.00408742	0.00610657	0.00099047	0.00249407	0.00405912	0.00165465	0.00362868	0.00531105	0.00376501	0.00530531	0.00431087	0.0062814	0.00452919	0.00363566	0.00424851	0.00208451	0.00129207	0.00226322	0.00233893	0.00251464	0.00163444	0.00124268	0.000975214	0.00200978	0.00069151	0.00419942	0.00258178	0.00229152	0.00201456	0.000668527	0.00131679	0.0132444	0.0122016	0.0188406	0.0176443	0.00562898	0.00750973	0.00540988	0.00715064	0.00409512	0.00582244	0.00433626	0.00318877
SAOUHSC_00160	3	2.0075e-05	3.43846e-05	2.05347e-05	2.80801e-07	7.54841e-05	2.4243e-05	8.74816e-05	1.30337e-07	3.31989e-05	3.88155e-06	9.17104e-06	3.25061e-05	0.00030233	0.000141234	0.000162594	0.000120109	0.000123164	0.000182958	0.00016151	0.000137028	0.00010576	1.20587e-05	7.89969e-06	4.51299e-05	5.20562e-05	1.87966e-05	1.31427e-05	5.43153e-05	0.000109051	1.47304e-05	2.12963e-06	4.70129e-08	4.66001e-06	2.9406e-05	1.51013e-06	1.79331e-05	0.000807979	0.000666016	0.0010946	0.000802174	9.38414e-05	0.000232629	0.000126979	0.000285749	1.74582e-05	5.436e-05	1.28905e-05	1.57713e-05
SAOUHSC_00162	38	0.00428524	0.00438786	0.00492235	0.00417262	0.00402836	0.00488289	0.00394992	0.00464199	0.00567554	0.00480115	0.00551773	0.00444338	0.00883463	0.00844531	0.00859933	0.00850642	0.00670855	0.00643231	0.00626883	0.00604532	0.00849423	0.00825156	0.00857136	0.00880469	0.00627206	0.00600401	0.00577037	0.00600218	0.00509811	0.0050133	0.00506373	0.0051598	0.00578077	0.00655631	0.00658393	0.00630875	0.00742882	0.00814019	0.00733555	0.00744023	0.00527862	0.00623848	0.00589665	0.00584528	0.00811995	0.00848151	0.00906778	0.00837003
SAOUHSC_00164	11	0.00170827	0.00161837	0.0016921	0.00161017	0.00139695	0.00179075	0.00156146	0.0020434	0.00182529	0.00180491	0.0014827	0.00169774	0.00751202	0.00740884	0.0076587	0.00666348	0.00505216	0.0055276	0.00446531	0.00537009	0.00425554	0.00393226	0.00417016	0.00422631	0.00283669	0.00248083	0.00248207	0.00247575	0.0026091	0.00256166	0.00239905	0.00209443	0.00308546	0.00306292	0.00284736	0.00271857	0.0109925	0.0120535	0.0101781	0.0104279	0.0069895	0.00698798	0.00744013	0.00760146	0.00510066	0.00484891	0.00447272	0.00405079
SAOUHSC_00167	12	0.00133192	0.000994713	0.00109099	0.00122342	0.0010056	0.000886611	0.000991152	0.000978701	0.000864058	0.000939419	0.000865133	0.000882556	0.000612167	0.000457721	0.000727854	0.000473899	0.000687165	0.000544824	0.000622988	0.000504709	0.00120054	0.000812982	0.00134123	0.000906926	0.00323932	0.00318192	0.0030411	0.00325992	0.00158276	0.00139873	0.00170989	0.00185529	0.00163568	0.00169489	0.0015195	0.00154878	0.000565335	0.000538284	0.000679148	0.000515023	0.000796637	0.00102109	0.000887439	0.000961556	0.00111372	0.00107367	0.00149036	0.00145649
SAOUHSC_00170	14	0.00011233	0.00011257	0.000138694	0.000159277	0.00016765	0.000183977	0.000207477	0.000156325	9.29063e-05	0.000226784	0.000176193	0.00013992	0.000293733	0.00024866	0.000250145	0.000199718	0.000528425	0.000560329	0.00045428	0.000476555	0.000222861	0.000140969	0.000120548	0.000104449	0.000238019	0.000213082	0.00020209	0.00015748	0.000196348	0.000159551	0.000145052	0.000164013	0.000134164	0.000158104	0.000156955	0.000147252	0.000208229	0.000172705	0.000199784	0.000176151	0.000686601	0.000989955	0.000797961	0.00080131	0.000136971	0.000137913	0.000206683	0.000169992
SAOUHSC_00171	2	1.92569e-08	9.8315e-06	1.959e-08	1.51938e-08	1.01014e-05	3.47253e-07	3.57494e-07	3.84861e-07	1.69109e-08	1.92246e-07	4.13287e-07	0	8.34709e-06	9.63406e-09	6.86359e-07	1.06407e-08	2.66289e-05	2.57408e-05	7.8214e-06	2.74284e-05	4.94463e-07	4.89994e-07	1.57033e-06	2.02777e-08	9.92293e-07	7.76587e-07	1.35074e-05	3.52472e-07	2.15829e-05	3.12396e-07	2.53336e-07	6.03504e-07	2.9416e-07	7.49182e-06	1.55097e-08	0	4.19774e-07	5.69235e-06	5.45431e-07	1.35529e-08	3.51119e-05	5.65499e-05	3.16225e-05	3.00326e-05	1.37118e-08	4.27345e-07	3.70558e-08	2.36824e-08
SAOUHSC_00172	2	0.000422734	0.000169496	0.000349666	0.000271191	0.000113992	0.000433058	0.000183524	0.000234934	0.000442574	0.000235663	2.50489e-05	0.00029573	0.000621959	0.000632856	0.000277883	0.000464475	0.000458149	0.000291349	0.000462361	0.00034833	0.00102872	0.000551323	0.000376564	0.000427934	5.35745e-05	1.0485e-05	0.000143249	0.000179287	9.67195e-05	0.000123926	8.69149e-05	1.41649e-05	8.49786e-05	0.000102212	9.26348e-05	1.1258e-05	0.000431995	0.000165004	0.00036206	1.39013e-05	0.000150519	1.73598e-05	0.00024841	0.000251873	1.06643e-05	4.07139e-05	0.000287017	7.87489e-05
SAOUHSC_00173	10	0.00982466	0.00779223	0.00765029	0.0102984	0.00981177	0.00807646	0.00955769	0.00929821	0.00638623	0.00825471	0.00638944	0.00767623	0.0102919	0.00769601	0.00941822	0.00695076	0.0082554	0.00793043	0.00905095	0.00826803	0.0101492	0.006854	0.00894918	0.00705549	0.0268298	0.0227073	0.025187	0.0250139	0.02316	0.0229518	0.0229227	0.0242518	0.0198241	0.0189087	0.0176904	0.0196828	0.0330061	0.0333678	0.038361	0.0314537	0.0236018	0.0270432	0.0286136	0.0253089	0.0514893	0.0498218	0.0576112	0.0603358
SAOUHSC_00175	3	0.000338673	0.00052628	0.000533971	0.000482616	0.000449101	0.000340145	0.00032131	0.000208387	5.49271e-05	0.000513497	0.000423348	0.000930312	0.00188045	0.00115253	0.0014839	0.00111951	0.00132354	0.00078602	0.00130126	0.00128468	0.00039849	0.000746401	0.000671848	0.000926196	0.000217941	0.000659831	0.000228313	0.000111359	0.000626377	0.000317658	0.000170359	0.000338538	0.000553049	0.000774264	0.00070124	0.000222058	0.00301272	0.00167911	0.00278867	0.0025583	0.00194596	0.00183018	0.0018584	0.00228002	0.00152613	0.000927829	0.000586213	0.000414117
SAOUHSC_00176	8	0.000161756	8.65467e-05	0.000250481	0.000161369	0.000197963	0.000259226	0.0001841	0.000128378	0.000158129	0.000413449	0.000163037	0.000276142	0.000633534	0.000370881	0.000420758	0.00047408	0.000603307	0.000454372	0.000349039	0.000474515	0.00010327	0.000118354	0.000313246	0.000179594	3.5843e-05	0.000172173	0.00010557	0.000173822	8.81403e-05	9.67468e-05	4.1955e-05	0.000103302	6.17405e-05	0.000183543	6.90044e-05	6.68036e-05	0.000658869	0.000582706	0.000598852	0.000568561	0.000726425	0.000183619	0.000742663	0.0005897	0.000347774	0.000224719	0.000128952	5.86958e-05
SAOUHSC_00179	7	0.000527747	0.00042124	0.000508364	0.000381173	0.00045298	0.000270703	0.000442812	0.000360546	0.000273114	0.000539857	0.000350179	0.000271554	0.00147468	0.00176634	0.00159375	0.00135967	0.00191247	0.00151202	0.00176403	0.00156149	0.00129519	0.00105017	0.00110291	0.000726766	0.000442679	0.000492518	0.000670338	0.00047217	0.000582019	0.000585917	0.000429254	0.000295713	0.000407085	0.000581335	0.000497474	0.000572749	0.00250702	0.00187135	0.00179327	0.00196309	0.00242118	0.00220184	0.00225714	0.00227136	0.00173672	0.00170493	0.00196099	0.00215601
SAOUHSC_00180	5	0.000184663	0.000209873	0.00016203	0.000150764	0.000308594	0.000228584	0.00019801	0.00016081	9.96634e-05	0.000178906	0.000126061	0.000147183	0.000740579	0.000373372	0.000460694	0.000386547	0.000611941	0.000561125	0.000538756	0.00054397	0.000241907	0.000213136	0.000336486	0.000226962	6.68231e-05	0.00020787	6.73267e-05	0.000118841	0.000147052	0.000157098	0.000152508	0.000220281	0.000107745	9.22671e-05	7.35234e-05	0.000151651	0.000612684	0.000504918	0.000455794	0.000520045	0.000950377	0.000862777	0.000821086	0.000736802	0.000449965	0.000315243	0.000357187	0.000472152
SAOUHSC_00181	9	0.000415881	0.000568219	0.000564959	0.000662564	0.000501421	0.000593529	0.000623103	0.000569844	0.000449968	0.000544119	0.000281374	0.000840953	0.00117169	0.00119656	0.00182474	0.000928371	0.00186732	0.00151966	0.00287201	0.00189224	0.000702257	0.00173532	0.00133803	0.0010235	0.000690666	0.000564257	0.000929034	0.000822802	0.000472175	0.000885188	0.000891735	0.000459025	0.000692006	0.000702249	0.000606652	0.000768677	0.0019874	0.00106292	0.00296704	0.00188517	0.00342681	0.00229858	0.00186391	0.00364841	0.00298595	0.00191563	0.00209993	0.00190809
SAOUHSC_00182	2	0.00769764	0.00433623	0.00300111	0.00490507	0.00821331	0.00401147	0.00458589	0.00432294	0.00400446	0.00494248	0.00368224	0.00461876	0.00139319	0.000939439	0.00109769	0.000639446	0.00157096	0.0013771	0.00234108	0.00127523	0.00100562	0.0011488	0.000944435	0.00127586	0.0100167	0.00880544	0.00616441	0.00834376	0.00972774	0.00914092	0.0128169	0.0116884	0.00693465	0.00776972	0.00673602	0.00684574	0.00220759	0.00209659	0.00140975	0.00235033	0.00414006	0.00223109	0.00592108	0.00504751	0.00167676	0.00323886	0.00169522	0.000126245
SAOUHSC_00183	9	0.000247347	0.000846983	0.00159532	0.000148917	0.000194133	0.000366182	0.00207443	0.000256005	0.000412937	0.000841971	0.000148767	0.000598499	0.00442548	0.00420522	0.00798232	0.00379627	0.00688861	0.00685511	0.00474943	0.00765994	0.00913586	0.00319536	0.00832999	0.00361922	0.000368182	9.42712e-05	0.000592637	0.000649939	0.000291604	2.6169e-05	3.19488e-05	0.000244061	2.95178e-05	0.000388372	3.35518e-05	0.000627318	0.00595052	0.00370892	0.00164735	0.00434493	0.00291772	0.00219059	0.000943621	0.0020129	0.00451855	0.00384658	0.00475979	0.00521509
SAOUHSC_00184	6	0.00116446	0.00116654	0.0012137	0.00123874	0.00115509	0.00102758	0.00128951	0.00133272	0.00104384	0.0015886	0.00121848	0.00140205	0.00161021	0.00175576	0.00179942	0.00163636	0.00178275	0.00164856	0.0016236	0.00178222	0.00170986	0.00184209	0.00190287	0.00189042	0.00217161	0.00217424	0.0018691	0.00215643	0.00212719	0.00209105	0.00212176	0.00218862	0.00234018	0.00234931	0.00254508	0.00247495	0.00211029	0.00227593	0.00191851	0.00193537	0.00211464	0.0014469	0.00182115	0.00212572	0.00277529	0.00262993	0.00231143	0.00209085
SAOUHSC_00186	6	0.000260229	0.000243082	0.000173534	0.000270274	0.000234768	0.00047969	0.000330288	0.000495424	0.000149179	0.000408401	0.000315448	0.000361962	0.000436477	0.000421882	0.000478587	0.000410661	0.000453373	0.000455154	0.000478123	0.000472628	0.00061796	0.000442884	0.000577146	0.000394923	0.000218349	0.000357178	0.000200832	0.000426723	0.000477123	0.00034589	0.0004787	0.000327957	0.000344283	0.000530347	0.000532998	0.000482678	0.000473162	0.000568531	0.000487148	0.000427154	0.000449111	0.000372474	0.000527726	0.000492186	0.000650323	0.00060571	0.000427105	0.000617965
SAOUHSC_00187	43	0.00126439	0.00187511	0.00153197	0.00131136	0.00159452	0.00290701	0.00180587	0.00278544	0.0191255	0.0246454	0.0182855	0.0279721	0.00275864	0.00203003	0.0025236	0.00208408	0.0133663	0.00493049	0.0127843	0.00496787	0.0720928	0.0712993	0.0847768	0.071939	0.000896698	0.00162045	0.0013213	0.00126856	0.0023367	0.00469746	0.0056	0.00296826	0.173256	0.199147	0.211745	0.187667	0.0428484	0.0652458	0.0814047	0.0770026	0.0109854	0.0089099	0.011057	0.0125787	1.17383	0.893222	0.96854	1.05967
SAOUHSC_00188	6	0.00012948	8.68317e-05	0.000160092	4.93592e-05	1.10494e-05	0.000105064	6.74923e-05	7.61632e-05	0.000652161	0.000598453	0.000489548	0.00152326	0.000119362	0.000270267	0.000107285	2.5549e-05	0.000127665	0.000137622	0.000181406	5.51785e-05	0.000819343	0.00133318	0.00139125	0.00127708	9.71184e-05	8.49346e-06	0.000268787	0.00013314	0.000186646	9.3914e-05	0.00013046	1.54796e-05	0.0061357	0.00581614	0.00638038	0.00551019	0.000322607	0.000220822	0.000224272	0.00026366	9.72972e-05	1.62554e-05	2.08092e-05	1.7681e-06	0.0163745	0.0135289	0.0132329	0.0118712
SAOUHSC_00190	10	0.000269942	0.000349376	0.000238266	0.000278767	0.000230021	0.000163744	0.000274798	0.000203654	0.000163949	0.000251748	0.000220923	0.000266116	0.000129671	9.51845e-05	0.000198162	0.000153915	0.000230542	0.000237813	0.000369179	0.000282927	0.000240888	0.000245832	0.000281305	0.000209871	0.000438384	0.000388939	0.000366227	0.000440144	0.000394987	0.000308263	0.000437571	0.000326581	0.000317359	0.000396764	0.000294116	0.00030281	0.000120987	0.000141726	0.000209934	0.00015781	0.000233431	0.000205261	0.000251425	0.000242751	0.000329516	0.000303314	0.000257313	0.000245203
SAOUHSC_00191	4	0.00495089	0.0036362	0.00379058	0.00440084	0.00502958	0.00383747	0.00355493	0.00398046	0.00582991	0.00479209	0.00498972	0.00425598	0.000672361	0.00057599	0.000690859	0.000534755	0.000529832	0.000438094	0.00068603	0.000545289	0.00130426	0.000937756	0.000819625	0.000970474	0.00298721	0.00313778	0.00268204	0.00309747	0.00227454	0.00229575	0.00221777	0.00212265	0.00336152	0.00275847	0.00295055	0.00278959	0.000806199	0.000583692	0.000647945	0.000458511	0.000724048	0.000723457	0.000734108	0.000729173	0.000320797	0.000533121	0.000433214	0.000407403
SAOUHSC_00192	18	0.00129354	0.0011785	0.00134941	0.000839236	0.000755669	0.000546212	0.000823741	0.000957729	0.000786935	0.00068206	0.000657109	0.000599587	0.00190864	0.00232345	0.00159949	0.00184009	0.0021165	0.00292819	0.00203542	0.00206729	0.00697206	0.00388556	0.00446133	0.00449995	0.000481547	0.000684177	0.000894052	0.000877428	0.000808192	0.000747739	0.000838337	0.000771925	0.00124615	0.00104216	0.000821615	0.00109391	0.000929654	0.000915041	0.00100762	0.000997497	0.00359116	0.00520275	0.00291716	0.00368094	0.00174143	0.00216951	0.00224848	0.00321151
SAOUHSC_00195	14	0.00182149	0.00240873	0.00383255	0.00166007	0.00106152	0.00329354	0.00371834	0.00143424	0.00243612	0.00493555	0.00216262	0.0023677	0.250492	0.263628	0.29549	0.306478	0.0437023	0.0683816	0.035676	0.065672	0.0196324	0.0241301	0.0139052	0.0277641	0.00385489	0.00197548	0.00347899	0.00378843	0.00260122	0.00220884	0.00231027	0.00111353	0.00262529	0.00275073	0.00313437	0.00407749	0.301762	0.390274	0.236983	0.230564	0.0397299	0.035587	0.0397818	0.0474762	0.00379937	0.00309562	0.00423077	0.0026142
SAOUHSC_00196	38	0.000737601	0.000626203	0.000655874	0.00062282	0.000676028	0.00143218	0.000808027	0.000731551	0.00097335	0.000718305	0.000803057	0.000756743	0.379649	0.35285	0.36372	0.375042	0.0779675	0.0970935	0.075153	0.0985449	0.0377466	0.0475856	0.0357796	0.0460931	0.000807175	0.000991793	0.000918841	0.000776544	0.000722742	0.000839899	0.000740503	0.000699709	0.000947553	0.00101285	0.000861171	0.000626025	0.435202	0.585718	0.438879	0.404148	0.0722632	0.0816931	0.08159	0.0865426	0.00813394	0.0104517	0.0122703	0.00902562
SAOUHSC_00197	20	0.00235552	0.00471135	0.00430252	0.00213386	0.00152302	0.00301614	0.00401439	0.00276499	0.00184685	0.00164278	0.0017231	0.0046957	0.337099	0.275256	0.319791	0.317994	0.0587398	0.0824005	0.0634922	0.0729906	0.0253219	0.0403105	0.0284932	0.0369551	0.00261707	0.00187707	0.00369547	0.00451248	0.00304371	0.00251743	0.00274044	0.00169978	0.00325818	0.0036031	0.00391088	0.00329292	0.46214	0.5432	0.41122	0.361568	0.0556313	0.0410839	0.0455492	0.0583263	0.0060869	0.00747902	0.0109137	0.00726569
SAOUHSC_00198	21	0.0025924	0.001868	0.00199696	0.00165485	0.00210792	0.00253516	0.00273296	0.00152697	0.00112196	0.00162588	0.00229163	0.00158618	0.147016	0.122905	0.122604	0.121726	0.018721	0.0210313	0.0197576	0.0253028	0.0122127	0.0162263	0.0110564	0.0136112	0.00247901	0.0019405	0.00199097	0.00296124	0.00207391	0.00223169	0.00187009	0.00214334	0.0018587	0.00258455	0.00189777	0.00259956	0.145114	0.187965	0.140017	0.119753	0.0144048	0.0196372	0.019138	0.021927	0.00230997	0.00267856	0.0020515	0.0021463
SAOUHSC_00199	15	0.00172516	0.00103556	0.000913006	0.000809653	0.000938269	0.00176083	0.00141713	0.00113192	0.00115394	0.000769351	0.000876519	0.00105929	0.0206065	0.0173544	0.0187425	0.0159567	0.00474715	0.00649874	0.00584035	0.00664382	0.00272993	0.00377194	0.00252088	0.00287119	0.00114077	0.000911046	0.0019995	0.000983476	0.000990622	0.000815679	0.00116576	0.000744349	0.00071179	0.000932014	0.00115526	0.000872554	0.0183416	0.0211266	0.0187863	0.0149485	0.00426036	0.00420775	0.00421961	0.00454108	0.00132405	0.00224969	0.00097401	0.00107484
SAOUHSC_00200	5	0.00192809	0.00159342	0.00179101	0.00192453	0.00163926	0.00146938	0.00185977	0.00169885	0.00182546	0.0022989	0.00222899	0.00232364	0.00120907	0.000979127	0.00126859	0.000915645	0.00128624	0.00129682	0.00132112	0.00115836	0.00154609	0.00128226	0.00191792	0.00155853	0.00415542	0.0041225	0.00397445	0.00419264	0.00325678	0.00318548	0.00340187	0.00359242	0.00386179	0.00370403	0.00339503	0.00373883	0.00172861	0.00180189	0.00228119	0.00212915	0.00218907	0.00229391	0.00227559	0.00232878	0.00253478	0.00270134	0.00300785	0.00317182
SAOUHSC_00201	24	0.0270542	0.02933	0.0312865	0.0251116	0.0244883	0.031003	0.0221424	0.0307103	0.0442858	0.0288455	0.0364881	0.0255499	0.0239346	0.0307325	0.0212189	0.028771	0.0168172	0.0172685	0.0155374	0.0176101	0.0309231	0.0288338	0.0222106	0.0273898	0.00188112	0.00205113	0.00189661	0.00223538	0.00180893	0.00190673	0.00202691	0.00188334	0.00295363	0.00311319	0.00291613	0.00261959	0.00439641	0.00474422	0.00462659	0.00478325	0.00319275	0.00320963	0.00343276	0.0034042	0.00238381	0.00213411	0.00234043	0.00241638
SAOUHSC_00202	2	3.11109e-05	3.31848e-05	0.000239038	6.68116e-05	6.49565e-05	4.99795e-06	0.000156961	5.58518e-06	0.000134208	0.000136804	3.69667e-05	0.00016416	5.29296e-05	3.59179e-05	0.000129935	2.16825e-05	0.000209657	0.000142424	0.000331114	0.000251283	0.00031003	0.000390938	0.000489716	0.000365279	1.35474e-06	0.000258274	0	0.00016614	3.89085e-05	3.18902e-05	1.78913e-06	2.95625e-06	0.00108115	0.00118733	0.000954257	0.000947708	0.000245642	0.00024538	0.000318738	0.000355142	0.000214765	0.000118459	0.000109696	0.000205951	0.00184202	0.00153743	0.00140719	0.00132435
SAOUHSC_00204	22	0.00745136	0.00684983	0.00669913	0.00723807	0.0115024	0.015055	0.0111454	0.0129008	0.0517417	0.0471064	0.047125	0.0523464	0.0157709	0.014885	0.0158426	0.0144676	0.023944	0.0219199	0.0240748	0.0207029	0.0524065	0.0455868	0.0562167	0.0479395	0.00724883	0.00872869	0.0072802	0.00780708	0.011563	0.013128	0.013266	0.0120588	0.186884	0.205251	0.213236	0.208665	0.0597958	0.0695719	0.0797577	0.0731716	0.035591	0.0338467	0.037778	0.0329914	0.190483	0.180719	0.17501	0.177128
SAOUHSC_00206	14	0.0201127	0.0237411	0.0257565	0.020959	0.0641997	0.316425	0.0586061	0.316148	1.34601	1.11523	1.17961	1.21889	0.0237237	0.0240167	0.0247482	0.023905	0.0429236	0.0112835	0.0429338	0.0145361	1.70285	1.55817	1.40908	1.44362	0.0472779	0.0866207	0.0262746	0.0248939	0.0173215	0.0394711	0.039169	0.0186174	2.94379	2.97993	3.11527	3.01909	0.207558	0.245424	0.247286	0.241963	0.0335602	0.0409534	0.0400759	0.0462049	1.83801	1.89558	1.96677	2.05009
SAOUHSC_00209	2	7.5607e-05	0.000119841	4.67995e-05	2.14558e-05	2.94515e-06	0.000146014	0.00020964	0.000116028	2.12178e-05	9.64005e-05	9.33213e-05	3.71483e-05	0.00032573	0.000238424	0.000242715	0.000236052	0.00028525	0.000229522	0.00029531	0.000137947	0.000136105	0.000283841	0.000290038	0.000215529	1.08883e-06	0.000227486	7.81761e-05	6.50936e-05	0.000113762	1.11838e-07	0.000109125	0.000203891	5.14229e-05	0.000256645	0.000270277	5.76251e-07	0.000135159	0.000313877	0.000272005	0.000236444	0.000144231	0.000222225	0.000176322	0.000193792	0.000385316	0.000395027	0.000478314	0.000636245
SAOUHSC_00211	7	0.00444282	0.00450785	0.00536846	0.00468361	0.00481947	0.00413389	0.00473539	0.00469516	0.0047622	0.00434915	0.0037611	0.00424238	0.00317336	0.00461776	0.00490407	0.00446019	0.00354148	0.00377045	0.00374157	0.00370587	0.00172656	0.00285543	0.00274056	0.00247341	0.0056854	0.00684619	0.00591352	0.0052659	0.00578485	0.0074422	0.00653972	0.00629387	0.00513747	0.00611521	0.00543068	0.00513572	0.00589762	0.00640397	0.00649151	0.00619466	0.00676599	0.00673683	0.00560357	0.00696752	0.00340157	0.00283927	0.00296425	0.00301744
SAOUHSC_00220	9	0.00167135	0.00126041	0.00159078	0.00185807	0.00143685	0.00150278	0.00176097	0.000972966	0.00175224	0.00134197	0.000916844	0.00162879	0.00315623	0.00279613	0.00376317	0.00315015	0.00288756	0.00306474	0.00222572	0.00276423	0.0033287	0.00230274	0.00362676	0.00301965	0.0104613	0.0105329	0.0096431	0.0116521	0.0060366	0.00643016	0.00559469	0.0067117	0.00909913	0.00903431	0.00933604	0.00915221	0.010287	0.00911058	0.00969166	0.0087693	0.00692909	0.00669056	0.00681123	0.00588056	0.00756499	0.00660908	0.00753173	0.00775068
SAOUHSC_00221	5	0.000547323	0.000459482	0.000401763	0.000317152	0.000404697	0.000316814	0.00067891	0.000659744	0.000276784	0.000591433	0.000361517	0.000703786	0.0013414	0.00133435	0.00190219	0.000960354	0.00068012	0.000951729	0.000839046	0.0010576	0.00102946	0.00103869	0.00118679	0.00135338	0.00295278	0.0029022	0.00307208	0.00326035	0.00197145	0.00199339	0.00205221	0.00161317	0.00261295	0.00228567	0.00275994	0.00266516	0.00411866	0.00409478	0.00458574	0.00477893	0.00273326	0.00221413	0.00290417	0.00258171	0.00295329	0.00311153	0.00302875	0.00332043
SAOUHSC_00222	18	0.00832833	0.0087613	0.00813031	0.00734436	0.00792273	0.00644973	0.0068528	0.00725017	0.00923676	0.00980579	0.0096768	0.00916163	0.0370937	0.0288763	0.0326192	0.0286766	0.0153072	0.0187447	0.0160726	0.0160444	0.0261288	0.0219485	0.0227573	0.0216253	0.035041	0.0356584	0.0334015	0.0373357	0.0210315	0.0191639	0.0205245	0.0234768	0.0321191	0.0294189	0.031966	0.0329962	0.0637234	0.0705622	0.0654564	0.0692653	0.0266973	0.0284732	0.0269189	0.0268166	0.0342764	0.031567	0.0332682	0.0283635
SAOUHSC_00223	22	0.011802	0.0106485	0.0106728	0.0108806	0.012874	0.0120505	0.0124636	0.0122501	0.0119208	0.0118481	0.0103782	0.0104355	0.00906521	0.00808959	0.00717082	0.00727512	0.00595768	0.0071457	0.00605299	0.0078586	0.006301	0.00585692	0.00528075	0.00571503	0.0083795	0.00838346	0.00866917	0.00877546	0.0106515	0.0107742	0.0106214	0.0100689	0.00954849	0.00853231	0.00955378	0.00998637	0.00776658	0.008302	0.00876534	0.00782555	0.00887438	0.00860955	0.0083518	0.00891958	0.00482714	0.00486986	0.0051476	0.00489116
SAOUHSC_00225	16	0.148742	0.144959	0.150835	0.143005	0.149968	0.158716	0.158588	0.162904	0.135895	0.150694	0.14579	0.127747	0.137099	0.141363	0.123584	0.129335	0.105487	0.111442	0.0996869	0.113101	0.102994	0.122707	0.104357	0.113866	0.106272	0.0997642	0.109457	0.106346	0.12603	0.127085	0.133109	0.123049	0.116691	0.104353	0.106611	0.111464	0.111496	0.12226	0.113291	0.0971347	0.101779	0.102662	0.108732	0.0993628	0.0824618	0.0816536	0.0651745	0.0700901
SAOUHSC_00226	13	0.0556196	0.0558342	0.048324	0.0466414	0.0399397	0.0461697	0.0520396	0.04235	0.0434922	0.044719	0.0511147	0.0443282	0.0390932	0.0489467	0.0480674	0.0523594	0.0433772	0.04352	0.0405732	0.0369223	0.0279402	0.0490914	0.0473673	0.0483497	0.0324045	0.0362342	0.0404073	0.0370907	0.0363545	0.0416833	0.042104	0.0316009	0.030365	0.0343387	0.0392624	0.0372592	0.0485286	0.0443676	0.0465979	0.0413924	0.0386994	0.0310035	0.0327935	0.0367766	0.0348144	0.0387397	0.0339963	0.0268774
SAOUHSC_00227	14	0.0261896	0.0290399	0.0299192	0.0280586	0.024046	0.0244031	0.0246366	0.0252116	0.0248263	0.0280914	0.0295401	0.0292748	0.0171577	0.0182541	0.0175333	0.0183669	0.0147383	0.0161359	0.0156734	0.0163222	0.0144869	0.0164661	0.015479	0.0172886	0.014297	0.015354	0.013537	0.0134357	0.0125245	0.0120216	0.0134452	0.0130079	0.0132863	0.0137927	0.0140607	0.0138951	0.0102264	0.0101082	0.0111269	0.0104733	0.0106832	0.010505	0.0110583	0.0110225	0.0091828	0.00944306	0.00962929	0.00910498
SAOUHSC_00228	27	0.0598605	0.0600843	0.0654565	0.0579551	0.0581835	0.0631625	0.0574163	0.0649584	0.0615855	0.0600256	0.063984	0.0606931	0.0739842	0.073802	0.0680526	0.0765878	0.0547025	0.0583835	0.0534293	0.0633477	0.0552569	0.055081	0.0524456	0.0594825	0.0392999	0.0420863	0.0400168	0.0424365	0.0418252	0.0407393	0.0423502	0.0428118	0.0421455	0.0416807	0.0413745	0.0401656	0.0438765	0.0456693	0.0448058	0.0434475	0.0421247	0.0455305	0.0438942	0.0427169	0.0348336	0.036433	0.0386126	0.0403932
SAOUHSC_00229	11	0.00250937	0.00318156	0.00273726	0.00339681	0.00564896	0.00913545	0.0058891	0.00639428	0.00931248	0.00975705	0.00833252	0.0104898	0.00396933	0.0029282	0.003236	0.00255294	0.0140422	0.00949595	0.0114757	0.00869417	0.0104022	0.00892865	0.012276	0.00907281	0.00380837	0.00444223	0.00488737	0.00406361	0.00706203	0.00993662	0.00808538	0.00831808	0.0535262	0.056183	0.0579448	0.0621144	0.0112834	0.0111067	0.0136537	0.0132732	0.01498	0.0144599	0.0186751	0.0136682	0.0867455	0.0718596	0.071519	0.0715513
SAOUHSC_00230	6	0.000570528	0.000382241	0.00045468	0.000515982	0.000448976	0.00063423	0.00042941	0.000531019	0.000723638	0.000560674	0.000554183	0.000644694	0.000514642	0.000209645	0.00028897	0.000237928	0.000400257	0.000397159	0.000278115	0.000407158	0.000482834	0.00041863	0.000506026	0.000438478	0.000516958	0.000419049	0.000303602	0.000429933	0.000507713	0.000380692	0.000481058	0.00043399	0.000648294	0.000758734	0.000872536	0.000718705	0.000413124	0.000208036	0.000315362	0.000192391	0.000403818	0.000257642	0.000431544	0.000495221	0.000483303	0.000458008	0.000419859	0.000305013
SAOUHSC_00231	6	0.00490278	0.0041489	0.00454871	0.00510962	0.0037562	0.00503865	0.00489363	0.00489717	0.00642961	0.0047391	0.00562416	0.00551112	0.0033203	0.00351268	0.0030114	0.00233747	0.00379928	0.00307795	0.00332718	0.00363289	0.00418846	0.00353503	0.00468104	0.00413611	0.00610284	0.00627415	0.0058587	0.00603732	0.00657533	0.00567215	0.0056516	0.00629624	0.0102211	0.0100614	0.00905136	0.00892931	0.0032042	0.003321	0.00392671	0.00379501	0.00413223	0.00471211	0.00355675	0.00390603	0.00609693	0.00604612	0.00575148	0.00637624
SAOUHSC_00234	6	0.000686593	0.000793866	0.000840177	0.000688407	0.000730321	0.000613897	0.000725159	0.000900514	0.000769653	0.00113003	0.000823664	0.000743879	0.00100305	0.000860996	0.00107822	0.000762927	0.00106096	0.0012971	0.00121749	0.00137901	0.00148601	0.00118841	0.00101787	0.00101482	0.000708576	0.000841512	0.000833065	0.000779147	0.000830857	0.000706956	0.000722644	0.00058557	0.000810341	0.000715015	0.000723005	0.000737791	0.00170333	0.00125077	0.000978147	0.00113339	0.00206593	0.00142428	0.00173607	0.00206912	0.000892513	0.000990775	0.000911476	0.00110547
SAOUHSC_00235	2	5.25255e-06	1.70004e-05	4.83063e-05	9.64555e-05	7.5682e-06	0.000168955	2.63572e-05	0.000159696	3.22375e-06	0.000387208	0.000219342	0.00018495	0.000241518	0.000253807	0.000333318	0.000225843	0.000227133	0.000276196	0.000294576	0.000225851	0.000166706	0.000240687	0.000180452	0.000134468	2.06776e-05	0.000200538	0.000221373	7.59583e-05	7.2233e-05	0.000107218	0.000118154	5.11727e-06	0.000241531	8.70394e-05	0.000439967	0.000238303	0.000132226	0.000142634	1.59586e-06	6.79173e-05	0.000147119	0.000117957	0.000260746	6.50878e-05	0.000139351	0.000168457	8.38152e-05	7.15936e-05
SAOUHSC_00236	13	0.00266661	0.00217714	0.00233979	0.00219663	0.00256279	0.00222446	0.00214708	0.00208126	0.00194138	0.00190693	0.0019809	0.00198831	0.00556215	0.00540969	0.00575191	0.00515947	0.00694339	0.00648302	0.00699174	0.00695124	0.00494788	0.00618352	0.00554029	0.0055818	0.00292018	0.00274611	0.00313368	0.00310869	0.00282556	0.00289246	0.00287563	0.00299008	0.00246053	0.00215516	0.00227423	0.00249192	0.00641117	0.00577802	0.00591203	0.00565123	0.00782532	0.00789849	0.00781035	0.00815336	0.00802503	0.00709641	0.00645125	0.00552492
SAOUHSC_00237	4	2.42609e-05	0.000129265	0.000132767	2.40297e-05	0.00174195	0.00210867	0.00192945	0.00227611	2.65798e-06	0.000120753	2.5918e-06	0.00018396	8.65892e-05	6.67322e-05	0.00014056	1.63826e-06	0.00252551	0.00260026	0.00276941	0.0026891	1.57412e-06	7.68327e-06	5.01994e-05	2.31079e-05	1.87612e-05	2.19357e-05	0.000131924	0.000123964	0.00238182	0.00285274	0.00311151	0.00286696	0.000107728	0.00044499	0.000283715	0.000440675	4.06257e-05	6.25909e-05	1.91681e-06	1.196e-05	0.00364273	0.00370532	0.00382186	0.00310599	4.87085e-05	0.000185403	2.6708e-05	9.13855e-05
SAOUHSC_00239	9	0.00262989	0.00249425	0.0028494	0.00248783	0.00393807	0.00335203	0.00345843	0.00380064	0.00399114	0.00315868	0.00377272	0.003222	0.00666226	0.00782183	0.00687198	0.00633442	0.00679427	0.00737724	0.0069205	0.00613153	0.00532754	0.00516591	0.00535527	0.00473164	0.00317798	0.00330311	0.00381115	0.00345962	0.00358273	0.00334538	0.00329332	0.00371032	0.00464518	0.00395509	0.00391333	0.00388701	0.0086893	0.00912618	0.00933066	0.00938979	0.0077976	0.00845587	0.00931591	0.00942042	0.00825791	0.00755099	0.00799934	0.00864126
SAOUHSC_00240	4	0.000422646	0.000146167	0.000187698	4.77943e-05	0.000132851	0.000142001	0.00021144	7.64466e-05	0.000183999	0.000842364	0.000443835	0.000278771	0.000101047	8.89531e-05	0.00118259	0.000237382	0.000372352	0.000498505	0.000124976	0.000475955	0.000291186	0.000229271	0.000181105	0.000488171	7.22449e-05	8.65865e-05	0.000347789	0.000148731	0.000277255	0.00028469	0.000232049	0.000225318	0.000290174	0.000101229	7.25529e-05	0.000231273	0.000406342	0.00033928	0.000226465	0.000223623	0.000386764	0.000375634	0.000185785	0.000224732	0.000163805	0.000237847	0.000129511	0.000227985
SAOUHSC_00242	4	0.000984134	0.00109835	0.00108482	0.00105143	0.000990761	0.00106483	0.000930552	0.00101067	0.00161876	0.00093434	0.000732091	0.00110463	0.00165744	0.00209834	0.00182761	0.00179868	0.00135313	0.00135514	0.00141408	0.0014479	0.00151011	0.00213014	0.0014746	0.00172466	0.000586836	0.0007565	0.00122257	0.000926081	0.000985269	0.00103339	0.000947109	0.00107666	0.00129068	0.0012355	0.000945196	0.0010762	0.001656	0.00165528	0.00220211	0.00140083	0.00111975	0.000853456	0.00141026	0.00152844	0.0016089	0.0015446	0.00137354	0.00147708
SAOUHSC_00244	4	0.00392902	0.00462262	0.00407948	0.00462489	0.00373941	0.00429108	0.0048206	0.00466821	0.00463808	0.0057751	0.00473165	0.00537958	0.00930045	0.00767308	0.00458897	0.00744167	0.00561794	0.00332362	0.00399492	0.00514095	0.00866457	0.00762567	0.0093426	0.0092777	0.0050974	0.00499942	0.00395443	0.00348537	0.00378578	0.00307724	0.00436912	0.00876864	0.00510935	0.00620591	0.00690561	0.00424373	0.00503286	0.00451232	0.00836616	0.00654157	0.0048784	0.00433362	0.00427018	0.00444417	0.00590136	0.00498193	0.00508222	0.00492447
SAOUHSC_00246	3	0.001589	0.00156181	0.00122608	0.00208023	0.0428081	0.04461	0.0398517	0.0405602	0.000942604	0.00124646	0.00159585	0.00111915	0.000753637	0.000727563	0.00107333	0.000683056	0.0229399	0.021055	0.0216123	0.0171971	0.000353805	0.000236426	0.000223588	0.000224703	0.000722129	0.000978174	0.00149733	0.00119817	0.0199374	0.0230305	0.0248895	0.0218119	0.000712613	0.000786352	0.000876807	0.000811444	0.000632444	0.000486482	0.000758663	0.000561217	0.0257802	0.0232915	0.0274635	0.0200841	0.00100781	0.000377349	0.00064085	0.000180317
SAOUHSC_00247	8	0.00131095	0.00164063	0.00141315	0.00130332	0.0100232	0.010897	0.00950785	0.010026	0.000909943	0.00132359	0.00124887	0.00146099	0.000977274	0.000909583	0.00118906	0.00088929	0.00739689	0.00779982	0.00848033	0.0095607	0.00055863	0.00162228	0.00120287	0.000799841	0.000911118	0.0014563	0.0018645	0.00143054	0.00882826	0.0113765	0.0126125	0.00866027	0.0012769	0.00112085	0.00077601	0.00131904	0.00167496	0.00123979	0.000766905	0.00105607	0.00999412	0.00740269	0.00987482	0.00916588	0.0010406	0.000865513	0.000434585	0.000320764
SAOUHSC_00248	6	0.042484	0.0429674	0.0449447	0.0332288	0.0351269	0.0330821	0.0355782	0.0410281	0.0201857	0.0191509	0.021478	0.019986	0.00907503	0.0128395	0.00838893	0.0116852	0.00871668	0.010165	0.012645	0.00797698	0.00927306	0.00931259	0.00758635	0.00984242	0.0121141	0.0139116	0.0174933	0.0160893	0.0271028	0.0268343	0.0240329	0.0271092	0.0111593	0.00731739	0.00558142	0.0070931	0.000313959	0.000503777	0.000311116	0.000522436	0.00253864	0.00273584	0.00239191	0.00226134	0.000889052	0.000861426	0.000909956	0.000860626
SAOUHSC_00249	3	5.841e-05	4.61207e-05	4.44417e-05	6.93534e-05	4.83031e-05	5.41638e-05	0.000134521	0.00012447	9.50242e-05	6.1766e-05	6.59872e-05	6.86027e-05	7.90466e-05	6.02224e-05	9.13585e-05	6.77889e-05	2.50871e-05	5.73593e-05	5.64606e-05	6.0892e-05	0.000106502	7.66257e-05	4.55402e-05	7.31973e-05	3.3066e-05	4.38722e-05	3.48525e-05	4.42054e-05	3.96499e-05	3.11375e-05	4.07937e-05	1.841e-05	4.62688e-05	9.55738e-05	6.56209e-05	4.86283e-05	4.41423e-05	3.74254e-05	3.95524e-05	8.20088e-05	3.71971e-05	3.56099e-05	6.20806e-05	5.04776e-05	5.06011e-05	1.43234e-05	3.68893e-05	4.56867e-05
SAOUHSC_00253	15	0.00595652	0.00546325	0.00559301	0.00598426	0.00762805	0.00654322	0.00655331	0.0066459	0.0100147	0.00973285	0.00811978	0.0082919	0.011673	0.00987218	0.00903524	0.00826599	0.0107879	0.010206	0.0110596	0.00994884	0.0248271	0.0192732	0.020072	0.017537	0.0109823	0.0101298	0.0100852	0.0100933	0.00986101	0.00857729	0.00753495	0.00850184	0.00963576	0.0102728	0.0102641	0.00960054	0.00649667	0.00696462	0.00486685	0.00661412	0.00662917	0.00795183	0.00687636	0.00799127	0.0088266	0.00784296	0.00872718	0.00837971
SAOUHSC_00256	4	0.000866726	0.000509677	0.000331765	0.000552709	0.000337089	0.000496106	0.000419867	0.000442606	0.000531416	0.000496637	0.000755581	0.000705924	0.000961094	0.000405683	0.000340119	0.000707934	0.000930236	0.000487224	0.000592661	0.000858558	0.000908154	0.000920626	0.00107608	0.00080609	0.000419644	0.000206165	0.00026477	0.000670199	0.000342551	0.000812801	0.000640233	0.000543281	0.000528074	0.000644582	0.000610386	0.000755562	0.000499535	0.000296437	0.000563381	0.000437185	0.0006207	0.000419689	0.000455436	0.000583008	0.000661842	0.000584341	0.000560853	0.000759605
SAOUHSC_00257	6	0.0155674	0.0111354	0.0104896	0.0150663	0.0137413	0.0125562	0.0115725	0.0110508	0.0199618	0.0212811	0.0187023	0.0212215	0.0939742	0.0808514	0.101678	0.0797073	0.049955	0.0480603	0.0488225	0.0464348	0.10323	0.0920483	0.110759	0.0843732	0.0252378	0.0187903	0.0250273	0.0266978	0.0261916	0.0223781	0.019373	0.0259114	0.0341914	0.0393773	0.0334724	0.0353783	0.104332	0.125083	0.114255	0.113238	0.0419769	0.0567677	0.0458705	0.0533809	0.0798992	0.0666562	0.067775	0.0760296
SAOUHSC_00258	29	0.000758559	0.000656192	0.000653358	0.000610629	0.000629106	0.000635273	0.000706406	0.00075417	0.000765794	0.0008295	0.000621258	0.000809311	0.00229785	0.0015933	0.00159914	0.0013713	0.00144893	0.00157654	0.00170695	0.00124117	0.00208033	0.00147355	0.00165078	0.00141791	0.000693117	0.000764574	0.000717893	0.000755059	0.000780395	0.000828654	0.000818532	0.000691136	0.000691808	0.000676693	0.000607752	0.000572694	0.00118588	0.00121946	0.00118278	0.00157673	0.00124736	0.00147421	0.00120679	0.00131569	0.000844577	0.00087613	0.000680309	0.000673097
SAOUHSC_00261	7	0.000867076	0.000508169	0.000778462	0.000776251	0.000854408	0.000797352	0.00095252	0.000791638	0.000606953	0.000748379	0.000941695	0.000948453	0.00188928	0.00131299	0.00157976	0.00133706	0.00153931	0.00164788	0.00147143	0.00154752	0.0019721	0.00142973	0.00213965	0.0016811	0.000804484	0.000408467	0.00085597	0.000774604	0.000803918	0.000791723	0.000691248	0.000750435	0.000527478	0.000773013	0.000675542	0.000754647	0.000843241	0.000742828	0.00107555	0.000930123	0.00110222	0.00110152	0.00140916	0.00107313	0.000791496	0.000773777	0.000359385	0.000654362
SAOUHSC_00262	17	0.000127744	0.000136191	0.000152999	0.000113003	0.000162878	0.000141461	0.000133869	0.000140552	0.000167532	0.000161371	0.000113204	0.000146848	0.000327594	0.000262941	0.000334122	0.000244908	0.000289811	0.00028961	0.000298624	0.00028108	0.000379482	0.000296129	0.000342927	0.000274264	9.98069e-05	0.00012215	0.000117448	0.000125912	0.000101095	0.000106709	9.33966e-05	0.000119933	0.000112254	0.000160086	9.99722e-05	0.00012067	0.000166676	0.000162777	0.000149831	0.000181484	0.000183519	0.000160729	0.000187035	0.000180201	0.000119235	0.000107609	9.88177e-05	8.62086e-05
SAOUHSC_00268	6	0.000128599	0.000143228	0.000102227	9.80271e-05	0.000113156	0.000134934	7.46282e-05	0.000121956	0.000117682	0.000206469	0.00015268	0.000113897	0.000149529	0.000175118	0.000193166	0.000146726	0.000181665	0.000156719	0.00014248	8.53068e-05	0.000343265	0.000238574	0.000287404	0.000152787	0.000251378	0.000149273	0.000210988	0.000271319	0.000160159	0.000123536	0.000128421	8.0772e-05	0.00021434	0.000169025	0.000171192	0.000142539	0.000128852	4.74259e-05	7.59221e-05	0.00013524	7.35841e-05	1.15364e-05	0.000112794	0.00011431	0.000154635	0.000133543	0.000129542	0.000151017
SAOUHSC_00269	4	0.00924534	0.0100619	0.0107645	0.0113616	0.00841979	0.00927884	0.0115171	0.0110551	0.0102058	0.0104215	0.012266	0.0106116	0.00766351	0.00838711	0.00858783	0.00743422	0.00838265	0.00832555	0.00843274	0.00633667	0.00535053	0.00763838	0.00658466	0.00830923	0.01028	0.0114826	0.0131523	0.0127763	0.0126803	0.0120645	0.0107292	0.00962784	0.0112873	0.00990677	0.0116232	0.013951	0.0095904	0.00556887	0.00557514	0.0075471	0.00865004	0.00802989	0.00864258	0.00712903	0.0073251	0.00790896	0.00691914	0.00420899
SAOUHSC_00275	5	0.0114893	0.0143752	0.0131835	0.0148767	0.0112458	0.00996717	0.011769	0.0113609	0.011583	0.0119097	0.0136934	0.0151428	0.011145	0.0111937	0.0126333	0.0113739	0.0109608	0.0100196	0.0144491	0.011031	0.0121974	0.0122119	0.011828	0.0171053	0.0135951	0.0121285	0.0152945	0.011827	0.0123095	0.0140226	0.0122428	0.0112102	0.0104053	0.012386	0.0120202	0.0161733	0.0108407	0.00787801	0.00856542	0.0102019	0.0124086	0.00952308	0.00898182	0.0108174	0.0110701	0.0132095	0.0102019	0.00621947
SAOUHSC_00276	3	0.000654042	0.000668445	0.000724652	0.000809265	0.00050882	0.000673279	0.000600826	0.000634203	0.000604395	0.000504771	0.000684469	0.000823146	0.000437558	0.000478104	0.000532452	0.000449366	0.000381145	0.000346359	0.000474888	0.000565855	0.000540944	0.000547276	0.000445665	0.000727027	0.000621798	0.000601463	0.000803274	0.000736286	0.000714227	0.000531112	0.000530069	0.000611808	0.000598717	0.000624463	0.000696225	0.000602524	0.00037696	0.000192277	0.000248198	0.000272725	0.00025295	0.000188269	0.000352277	0.000250313	0.000233535	0.000488134	0.000387854	0.000335528
SAOUHSC_00277	3	0.00634724	0.00715147	0.00785164	0.00684888	0.00653927	0.00522045	0.00757116	0.00677262	0.0077103	0.00661597	0.0057828	0.00580427	0.00618878	0.00590857	0.00487657	0.00536799	0.00508065	0.00564334	0.00608569	0.00543053	0.00826907	0.0070574	0.00882012	0.00861455	0.0102647	0.0093481	0.00955617	0.00935854	0.00832273	0.00936845	0.00682442	0.00898991	0.0088063	0.00807839	0.00875747	0.00816425	0.00666014	0.00694652	0.0051854	0.00680431	0.00438952	0.00349707	0.00268271	0.00495391	0.00849728	0.00954767	0.0107502	0.00327162
SAOUHSC_00278	3	0.000899151	0.000917665	0.000893948	0.00100525	0.000583139	0.000821771	0.000784547	0.00101335	0.000607301	0.000983582	0.000774167	0.000993387	0.000902368	0.00106116	0.00116282	0.000973008	0.000928562	0.000796656	0.000998734	0.00095779	0.000839234	0.00106791	0.000798481	0.00103382	0.000832889	0.000712127	0.000887837	0.00102633	0.000950261	0.00095037	0.00121693	0.00106811	0.000982591	0.000980421	0.00107827	0.000855436	0.00085979	0.00086691	0.000783279	0.000908139	0.000696441	0.0010482	0.000827342	0.000756168	0.000823728	0.000969718	0.000777403	0.000751941
SAOUHSC_00279	3	0.00253172	0.00217882	0.00240739	0.00220224	0.00258325	0.00307351	0.00269481	0.00318063	0.002566	0.00281017	0.00281741	0.00243123	0.00278622	0.00282284	0.00257869	0.00257759	0.00328724	0.00334727	0.00293717	0.00304008	0.00369393	0.00318534	0.00362693	0.00336364	0.00165568	0.00174066	0.00160002	0.0018457	0.00195268	0.00168328	0.00191881	0.00241443	0.00224113	0.00196661	0.0020008	0.00209861	0.0018768	0.00186981	0.0017144	0.00179953	0.00225899	0.00292149	0.00214196	0.00214912	0.00227447	0.00229565	0.00240844	0.000854393
SAOUHSC_00280	2	0.0038921	0.00159508	0.0084334	0.006347	0.00198716	0.00657654	0.00115461	0.00242278	0.00736282	0.0014831	0.00186895	0.00450497	0.000610332	0.000481873	0.000235111	0.00106047	0.000683543	0.000504401	0.000362963	0.00460184	0.00131728	0.000527941	0.000767367	0.00544158	0.00118165	0.00124768	0.000538105	0.00108624	0.000884651	0.00128006	0.00079566	0.000525572	0.00133099	0.000949213	0.00141264	0.000795598	0.000771529	0.00105849	0.000102944	0.000489054	0.00086518	0.00110178	0.000918243	0.000636562	0.00110076	0.000451359	1.80059e-05	0.00011485
SAOUHSC_00281	3	0.000662171	0.000596285	0.00061316	0.000702323	0.00111672	0.00125784	0.000734146	0.00144198	0.00123985	0.00101203	0.001023	0.00154284	0.000474729	0.000560479	0.000759718	0.000412313	0.000391191	0.000436063	0.000616675	0.000481003	0.000776703	0.0010588	0.00134903	0.000966704	0.000897433	0.000408549	0.000825788	0.000740451	0.000599449	0.000703677	0.000949221	0.000330598	0.00206062	0.0022757	0.00384974	0.00259103	0.00106392	0.000780819	0.000371466	0.000408875	0.000483457	0.000315125	0.000637352	0.000723212	0.00113607	0.00157909	0.00125174	0.00149207
SAOUHSC_00282	3	0.00288443	0.0021448	0.00264985	0.00273938	0.00364398	0.00243295	0.00259066	0.0026368	0.00295278	0.0023279	0.00375176	0.00261321	0.00181585	0.00121522	0.00118492	0.00136833	0.00143135	0.0019648	0.0014973	0.00186956	0.00107659	0.000943496	0.00115491	0.00129153	0.00176965	0.00217246	0.00195402	0.00254738	0.00238496	0.00188046	0.0021669	0.00212911	0.00111343	0.0015722	0.00124633	0.00114122	0.000871577	0.000826453	0.000663727	0.00128331	0.00151518	0.00232882	0.0020001	0.00196018	0.000575505	0.000812917	0.000934892	0.000206803
SAOUHSC_00284	7	0.00210882	0.00258328	0.00183175	0.00163831	0.00312013	0.00127362	0.00204919	0.00178194	0.00260786	0.00284784	0.00216054	0.00382599	0.0154636	0.0100911	0.0148294	0.0105293	0.011281	0.0198115	0.0161661	0.0164289	0.0182553	0.0132534	0.0212675	0.0155791	0.0120354	0.0113819	0.0123875	0.0115276	0.0145561	0.0143777	0.0141707	0.0155308	0.0279661	0.0256007	0.0264504	0.0267589	0.0698433	0.0743788	0.0964027	0.091399	0.0871881	0.110354	0.0696231	0.0799612	0.0641998	0.0729217	0.0720491	0.0579955
SAOUHSC_00285	7	0.0043254	0.00409713	0.00434582	0.00419108	0.00562159	0.00606125	0.00524281	0.00576526	0.0052014	0.00416364	0.0046096	0.00414431	0.0063206	0.00612859	0.00560737	0.00605419	0.00719345	0.00651555	0.00752734	0.0074122	0.00621563	0.00518386	0.00494281	0.00582139	0.00221036	0.00244674	0.00221314	0.00204766	0.00271199	0.00294759	0.00293098	0.00286525	0.00310999	0.00339199	0.0031098	0.00281349	0.00392253	0.00457501	0.00358309	0.00473892	0.00454011	0.00420572	0.0043117	0.00412219	0.00477553	0.00487184	0.00535612	0.00556995
SAOUHSC_00287	5	0.00341147	0.0026873	0.00340607	0.00307091	0.0040397	0.00377525	0.00401851	0.00450547	0.00384043	0.00339526	0.00366167	0.00304183	0.00323634	0.00394575	0.00406462	0.00391438	0.00491629	0.00420668	0.00455238	0.00430552	0.00360218	0.00362061	0.00342608	0.00380551	0.00176373	0.00211761	0.00177919	0.00164816	0.00219636	0.00204892	0.00237402	0.0026394	0.00249818	0.00252619	0.00222857	0.00197787	0.00311831	0.00345802	0.00248727	0.00357627	0.00364575	0.0018965	0.00346217	0.00321291	0.00383764	0.00294964	0.00361844	0.00397519
SAOUHSC_00290	3	0.00237029	0.00226413	0.00305274	0.00274693	0.00263123	0.00178069	0.00312253	0.00315021	0.00151393	0.00115417	0.0033138	0.00293282	0.00237249	0.00194084	0.00361774	0.00196127	0.00317052	0.00369042	0.00450479	0.00417875	0.000675102	0.00221284	0.00141768	0.00181254	0.00659373	0.0115205	0.00931474	0.00559757	0.00904904	0.00769919	0.011892	0.00912268	0.00220427	0.00407901	0.00564291	0.00353048	0.00233366	0.00155795	0.00270723	0.00170364	0.00465439	0.00506572	0.00433096	0.00324383	0.000690139	0.000756725	0.000789504	0.000364278
SAOUHSC_00292	4	6.16564e-05	6.20282e-05	6.3457e-05	6.74886e-05	2.41497e-05	2.40906e-05	5.22357e-05	7.42051e-05	6.3019e-06	5.15381e-05	3.15971e-05	4.49185e-05	0.000189358	0.000164062	0.000206388	0.000141489	0.000112558	0.000102346	0.000137195	7.30076e-05	3.21134e-05	0.000118836	7.71537e-05	7.48542e-05	3.54345e-05	4.15169e-05	5.56063e-05	2.82495e-05	4.23111e-05	5.46807e-05	2.87242e-05	4.08086e-06	5.7509e-05	2.98168e-05	5.32328e-05	8.53552e-05	0.00016748	0.000224275	0.000188589	0.000228852	0.000109122	0.000110953	0.000111464	0.000118134	3.88837e-05	5.19798e-05	4.49982e-05	6.10164e-05
SAOUHSC_00294	4	8.84543e-05	8.20539e-05	0.000120358	5.56717e-05	0.00012887	7.77376e-05	9.64129e-05	9.13533e-06	6.25445e-05	8.31208e-05	9.5944e-05	5.51022e-05	0.00052119	0.000304726	0.000367072	0.000229672	0.000141916	0.000120629	0.000124826	0.000157314	6.11861e-05	7.86846e-05	8.43973e-05	6.15226e-05	2.99984e-05	0.00012304	5.15315e-05	0.000108973	0.000144585	0.000111102	0.000188825	1.95823e-05	0.000158842	5.61346e-05	3.96184e-05	0.00014064	0.000693895	0.000767501	0.00065932	0.000800751	0.000137534	0.000128595	0.000154289	0.000123627	6.7089e-05	8.29823e-05	2.45596e-05	6.02162e-05
SAOUHSC_00295	9	0.000191957	0.00024122	7.92231e-05	0.000246294	0.000230423	0.000152107	0.000178082	0.000138994	0.000117243	0.000290707	0.00030769	0.000165357	0.00690311	0.00380933	0.00616011	0.00496461	0.00119859	0.0015232	0.0011781	0.00153441	0.000187719	0.000319652	0.000386292	0.000274844	0.000230607	0.000246446	0.000171374	0.000194759	0.000246218	0.000200417	0.000295239	0.000154391	0.000278901	0.000197476	0.0002184	0.000167887	0.0198599	0.0187527	0.0185308	0.0168357	0.00373954	0.00189573	0.00332076	0.00295995	0.00227265	0.00065789	0.0013137	0.000529339
SAOUHSC_00296	7	0.000499439	0.000623903	0.000429635	0.000762248	0.000538001	0.000542851	0.000522652	0.000620599	0.000714132	0.000613972	0.000630001	0.000589653	0.00224774	0.00186173	0.00217847	0.00171207	0.000924712	0.00085253	0.00106397	0.0010965	0.00107051	0.000929656	0.00122913	0.00104869	0.000681461	0.000730052	0.000694533	0.000659136	0.000764166	0.000756137	0.000804491	0.000745864	0.000996761	0.000997788	0.000957893	0.000900837	0.00311496	0.00341397	0.00339585	0.0032776	0.00115159	0.000993227	0.00123006	0.00104416	0.000950582	0.00102374	0.00117512	0.00125244
SAOUHSC_00297	6	0.00293247	0.00398058	0.00433834	0.00375259	0.00306908	0.00367187	0.00349387	0.00329328	0.00354647	0.00277234	0.00342833	0.00288296	0.00307547	0.00381489	0.00391208	0.00403067	0.00398432	0.00347263	0.0043866	0.00479692	0.00393706	0.00435822	0.00456953	0.00536216	0.00296401	0.00314418	0.00284061	0.00294212	0.00288155	0.00302216	0.00292397	0.00214091	0.00261508	0.00299174	0.00320738	0.00279576	0.00305495	0.00274604	0.0028382	0.00283282	0.00310255	0.00318045	0.00291404	0.00281783	0.00326636	0.00278387	0.00265778	0.00320051
SAOUHSC_00298	7	0.00169041	0.00198908	0.00158956	0.0016593	0.00174609	0.00151612	0.00177536	0.001903	0.00176045	0.0016836	0.00162667	0.00181304	0.00468078	0.00355544	0.00411852	0.0031733	0.00228381	0.00193029	0.00245754	0.00268637	0.00299377	0.00250161	0.00289094	0.00252559	0.00204475	0.00209007	0.0017218	0.00192557	0.00196049	0.00198828	0.00204472	0.00166285	0.00209085	0.00201456	0.00196721	0.00237026	0.00756859	0.00687426	0.00787476	0.00658453	0.00313361	0.00271923	0.00299332	0.00293013	0.00306232	0.0027216	0.0027526	0.00341995
SAOUHSC_00300	13	0.000237139	0.000201604	0.000126134	0.000280026	0.000214243	0.000297379	0.000400218	0.000359614	0.000311246	0.000425233	0.00028629	0.000377383	0.00253737	0.00161232	0.00237829	0.00127089	0.00232544	0.00305458	0.00303445	0.00175332	0.00466768	0.00386689	0.00446156	0.00417724	0.000842149	0.00125998	0.00124618	0.00100148	0.000833002	0.000646133	0.000656969	0.000810961	0.000586759	0.000592176	0.000568703	0.000407959	0.00400004	0.00378208	0.00426087	0.00489998	0.00306046	0.00341565	0.0032766	0.00274444	0.00424398	0.0051914	0.00427555	0.00540169
SAOUHSC_00301	9	0.00763988	0.00944149	0.00902162	0.00799287	0.00757696	0.00696634	0.00691676	0.00764008	0.00685234	0.00784033	0.00852631	0.00843855	0.00414593	0.00494757	0.00512847	0.00417684	0.00462507	0.00458401	0.00472415	0.005064	0.00305231	0.00566865	0.00397404	0.00461661	0.00750963	0.00747348	0.0088902	0.00755112	0.00754875	0.0080642	0.00806441	0.00750405	0.0066915	0.00654103	0.00628062	0.00738829	0.00395509	0.00312182	0.00331289	0.0025237	0.00409384	0.003375	0.00400359	0.0051522	0.00412547	0.00374194	0.00179523	0.00277206
SAOUHSC_00302	11	0.0019814	0.00210731	0.00195062	0.00205719	0.00202664	0.00205524	0.00182319	0.00194678	0.00232913	0.00201243	0.0019505	0.00183424	0.00115963	0.00109752	0.00107391	0.00111996	0.00112888	0.00118923	0.00113483	0.000993598	0.00182353	0.0015106	0.00145819	0.00155408	0.00168016	0.00173393	0.00166382	0.00182753	0.00150033	0.0015796	0.00170676	0.00145265	0.00166588	0.00174514	0.00144839	0.00143804	0.000659676	0.000795835	0.000722578	0.000744701	0.000812781	0.000688474	0.000722292	0.00074884	0.00105356	0.00108693	0.00109771	0.00104644
SAOUHSC_00304	6	0.000559497	0.000850656	0.000647265	0.000357095	0.00220529	0.00313397	0.0023625	0.00328575	0.00098542	0.000613253	0.000283295	0.000740153	0.000621567	0.000572984	0.000569219	0.000643279	0.00215359	0.00322709	0.00272949	0.00268336	0.000397008	0.000417218	0.000615649	0.000727498	0.000178965	0.000133536	0.000451599	0.000427884	0.00176604	0.00185651	0.00196136	0.00115377	0.000237586	0.000654897	0.00026977	0.000260372	0.000418679	0.000282085	0.000223218	0.000271588	0.00263498	0.00279773	0.00259352	0.00258237	0.000180454	0.000255751	0.000177358	0.000141411
SAOUHSC_00305	7	0.0150349	0.0155483	0.0128195	0.0169649	0.0474499	0.039691	0.0314625	0.0462662	0.0139169	0.0128626	0.0122424	0.0116578	0.0183438	0.0245123	0.0207183	0.0187918	0.0544196	0.066324	0.0692445	0.0563871	0.0108659	0.0110606	0.0113262	0.0137886	0.0108351	0.0107729	0.0121108	0.0121276	0.042854	0.047966	0.0451404	0.0455698	0.0180265	0.0126611	0.0123403	0.0125796	0.0158845	0.0146677	0.0160057	0.017669	0.0977661	0.106343	0.0773259	0.0808975	0.00963911	0.00875923	0.00954991	0.00743442
SAOUHSC_00306	12	0.00177442	0.00127618	0.00150836	0.00141332	0.00583572	0.00523954	0.00496609	0.00532071	0.00182432	0.00151468	0.00152464	0.00154483	0.00084427	0.00113831	0.000930406	0.00101803	0.00274492	0.00359317	0.00316174	0.00322492	0.000620352	0.000711443	0.000721571	0.000718119	0.0010147	0.00100572	0.0010557	0.000870974	0.0033594	0.00431404	0.00441445	0.00288551	0.00121401	0.000981316	0.00100706	0.00129169	0.00106738	0.000903544	0.000971958	0.000695643	0.00514325	0.0049677	0.0052487	0.00553521	0.000744342	0.000891317	0.000637623	0.00055749
SAOUHSC_00307	6	0.000826641	0.00100999	0.00121568	0.000915609	0.00225889	0.00293501	0.0026537	0.00242084	0.00115582	0.000865158	0.00101689	0.00126489	0.000974829	0.00079432	0.000811915	0.00082704	0.00188197	0.00172222	0.00196274	0.00184643	0.000466414	0.000737332	0.000566036	0.0007699	0.000616906	0.000567325	0.000741008	0.000748277	0.0022314	0.00209537	0.00214073	0.00220344	0.000784779	0.000422067	0.000611757	0.000619572	0.000516305	0.000408514	0.00055537	0.000549337	0.00220242	0.00227159	0.00219184	0.00237748	0.000470044	0.000344606	0.000507732	1.69215e-05
SAOUHSC_00308	16	0.00672763	0.0051087	0.00515805	0.00618203	0.0146724	0.0140318	0.0140543	0.0141414	0.00618463	0.00591821	0.00613519	0.00671067	0.00293862	0.00261309	0.00301154	0.00289351	0.00722013	0.00928913	0.00669872	0.00812999	0.0020679	0.00181484	0.00231193	0.00204006	0.00537404	0.005474	0.00529395	0.00542654	0.0146698	0.0149251	0.0144641	0.0156769	0.00541865	0.00528528	0.00536196	0.00499701	0.00359743	0.00364428	0.00375293	0.00361136	0.0148149	0.0148524	0.0151502	0.0145826	0.00347977	0.00331186	0.00364985	0.00350775
SAOUHSC_00309	12	0.0295928	0.0278498	0.0303991	0.0279669	0.0415158	0.0446937	0.0435098	0.0462366	0.0248463	0.0280375	0.0266193	0.0258792	0.0566916	0.0599115	0.0600124	0.0625507	0.0735173	0.087451	0.0747009	0.0845516	0.0364149	0.043782	0.0424225	0.0429514	0.0228742	0.0275662	0.0230862	0.0206802	0.0342805	0.0355497	0.0364874	0.0361039	0.0221298	0.0232444	0.0260569	0.0230178	0.0693258	0.0801523	0.0633858	0.0708946	0.101915	0.0998111	0.108799	0.0982107	0.0692934	0.0617856	0.0623072	0.0645303
SAOUHSC_00310	5	5.19483e-05	0.000115931	0.000108457	9.83956e-05	0.00016952	1.69126e-05	6.57701e-05	0.000133998	4.99188e-05	3.14172e-06	5.22837e-05	0.000224107	0.000647333	0.00084738	0.000882265	0.000714671	0.000630802	0.000701421	0.000725947	0.000784434	0.000307931	0.00022129	8.55911e-05	0.000384559	0.00022819	0.000182431	0.000111781	0.000409408	4.22185e-05	5.26977e-05	5.05493e-05	4.59736e-05	8.37185e-05	9.84585e-05	7.36164e-05	4.49916e-05	0.00147249	0.00125735	0.0014323	0.00187929	0.00283608	0.00235609	0.00207228	0.00260613	0.00037579	0.000630972	0.000265985	0.000528527
SAOUHSC_00311	3	0.00111154	0.0008678	0.00215507	0.00144531	0.00109416	0.000888639	0.00139352	0.00101791	0.000619732	0.00151806	0.00114291	0.00166457	0.0307256	0.0364695	0.0279986	0.0292524	0.0224275	0.0249905	0.0244023	0.0293293	0.0111694	0.0145508	0.0114481	0.0185552	0.00135049	0.0010817	0.00120091	0.00113708	0.0013482	0.000944221	0.00115448	0.000869471	0.00126916	0.00123297	0.000967856	0.00116996	0.0337809	0.032252	0.0321521	0.0279379	0.0414677	0.0379791	0.044058	0.0493035	0.0154571	0.0120658	0.00875536	0.0130888
SAOUHSC_00312	3	0.000842636	0.000758025	0.000833968	0.00119492	0.00161319	0.00147954	0.00146772	0.000959006	0.00060729	0.000901314	0.00192722	0.000549665	0.0127354	0.0142088	0.0122118	0.0118764	0.0175419	0.0171429	0.0140256	0.0146914	0.00155587	0.00494855	0.00525394	0.00513477	0.00079004	0.00130498	0.000714771	0.000651006	0.000816261	0.00127243	0.000964202	0.00113472	0.000791487	0.000363591	0.000742978	0.000948914	0.0220891	0.0218832	0.0229155	0.0203143	0.0361923	0.0470393	0.0402513	0.0389163	0.0158373	0.0134748	0.0133258	0.0172886
SAOUHSC_00313	9	9.09323e-05	0.000300222	0.000177378	0.000115222	0.000220943	0.000195488	0.000241901	0.000246827	0.000288777	0.000399838	0.000257529	0.000326832	0.000684471	0.000649357	0.000563748	0.000560813	0.000689362	0.000807669	0.000366805	0.000645256	0.000378159	0.000428365	0.000440533	0.00036764	0.000230251	0.000278067	0.00038108	0.00033469	0.000367416	0.000184476	0.000179816	3.75892e-05	0.000305593	0.000213083	0.00030768	0.000529292	0.00065968	0.000654493	0.000657224	0.000758229	0.000906538	0.00100197	0.000756539	0.000801486	0.000266456	0.000300226	0.000476418	0.000261447
SAOUHSC_00314	3	0.00326404	0.00293286	0.0027485	0.00274658	0.00273715	0.00352267	0.00298589	0.00328732	0.00270539	0.00281676	0.00317056	0.00281159	0.00239984	0.00225684	0.00252474	0.00225805	0.00307011	0.00285121	0.00352442	0.00305732	0.00336147	0.00304217	0.00323064	0.00281768	0.0034348	0.00333432	0.00337944	0.00302473	0.00361382	0.00363374	0.00383603	0.0042942	0.00365583	0.00342883	0.00328845	0.00335675	0.00324678	0.00321644	0.00318674	0.00306175	0.00342615	0.00348867	0.00312466	0.00315794	0.00342377	0.00326867	0.0031736	0.00338368
SAOUHSC_00315	3	0.00044611	0.000430019	0.000407559	0.000371421	0.000229236	0.000198976	0.000180156	0.000185418	0.000579409	0.000459765	0.000398975	0.000370888	0.000151859	0.000138237	4.02508e-05	9.69685e-05	1.61833e-05	3.12659e-05	4.33916e-05	2.50177e-05	0.000136017	0.000170928	0.000124213	0.000111964	8.68054e-05	0.000111435	0.000139665	0.000131133	0.000109053	0.000107488	0.000100901	7.46565e-05	0.00019973	0.000187845	0.000153624	0.000190654	0.00012134	5.3645e-05	0.000145327	7.04678e-05	4.04297e-05	4.77735e-05	5.96525e-05	8.50923e-05	8.60434e-05	6.79902e-05	0.000102209	5.16546e-05
SAOUHSC_00317	4	9.66069e-05	9.21364e-05	0.000132136	7.58567e-05	8.1899e-05	6.60765e-05	0.000113872	5.23909e-05	4.99254e-05	9.3848e-05	7.53677e-05	0.000111379	0.000164225	9.82272e-05	0.000169704	0.000123792	0.000165348	0.000154111	0.00016836	0.000195439	0.000118436	0.000102525	0.000140377	7.93762e-05	0.000195972	0.000127829	0.000158119	0.000189753	0.000148491	0.00014716	0.000103883	9.31639e-05	0.000117395	9.1522e-05	0.000118337	0.000133304	0.000293047	0.000269038	0.000310085	0.000359688	0.000241215	0.00016915	0.000279045	0.000295923	0.000132859	7.45734e-05	0.000101943	7.8133e-05
SAOUHSC_00318	3	0.000122358	0.000107634	9.25353e-05	0.000123716	4.82735e-05	0.000110461	8.05845e-05	9.02905e-05	6.97571e-05	9.74861e-05	7.0456e-05	0.000194904	0.000218392	0.000177317	0.000136759	0.000153033	0.000124301	9.24225e-05	0.000103674	0.000105792	5.87223e-05	8.75553e-05	7.6696e-05	9.59277e-05	7.24283e-05	0.000120187	0.000111335	6.30935e-05	8.45568e-05	0.000101268	0.000107744	0.000130253	7.48854e-05	0.000242349	0.000129115	5.38082e-05	0.000163235	0.000167054	0.000157279	0.000204402	0.000105441	0.000103869	0.000140156	0.000132793	7.71806e-05	0.000140584	0.000192286	0.000144517
SAOUHSC_00319	13	0.00143818	0.00166374	0.00138394	0.00148621	0.00173467	0.0017862	0.00153227	0.00176366	0.0013977	0.00126169	0.00135639	0.00150189	0.00408648	0.00409439	0.00396591	0.00356486	0.0026911	0.00296593	0.00293794	0.00293495	0.00223575	0.00280286	0.00251531	0.00237509	0.00172488	0.00181519	0.00188564	0.00177601	0.00169199	0.00170587	0.00199716	0.00154189	0.00159851	0.00188894	0.00174304	0.00169085	0.00568124	0.00573255	0.00488375	0.00512795	0.00312895	0.00282323	0.00337347	0.0031697	0.00548207	0.00498827	0.00525954	0.00524768
SAOUHSC_00320	8	0.00192378	0.00195538	0.00232514	0.00204701	0.002378	0.00207397	0.00212586	0.00247319	0.00140661	0.00159525	0.00203357	0.00187286	0.00531345	0.00512818	0.00512118	0.00492859	0.00379428	0.00365309	0.00350973	0.00398237	0.00165175	0.00250561	0.00235025	0.00246692	0.00230063	0.00272395	0.0026111	0.00241329	0.00238895	0.00221307	0.0025931	0.00203278	0.00201135	0.00229172	0.00213373	0.00206489	0.00950732	0.00901695	0.00743971	0.00842581	0.00560602	0.00501664	0.00556218	0.0052589	0.00622923	0.00569052	0.00653861	0.00652842
SAOUHSC_00322	3	0.000923835	0.000743192	0.000858365	0.000690219	0.000951534	0.000668718	0.000791585	0.000992935	0.000761491	0.000947329	0.000956143	0.000883268	0.000692957	0.000783023	0.00090059	0.000859911	0.00115512	0.00107325	0.00127869	0.00105443	0.00112148	0.00107849	0.00119418	0.0011102	0.00128826	0.00114658	0.000962683	0.00107709	0.000981744	0.000884695	0.0010416	0.000964009	0.000928183	0.000899738	0.00109354	0.00086245	0.000705063	0.0009975	0.000930358	0.0010175	0.00085863	0.00090419	0.00089679	0.00080986	0.000924473	0.00107919	0.000880914	0.00141999
SAOUHSC_00324	6	0.00211663	0.00289284	0.00304791	0.00150922	0.00246295	0.00238349	0.00220618	0.00239567	0.00213661	0.00207231	0.00206991	0.00240514	0.00384695	0.0033074	0.00353973	0.00344323	0.00668231	0.00649925	0.00700705	0.00695822	0.00347265	0.00460617	0.00406288	0.00382983	0.00695302	0.00715846	0.00739238	0.00602986	0.00716195	0.0069699	0.00703466	0.00645147	0.00335993	0.00366669	0.0035845	0.00356046	0.00315751	0.00334929	0.00317026	0.00253655	0.00517814	0.00477836	0.00594197	0.00537563	0.0032975	0.00336033	0.00297912	0.00286501
SAOUHSC_00325	7	0.0013184	0.00118285	0.00123043	0.00112739	0.0011582	0.00167066	0.00125711	0.0016218	0.00100943	0.000779749	0.000964574	0.000992989	0.000709497	0.000592828	0.000433565	0.000602943	0.000824287	0.000709369	0.000782781	0.000733947	0.000446347	0.000571953	0.000507772	0.000569711	0.000772421	0.000688746	0.000634484	0.000678999	0.00069754	0.000610955	0.000587952	0.000715642	0.000273744	0.00036899	0.000282157	0.000502089	0.000181093	0.000239125	7.32226e-05	0.00022205	0.000389738	0.000478088	0.000291384	0.000491456	0.000298085	0.000221496	0.000277062	0.000291717
SAOUHSC_00330	3	0.00299872	0.0041586	0.00369159	0.00210671	0.00143842	0.00168325	0.00181278	0.00156548	0.00128527	0.00220379	0.00229505	0.00211036	0.000857365	0.00110239	0.000949949	0.00139574	0.000574989	0.000848477	0.00108569	0.00131504	0.000403937	0.00127968	0.00105018	0.000905589	0.00178024	0.00163259	0.00251547	0.00216804	0.00179128	0.00162442	0.00175477	0.00121843	0.00117787	0.000982101	0.000684589	0.0011537	0.000418698	0.000405824	0.000342102	0.00033507	0.000483736	0.000395955	0.000684724	0.000676535	0.000807926	0.000579647	0.000318791	1.35477e-05
SAOUHSC_00333	8	0.00826184	0.00817178	0.00871237	0.0105497	0.00654237	0.00621247	0.00810747	0.00530033	0.00560828	0.00801136	0.00816057	0.00824212	0.00635873	0.00612449	0.00652011	0.00662658	0.00596264	0.00615056	0.00628179	0.00808268	0.00341837	0.00666937	0.00698707	0.00790671	0.0102551	0.0108476	0.00881969	0.00955083	0.00830275	0.0080429	0.0071455	0.00848045	0.00883635	0.00811867	0.00823994	0.00686951	0.00779403	0.00795719	0.00978255	0.0085706	0.00761669	0.00547718	0.00725201	0.00731071	0.00677666	0.0068987	0.00699286	0.00628547
SAOUHSC_00334	2	0.00486983	0.00445608	0.00480983	0.00409719	0.00413822	0.00321861	0.00457594	0.00387696	0.00350624	0.00523765	0.00373548	0.00457171	0.00409253	0.00385688	0.00350119	0.000782757	0.00335381	0.00239012	0.00376033	0.00450537	0.00269094	0.00381681	0.00327474	0.00157225	0.00488358	0.00419884	0.00578622	0.00597329	0.00524851	0.00527241	0.00463168	0.00443668	0.00487639	0.0045009	0.00486373	0.00484029	0.00444532	0.0023929	0.00449659	0.000578603	0.00419486	0.00136973	0.00193734	0.00407719	0.00302543	0.00268151	0.00144539	0.00269431
SAOUHSC_00336	16	0.0918274	0.0865719	0.0915244	0.0957929	0.0867164	0.0956605	0.0956449	0.0999162	0.0820947	0.0866546	0.0912055	0.0942541	0.0688073	0.0777625	0.072032	0.0736198	0.0502815	0.0617794	0.0507527	0.0527482	0.0581884	0.0736906	0.0646558	0.069433	0.0715591	0.0774797	0.0752492	0.0691051	0.0632112	0.070784	0.0692701	0.0702678	0.0774991	0.0755991	0.0817546	0.0835892	0.0731288	0.0699722	0.0616666	0.0660841	0.069064	0.0837026	0.0619162	0.0654932	0.053672	0.0528182	0.0563078	0.053687
SAOUHSC_00337	10	0.00518951	0.00545822	0.00618674	0.00597967	0.00545368	0.00441722	0.00452618	0.00415829	0.00628298	0.00559935	0.00537658	0.00446885	0.00464353	0.00480602	0.00452854	0.00428997	0.00358986	0.00366283	0.00354315	0.00371001	0.00300897	0.00295584	0.0027128	0.00305859	0.00589219	0.00576813	0.00570543	0.0060068	0.00527948	0.00527192	0.00539422	0.0057336	0.00615655	0.00537479	0.00567443	0.00611957	0.0045982	0.00492649	0.00490513	0.00381367	0.00504847	0.00477748	0.00450233	0.00506434	0.00470336	0.00412517	0.00410814	0.0042699
SAOUHSC_00338	27	0.00102125	0.0010365	0.0010343	0.000867778	0.000839393	0.000705919	0.000744922	0.000713129	0.000908192	0.00102255	0.00091298	0.00100882	0.00207509	0.00151384	0.00177136	0.00148381	0.00288916	0.00361266	0.00291984	0.00342958	0.00166056	0.00116828	0.00128807	0.00112519	0.0034316	0.00316214	0.00322961	0.0030229	0.00226526	0.00246761	0.00249852	0.00237304	0.00207938	0.00188299	0.00191472	0.00172822	0.00260446	0.00252451	0.00231861	0.00226062	0.00459791	0.00561093	0.00441324	0.00488332	0.00227552	0.00210493	0.00213835	0.00184947
SAOUHSC_00339	2	0.000135802	0.000127113	0.000134944	0.00013578	0.000130178	0.000140713	0.000119248	0.000135937	9.12732e-05	0.000109628	0.000113129	0.000105444	8.29368e-05	8.40439e-05	9.09132e-05	8.66971e-05	0.000116355	0.000101168	0.000106165	0.000109709	0.000103765	8.54698e-05	9.01442e-05	8.43763e-05	0.000112257	0.000133828	0.000102487	0.000112828	0.000105461	0.000100027	0.000133393	0.000141894	0.000100091	7.38608e-05	8.63789e-05	8.81564e-05	8.56649e-05	8.67504e-05	7.77353e-05	6.84516e-05	0.000105352	0.000111224	0.000120566	9.80169e-05	0.000116889	0.000100726	0.00012425	0.000123668
SAOUHSC_00342	11	0.00548619	0.00525787	0.00578344	0.00564962	0.00502596	0.0057625	0.00531955	0.00543101	0.00649027	0.00553686	0.00538965	0.00533039	0.00451174	0.00486588	0.00450703	0.00436675	0.00564804	0.00567253	0.00545486	0.00559177	0.0053512	0.00551453	0.00609029	0.0056253	0.00605751	0.00583843	0.00560121	0.00613787	0.00622494	0.00557464	0.00624554	0.0057632	0.00620473	0.0069726	0.0065395	0.00632767	0.00416853	0.00433273	0.00411357	0.00508269	0.0052619	0.00496254	0.00550323	0.00523921	0.00624944	0.00647041	0.0073321	0.00701687
SAOUHSC_00344	9	0.00825229	0.00689491	0.00769518	0.00747615	0.00997616	0.00847235	0.0102055	0.00792289	0.00805031	0.00713205	0.00687054	0.00818244	0.00523303	0.00368007	0.00438683	0.00386438	0.00563214	0.00559754	0.00559552	0.00546193	0.00562712	0.00408748	0.00480711	0.00405397	0.00600707	0.00672805	0.00656234	0.00715872	0.0073316	0.00758563	0.0076335	0.00817317	0.00696996	0.00626157	0.00635168	0.00669644	0.00367297	0.00387994	0.00445866	0.00462346	0.00479751	0.00608543	0.00513433	0.00507677	0.00504912	0.00468155	0.00426187	0.00604793
SAOUHSC_00346	16	0.113063	0.0948962	0.0983187	0.110063	0.0958223	0.100704	0.10336	0.0955134	0.0896771	0.105015	0.102697	0.0998651	0.0545376	0.0550955	0.0557587	0.0561011	0.0584721	0.0598426	0.0594718	0.0626612	0.0653277	0.0615367	0.072655	0.0687291	0.09169	0.0826635	0.0897908	0.0898031	0.0943534	0.0906466	0.0929894	0.0938949	0.100434	0.0941858	0.0896864	0.0963792	0.0554743	0.053556	0.0570956	0.0539757	0.0544079	0.0622187	0.0593003	0.0579682	0.0691267	0.0692882	0.0750467	0.0711259
SAOUHSC_00348	6	1.20425	0.842871	0.909758	1.02122	1.42735	1.14945	1.05432	1.00153	1.12555	0.971062	0.898312	0.833313	0.342347	0.354009	0.38306	0.399383	0.3508	0.489483	0.318797	0.388	0.46624	0.26881	0.251145	0.237869	1.00934	0.934741	0.993608	1.01065	1.0646	1.01634	0.954754	1.24628	1.30452	0.839901	0.855435	1.00456	0.455055	0.534218	0.42452	0.471829	0.533818	0.764081	0.550468	0.515822	0.385805	0.302764	0.310478	0.367496
SAOUHSC_00349	6	0.0216836	0.01984	0.0213867	0.0220044	0.0198072	0.0224664	0.0224562	0.019837	0.0147997	0.0258378	0.0181084	0.0163478	0.0177635	0.0168998	0.015984	0.0144625	0.0122373	0.0150756	0.0127395	0.00924932	0.00550294	0.00909432	0.00989374	0.00820789	0.0224427	0.0190327	0.0249679	0.0218423	0.0217381	0.0183125	0.0197044	0.0217681	0.0192464	0.0191583	0.0245207	0.0226325	0.0179096	0.0153147	0.0133566	0.0147702	0.0175135	0.010604	0.01395	0.015351	0.00956443	0.00552525	0.0058536	0.0063976
SAOUHSC_00350	4	0.0189779	0.0316077	0.0217243	0.0296355	0.0137074	0.0142368	0.020479	0.0159102	0.0107426	0.0197245	0.0187961	0.0181482	0.00421472	0.00527876	0.00430929	0.00724821	0.00874993	0.00748159	0.00683761	0.0116554	0.00482705	0.00623907	0.0063757	0.0106089	0.0133054	0.0113943	0.0166334	0.0158046	0.0164588	0.015426	0.0110735	0.0148863	0.0111222	0.0103854	0.0112555	0.0125819	0.00637614	0.00872601	0.00373455	0.00426538	0.00612858	0.00421043	0.00665428	0.0058876	0.00437017	0.00515243	0.00447997	0.00409036
SAOUHSC_00356	14	0.131547	0.0841498	0.0972627	0.11242	0.14316	0.152626	0.14965	0.125089	0.0924676	0.103865	0.0870583	0.0928499	0.197175	0.172356	0.2082	0.197134	0.239555	0.271705	0.196914	0.277192	0.133319	0.0941116	0.109531	0.101449	0.146247	0.154732	0.14977	0.12299	0.185557	0.156204	0.153475	0.188445	0.112786	0.116681	0.106368	0.109648	0.214843	0.212204	0.145104	0.176307	0.226059	0.315503	0.2524	0.191816	0.165449	0.139945	0.179985	0.190746
SAOUHSC_00357	4	0.050095	0.0671303	0.0638568	0.0531867	0.0565388	0.0482049	0.0562995	0.062753	0.0465617	0.0510938	0.0509128	0.0573731	0.0368096	0.0386376	0.0405526	0.0491415	0.0499048	0.0523123	0.0517564	0.0406792	0.0462212	0.0528302	0.0539435	0.0434414	0.111377	0.0828185	0.0974453	0.0929018	0.0814326	0.0921764	0.0955701	0.084513	0.0815661	0.0593053	0.0638924	0.0780838	0.0507455	0.0548252	0.05328	0.0431302	0.0483919	0.060957	0.0461443	0.0481217	0.091281	0.0663056	0.0630681	0.0797703
SAOUHSC_00359	7	0.0122303	0.0144132	0.0131891	0.0131125	0.0141417	0.015927	0.0138652	0.0157773	0.0139502	0.0114973	0.0131007	0.0114904	0.00903338	0.0105972	0.00821853	0.00915381	0.0116954	0.0108843	0.0107634	0.0119679	0.0154852	0.0138513	0.0133447	0.0123276	0.0108589	0.011048	0.0117987	0.0115315	0.0117819	0.0117892	0.0118378	0.0129545	0.00996579	0.010782	0.0115174	0.0122799	0.00587797	0.00664047	0.00690612	0.00734129	0.00955003	0.0106444	0.00924195	0.00921222	0.011648	0.0126379	0.0145643	0.0141232
SAOUHSC_00362	7	0.0888013	0.0802738	0.0858107	0.0860927	0.0839969	0.0858381	0.0802158	0.0916053	0.0992311	0.0825316	0.0882914	0.0782031	0.0502541	0.0480392	0.043515	0.0454588	0.0494612	0.0462255	0.0480783	0.0505608	0.059059	0.0542681	0.0535913	0.0558955	0.0751624	0.0753067	0.0713485	0.0801479	0.081051	0.0783707	0.0753688	0.0819548	0.0917882	0.0866905	0.0807973	0.081985	0.0392358	0.0459525	0.0416293	0.0446223	0.0496308	0.0628363	0.0545363	0.0470214	0.0685277	0.0660271	0.0722534	0.0770858
SAOUHSC_00364	22	0.110529	0.107976	0.10768	0.103448	0.132696	0.152557	0.124381	0.151905	0.0926893	0.0888771	0.0927443	0.0849031	0.164779	0.164041	0.154929	0.164286	0.117697	0.103942	0.108324	0.100208	0.108629	0.108608	0.0948215	0.0939094	0.0847254	0.0844806	0.0786303	0.0835674	0.0879226	0.10081	0.107323	0.0910585	0.073353	0.0752495	0.0788073	0.0738706	0.124219	0.137537	0.124525	0.113053	0.114753	0.132396	0.130084	0.117011	0.101578	0.100041	0.107702	0.116738
SAOUHSC_00365	14	0.159071	0.172633	0.153463	0.162406	0.309935	0.247295	0.275226	0.200494	0.127219	0.144763	0.135907	0.11839	0.310104	0.398232	0.527873	0.735096	0.225595	0.445845	0.204285	0.211052	0.312667	0.167419	0.123642	0.140592	0.109147	0.189858	0.169462	0.219911	0.287212	0.181098	0.140856	0.251399	0.168702	0.178924	0.158058	0.190264	0.402858	0.464242	0.18674	0.34653	0.284137	0.324251	0.261911	0.218244	0.16975	0.103835	0.1396	0.123845
SAOUHSC_00366	8	0.0183749	0.0226339	0.0191647	0.0186415	0.0170278	0.0218581	0.0177119	0.0190731	0.0174501	0.0179955	0.0174338	0.0177838	0.0244229	0.0289144	0.0244586	0.0282759	0.0174593	0.017449	0.0153417	0.0166073	0.0197574	0.0203786	0.0180806	0.0216616	0.0110637	0.011193	0.0122043	0.0126786	0.0123281	0.0125343	0.0115117	0.0110538	0.0112793	0.012772	0.0124077	0.0134265	0.0163291	0.0190833	0.0140881	0.0171327	0.013659	0.0135408	0.013584	0.0128996	0.0144966	0.0136957	0.0123676	0.0108119
SAOUHSC_00367	4	0.000902217	0.000395998	0.000607341	0.000862938	0.000860608	0.00079792	0.000937924	0.000846301	0.000251622	0.000560462	0.000368665	0.000631964	0.00229496	0.00152908	0.00216873	0.00185005	0.00333465	0.0028086	0.00266572	0.00201041	0.00190877	0.00158461	0.00178284	0.00168752	0.0016411	0.00132577	0.0012927	0.00155855	0.00146774	0.00142965	0.00147596	0.0020132	0.000993225	0.00200162	0.00139309	0.00137378	0.00382377	0.00337048	0.00387338	0.00306488	0.00360309	0.00512098	0.00403816	0.00363207	0.00286639	0.00249262	0.00332676	0.00357786
SAOUHSC_00369	18	0.0992404	0.0894256	0.088295	0.0910385	0.0900582	0.0968528	0.0839406	0.0896439	0.0996665	0.0965962	0.0894193	0.0933901	0.0819877	0.0812802	0.0700974	0.0702049	0.0662021	0.0631398	0.0592663	0.0668412	0.0742192	0.0575344	0.0590536	0.0602451	0.085038	0.0815515	0.0866968	0.0913808	0.0912925	0.0851389	0.0806185	0.0883229	0.0933715	0.0814775	0.0810876	0.0934749	0.0694381	0.0708301	0.0714141	0.0677353	0.0634794	0.075464	0.0692398	0.0697919	0.0726758	0.0610024	0.0721733	0.0779333
SAOUHSC_00370	10	0.00564559	0.00558216	0.0056391	0.00547965	0.00636419	0.00539802	0.00567798	0.00578219	0.00684925	0.00461208	0.0055836	0.00524863	0.010334	0.00988538	0.00857954	0.00915865	0.00712011	0.00618361	0.00658804	0.00636964	0.0104562	0.00718412	0.006427	0.00740016	0.00636983	0.00720568	0.00795307	0.00752276	0.00540611	0.00707524	0.00661023	0.00636715	0.00636483	0.00677139	0.00681273	0.00730644	0.00845932	0.0111645	0.00991866	0.00887996	0.00764194	0.00666576	0.00681385	0.00609217	0.00641218	0.00702047	0.00684517	0.00829376
SAOUHSC_00371	12	0.0515379	0.0555906	0.0605261	0.0577159	0.0524044	0.0569932	0.0487608	0.0549226	0.0709819	0.071418	0.0716382	0.0668622	0.774222	0.866986	0.886101	0.858809	0.331736	0.286958	0.302775	0.369522	0.24623	0.403044	0.313435	0.409161	0.0568165	0.0619464	0.0565192	0.0523796	0.0480409	0.0418305	0.0556588	0.0578444	0.0685645	0.0621766	0.0626681	0.0642952	0.952734	1.01654	0.884614	0.913683	0.390754	0.444693	0.448851	0.48664	0.509352	0.475751	0.511618	0.518318
SAOUHSC_00372	8	0.0493042	0.0506458	0.0537885	0.0470063	0.0522806	0.0501804	0.0480253	0.052683	0.0426124	0.0413335	0.038828	0.0377531	0.0429867	0.0355117	0.0389457	0.0370976	0.063056	0.0550037	0.0649858	0.0600614	0.093132	0.0659654	0.082688	0.0665665	0.103397	0.0962412	0.0975774	0.0967348	0.0904408	0.08337	0.0878276	0.0964646	0.0661769	0.0618149	0.0592665	0.060305	0.0378823	0.0354076	0.039255	0.0359518	0.0508134	0.0593748	0.0571708	0.0550547	0.088007	0.0885317	0.0912371	0.103008
SAOUHSC_00374	31	0.175579	0.195993	0.203303	0.182038	0.177982	0.167032	0.178106	0.179754	0.130644	0.154988	0.154887	0.168145	0.144057	0.121188	0.129204	0.132674	0.193704	0.178616	0.193844	0.201726	0.265896	0.192518	0.222804	0.192923	0.357964	0.369991	0.356593	0.336906	0.32564	0.28922	0.302774	0.340573	0.246594	0.240171	0.234138	0.237705	0.138229	0.139285	0.145099	0.144048	0.196339	0.229397	0.210058	0.206888	0.368573	0.353464	0.369447	0.393688
SAOUHSC_00375	21	0.122528	0.133583	0.129073	0.121716	0.113788	0.106431	0.126741	0.107821	0.0833617	0.104118	0.101044	0.111677	0.0634409	0.0687222	0.0685947	0.0676503	0.106029	0.108729	0.107103	0.103314	0.0859824	0.0989886	0.104471	0.0947589	0.220031	0.221669	0.234881	0.219586	0.193982	0.189446	0.203758	0.188979	0.133877	0.136889	0.152731	0.147268	0.0782115	0.0733017	0.0729283	0.0708864	0.116853	0.118014	0.120269	0.116187	0.148626	0.132712	0.131653	0.116802
SAOUHSC_00376	4	0.000176727	0.00021385	0.000152579	0.00025644	0.00025416	0.000323319	0.000248385	9.67698e-05	0.000188906	0.00022237	6.53781e-05	0.000128308	0.0001068	0.000170035	6.48407e-05	9.7463e-05	0.000133992	0.000144889	0.000144332	0.000178135	0.000218644	0.000172781	0.000166025	0.000131573	0.000180544	0.000306163	0.000139834	0.000386487	0.000297611	0.00028567	0.000129969	0.000198416	0.000195238	0.000234363	0.000198958	0.000267035	0.000191112	8.21928e-05	0.000160853	0.000215639	0.000212221	0.000116635	0.000152798	0.000200628	0.000149299	0.000254111	0.000138932	0.000608396
SAOUHSC_00381	2	0.00154063	0.00153603	0.00128191	0.00130779	0.00164729	0.00177558	0.00132245	0.00126188	0.00239163	0.00189682	0.00152696	0.000967628	0.0026622	0.00293931	0.00209447	0.00192919	0.00174616	0.00114953	0.00205529	0.00107593	0.00274183	0.00223065	0.00208308	0.00197826	0.00114598	0.00140621	0.00156826	0.00164862	0.00123506	0.00167102	0.000862241	0.00119993	0.000596532	0.000619104	0.00106771	0.00196657	0.00199603	0.00200539	0.00219454	0.00193057	0.000790318	0.00173722	0.000786312	0.00148172	0.00173619	0.00154227	0.00133634	0.00146017
SAOUHSC_00382	12	0.00632374	0.00843949	0.00822758	0.00618779	0.00609354	0.00934545	0.00708626	0.00959214	0.00820031	0.00822874	0.00848821	0.00802899	0.0222272	0.0281497	0.0234993	0.0270338	0.0173061	0.0153475	0.0174031	0.017655	0.0152661	0.0235995	0.0180269	0.0238186	0.00307639	0.00313925	0.0038874	0.00322407	0.00373525	0.00474331	0.00432634	0.0035287	0.00478263	0.00421084	0.00474572	0.00443059	0.0118688	0.0123763	0.0114877	0.010955	0.0100567	0.00800038	0.00985352	0.0102795	0.0140045	0.0132227	0.0112685	0.0118819
SAOUHSC_00383	2	6.35984e-05	6.53497e-05	3.97854e-05	3.92496e-05	7.06516e-05	6.95758e-05	8.05059e-05	4.87467e-05	6.05258e-05	9.65796e-05	6.18572e-05	2.90812e-05	3.97239e-05	6.92509e-05	5.2559e-05	7.01266e-05	5.01173e-05	5.96364e-05	5.95556e-05	3.79284e-05	0.000107099	7.53597e-05	7.80339e-05	3.59481e-05	7.51369e-05	5.96361e-05	4.93823e-05	5.00148e-05	4.94644e-05	3.95612e-05	4.00863e-05	3.37381e-05	5.97013e-05	4.06413e-05	4.10114e-05	3.76786e-05	5.23927e-05	0.000114036	0.00010949	0.000104727	4.40677e-05	0.000118509	4.91567e-05	7.46175e-05	7.29612e-05	3.10674e-05	3.17882e-05	8.70239e-05
SAOUHSC_00390	2	2.75913e-06	9.62341e-06	6.57063e-06	2.46614e-06	2.96347e-05	2.38436e-06	3.17315e-05	6.77701e-06	2.89401e-06	6.89087e-06	9.0935e-07	2.61632e-05	2.75211e-07	6.63817e-07	3.90627e-06	9.01133e-07	8.60209e-07	1.07716e-05	1.09644e-05	1.12193e-05	1.87233e-05	1.94601e-05	1.33146e-05	1.4859e-05	1.70118e-05	2.10605e-06	3.29392e-05	4.19189e-05	4.69687e-05	6.50977e-05	7.33473e-06	2.28814e-05	1.287e-05	4.75628e-05	3.01343e-05	2.26754e-06	2.61073e-05	1.98964e-05	1.4486e-07	1.77031e-06	2.83882e-05	1.84263e-06	1.12369e-05	6.94962e-06	5.07111e-05	5.78528e-05	2.38359e-06	5.29018e-05
SAOUHSC_00391	2	6.44634e-05	2.77894e-05	0.000305621	0.000320778	6.06738e-05	5.37088e-05	2.40025e-05	1.06994e-05	4.14542e-05	8.87667e-05	9.26164e-06	0.000311235	0.000550657	0.000797283	0.00100208	3.20754e-05	0.000314514	7.28467e-05	0.000150799	0.000247174	0.000355096	0.000454551	0.000231885	1.73609e-05	0.000445235	0.00035242	0.000117995	0.00036624	0.00105563	0.000128551	1.88959e-05	5.74248e-06	0.000244642	0.00029695	0.000271435	0.000306341	0.000879355	0.00140072	0.00032916	0.00107413	9.40342e-05	0.000118406	7.62866e-05	0.000409523	2.37252e-05	2.42734e-05	2.51216e-05	0.000752184
SAOUHSC_00397	14	0.0126001	0.0131048	0.0133408	0.013787	0.0112777	0.0115589	0.0129029	0.0111339	0.0103207	0.0133551	0.0121965	0.0123984	0.0101688	0.0100153	0.00919714	0.00911369	0.0119088	0.0118594	0.0112972	0.0109534	0.0105165	0.0106025	0.0114598	0.0113145	0.0181773	0.0187012	0.0177802	0.0163341	0.0163951	0.0156976	0.0169699	0.0173543	0.0139208	0.0158321	0.0154054	0.0145849	0.0111318	0.0107063	0.0102753	0.0107567	0.0126737	0.0142216	0.0122316	0.0130286	0.0136782	0.0119262	0.0132105	0.0103621
SAOUHSC_00398	14	0.00494865	0.00401875	0.00463892	0.00436184	0.00447226	0.00473489	0.00450747	0.00415188	0.00441242	0.00457754	0.0048285	0.00460961	0.00348148	0.00323303	0.00317657	0.00315285	0.00387706	0.0039323	0.00403142	0.00377506	0.00522756	0.00370395	0.00462239	0.00423012	0.0062238	0.00579251	0.00573304	0.00593241	0.00562546	0.00546754	0.00587179	0.00603332	0.00535269	0.00537515	0.00555177	0.00554313	0.0034428	0.00398698	0.00394288	0.00404352	0.00370408	0.0046725	0.00448113	0.00421786	0.00477453	0.00459356	0.00498183	0.00348739
SAOUHSC_00399	4	2.97151e-05	0.000121814	0.000151586	5.0416e-05	0.000133163	0.000170268	0.000138951	3.2025e-05	5.91481e-05	9.31275e-05	8.74085e-05	0.000179208	7.33867e-06	5.28897e-06	2.10545e-05	7.0949e-05	5.67668e-05	4.64095e-05	1.57082e-05	6.13543e-05	0.000139029	1.65779e-05	0.000158117	7.05237e-05	1.77549e-05	4.16085e-05	5.99806e-05	8.29961e-05	6.73618e-05	7.31997e-05	2.79962e-05	2.46461e-05	0.00031801	0.00017042	0.0001889	0.00015493	5.97333e-05	7.35143e-05	1.74629e-06	7.33104e-06	7.30077e-05	1.59357e-06	2.47218e-05	1.59612e-06	0.000168073	8.83511e-05	0.000105972	0.000123747
SAOUHSC_00400	14	0.000208887	0.000353651	0.000425884	0.000177763	0.000363182	0.000223097	0.000599726	0.000313147	0.000258732	0.000390814	0.000201341	0.000347629	8.39722e-05	0.000182568	0.000238449	0.000228164	0.000230268	0.000201699	0.000211223	0.000204241	0.000896433	0.000311757	0.00061066	0.000443418	0.000237219	0.000246717	0.000381075	0.00030931	0.00100632	0.00105803	0.00093502	0.00064764	0.00159093	0.00125949	0.00147603	0.00182247	0.000214914	0.000149253	9.25513e-05	0.000133584	0.00020144	4.42194e-05	0.000195266	0.000273557	0.00123615	0.00153403	0.00130634	0.0011646
SAOUHSC_00402	3	7.94129e-06	2.47882e-05	3.6965e-05	1.52807e-05	1.31381e-05	1.15053e-05	1.50389e-05	7.36954e-06	1.53649e-05	1.80369e-05	1.36341e-05	1.96148e-05	4.9183e-05	3.61139e-05	3.50049e-05	3.70324e-05	1.71278e-05	2.44142e-05	2.72775e-05	4.25288e-05	2.91055e-05	4.02002e-05	3.42026e-05	3.83415e-05	8.72132e-06	5.22867e-06	7.68152e-06	9.12086e-06	6.19265e-06	6.77736e-06	9.11176e-06	9.6892e-06	9.32074e-06	2.03619e-05	1.31712e-05	8.41283e-06	2.25492e-05	2.39324e-05	3.66335e-05	2.23857e-05	1.64618e-05	4.56873e-07	1.04483e-05	1.11391e-05	7.09149e-06	1.00727e-05	3.77677e-06	8.75611e-06
SAOUHSC_00405	12	0.0105357	0.0110121	0.0113813	0.00979822	0.011168	0.0116072	0.00989623	0.0115834	0.0178617	0.0137514	0.0144606	0.0133565	0.0450343	0.0468254	0.0429031	0.0415742	0.0228084	0.0243857	0.0212078	0.0260108	0.0431385	0.0389876	0.0334124	0.0367874	0.00746611	0.00725624	0.00772024	0.00837218	0.00694124	0.00784835	0.00657902	0.00701183	0.0102019	0.0100045	0.00975118	0.00966327	0.025288	0.0290921	0.0243815	0.0224278	0.0158164	0.0160868	0.0139825	0.0164514	0.0144654	0.0139969	0.0102948	0.0103974
SAOUHSC_00406	22	0.00144687	0.00159268	0.00131377	0.00121185	0.00118494	0.00103899	0.000914767	0.00116267	0.00229739	0.00199916	0.00209096	0.00218629	0.0079883	0.00656612	0.0065609	0.00656247	0.0051325	0.00481808	0.00486668	0.00478368	0.0102762	0.00979681	0.00888151	0.00930484	0.000787791	0.000969622	0.000956089	0.000956042	0.000817934	0.00082851	0.000661939	0.000599918	0.00182352	0.00176218	0.00187257	0.00193651	0.00275302	0.00344102	0.00262759	0.00260315	0.00140361	0.00110256	0.00131498	0.00152364	0.0042754	0.00383976	0.00402111	0.00416844
SAOUHSC_00407	7	0.00306403	0.00273198	0.00276035	0.00300763	0.00331019	0.00275493	0.00230211	0.00366802	0.00372124	0.00385306	0.00420569	0.0039851	0.0110613	0.00996071	0.00935817	0.00986154	0.00578667	0.00566817	0.00499617	0.00595633	0.0101287	0.00922945	0.00833374	0.0091454	0.00194953	0.00121299	0.00146859	0.00155003	0.00131923	0.00142158	0.001185	0.00146878	0.0039581	0.00248331	0.00204572	0.00217452	0.00431842	0.00481685	0.00408803	0.00459605	0.00206901	0.00244166	0.00226796	0.00233405	0.00309921	0.00360395	0.00337923	0.00331826
SAOUHSC_00408	5	0.00143174	0.00120719	0.00102601	0.000790529	0.00119146	0.00134013	0.00095337	0.00124992	0.00222567	0.00149143	0.00128046	0.00190105	0.00419393	0.00372534	0.00417897	0.0035916	0.0040203	0.00313592	0.00370991	0.00273401	0.00695426	0.00723506	0.00601528	0.00595379	0.000882737	0.000921767	0.00112311	0.00146789	0.00123024	0.000951895	0.00074072	0.000773184	0.00162833	0.0024712	0.00178798	0.00124386	0.00177526	0.00185409	0.00135805	0.00095376	0.000792401	0.00104448	0.000622152	0.0013099	0.00397788	0.00323363	0.00323531	0.00350494
SAOUHSC_00410	12	0.01299	0.0104238	0.0103198	0.0133367	0.00219937	0.00183675	0.00228155	0.00237637	0.0104244	0.01217	0.00948258	0.0130984	0.00440292	0.00319677	0.00358578	0.00305247	0.00065959	0.000820942	0.000849986	0.000996312	0.00691786	0.00595972	0.00656575	0.00630373	0.0125979	0.0126512	0.0142925	0.0140255	0.00227409	0.00193536	0.00171612	0.0020842	0.0164717	0.0151545	0.0156823	0.016545	0.00483209	0.00440864	0.00521156	0.00462008	0.000676419	0.000402716	0.000489751	0.000771678	0.00647466	0.00672553	0.0069338	0.00709869
SAOUHSC_00411.1	3	0.000188925	0.000791108	0.000111882	0.000127046	0.000993225	0.000125579	0.00073287	4.0478e-05	0.000307414	8.31128e-05	0.000347027	0.000457194	0.00399486	0.00537653	0.00426201	0.00266924	2.68319e-05	0.000690595	0.000154643	0.000390077	2.75668e-05	0.000201703	5.2783e-05	0.000322609	4.0716e-05	4.05732e-05	0.000791952	0.000147735	0.000321247	3.30816e-05	3.89933e-05	4.631e-05	3.81641e-05	0.000165118	3.79867e-05	8.4862e-05	0.0334891	0.0235719	0.102097	0.0428145	0.00760305	0.00876495	0.00357498	0.00547191	0.000283129	0.000370867	9.28326e-05	9.43145e-05
SAOUHSC_00411.4	3	0.00319137	0.00167877	0.00408034	0.00185618	0.00137209	0.00301097	0.00494147	0.00177781	0.000653183	0.00805774	0.00172577	0.00123329	0.149611	0.108254	0.170166	0.151975	0.017513	0.0220808	0.0248332	0.0179151	0.00893614	0.00346395	0.00715637	0.00603423	0.000983624	0.00115093	0.00121462	0.000177012	0.000147976	0.000826063	0.000705791	0.000561887	0.000966097	0.000109325	0.000965063	0.00115859	1.2407	0.953119	3.17799	1.62377	0.101127	0.165107	0.120191	0.133594	0.0307354	0.0831503	0.0857183	0.0313238
SAOUHSC_00412	3	0.000652824	0.000407942	0.000645237	0.000547737	0.000765759	0.000871333	0.000559663	0.00104899	0.000896557	0.000964252	0.00108969	0.000917232	0.000594201	0.000688805	0.000636427	0.000902659	0.00130764	0.000916572	0.00117885	0.000867865	0.000578725	0.000793725	0.000577972	0.000926225	0.000380594	0.000118529	0.000446807	0.000460833	0.000513742	0.000342801	0.000367643	0.000537347	0.000778962	0.000671526	0.000997443	0.000851683	0.000291505	0.000622128	9.70137e-05	0.000292186	0.00120291	0.00123737	0.00128325	0.000954027	0.000207019	0.000470965	0.000347955	0.000191209
SAOUHSC_00413	18	0.00298025	0.00346075	0.00322037	0.00300569	0.00352781	0.00640491	0.00379227	0.00679841	0.00562742	0.00595102	0.00644997	0.00613831	0.00494109	0.00513663	0.00457378	0.0051497	0.00750491	0.00532459	0.00738816	0.00603747	0.00363151	0.00707098	0.00392168	0.00687392	0.00210444	0.00234217	0.00250962	0.00195851	0.00243513	0.00210403	0.00227843	0.00232508	0.00459137	0.0060768	0.00580914	0.00509724	0.00271801	0.00510619	0.00123565	0.00248468	0.00561873	0.00388544	0.00598459	0.00502619	0.00392487	0.0033768	0.0027478	0.00175978
SAOUHSC_00414	5	0.0100641	0.010061	0.0101315	0.00960667	0.00998452	0.00934686	0.00991941	0.0103569	0.011979	0.0102736	0.0116784	0.00983812	0.0068776	0.0086571	0.00874737	0.0100227	0.00826388	0.00791901	0.0083459	0.00689973	0.0120583	0.0121704	0.0117343	0.0118324	0.00924834	0.0103203	0.00991353	0.00977483	0.00895449	0.00924077	0.00933794	0.00877138	0.00829002	0.0107515	0.0105618	0.0115672	0.00833552	0.00927945	0.0080502	0.0101034	0.00823886	0.00927341	0.00889561	0.00829462	0.0121395	0.0123447	0.010924	0.0138753
SAOUHSC_00417	10	0.0176566	0.0169963	0.0174909	0.0177069	0.0173764	0.0175169	0.0180926	0.0167772	0.0165549	0.0192351	0.0166836	0.0191412	0.0100825	0.00885251	0.00940336	0.00854073	0.0111379	0.0111744	0.0116698	0.0117026	0.010369	0.0127953	0.0117306	0.012063	0.0256406	0.0259103	0.0271327	0.0251087	0.0221739	0.0226957	0.0210302	0.0212816	0.0263152	0.0262967	0.0289683	0.0290269	0.0140947	0.0142297	0.0134546	0.0131762	0.0181663	0.0151195	0.0167984	0.016411	0.020537	0.0175947	0.0166001	0.0177736
SAOUHSC_00420	2	0.000884873	0.000312393	0.000696902	0.000493922	0.00162235	0.00289057	0.000629348	0.000908571	0.00161729	0.00040216	0.000605295	0.000471331	0.000165444	9.52558e-05	0.00014206	8.62202e-05	0.000110698	0.000143974	0.000186243	0.000135174	0.000294135	0.000213217	0.000228755	0.000203724	0.000642087	0.000289839	0.000402685	0.000253592	0.000437135	0.000408448	0.000261299	0.000436518	0.000502338	0.000268334	0.000264151	0.00040094	0.000232777	0.000158939	0.000130618	0.000222644	0.000149812	0.00204806	0.000174258	0.000102812	0.000152325	0.000105632	0.00196173	0.000388126
SAOUHSC_00421	8	0.0040692	0.00346781	0.00360856	0.00342687	0.00467777	0.00688228	0.00477799	0.00631228	0.00311321	0.00302568	0.0031231	0.00294268	0.00406914	0.00412094	0.00410071	0.00401315	0.00663819	0.0052759	0.00650718	0.0052749	0.00370044	0.00439269	0.0043812	0.00466428	0.00155677	0.00158024	0.00181108	0.00189544	0.00219174	0.00222871	0.00236777	0.00191023	0.00158508	0.00141079	0.00155564	0.00173728	0.00271184	0.00205174	0.00290533	0.00219799	0.00315277	0.0031325	0.00306961	0.0032004	0.00160224	0.00192614	0.00179661	0.00197448
SAOUHSC_00422	10	0.0419037	0.0395879	0.041633	0.04439	0.0519965	0.0607402	0.054167	0.0622975	0.0296261	0.0308964	0.0320581	0.0309525	0.0359581	0.0326508	0.0390051	0.0367841	0.0617195	0.0484884	0.0634812	0.0514802	0.0301344	0.0377928	0.0415492	0.0383773	0.025035	0.0258793	0.0285387	0.026199	0.0295121	0.0331027	0.0360431	0.032799	0.0217451	0.0211371	0.0221593	0.0231058	0.0330659	0.0239799	0.0324002	0.0246404	0.0395662	0.0410778	0.0405038	0.0425554	0.0277816	0.0256973	0.028934	0.0282117
SAOUHSC_00423	8	0.000144057	0.000212952	0.00017353	0.000273622	0.00028787	0.000269567	0.000334207	0.000229418	0.000273217	0.000238808	0.000149934	0.00034792	0.000270928	0.000455304	0.000307372	0.000244566	0.000936818	0.00124463	0.000714997	0.000790672	0.000179097	0.000267852	0.000274409	0.000234311	0.00027675	0.000246793	0.000225265	0.000320855	0.000389886	0.000392478	0.000413008	0.000244832	0.000263192	0.000287029	0.000326361	0.000370722	0.000289532	0.000191995	0.000248929	0.00015638	0.00193763	0.0017876	0.00147916	0.00202072	0.000236914	0.000159029	0.000197253	0.000210186
SAOUHSC_00424	2	4.43874e-06	0.000101201	7.92503e-05	4.29284e-06	4.4141e-05	1.4945e-07	5.71138e-05	7.02934e-05	4.22781e-06	5.32446e-05	3.06985e-06	9.0398e-05	0.000215259	8.19947e-05	8.13912e-05	5.91527e-06	0.000862934	0.000508149	0.000513168	0.000704115	3.57186e-06	0.000157272	6.15102e-06	1.6978e-05	1.41239e-06	0.00014337	0.000159391	0.000466414	0.000117189	0.00013549	3.07508e-05	3.59354e-06	0.00026796	0.000110294	6.30429e-05	4.69189e-05	0.000336854	1.05744e-05	0.000187927	8.13738e-06	0.00130611	0.00187723	0.00135429	0.00169531	0.000114682	5.49421e-05	2.21838e-07	3.18887e-06
SAOUHSC_00426	14	0.00304861	0.00265922	0.0031226	0.00269467	0.00367847	0.00292915	0.0034448	0.00274803	0.00320307	0.00307764	0.00304036	0.00233311	0.00566182	0.00478245	0.00555664	0.00464397	0.01864	0.0212918	0.0166464	0.0196424	0.00788157	0.00495701	0.00698625	0.00473598	0.00815783	0.0102382	0.00876746	0.00908016	0.00772961	0.00761059	0.00804622	0.00823236	0.00448347	0.00443746	0.00448165	0.00405407	0.00839536	0.00763859	0.00873852	0.00738995	0.0331893	0.045429	0.0341146	0.0352446	0.00826034	0.00748756	0.0100983	0.00967175
SAOUHSC_00427	14	0.0911306	0.0895858	0.114278	0.0874385	0.0690494	0.0702449	0.0772309	0.0749554	0.0705458	0.0825559	0.097698	0.0847317	0.15306	0.171861	0.148596	0.149676	0.154659	0.173265	0.207973	0.160761	0.287793	0.27186	0.294417	0.347566	0.0246354	0.028578	0.0249094	0.0190414	0.0213189	0.0213624	0.0226371	0.0214965	0.0364106	0.0242571	0.0234432	0.0228741	0.0182385	0.015902	0.0229356	0.0187079	0.025276	0.0319866	0.0215697	0.0235782	0.0534106	0.0672419	0.068136	0.0627543
SAOUHSC_00428	2	0.095497	0.119212	0.137784	0.106089	0.123306	0.123403	0.112189	0.149328	0.0841949	0.0759156	0.099704	0.0970105	0.102417	0.168603	0.164788	0.16761	0.10672	0.130586	0.110298	0.146954	0.046486	0.0892162	0.073694	0.103327	0.185063	0.202851	0.191015	0.146291	0.156783	0.160383	0.189524	0.155128	0.117197	0.114948	0.114678	0.122886	0.179378	0.175164	0.158827	0.207159	0.176462	0.132676	0.167263	0.153089	0.0897053	0.062093	0.0881526	0.0931868
SAOUHSC_00429	4	0.0217452	0.0190178	0.0209883	0.0189973	0.023015	0.0203139	0.0182202	0.0229504	0.0232096	0.0184024	0.0200248	0.0174223	0.0213224	0.0230488	0.0199149	0.0216394	0.0170319	0.0165024	0.0186409	0.0177596	0.0141119	0.0129235	0.0127102	0.0135668	0.0212761	0.0188634	0.0198202	0.0218622	0.0197348	0.0200293	0.0200769	0.0225123	0.02064	0.0179369	0.0172832	0.0157522	0.0175013	0.0200176	0.0176938	0.0179376	0.0176674	0.0230396	0.0197147	0.0184832	0.0122331	0.0116227	0.0122893	0.0104339
SAOUHSC_00430	4	0.0020498	0.00243736	0.00234597	0.00216246	0.00167417	0.00225566	0.00172575	0.00227885	0.00210269	0.00215962	0.00232288	0.00218727	0.00303528	0.00258143	0.00249932	0.00252168	0.0015388	0.00147838	0.00182687	0.0017425	0.00219166	0.00266131	0.00222709	0.00263922	0.00199673	0.00184771	0.00218778	0.00214792	0.00152518	0.00144951	0.00143895	0.00108028	0.00179588	0.00172465	0.00181049	0.00183381	0.00230702	0.00202872	0.00234761	0.00208942	0.00123524	0.000891546	0.00129208	0.00149428	0.0015983	0.00141963	0.00133417	0.00190475
SAOUHSC_00434	3	0.0010819	0.0016854	0.00139129	0.00124251	0.00123492	0.00090498	0.00125217	0.00124622	0.00125723	0.00107386	0.00116417	0.00160696	0.00161717	0.00152332	0.00132141	0.00129265	0.00124729	0.0011003	0.00138479	0.00124211	0.00181094	0.00163034	0.00157746	0.00140934	0.00184605	0.00181933	0.00211474	0.00203074	0.00157387	0.00198656	0.0020656	0.00167756	0.00183862	0.00213885	0.00213	0.00174097	0.00182322	0.00224384	0.00190829	0.00166669	0.0017214	0.00111618	0.00155261	0.00172001	0.0018033	0.00166154	0.00137062	0.00146174
SAOUHSC_00435	38	0.000834033	0.000936647	0.000891281	0.000767531	0.000410174	0.000374598	0.000474207	0.000433863	0.000755618	0.000872654	0.000661174	0.000832039	0.00130252	0.00125082	0.000957819	0.00115114	0.000516041	0.000710965	0.000501559	0.00074693	0.00196819	0.00169221	0.00181928	0.00175055	0.00224849	0.00245971	0.00218023	0.00227343	0.00129336	0.000988121	0.000942292	0.00115529	0.000879733	0.000970072	0.000882865	0.000915164	0.000753803	0.000789278	0.000672782	0.000796575	0.000351027	0.000363741	0.000414302	0.000487632	0.000938613	0.000956231	0.000978528	0.00084037
SAOUHSC_00436	9	0.000274303	0.000345412	0.000360499	0.000178036	5.26882e-05	7.14517e-05	8.80894e-05	1.22307e-05	0.000172956	0.000252346	0.00022024	0.000330635	0.00032996	0.000330488	0.000281362	0.000265083	3.3049e-05	7.1943e-05	9.17623e-05	6.82541e-05	0.000612034	0.000571779	0.000708465	0.000663416	0.000948537	0.000725545	0.000913493	0.000971464	0.000240982	0.000218713	0.000134731	0.000228622	0.000229978	0.000259833	0.000307233	0.000241682	0.000209714	0.00023384	0.000172453	0.000275965	9.36373e-05	1.76873e-05	5.14197e-05	4.84888e-05	0.000334827	0.00033182	0.000267459	0.000204303
SAOUHSC_00437	7	0.00328214	0.000918309	0.00153202	0.00203699	0.00110465	0.00169784	0.00226375	0.00196407	0.00220308	0.00217093	0.00118122	0.00281445	0.00854535	0.00853248	0.00745948	0.00793342	0.0112192	0.011644	0.0106745	0.01001	0.0133127	0.0117172	0.0104888	0.0103523	0.0027337	0.00212259	0.00108177	0.00194453	0.000856085	0.00233663	0.00135202	0.00200623	0.00299	0.00341529	0.0031485	0.0019563	0.0120575	0.0142578	0.0130825	0.00867757	0.0174807	0.0185621	0.0198472	0.0163749	0.0142674	0.0119001	0.0162264	0.0138177
SAOUHSC_00438	14	0.00222398	0.0020093	0.00211589	0.00197394	0.00195656	0.00164051	0.00183771	0.00190595	0.00212326	0.00204628	0.00210564	0.00173234	0.00183258	0.00172551	0.00185427	0.00170929	0.00274439	0.00277391	0.00283139	0.00304347	0.00378216	0.00278887	0.0034836	0.00298594	0.00173894	0.00169018	0.0016849	0.00173851	0.00184113	0.00201228	0.00180904	0.00176045	0.00188498	0.00211116	0.00205449	0.0022564	0.00296331	0.00312004	0.00365079	0.00393382	0.00441802	0.00496716	0.0048796	0.00454463	0.00812056	0.00809481	0.00774455	0.00789587
SAOUHSC_00439	5	0.00115544	0.00191334	0.00158003	0.00163494	0.00182259	0.00159746	0.00181674	0.001493	0.00145743	0.00121551	0.0014192	0.00171232	0.00137953	0.000919038	0.00125639	0.00123251	0.00145303	0.00154339	0.00131608	0.00191557	0.00129122	0.00118031	0.00115981	0.00122209	0.00101926	0.00118085	0.00116344	0.00103233	0.00140594	0.0016068	0.00149296	0.00112696	0.00147658	0.00123794	0.00142514	0.00139263	0.0011414	0.000987863	0.0013928	0.001096	0.00145245	0.000994327	0.0018122	0.0015842	0.00131136	0.00104617	0.0013383	0.00126291
SAOUHSC_00441	6	0.00630677	0.00573787	0.00593555	0.00676118	0.00670469	0.00619715	0.0065183	0.0062377	0.00739697	0.00625354	0.00640887	0.00586262	0.00558617	0.00556048	0.00562091	0.00557384	0.00593682	0.0066104	0.00602661	0.00579506	0.00621077	0.00513777	0.00593304	0.0053802	0.00724775	0.00710725	0.00668008	0.00723535	0.00622644	0.00656925	0.00678061	0.00649452	0.00668624	0.00737763	0.00667121	0.00735793	0.00649163	0.00726404	0.00704638	0.00735895	0.00687454	0.00782551	0.00789271	0.00666804	0.00689364	0.00724841	0.00712208	0.00645999
SAOUHSC_00442	14	0.010327	0.0105921	0.0108919	0.0101513	0.00970229	0.00964502	0.00939434	0.00969608	0.00935015	0.0100245	0.0100821	0.00954546	0.00768268	0.00786171	0.00720022	0.00786937	0.00817835	0.0084834	0.00837791	0.00855009	0.010051	0.00885375	0.00909007	0.00943463	0.00864687	0.00895667	0.0080011	0.0087753	0.00920011	0.00849614	0.00812274	0.00887165	0.00782059	0.00780522	0.00784978	0.00729729	0.00547541	0.00667525	0.00591101	0.00620552	0.00681658	0.00735995	0.00690245	0.00636171	0.00720452	0.00691074	0.00700025	0.00667114
SAOUHSC_00444	5	0.441852	0.653422	0.432397	0.425366	0.503474	0.414525	0.388594	0.281372	0.33321	0.417139	0.520598	0.412923	0.24041	0.317359	0.273535	0.324383	0.235577	0.206104	0.231511	0.190935	0.319177	0.294559	0.283945	0.290881	0.410811	0.345277	0.407913	0.422631	0.477637	0.303587	0.370446	0.377759	0.328514	0.33286	0.362415	0.454264	0.231728	0.267338	0.227585	0.203695	0.252724	0.205765	0.217067	0.265653	0.374029	0.248714	0.30075	0.396185
SAOUHSC_00445	8	0.0228067	0.0237112	0.024274	0.022936	0.0210912	0.0161212	0.018545	0.0207829	0.0291652	0.0207368	0.022772	0.0189569	0.0111394	0.0118135	0.0103736	0.0120158	0.0102612	0.00870481	0.0094112	0.00897353	0.0219386	0.0162138	0.0141681	0.0149791	0.0176486	0.0167517	0.0180518	0.0185391	0.0150599	0.0160482	0.0154365	0.0165261	0.0182933	0.0153806	0.0154899	0.015926	0.00753805	0.00751259	0.00843669	0.007318	0.00935314	0.0105009	0.00977836	0.010288	0.0138149	0.0152576	0.0145835	0.0169197
SAOUHSC_00450	8	0.000956362	0.000800516	0.000852551	0.000696906	0.000958799	0.000964544	0.00106204	0.00103367	0.00100269	0.000954535	0.000916344	0.000872072	0.000839262	0.000944683	0.00083742	0.00100779	0.00103791	0.000990821	0.0010129	0.00090715	0.000991484	0.00101158	0.000999488	0.00105677	0.000812636	0.000863395	0.000894477	0.000904137	0.000895299	0.000919325	0.000963286	0.000975373	0.00096418	0.00109605	0.00099222	0.00113858	0.000952796	0.000970634	0.000839616	0.000956615	0.000946019	0.000861027	0.00103209	0.000859311	0.00125908	0.00138566	0.00130081	0.00139659
SAOUHSC_00451	10	0.0340993	0.0300559	0.0322566	0.0302689	0.041565	0.0408529	0.0390813	0.0417661	0.0350577	0.0302619	0.0291907	0.026915	0.0169836	0.0169328	0.0155477	0.0175215	0.0264558	0.0241634	0.0256293	0.0246812	0.0301466	0.0229398	0.0253423	0.0230001	0.0259126	0.0274758	0.0253244	0.0272221	0.0313546	0.0344637	0.0337934	0.0336488	0.0291433	0.0254505	0.0249215	0.0262553	0.0162596	0.0169604	0.0165011	0.0184057	0.0221964	0.0234576	0.0222048	0.021155	0.0242136	0.0249414	0.0242636	0.0282187
SAOUHSC_00452	4	0.0160389	0.0196375	0.0136891	0.0100578	0.00752239	0.0116012	0.0173979	0.011617	0.00484478	0.0127357	0.0133349	0.0118446	0.0155479	0.0153349	0.0249614	0.0272085	0.0175075	0.0164917	0.0160277	0.0150229	0.0020911	0.0217427	0.0115001	0.0192053	0.0166477	0.0126836	0.0242626	0.0140855	0.0193457	0.0180674	0.027556	0.0205253	0.0107818	0.017217	0.0137233	0.0180304	0.0174373	0.0158773	0.0221501	0.0162574	0.0129298	0.0127964	0.0178155	0.0207186	0.016901	0.0202968	0.0114676	0.0104114
SAOUHSC_00454	11	0.00519127	0.00478222	0.00484859	0.0049646	0.00524533	0.00428379	0.0044819	0.00446378	0.00531419	0.00511307	0.00472646	0.00420042	0.00256599	0.00284903	0.00281407	0.00260408	0.00392413	0.00321197	0.00362014	0.00329205	0.00530419	0.00425384	0.00379771	0.00408429	0.00544087	0.00565902	0.00514757	0.00526047	0.00486809	0.0046891	0.00532289	0.00553634	0.00506913	0.00482075	0.00477183	0.00487924	0.00285683	0.00276137	0.00242184	0.00263916	0.00308044	0.0031498	0.00348319	0.00329073	0.00353344	0.0035835	0.00328042	0.004112
SAOUHSC_00455	11	0.00765566	0.00685737	0.0068214	0.00702023	0.0023306	0.00157354	0.00262805	0.00138557	0.0114269	0.00984745	0.00962211	0.00818602	0.00748846	0.0072	0.00702133	0.00730705	0.00140699	0.00132965	0.00147278	0.00148257	0.0130876	0.0102195	0.0102946	0.00978625	0.00788987	0.00701161	0.00696666	0.0072054	0.00308017	0.00176194	0.00189213	0.00307576	0.0107833	0.0096746	0.00928319	0.00941659	0.00623293	0.00683561	0.0059293	0.00659742	0.00093232	0.00120464	0.000551722	0.000940138	0.00938359	0.00920583	0.00973394	0.00917388
SAOUHSC_00456	3	0.0141299	0.0114499	0.012331	0.0122164	0.0130443	0.0140989	0.0124828	0.0132927	0.0138586	0.0128995	0.0120906	0.0112331	0.00843392	0.00799781	0.00656369	0.00728185	0.0101578	0.00869496	0.00919614	0.0086715	0.0110572	0.00794623	0.00747062	0.00668026	0.0104457	0.0100336	0.00963616	0.0104866	0.0099927	0.0102436	0.0103284	0.0104961	0.0105028	0.0102844	0.00896486	0.00991481	0.00578217	0.00651493	0.00596041	0.00600885	0.00729923	0.00867684	0.00824927	0.007645	0.0108987	0.0105275	0.0121559	0.0136937
SAOUHSC_00457	3	0.000747192	0.000607503	0.000546841	0.00034697	0.000726864	0.000363271	0.000666647	0.000336954	0.000470888	0.000530256	0.000367154	0.000809481	0.000599002	0.000363468	0.000432721	0.000326978	0.000309355	0.000206759	0.000156765	0.000296319	0.00113982	0.000251899	0.000306394	0.000493456	0.000273018	0.000638902	0.000420365	0.000467221	0.000747893	0.00162346	0.000537044	0.000460264	0.000300473	0.0011953	0.000713187	0.000562141	0.00130752	0.000302742	0.000485752	0.00045159	0.000513193	0.000156061	0.000209402	0.000375513	0.00035028	0.000250035	0.000293092	0.000902834
SAOUHSC_00459	4	0.00380513	0.0031731	0.00365121	0.00402857	0.003449	0.00316566	0.00318226	0.00289918	0.0033311	0.00345366	0.00383502	0.00350916	0.00219831	0.00253026	0.00316015	0.003221	0.00245807	0.00319377	0.00253453	0.00286053	0.00260505	0.0029728	0.00321176	0.0029144	0.00420887	0.00382087	0.00351063	0.00355864	0.00357952	0.00260901	0.00307813	0.00414728	0.00374171	0.00362074	0.00342287	0.00319728	0.00369888	0.00367162	0.00330601	0.00349426	0.00267947	0.00305677	0.00309175	0.00346067	0.00356679	0.00327734	0.00328385	0.00317464
SAOUHSC_00461	35	0.0784015	0.0814707	0.0827596	0.0782535	0.0847701	0.0793084	0.0805074	0.0824514	0.0778964	0.0767398	0.0731461	0.0736479	0.0515181	0.0551642	0.0490242	0.0512379	0.0536466	0.0574758	0.0543808	0.0597013	0.0526623	0.0452327	0.0485693	0.0449119	0.0989967	0.10726	0.0995837	0.101293	0.0973952	0.0992279	0.101168	0.100115	0.0851624	0.0837572	0.0893987	0.0870582	0.0575589	0.0613373	0.0578884	0.0545962	0.0724339	0.0805906	0.0796126	0.0716688	0.0767759	0.0801639	0.0781307	0.0802716
SAOUHSC_00462	7	0.0128185	0.0151279	0.0157294	0.0148764	0.012547	0.0135733	0.0136987	0.0142282	0.0114433	0.0138995	0.0133327	0.0151205	0.0146226	0.0148019	0.0143166	0.0146507	0.0119097	0.012163	0.0128032	0.0145579	0.00664079	0.0120933	0.00939971	0.0123873	0.0122376	0.0125551	0.0141111	0.0130847	0.0142313	0.0127032	0.0133399	0.01226	0.0120027	0.0115539	0.0124563	0.0106805	0.00898816	0.00793219	0.0102522	0.00844811	0.0109713	0.00911313	0.0125673	0.0127102	0.00730292	0.00726186	0.00619405	0.00634843
SAOUHSC_00463	4	0.00722757	0.00711313	0.00783997	0.00804793	0.00587089	0.00498291	0.00562225	0.00543263	0.00705615	0.00764228	0.00709019	0.00702741	0.00303989	0.00293826	0.00302469	0.00281529	0.00173647	0.00188618	0.00190747	0.00225419	0.00435013	0.00364807	0.00474721	0.00413942	0.00759135	0.00716888	0.00738283	0.00719712	0.00490023	0.00421626	0.00473114	0.00487604	0.0065243	0.00668059	0.00607025	0.00590678	0.00261385	0.00234389	0.00207476	0.0021941	0.00149295	0.00130496	0.00142602	0.00161675	0.00345226	0.00335223	0.00322683	0.00261825
SAOUHSC_00464	6	0.00931036	0.00844885	0.0100269	0.00969872	0.00898298	0.00859799	0.00933611	0.00999985	0.0112286	0.00811235	0.00851502	0.00821513	0.0050718	0.00546414	0.00548213	0.00522119	0.00530377	0.0056581	0.00557855	0.00564219	0.00767948	0.00612578	0.00719764	0.00692482	0.00904527	0.0103274	0.00896824	0.00837502	0.00765607	0.00810365	0.00841176	0.00802653	0.00809787	0.00786051	0.00764871	0.00751903	0.00566126	0.00543212	0.00553648	0.0067357	0.00574536	0.00626095	0.00651443	0.00600114	0.00734852	0.00694265	0.00876125	0.00845211
SAOUHSC_00466	10	0.00283608	0.00322308	0.00305447	0.00282724	0.00321983	0.00350567	0.00307422	0.00314427	0.00302605	0.00297463	0.00348243	0.0033954	0.00283508	0.00311999	0.00303419	0.00328421	0.00329856	0.00343874	0.00320723	0.00307928	0.00310432	0.00380335	0.00397094	0.004095	0.00297489	0.00327765	0.00262664	0.00258655	0.00290321	0.00289117	0.00288521	0.0030591	0.00277067	0.0026772	0.00289969	0.00271277	0.00223894	0.00235061	0.00248241	0.00249786	0.00263459	0.00251168	0.00266372	0.00258232	0.00235216	0.0023049	0.0024797	0.00264344
SAOUHSC_00467	16	0.0462117	0.0472157	0.0509511	0.0462541	0.0457035	0.0455454	0.048372	0.0501669	0.0465528	0.0489162	0.0524105	0.0463947	0.0438555	0.0464669	0.0461233	0.0492877	0.0498981	0.0499221	0.0517331	0.0518209	0.0580978	0.0614632	0.0650001	0.0612385	0.0566655	0.0528796	0.055737	0.0513241	0.049039	0.045842	0.0495953	0.0489622	0.0541184	0.0592784	0.0502511	0.0472562	0.0467472	0.0507719	0.0545688	0.0514294	0.0512992	0.0481708	0.0479768	0.0506017	0.0641712	0.0594079	0.0637853	0.0683236
SAOUHSC_00468	7	0.0290202	0.0249391	0.0235047	0.028255	0.0349391	0.0290829	0.0292435	0.0270993	0.0318729	0.026751	0.0261512	0.0244746	0.0214804	0.0212731	0.0203911	0.0203668	0.0256522	0.0221313	0.0220615	0.025269	0.0136588	0.0139347	0.0123499	0.012172	0.0269785	0.0260377	0.0251672	0.0257004	0.0282041	0.0288454	0.0294419	0.0283873	0.02471	0.0249939	0.0243911	0.0288372	0.0201908	0.0214635	0.0204711	0.0210097	0.0246017	0.0260055	0.028971	0.0269678	0.0185677	0.0179738	0.0203804	0.02471
SAOUHSC_00469	5	0.0557986	0.0556107	0.0592647	0.0484583	0.0444904	0.0553744	0.0493311	0.0501367	0.0318078	0.0321131	0.0474253	0.0484414	0.0606769	0.0751176	0.0861593	0.0967305	0.0737376	0.0662478	0.0601584	0.0755252	0.0226713	0.043838	0.0264935	0.0420182	0.0340269	0.0486	0.0448994	0.0414149	0.0584465	0.0550831	0.0615362	0.0630189	0.0378767	0.0386743	0.0410568	0.0416954	0.120965	0.127899	0.083925	0.087541	0.0691999	0.0874228	0.0784676	0.0724673	0.0719399	0.0761741	0.0778113	0.0732766
SAOUHSC_00471	18	0.0301214	0.0323095	0.0321747	0.0305293	0.0251944	0.026419	0.0252464	0.0250825	0.0339851	0.0324622	0.0331966	0.0297806	0.024148	0.0280671	0.0248811	0.027478	0.0199871	0.0193122	0.0193432	0.0206146	0.0297251	0.0281798	0.0274542	0.028901	0.0262635	0.0270308	0.0258684	0.0257716	0.0245051	0.0221502	0.0229252	0.0253433	0.026557	0.0278901	0.029712	0.0291891	0.0235188	0.0248058	0.0248854	0.025692	0.0201802	0.0217314	0.0199873	0.0207996	0.0236612	0.0251867	0.0251448	0.0289386
SAOUHSC_00472	19	0.0890735	0.0931424	0.104636	0.0880307	0.0850985	0.0745655	0.0835305	0.0791755	0.0894653	0.0889946	0.0857937	0.0905273	0.0915797	0.0957692	0.099983	0.095996	0.0713288	0.0739816	0.080311	0.0823942	0.100463	0.0902533	0.0951264	0.0936181	0.100767	0.111893	0.107208	0.102248	0.0874111	0.0850732	0.0946009	0.096021	0.106393	0.0951128	0.100513	0.104831	0.0944221	0.101184	0.097995	0.109766	0.0846769	0.0913066	0.0869807	0.0784678	0.0952359	0.0910402	0.0923897	0.091641
SAOUHSC_00474	7	1.64557	1.2743	1.38896	1.51735	1.53287	1.37716	1.36609	1.37495	1.19962	1.35942	1.36411	1.39458	0.477963	0.525835	0.594001	0.537658	0.519164	0.570039	0.515181	0.571665	0.792023	0.619941	0.686364	0.650516	1.15639	1.25657	1.40874	1.30107	1.38839	1.31467	1.39699	1.61406	1.37016	1.18641	1.25739	1.36611	0.6121	0.658268	0.675917	0.678032	0.71186	1.02489	0.825782	0.833656	0.621127	0.734662	0.804162	0.775261
SAOUHSC_00475	6	0.0165649	0.0163347	0.0157058	0.0149461	0.0202014	0.0185517	0.0202981	0.0198835	0.0137823	0.0131653	0.0133835	0.012508	0.00770984	0.00783115	0.00795102	0.0077927	0.0142798	0.013255	0.0144557	0.0123094	0.0146381	0.0119904	0.0135204	0.0125915	0.0157289	0.0150984	0.015556	0.0173654	0.0206308	0.021303	0.0211068	0.0207257	0.0143678	0.0145188	0.0139766	0.0146263	0.00750782	0.00720773	0.00698077	0.00792031	0.0131117	0.0131832	0.0145053	0.0120352	0.0125733	0.0129052	0.0144168	0.0172276
SAOUHSC_00477	42	0.00841728	0.00853903	0.00848612	0.00815283	0.00896613	0.00779691	0.00883786	0.00790626	0.00706956	0.00759146	0.0075766	0.00703493	0.0041552	0.00424201	0.00418863	0.00436443	0.00561708	0.00579035	0.00566785	0.0054712	0.00535451	0.00521779	0.00572002	0.00565675	0.00826157	0.00848693	0.00815766	0.00824798	0.00864643	0.00911683	0.00957985	0.00849814	0.00704187	0.00756621	0.0071341	0.00690241	0.00404179	0.00439911	0.00441287	0.00432065	0.00663653	0.00560112	0.00651466	0.00612963	0.00573033	0.00560913	0.00525136	0.005816
SAOUHSC_00479	2	0.000347892	0.000255656	0.000311089	0.000301892	2.31328e-05	0.00026978	0.000263092	3.60195e-05	2.83102e-06	0.000291629	0.000259987	0.000267861	0.000200934	0.00016082	0.000137492	0.000138812	0.000199774	0.00017728	7.21506e-05	9.19589e-05	0.000225148	7.92398e-05	0.000113207	0.00019806	0.000332776	0.0002626	0.000224804	0.000315644	0.000352113	0.000258032	0.000338091	2.93234e-06	0.000190046	0.000233617	0.000232183	0.000223687	0.00010623	3.17335e-05	3.63852e-05	0.000127613	0.000199765	0.000273423	0.000100059	9.70675e-05	1.76491e-06	0.000236399	5.39628e-05	3.25825e-06
SAOUHSC_00480	10	0.0134797	0.0118611	0.0132793	0.0111165	0.0143615	0.0141333	0.0129163	0.0129333	0.0136932	0.0103722	0.00987708	0.0100518	0.00783544	0.00969769	0.00872147	0.00914549	0.0116066	0.0110522	0.0124958	0.0102822	0.0158886	0.0104652	0.0112987	0.0107758	0.0120665	0.0125252	0.0101945	0.0125759	0.011904	0.0110987	0.0121193	0.0119442	0.0108572	0.00996108	0.0108508	0.0101441	0.00708158	0.00686953	0.00702735	0.00898736	0.00979578	0.0094819	0.0108355	0.00990571	0.0107305	0.0110462	0.0126065	0.0132218
SAOUHSC_00481	3	0.130435	0.123162	0.125909	0.123577	0.180272	0.1679	0.129256	0.141223	0.172941	0.112997	0.129136	0.0971709	0.0653185	0.0715392	0.0575926	0.0706303	0.0810719	0.0853007	0.0732338	0.081718	0.0862324	0.0549405	0.0547907	0.0569861	0.130063	0.126141	0.115542	0.125435	0.132543	0.129613	0.126101	0.144182	0.117362	0.108864	0.104788	0.114662	0.0533882	0.0599411	0.0594095	0.0601266	0.0904475	0.103334	0.0970023	0.0867978	0.0628414	0.055428	0.0716571	0.0795092
SAOUHSC_00482	4	0.0286876	0.0248777	0.0247408	0.0258863	0.0256353	0.0247824	0.0208153	0.0247244	0.0249019	0.024948	0.024104	0.0180231	0.0129073	0.0168241	0.0116901	0.0141387	0.0209252	0.0185305	0.015691	0.0157846	0.018228	0.0170932	0.0152639	0.0152207	0.018594	0.0221251	0.0158411	0.0214564	0.0209257	0.0190564	0.0157739	0.0184898	0.0152926	0.0141037	0.0155669	0.0156968	0.00862133	0.0109941	0.00523638	0.00905081	0.0137006	0.0169861	0.0122913	0.0117171	0.0109257	0.0104614	0.0140211	0.0127208
SAOUHSC_00483	3	0.148545	0.132998	0.148528	0.15393	0.14918	0.153182	0.139958	0.138632	0.138575	0.152808	0.165046	0.140769	0.0672802	0.0654571	0.0693477	0.074298	0.0703889	0.0743392	0.0582923	0.0754907	0.0896124	0.0645571	0.0726331	0.0654474	0.149951	0.150715	0.141046	0.14316	0.146289	0.134596	0.142826	0.149051	0.154366	0.136371	0.139973	0.156915	0.0725846	0.0793195	0.0720677	0.0683394	0.0904552	0.114047	0.0965906	0.0947428	0.113227	0.11844	0.142203	0.108546
SAOUHSC_00484	8	0.00198752	0.00153168	0.00175131	0.00183044	0.00196944	0.00135131	0.00160106	0.00139593	0.00179183	0.00162654	0.00160331	0.00150218	0.000781572	0.000675641	0.00065658	0.000774897	0.000693779	0.000746031	0.000816624	0.000854103	0.000750524	0.000708723	0.00110968	0.000905619	0.00150109	0.00148902	0.00141254	0.00132752	0.00124178	0.00111979	0.00133025	0.00137581	0.00125268	0.0010873	0.000974666	0.00121406	0.000683642	0.000632832	0.000749757	0.000738983	0.000795234	0.000994213	0.000862467	0.000852859	0.000706124	0.00083746	0.000450887	0.000739045
SAOUHSC_00485	13	0.0884285	0.0910406	0.0891807	0.0940598	0.0767988	0.0651591	0.0815024	0.0717759	0.0660738	0.0926078	0.0771431	0.0937202	0.0434787	0.0415116	0.0399792	0.0383565	0.0379309	0.0378954	0.0394246	0.0404873	0.0425653	0.0568443	0.0581866	0.0554228	0.0886332	0.0926901	0.0909951	0.0837532	0.0763568	0.0757362	0.0789927	0.0743848	0.0831475	0.0715614	0.0868432	0.086564	0.045722	0.0404019	0.0448074	0.0383256	0.0405444	0.0398123	0.0408	0.0437134	0.052722	0.0580717	0.0520253	0.0490021
SAOUHSC_00486	32	0.355749	0.306144	0.30322	0.30253	0.365168	0.37591	0.35145	0.347408	0.375395	0.308126	0.310341	0.257807	0.174736	0.199092	0.177853	0.192786	0.226378	0.236798	0.195985	0.191181	0.251964	0.213661	0.222423	0.187593	0.194932	0.214704	0.194996	0.223457	0.228272	0.217258	0.20875	0.235093	0.204488	0.207932	0.200387	0.205348	0.116286	0.122498	0.1029	0.109583	0.156228	0.184665	0.157458	0.145702	0.154264	0.12954	0.161214	0.134946
SAOUHSC_00487	12	0.088346	0.107734	0.104443	0.0977303	0.0805259	0.10224	0.0959598	0.104947	0.0737251	0.0752352	0.0804364	0.0812182	0.02927	0.0332859	0.0301972	0.0353789	0.0437827	0.0371021	0.046232	0.0442344	0.0369212	0.050972	0.0406062	0.050906	0.0527141	0.0586022	0.059574	0.0549241	0.0602032	0.0635569	0.0588074	0.055955	0.044218	0.0434379	0.0429612	0.0457491	0.0188213	0.0162973	0.0204862	0.0175227	0.030546	0.0276123	0.0319975	0.0333109	0.0294502	0.0298877	0.0259869	0.028659
SAOUHSC_00488	19	0.273901	0.24577	0.281117	0.260144	0.282677	0.308449	0.297082	0.303408	0.222504	0.241958	0.230321	0.209969	0.283963	0.266457	0.319261	0.27175	0.448901	0.407392	0.401608	0.379051	0.352736	0.277539	0.298996	0.256839	0.50659	0.520186	0.497349	0.502008	0.505274	0.457814	0.522895	0.576006	0.426212	0.412348	0.404681	0.4155	0.589939	0.561418	0.592518	0.538121	0.608983	0.797246	0.721889	0.623853	0.593842	0.570768	0.675511	0.679463
SAOUHSC_00489	18	0.0116386	0.0122378	0.0126035	0.0121525	0.0134067	0.0121385	0.0129962	0.0125968	0.0119946	0.0116514	0.0111276	0.0118701	0.0180451	0.0169985	0.0173932	0.0168278	0.015466	0.0151544	0.0157633	0.015939	0.0156045	0.014498	0.0147258	0.0148302	0.0153527	0.0141951	0.0153784	0.0154503	0.0169379	0.0163287	0.0154222	0.0165696	0.0137525	0.014867	0.0149797	0.0153894	0.0203361	0.0180906	0.0202169	0.0181827	0.0177874	0.0185054	0.0178364	0.0184097	0.0161043	0.0162384	0.0159554	0.0194749
SAOUHSC_00490	6	0.0221325	0.0202824	0.0209476	0.0190682	0.0224996	0.0211762	0.0221592	0.0211224	0.0232179	0.0216406	0.0209891	0.0179591	0.011776	0.0120138	0.0131594	0.0132821	0.0111809	0.0120418	0.0108752	0.0132841	0.0122346	0.0119681	0.0107066	0.0109136	0.0209012	0.018746	0.0194939	0.0202723	0.0210848	0.0198412	0.0212494	0.0206401	0.0179451	0.0178958	0.0192429	0.0180536	0.0135532	0.0121671	0.0128395	0.0122779	0.0158116	0.0148673	0.0169737	0.0171198	0.012034	0.0124064	0.0116226	0.0133071
SAOUHSC_00491	4	0.00665261	0.0065678	0.0059116	0.00670767	0.00736288	0.00607901	0.00636907	0.00689087	0.00738125	0.00654537	0.00674823	0.00635243	0.00352555	0.00377148	0.00369447	0.00362046	0.00418698	0.00356244	0.00441425	0.0038133	0.00439755	0.00458543	0.00491249	0.00466467	0.00596161	0.00556448	0.00598849	0.00525946	0.00524894	0.00557347	0.00595487	0.00683909	0.00590129	0.0059299	0.00595511	0.00509068	0.00232847	0.00344643	0.00374866	0.00314597	0.00342232	0.00492902	0.0039922	0.00460393	0.00383001	0.00331045	0.00455482	0.00346242
SAOUHSC_00493	24	0.171224	0.181665	0.181807	0.176646	0.15691	0.152835	0.162014	0.150281	0.156838	0.16984	0.156841	0.164305	0.105784	0.101132	0.0977915	0.0996416	0.0930982	0.106265	0.0975779	0.107545	0.12417	0.118027	0.118737	0.12406	0.149947	0.152146	0.157088	0.150098	0.14915	0.153523	0.150315	0.145545	0.141421	0.136913	0.138857	0.143422	0.0942212	0.0945349	0.0998825	0.0915033	0.101205	0.108008	0.102874	0.106382	0.110467	0.111916	0.100647	0.112609
SAOUHSC_00497	9	0.0013637	0.00115453	0.0013143	0.00107477	0.00148329	0.00116808	0.00124955	0.00142339	0.00145605	0.00116631	0.00122511	0.0011441	0.0008167	0.000572126	0.000577997	0.000570822	0.00081747	0.000796886	0.000799238	0.000765409	0.00129878	0.00100871	0.00102884	0.00103399	0.00111814	0.000868754	0.00093813	0.00113009	0.000928701	0.00107431	0.00104251	0.00112656	0.00113754	0.00108644	0.00108577	0.00112197	0.000532177	0.000488179	0.000386697	0.000451913	0.000638314	0.000680375	0.000796509	0.000699137	0.000951292	0.000853327	0.000913119	0.000763497
SAOUHSC_00499	12	0.283338	0.353251	0.34736	0.30033	0.274594	0.269524	0.292459	0.28651	0.219492	0.248963	0.247271	0.261818	0.18858	0.176738	0.196884	0.191885	0.204663	0.170905	0.22632	0.205657	0.185081	0.210962	0.190024	0.234939	0.393122	0.340694	0.385395	0.382164	0.345096	0.325369	0.352685	0.341346	0.257413	0.227469	0.241547	0.244055	0.272881	0.252456	0.288631	0.255877	0.221848	0.238104	0.237587	0.249189	0.287679	0.283447	0.28629	0.309197
SAOUHSC_00500	9	0.0780959	0.0869676	0.0900629	0.0817107	0.0766625	0.0732208	0.0696497	0.0693554	0.067815	0.0660363	0.0637451	0.0649608	0.0379178	0.0349034	0.0386147	0.0358525	0.0410852	0.0352724	0.0415589	0.0413448	0.0472831	0.0431853	0.0408835	0.0519184	0.0783127	0.080222	0.0772298	0.079926	0.0698446	0.0730436	0.07465	0.0675323	0.0625364	0.0517694	0.0542313	0.054522	0.0476939	0.0497768	0.0550258	0.0495503	0.046016	0.048	0.0473532	0.051318	0.0564163	0.0570501	0.0557231	0.0562364
SAOUHSC_00501	5	0.010368	0.00976643	0.00991346	0.01096	0.0112173	0.00940628	0.0108709	0.0103078	0.00876575	0.0145003	0.0120952	0.0131005	0.015119	0.0143785	0.0160682	0.013213	0.0120425	0.0142047	0.0129911	0.0144125	0.0111807	0.0123819	0.014364	0.0130199	0.0191853	0.0181431	0.0183255	0.0172556	0.0158481	0.016224	0.0162659	0.016974	0.0204707	0.0220836	0.0214217	0.0184528	0.0212997	0.0217624	0.0228934	0.0217055	0.0196091	0.018355	0.0176375	0.0194772	0.0206024	0.0202625	0.0193859	0.0197535
SAOUHSC_00502	8	0.0131638	0.0131517	0.013211	0.0122237	0.0157352	0.0123895	0.0115285	0.0133019	0.017185	0.0147792	0.0130026	0.0129108	0.0186429	0.0178358	0.0177979	0.0173999	0.0159569	0.016907	0.0149023	0.0153708	0.0250372	0.0184481	0.0209756	0.0188888	0.015354	0.0144492	0.0149197	0.016758	0.0150346	0.0144878	0.0155813	0.0132534	0.0361635	0.031993	0.0331591	0.0328414	0.023895	0.023544	0.0236851	0.0235313	0.022432	0.0239884	0.0241089	0.0233283	0.0243322	0.0264118	0.0244224	0.0272023
SAOUHSC_00503	6	0.0108376	0.00975441	0.0112492	0.0093714	0.00850831	0.00872815	0.00902542	0.00650745	0.00715505	0.00896395	0.00694701	0.00838917	0.00448598	0.00624411	0.00658944	0.00824707	0.00563929	0.00634088	0.00476152	0.00734198	0.00662346	0.00598877	0.00728948	0.00723544	0.0086208	0.00928086	0.00752558	0.00719536	0.00505078	0.0055228	0.00535592	0.00696781	0.0121358	0.0112824	0.0123139	0.012128	0.00572379	0.00647872	0.00613049	0.00588068	0.00494722	0.00700356	0.00488321	0.00494004	0.00946886	0.0103686	0.0113744	0.0106923
SAOUHSC_00504	11	0.00620285	0.00655764	0.00604706	0.00619509	0.00431069	0.00404017	0.00472274	0.00471993	0.00477524	0.0049406	0.00554587	0.0062659	0.00609157	0.00574878	0.00548682	0.00581383	0.00454482	0.00456375	0.00518838	0.00465612	0.00690463	0.00720111	0.0080779	0.00759457	0.0051067	0.00528283	0.00574276	0.00473751	0.00372443	0.00351239	0.00399584	0.00373419	0.00912169	0.0103977	0.0104592	0.0095375	0.00482209	0.0047954	0.00479183	0.00454456	0.0043654	0.00466758	0.00383769	0.00480896	0.00880504	0.00805045	0.0071862	0.00663314
SAOUHSC_00505	35	0.0565679	0.0579596	0.057235	0.0573024	0.049926	0.0460574	0.0492262	0.04617	0.0458721	0.0514834	0.0467173	0.0537892	0.0455769	0.0474587	0.0456825	0.0483792	0.0370544	0.0417007	0.0395711	0.0421079	0.0811367	0.0562842	0.0674358	0.0626756	0.0515	0.0506324	0.0542992	0.0532228	0.0444615	0.045273	0.0454765	0.0468007	0.101603	0.0889329	0.0978679	0.10088	0.0452905	0.0510369	0.0403508	0.0445227	0.0426826	0.0512891	0.0455431	0.0426799	0.0759882	0.0833678	0.0752563	0.0830725
SAOUHSC_00507	14	0.00741279	0.00832966	0.00845484	0.00817575	0.00627349	0.00688255	0.00676258	0.00694029	0.00640775	0.00707265	0.00798153	0.00821578	0.00459148	0.00487466	0.00543659	0.00543989	0.00440656	0.00465001	0.0048647	0.00521232	0.00378271	0.00542595	0.00552898	0.0063495	0.0049036	0.00454625	0.00525854	0.00457702	0.0044748	0.00457168	0.00467657	0.00439968	0.00402098	0.00429675	0.00417498	0.00419405	0.00376126	0.00394213	0.00406006	0.00382368	0.00403577	0.00377248	0.00407144	0.0039621	0.00311234	0.00322715	0.00314304	0.00310993
SAOUHSC_00508	11	0.0135839	0.0132864	0.013646	0.0124306	0.0139524	0.0138483	0.0136899	0.0140822	0.0143736	0.014164	0.0146332	0.0124644	0.00973461	0.0105598	0.0104888	0.010192	0.00898463	0.0104348	0.00937103	0.00979412	0.00808243	0.00975053	0.00921693	0.00988676	0.00872571	0.00901767	0.00952733	0.00909315	0.00915648	0.00924531	0.00960645	0.00950935	0.00854381	0.00811849	0.00792949	0.00793433	0.0100648	0.0098501	0.0101723	0.00908152	0.00997631	0.00959448	0.00955011	0.00978842	0.00722439	0.00648974	0.0066192	0.006594
SAOUHSC_00509	24	0.0994599	0.0996038	0.0948137	0.100404	0.0850445	0.0809138	0.0860459	0.0837013	0.0867299	0.0907802	0.0919226	0.0890277	0.052308	0.0511601	0.0504801	0.0564627	0.0427158	0.0513722	0.0414871	0.0489737	0.0358925	0.0436015	0.0388357	0.0430937	0.0995421	0.0978515	0.0995154	0.0962556	0.088723	0.0895094	0.0933631	0.094965	0.0780384	0.0757619	0.0805497	0.0847736	0.0469293	0.0538219	0.0469809	0.0452497	0.0534322	0.0564502	0.0558983	0.0548182	0.0472141	0.0418435	0.0427468	0.0444926
SAOUHSC_00510	3	0.00308617	0.00353066	0.00390627	0.00357669	0.00347008	0.00338301	0.00343306	0.00358516	0.00403516	0.00331183	0.00373091	0.00352766	0.00821396	0.00731019	0.00862377	0.00786225	0.00478599	0.00481981	0.00573059	0.00504457	0.00478914	0.00556136	0.00506341	0.00606851	0.00673713	0.00718627	0.00708609	0.00599861	0.0059043	0.00547943	0.00650086	0.00583954	0.00587705	0.0056045	0.00567281	0.00575995	0.0138288	0.0155788	0.0153758	0.0147628	0.00786727	0.00758046	0.00817931	0.00767083	0.00875282	0.0082548	0.00867165	0.00764773
SAOUHSC_00511	21	0.0610682	0.0602724	0.0635062	0.0630406	0.054248	0.0554159	0.0540292	0.0558527	0.0620616	0.0662547	0.064369	0.0623183	0.05721	0.0530924	0.0586581	0.0554418	0.0383704	0.0427419	0.036375	0.0445295	0.0349325	0.0402076	0.0369725	0.0431976	0.0676582	0.0658385	0.0643423	0.0642673	0.0598017	0.0580302	0.0606793	0.0616671	0.0627397	0.0629777	0.0619104	0.0619196	0.0599257	0.066162	0.0652246	0.0614297	0.0512814	0.0575349	0.0598936	0.0548811	0.0532172	0.0517357	0.0567066	0.0519427
SAOUHSC_00512	3	0.00273028	0.00237742	0.00149305	0.00265272	0.00273383	0.00146282	0.00133634	0.00220405	0.00286611	0.00182184	0.00198044	0.00188461	0.00148503	0.0014555	0.00181441	0.0023172	0.00135518	0.00192272	0.00116923	0.00127404	0.00164394	0.00232694	0.00205737	0.0024618	0.0028427	0.00207344	0.00322591	0.00284626	0.001823	0.00217811	0.00204385	0.00220422	0.00275038	0.00212694	0.00215393	0.00336889	0.00327571	0.00261074	0.00379217	0.00285643	0.00269155	0.00327312	0.00228428	0.00239984	0.00262566	0.0028833	0.0033118	0.00295895
SAOUHSC_00513	10	0.0231168	0.0218967	0.0229853	0.0234127	0.0195915	0.0198752	0.0196573	0.0222805	0.0199175	0.0225539	0.0260036	0.0211815	0.0286408	0.0238054	0.0251745	0.0251179	0.0164195	0.0164073	0.0160733	0.0160887	0.0261991	0.0206766	0.0204941	0.022083	0.0236303	0.023383	0.0232732	0.0227768	0.0199654	0.0188662	0.0206707	0.0199729	0.022357	0.0189457	0.0213686	0.0216533	0.0241443	0.0269371	0.0273768	0.0246062	0.0174435	0.022047	0.0207483	0.0188836	0.018963	0.0204682	0.0193312	0.0185977
SAOUHSC_00514	7	0.015344	0.0154519	0.0154252	0.0149973	0.0148988	0.0134076	0.0135713	0.0129803	0.0204779	0.0154855	0.0162816	0.0144727	0.0131251	0.0124929	0.0120189	0.0105399	0.00871253	0.00860237	0.00869908	0.00931284	0.0173694	0.0119814	0.0115599	0.0113451	0.0150013	0.0169378	0.0154074	0.0155171	0.0121051	0.0126872	0.0121387	0.0131333	0.0164849	0.0149408	0.0141095	0.0134458	0.0142924	0.0133733	0.0141699	0.0134134	0.0113631	0.0126224	0.0119452	0.0119801	0.0114582	0.0109766	0.0116778	0.0134114
SAOUHSC_00517	12	0.12689	0.117657	0.117453	0.118632	0.120072	0.124782	0.117725	0.126299	0.135629	0.1274	0.13029	0.11144	0.0733546	0.0778077	0.0730846	0.080349	0.0649678	0.0677998	0.0624382	0.0642834	0.0877273	0.0781753	0.0740861	0.0721963	0.0989651	0.100026	0.100116	0.097501	0.0804726	0.0846635	0.0876418	0.0875407	0.10119	0.0995468	0.0960713	0.101045	0.0736356	0.0816147	0.0802227	0.0758241	0.0719566	0.0817594	0.0812825	0.0756142	0.0858377	0.0835921	0.0731601	0.0813575
SAOUHSC_00518	4	0.75457	0.624713	0.675023	0.75282	0.662096	0.554998	0.645769	0.612692	0.41431	0.59359	0.720572	0.611412	0.217263	0.192396	0.230809	0.246991	0.182396	0.222946	0.199925	0.261236	0.146217	0.146345	0.162716	0.154135	0.549225	0.585	0.554338	0.556628	0.63506	0.542481	0.56852	0.696738	0.584798	0.501837	0.524277	0.557089	0.234602	0.257162	0.225437	0.229835	0.235721	0.342727	0.286144	0.285806	0.194783	0.173181	0.196025	0.201435
SAOUHSC_00519	13	0.542925	0.468457	0.486262	0.506136	0.584846	0.485844	0.539134	0.418484	0.46573	0.478487	0.467896	0.491608	0.182371	0.19171	0.17942	0.17994	0.196139	0.232138	0.197975	0.206827	0.373144	0.211073	0.231768	0.227994	0.442544	0.499008	0.445936	0.490123	0.519703	0.481846	0.405416	0.547702	0.500258	0.432725	0.460539	0.478499	0.223807	0.256516	0.226211	0.2382	0.252818	0.37065	0.245323	0.232274	0.221876	0.240382	0.256159	0.307531
SAOUHSC_00520	10	0.629898	0.50034	0.548188	0.578581	0.635683	0.521216	0.551565	0.493625	0.345922	0.476214	0.602283	0.559655	0.145825	0.147347	0.176597	0.203574	0.204179	0.219421	0.20653	0.205007	0.332754	0.253091	0.299512	0.26556	0.593856	0.637174	0.632311	0.616773	0.63296	0.541085	0.546422	0.669922	0.491718	0.503882	0.511937	0.578476	0.292277	0.23219	0.297954	0.235371	0.354991	0.437275	0.338824	0.31599	0.256668	0.315234	0.283182	0.260943
SAOUHSC_00521	15	2.67852	1.52488	2.6157	3.01149	3.95038	2.99159	3.20487	2.39861	2.25527	2.64396	2.71354	2.23897	1.07464	1.24921	0.932905	1.91992	0.898626	1.3142	0.874595	1.12807	4.01138	0.782735	0.686038	0.704047	2.61928	3.06802	2.59433	2.26061	5.96345	2.51118	1.73044	5.66377	3.60652	2.16775	2.66658	3.41417	1.31795	1.16866	1.51453	1.03992	1.54279	3.41382	2.65405	1.79092	0.971895	0.941026	0.932927	1.25734
SAOUHSC_00523	10	0.0310303	0.0309299	0.0320098	0.0327594	0.0304962	0.0289699	0.032463	0.0327431	0.0281618	0.0309436	0.0292978	0.0296011	0.0213227	0.0238516	0.0204913	0.0204673	0.0202449	0.0214164	0.0203801	0.0226954	0.0220047	0.0212275	0.0196945	0.0210894	0.023496	0.0244756	0.0229172	0.0222596	0.0233443	0.0220549	0.0231885	0.0232316	0.0223698	0.0203561	0.021148	0.020461	0.0173285	0.0176346	0.0185615	0.0190913	0.0195973	0.0195712	0.0208273	0.0209594	0.0157855	0.0164488	0.0173829	0.0184167
SAOUHSC_00524	59	0.180868	0.175275	0.177669	0.203364	0.164712	0.164152	0.170199	0.15158	0.167642	0.171929	0.17524	0.16592	0.0714648	0.0781606	0.0740192	0.0819401	0.0905579	0.0903039	0.0864431	0.0857791	0.0971755	0.0833408	0.0890057	0.0890849	0.146679	0.156517	0.145532	0.144565	0.138642	0.127482	0.134378	0.142788	0.124122	0.136825	0.134724	0.134545	0.0755439	0.0853182	0.0783318	0.0839152	0.0948082	0.111616	0.105381	0.099192	0.0862099	0.0834721	0.0907358	0.0868201
SAOUHSC_00525	79	0.188658	0.18328	0.18613	0.19785	0.188357	0.17541	0.19159	0.177501	0.168601	0.191631	0.173736	0.171508	0.0960744	0.101038	0.0954603	0.0973781	0.103049	0.10819	0.10071	0.108682	0.1041	0.101054	0.102064	0.0996427	0.163792	0.171553	0.16369	0.168002	0.15559	0.157492	0.157247	0.158779	0.14529	0.146062	0.15385	0.152589	0.102067	0.108929	0.106757	0.101748	0.116816	0.127713	0.123583	0.121559	0.104319	0.101263	0.101874	0.109109
SAOUHSC_00526	2	0.000613292	0.000592378	0.00067563	0.000846669	6.06183e-05	0.000531339	0.000508591	0.000751726	4.85285e-05	0.000894429	4.01514e-05	0.000643827	0.000520023	0.000302236	0.000720183	0.000655433	1.4465e-05	0.000131824	0.000381287	0.000122986	0.000277315	0.000300534	0.000782829	0.000513924	5.27662e-05	0.000605152	0.000272751	4.3504e-05	0.000252812	4.66987e-05	0.000402969	6.70209e-05	5.35703e-05	0.000578282	0.000516369	0.000688581	8.82128e-05	0.000539776	0.000266588	3.45925e-05	0.000249501	6.80923e-05	3.80534e-05	0.000151322	0.000268308	3.65898e-05	5.41763e-05	5.32104e-05
SAOUHSC_00527	7	1.45189	1.06086	1.18392	1.33158	1.72889	1.62941	1.44779	1.37679	1.58641	1.37175	0.956797	1.02121	0.564437	0.566882	0.526132	0.501278	0.584346	0.640588	0.51422	0.729136	1.04124	0.548573	0.615386	0.581753	1.30964	1.45302	1.10331	1.38081	1.37299	1.43252	1.31763	1.66911	1.31398	1.14018	1.24377	1.17766	0.648412	0.77744	0.670745	0.734147	0.709168	1.20088	0.729969	0.783727	0.715663	0.729958	0.993351	1.02873
SAOUHSC_00528	12	0.679671	0.447597	0.418858	0.583253	0.58763	0.5501	0.553975	0.412009	0.377378	0.387553	0.492268	0.463838	0.17222	0.158668	0.213882	0.27342	0.237716	0.257622	0.236808	0.231941	0.384327	0.248375	0.242605	0.256623	0.484981	0.434289	0.50827	0.507264	0.658332	0.388555	0.5156	0.774498	0.542858	0.423013	0.464089	0.595948	0.259235	0.355925	0.260241	0.281514	0.274135	0.422111	0.397745	0.277313	0.214847	0.239676	0.18271	0.220613
SAOUHSC_00529	39	0.376605	0.321552	0.33542	0.388606	0.375229	0.335605	0.399859	0.354437	0.277717	0.346224	0.350681	0.316366	0.177553	0.1822	0.192153	0.188209	0.195978	0.225882	0.207974	0.200091	0.241547	0.219091	0.21198	0.219257	0.345196	0.354803	0.380677	0.34909	0.394569	0.367154	0.383032	0.40806	0.353253	0.305003	0.367931	0.382505	0.243484	0.259111	0.24696	0.257237	0.262589	0.29971	0.282169	0.250487	0.213992	0.239813	0.204839	0.176218
SAOUHSC_00530	25	2.17745	1.92853	1.80532	1.96949	2.19157	2.06314	2.28882	1.92851	1.95428	1.99218	1.97834	1.82537	1.14249	1.37447	1.34104	1.43585	1.35949	1.5313	1.29592	1.21738	1.45413	1.57749	1.45155	1.33625	1.98014	2.01964	2.14697	1.96698	2.0452	1.9477	1.93866	2.05956	1.86569	1.81777	1.83283	1.95464	1.62493	1.84049	1.60395	1.50277	1.49721	1.84209	1.49332	1.44023	1.42751	1.33904	1.37751	1.25167
SAOUHSC_00531	12	0.0100864	0.0135441	0.0125345	0.010171	0.0103217	0.0120354	0.0102597	0.0115149	0.010098	0.00955253	0.0102019	0.00998082	0.00658169	0.00653012	0.00565706	0.00590129	0.00919763	0.00923171	0.0101917	0.00908154	0.00722735	0.00940568	0.00723028	0.00928584	0.00979796	0.0078036	0.0106904	0.010285	0.0106635	0.0107793	0.00880818	0.00953874	0.00649709	0.00687814	0.00728951	0.00728493	0.00466634	0.00407839	0.00440843	0.00424069	0.006983	0.00519231	0.00721955	0.00719661	0.00794099	0.00834042	0.00625727	0.0066236
SAOUHSC_00532	21	0.0251915	0.0292978	0.0300153	0.0280314	0.0191718	0.0209459	0.0199742	0.0208141	0.0243842	0.0271471	0.0252084	0.0292544	0.111233	0.0937693	0.0985771	0.0954385	0.04316	0.0421286	0.0428482	0.0480608	0.0348593	0.0444756	0.0381211	0.0466793	0.0328581	0.0309273	0.0317807	0.0295667	0.0251331	0.0221002	0.02214	0.0224938	0.0258158	0.0259027	0.0258567	0.0260423	0.105571	0.112443	0.111222	0.0997517	0.0324833	0.034725	0.0371564	0.0375987	0.0514815	0.0516939	0.0510995	0.0520316
SAOUHSC_00533	13	0.107534	0.15284	0.124784	0.106458	0.101957	0.117681	0.121493	0.103812	0.0584804	0.0947498	0.0805042	0.0993386	0.135625	0.115804	0.13285	0.149008	0.201445	0.176097	0.19381	0.181462	0.0818047	0.113611	0.0890502	0.10333	0.106298	0.119032	0.156621	0.119111	0.13039	0.132648	0.129312	0.114167	0.0793911	0.0864271	0.0872759	0.0906165	0.118762	0.0968206	0.0923344	0.0857554	0.142058	0.137531	0.157037	0.143946	0.133843	0.132305	0.115017	0.115065
SAOUHSC_00534	14	0.00288137	0.00322921	0.00351848	0.00294429	0.00256924	0.00266161	0.00256462	0.00263912	0.00300673	0.00307144	0.00338853	0.00281248	0.00356167	0.00307976	0.00307193	0.00313678	0.0022694	0.00242034	0.00228662	0.0026265	0.00266285	0.00290476	0.00281936	0.00303271	0.00195266	0.00201547	0.00204257	0.00206011	0.0017452	0.00147997	0.00177007	0.00177658	0.00189061	0.0019046	0.00198352	0.00170674	0.00322508	0.00338875	0.00359938	0.00355608	0.00241317	0.00260636	0.00263452	0.00270265	0.00251733	0.00262388	0.00287125	0.00285084
SAOUHSC_00535	17	0.00965079	0.00974755	0.00962307	0.0095011	0.00731068	0.00890368	0.0100209	0.00868971	0.00837176	0.0101735	0.00947152	0.0107485	0.0400987	0.0362298	0.0401209	0.0355215	0.0423151	0.0386991	0.0437787	0.0421613	0.028698	0.0400146	0.0315875	0.0387286	0.0132863	0.0129623	0.013112	0.012888	0.0121298	0.0129467	0.0130906	0.0129227	0.00770543	0.00808285	0.00708917	0.00746893	0.0609172	0.0591351	0.0599114	0.0628987	0.0433947	0.0455959	0.0448994	0.0480039	0.0183296	0.0167179	0.0160211	0.0175282
SAOUHSC_00536	23	0.15706	0.188846	0.194798	0.159665	0.151466	0.170998	0.153929	0.165842	0.147905	0.154269	0.147407	0.155023	0.171923	0.174879	0.178402	0.187779	0.182489	0.190352	0.19822	0.200298	0.172911	0.186591	0.177107	0.204933	0.185073	0.181411	0.175918	0.174131	0.172299	0.16841	0.172059	0.188176	0.167041	0.144165	0.155038	0.156871	0.163302	0.184828	0.184313	0.161501	0.186182	0.207612	0.201889	0.19173	0.18561	0.191498	0.185798	0.188915
SAOUHSC_00538	11	0.0363662	0.0405442	0.0420166	0.0337283	0.0435151	0.046975	0.0378738	0.0511956	0.0361903	0.0366598	0.0365561	0.0355917	0.0618599	0.0641084	0.069312	0.0660314	0.0645217	0.0576062	0.06802	0.0604094	0.0548086	0.0646665	0.0612911	0.0651889	0.0440103	0.0420504	0.0426966	0.0423286	0.0434589	0.0423013	0.0455209	0.0440455	0.0342309	0.0360745	0.03214	0.0336114	0.0585266	0.0582459	0.0621711	0.0515373	0.0516315	0.0570747	0.0627174	0.0584944	0.0578015	0.0620599	0.0594428	0.0498908
SAOUHSC_00539	10	0.0142426	0.0125603	0.012707	0.0150759	0.0174862	0.0172419	0.0184389	0.0188221	0.0120647	0.0126234	0.0129985	0.0126768	0.00484809	0.00491465	0.00500018	0.00504456	0.0076326	0.00700917	0.00761396	0.00733617	0.00579671	0.00545121	0.00529673	0.00553273	0.012132	0.0111764	0.0114075	0.0117923	0.0164859	0.0159027	0.0169392	0.0166935	0.0111408	0.0126323	0.011471	0.0122296	0.00471472	0.00470844	0.00506483	0.0046824	0.00855962	0.00660454	0.0094756	0.00876232	0.00706469	0.00650055	0.00627935	0.0053489
SAOUHSC_00540	8	0.00892412	0.00690599	0.00721347	0.00808668	0.0106326	0.00986034	0.0104519	0.0106438	0.00766022	0.00828526	0.00683338	0.00795928	0.00415754	0.00416614	0.00377573	0.00378518	0.0059715	0.00613336	0.00619424	0.00618733	0.00549407	0.00477728	0.0061076	0.00519847	0.00844154	0.00913246	0.00866523	0.00818316	0.0101077	0.0116988	0.0116579	0.0105546	0.00896359	0.00889198	0.00833241	0.00861318	0.00452354	0.00473863	0.00437185	0.00481364	0.00677342	0.00624867	0.00745967	0.00637948	0.00666789	0.00605295	0.00571892	0.00593213
SAOUHSC_00541	4	0.00131005	0.00118447	0.00126844	0.00109417	0.00142485	0.00120213	0.00144168	0.00112278	0.000997982	0.00131568	0.000925407	0.000962558	0.00105653	0.00125689	0.00127439	0.00142767	0.00121808	0.00148207	0.000842645	0.0010001	0.00131653	0.00103996	0.00105665	0.000825364	0.00144757	0.00127924	0.00137795	0.00167033	0.00145823	0.00161823	0.00126207	0.0014929	0.0015208	0.00152772	0.00145912	0.00157133	0.00169421	0.000954882	0.00138175	0.00156141	0.0014888	0.00158379	0.00117373	0.00153606	0.00165822	0.00141659	0.00188894	0.00555099
SAOUHSC_00542	13	0.0296197	0.0314522	0.0323174	0.0296953	0.0403839	0.0457896	0.0405608	0.0482323	0.023766	0.0242011	0.0243344	0.0251138	0.0214957	0.0210324	0.0212422	0.0197544	0.0619532	0.0495434	0.0653011	0.058043	0.0243545	0.0224118	0.0217157	0.0232284	0.0276871	0.0259053	0.0265656	0.0267778	0.0347729	0.0374187	0.038793	0.0327673	0.0251187	0.0210453	0.0216675	0.0237181	0.024711	0.023551	0.0269525	0.0232044	0.0636596	0.0559964	0.0618076	0.0537125	0.0231617	0.023933	0.0242734	0.0245943
SAOUHSC_00543	12	0.0858776	0.0927554	0.0908342	0.0964713	0.11166	0.1144	0.125493	0.134109	0.0551069	0.0742912	0.0705249	0.072766	0.0571678	0.0594323	0.0568938	0.0555948	0.161136	0.130556	0.163902	0.146496	0.0547308	0.0685619	0.0660415	0.0704987	0.0905231	0.0848967	0.0967666	0.090222	0.106955	0.128914	0.130086	0.098826	0.0718479	0.0668534	0.0690857	0.0721943	0.0803098	0.0795556	0.0784299	0.0751672	0.185856	0.13504	0.186057	0.152893	0.0675518	0.0656506	0.0623967	0.0644965
SAOUHSC_00544	25	0.000586837	0.0005643	0.000486631	0.000602609	0.000560386	0.000775981	0.000600096	0.00125465	0.00181897	0.000651559	0.000585622	0.000703531	0.00388469	0.00574899	0.00679659	0.0030094	0.00405141	0.00317452	0.00488069	0.00294745	0.00518114	0.00341496	0.00945907	0.00525072	0.000920992	0.000722706	0.000893163	0.00112667	0.00102152	0.00122253	0.00120674	0.00108748	0.0020726	0.00216247	0.00203217	0.00184933	0.00816267	0.00750654	0.0053686	0.0127941	0.0105143	0.00969714	0.00355514	0.00781608	0.00657911	0.0080861	0.00855261	0.00605573
SAOUHSC_00545	43	0.00297681	0.00281512	0.003144	0.00336963	0.00257325	0.0045441	0.00242521	0.00543349	0.0134854	0.0037122	0.00390378	0.00374423	0.0039307	0.00544383	0.00630894	0.00292907	0.00357693	0.00218936	0.00455135	0.00261658	0.00823043	0.00520192	0.0140502	0.00790694	0.00901939	0.00950499	0.0079952	0.00938648	0.00745214	0.00855924	0.00913096	0.00774034	0.0139396	0.0163441	0.0152706	0.0126831	0.010017	0.00918546	0.00705468	0.0158172	0.0125858	0.00860002	0.00533816	0.00905344	0.0138532	0.0154027	0.0168594	0.0136297
SAOUHSC_00547	12	0.00138333	0.00167393	0.00163062	0.00144443	0.00141682	0.00169654	0.00203176	0.0017231	0.0015776	0.00165795	0.00161414	0.00173583	0.00265092	0.00229926	0.00229173	0.00226123	0.00282045	0.00290415	0.00274638	0.00304757	0.00265651	0.00265957	0.00270539	0.00262141	0.00253905	0.00241498	0.00240159	0.0023481	0.002855	0.00297432	0.00278311	0.00270695	0.00281326	0.0029255	0.00311684	0.00286354	0.00349596	0.00397213	0.0043	0.00367706	0.00359508	0.00334676	0.00328779	0.00350331	0.00568051	0.00570062	0.00579159	0.00604645
SAOUHSC_00548	19	0.00662093	0.00710702	0.00709154	0.00637162	0.00770737	0.00834158	0.00777754	0.00822745	0.00894961	0.00819735	0.00961563	0.00838973	0.0137011	0.013391	0.0124242	0.0140337	0.0101596	0.0107046	0.00997931	0.0112331	0.0141915	0.0133633	0.0138049	0.0136878	0.00681782	0.00727125	0.00641637	0.00693208	0.0075226	0.00745297	0.00793019	0.00863122	0.00955274	0.00975647	0.00972504	0.0100988	0.0114315	0.0136457	0.0134687	0.0129378	0.010313	0.0117247	0.0108679	0.0111491	0.0166487	0.0162698	0.0174847	0.0168692
SAOUHSC_00549	10	0.0177626	0.0147064	0.0147069	0.0153351	0.0177384	0.01863	0.0205868	0.0160204	0.0145735	0.0140055	0.0132111	0.0129001	0.00609002	0.007731	0.00823363	0.0080962	0.0129467	0.0122525	0.0112102	0.012499	0.00791334	0.00801609	0.00745398	0.00774941	0.0216979	0.0209627	0.0194229	0.0203732	0.0226746	0.0247532	0.0217844	0.0234547	0.0148692	0.0140668	0.0148663	0.0153649	0.00868324	0.00825898	0.00754715	0.00824359	0.0160966	0.0159828	0.0158773	0.0147862	0.0118017	0.0116741	0.0126156	0.0111796
SAOUHSC_00550	6	0.00536348	0.0044126	0.00472359	0.00459224	0.00561711	0.00593444	0.00555124	0.00522293	0.00530935	0.00468013	0.00486288	0.00398384	0.00328639	0.00270509	0.00306259	0.00299022	0.00496511	0.00409957	0.00452068	0.00396364	0.00320944	0.00383307	0.00400713	0.00311886	0.00610251	0.00568103	0.00630191	0.00613469	0.00674493	0.00762833	0.00680598	0.00778449	0.0044626	0.00502428	0.00460789	0.00430683	0.00288263	0.00308967	0.003381	0.00252027	0.00394463	0.00536546	0.00421814	0.00470455	0.00413438	0.00391219	0.00420313	0.0036663
SAOUHSC_00551	2	0.0115678	0.0102579	0.0104445	0.0112501	0.0146557	0.0119533	0.0111107	0.0115457	0.0119502	0.00975722	0.00993834	0.0099239	0.00931931	0.00651222	0.00703461	0.006598	0.00895206	0.00761797	0.00859597	0.0089988	0.00966197	0.00749856	0.00837264	0.00747847	0.0177326	0.0168756	0.016862	0.0155795	0.0175096	0.018476	0.0183814	0.018819	0.0146174	0.0131223	0.0129617	0.013289	0.00820928	0.00721416	0.0111499	0.00787078	0.0120336	0.0100228	0.0122949	0.0081616	0.0101219	0.0112175	0.0105845	0.0131458
SAOUHSC_00552	7	0.0112959	0.0145964	0.012801	0.0118317	0.0129584	0.0166549	0.0145622	0.0153523	0.00985532	0.010671	0.0112183	0.013231	0.0169984	0.0165786	0.0164488	0.016336	0.0191953	0.0188972	0.0196318	0.0196549	0.010699	0.0124646	0.0140744	0.0130364	0.010887	0.0110644	0.0130035	0.0133834	0.0161891	0.0186411	0.0157676	0.0138182	0.0109975	0.0117741	0.0126168	0.014901	0.0134171	0.011237	0.0130516	0.0119141	0.0213504	0.016019	0.0193323	0.0189999	0.0145159	0.0128581	0.0118821	0.0160636
SAOUHSC_00553	12	0.25405	0.289974	0.256212	0.26124	0.236681	0.219195	0.265233	0.210874	0.169887	0.205394	0.19778	0.205989	0.177047	0.217039	0.240679	0.228705	0.254363	0.231703	0.244796	0.258107	0.080563	0.116707	0.090246	0.0989821	0.279846	0.31564	0.317391	0.288261	0.30161	0.283998	0.29665	0.301635	0.185911	0.204288	0.193702	0.206008	0.201223	0.178842	0.143573	0.172837	0.253977	0.269129	0.25313	0.247209	0.147804	0.117753	0.14245	0.133079
SAOUHSC_00554	6	0.0276727	0.0328653	0.0343156	0.0323294	0.0263553	0.0246555	0.0270117	0.0260418	0.0213255	0.0274954	0.0248826	0.0260746	0.0228863	0.0237362	0.0237155	0.0231488	0.0245155	0.02486	0.023709	0.0288258	0.0182346	0.0169512	0.0166446	0.0182663	0.030832	0.0303312	0.0298163	0.0275619	0.0263433	0.0268659	0.0288884	0.0255824	0.0217584	0.0188581	0.0200639	0.019075	0.0180061	0.0185314	0.0180878	0.0170117	0.0275636	0.0249315	0.027669	0.0268771	0.0181545	0.0180451	0.017799	0.0212871
SAOUHSC_00555	9	0.00284214	0.00314591	0.00309659	0.00275725	0.0032253	0.00268949	0.00350569	0.00278062	0.00229033	0.00312016	0.0023468	0.00260874	0.00384997	0.00312843	0.0037486	0.00290709	0.00346262	0.00372184	0.00379791	0.00337763	0.00381684	0.00300741	0.00420467	0.00301609	0.00892671	0.0082961	0.00818509	0.00846207	0.00947176	0.00923643	0.00985018	0.00950308	0.00781582	0.00686751	0.00745177	0.0076124	0.00805517	0.00635879	0.00714547	0.00563537	0.00805899	0.00792972	0.00808501	0.00876433	0.00749555	0.00652833	0.00597344	0.00491249
SAOUHSC_00556	4	0.00348019	0.0032321	0.00350443	0.00341756	0.00306348	0.00332955	0.00344098	0.00333738	0.00309673	0.00335919	0.00355647	0.00312613	0.0031218	0.00397691	0.00263043	0.0035631	0.00309992	0.00259411	0.00257304	0.00299928	0.00283601	0.00368902	0.0027566	0.00351006	0.000263853	0.000321866	0.000423547	0.000337594	0.00100872	0.00106143	0.000471526	0.00057061	0.000483554	0.000507927	0.000538546	0.000435188	0.000881273	0.000915238	0.00077026	0.00117447	0.00120819	0.000595368	0.0015297	0.000782961	0.000724079	0.000746827	0.000817869	0.0006343
SAOUHSC_00557	2	8.39846e-05	7.97108e-05	8.68558e-05	4.93323e-05	0.000101891	7.44794e-05	5.68674e-05	3.06281e-05	6.85882e-05	7.81109e-05	7.06445e-05	7.54473e-05	1.31669e-06	3.41423e-05	1.65735e-05	3.16548e-05	1.47955e-06	2.01806e-05	1.59103e-06	2.20837e-05	2.38291e-06	6.90651e-05	2.72878e-05	5.81721e-05	9.91308e-05	7.69871e-05	6.28076e-05	0.000100059	8.80908e-05	5.34124e-05	6.32722e-05	5.20333e-05	4.06231e-06	0.000125509	0.000144475	5.28576e-05	3.21024e-05	5.52786e-05	1.35724e-06	3.80072e-05	5.5726e-05	3.98685e-06	5.50743e-05	3.49852e-05	9.59229e-05	4.23261e-05	7.56455e-05	3.98271e-06
SAOUHSC_00558	10	0.000296515	0.000221795	0.000246596	0.000188792	0.000219296	0.000224441	0.000200937	0.000254456	0.000169453	0.000220429	0.000259837	0.000195713	0.000161076	0.000202983	0.000173828	0.000144409	0.000207706	0.000212674	0.000211746	0.00019635	0.000157768	0.000192099	0.000249844	0.000179422	0.000276132	0.000303498	0.000304315	0.000290928	0.00030158	0.000308681	0.000281595	0.000197732	0.000191584	0.000226056	0.000248082	0.000223216	0.000173535	0.000204811	0.000188746	0.000133644	0.000206096	9.2055e-05	0.000257371	0.000190914	0.000170954	0.000183948	0.000146196	0.00011037
SAOUHSC_00562	13	0.151039	0.157451	0.166049	0.142667	0.155744	0.165129	0.146131	0.169422	0.167225	0.15514	0.152006	0.154787	0.116346	0.111713	0.111617	0.112326	0.128282	0.120429	0.140349	0.12287	0.168792	0.159392	0.164631	0.167269	0.142085	0.13264	0.14904	0.149058	0.152779	0.156119	0.151137	0.147486	0.191315	0.18671	0.1784	0.188968	0.0982763	0.0970831	0.106289	0.0972052	0.10396	0.108792	0.110874	0.109395	0.196511	0.186223	0.185018	0.180775
SAOUHSC_00564	12	0.00694169	0.00617831	0.0067447	0.00779117	0.0100736	0.00838197	0.00896377	0.00792511	0.00770998	0.00683946	0.00663506	0.00643605	0.00807007	0.00824793	0.0075162	0.00766399	0.00800256	0.00856177	0.0085902	0.00796809	0.00934129	0.00848224	0.00833091	0.00717231	0.00831182	0.00729942	0.00743679	0.00774908	0.00909546	0.00904028	0.00990144	0.0103288	0.00765494	0.00705053	0.00673127	0.0071955	0.00749871	0.00868603	0.00755971	0.00694433	0.00761003	0.00849191	0.00842094	0.00850681	0.00694767	0.00736797	0.0067812	0.00535077
SAOUHSC_00565	3	0.00191412	0.00111415	0.00141238	0.00151634	0.00194483	0.0015059	0.00177833	0.00191197	0.00155207	0.00173334	0.00165015	0.00145172	0.00132656	0.00109744	0.00115012	0.00101912	0.000912129	0.00119153	0.00102676	0.000775734	0.00165328	0.00138386	0.00166072	0.00101938	0.00105122	0.000796713	0.00125916	0.0014792	0.00144672	0.00136292	0.00148196	0.00150362	0.00153819	0.00178321	0.0013795	0.0014139	0.000756191	0.000863859	0.000698806	0.000707161	0.000882893	0.00074675	0.00087954	0.000560931	0.00121753	0.000736258	0.00125965	0.00130055
SAOUHSC_00569	4	0.00671845	0.00437022	0.00453563	0.00604515	0.00642109	0.0060257	0.0057654	0.00586323	0.00386143	0.00469224	0.00417942	0.00407484	0.00360121	0.00320871	0.00270227	0.00289773	0.00478733	0.00441903	0.00403585	0.00404523	0.00234566	0.00194235	0.00224543	0.00208646	0.0023862	0.00198803	0.0029229	0.002615	0.00345879	0.00319748	0.00314218	0.00313131	0.00256015	0.00203246	0.00213364	0.00244447	0.00131742	0.00114274	0.000782392	0.00115546	0.00237706	0.00329725	0.00331324	0.00235508	0.000992697	0.00113154	0.000890468	0.00188611
SAOUHSC_00573	11	0.0674115	0.0716538	0.0655836	0.0657388	0.0673424	0.0765214	0.0684112	0.0735045	0.0692233	0.0639881	0.0628168	0.0624253	0.0820113	0.0793113	0.0783349	0.085412	0.071839	0.0718307	0.0752673	0.0705352	0.0458442	0.0569415	0.0473165	0.0513925	0.0736337	0.0678924	0.0763086	0.0712007	0.0703276	0.0743215	0.068146	0.0703718	0.0907536	0.0816419	0.0788463	0.0832117	0.0844684	0.0999374	0.0839033	0.0901375	0.0745421	0.0699348	0.0790592	0.0723539	0.0650098	0.0551657	0.0619169	0.0494875
SAOUHSC_00574	18	0.187671	0.19135	0.21992	0.190792	0.186252	0.19706	0.209918	0.20836	0.193243	0.208969	0.215037	0.189013	0.160635	0.206936	0.177938	0.190419	0.156957	0.166991	0.154507	0.157878	0.164933	0.193992	0.165249	0.163609	0.228131	0.239737	0.236996	0.215932	0.2392	0.249112	0.248435	0.253209	0.255607	0.255825	0.25943	0.234122	0.216387	0.231394	0.212997	0.204834	0.226825	0.263934	0.24779	0.238651	0.273331	0.247305	0.224497	0.214107
SAOUHSC_00575	6	0.00340752	0.00400699	0.00393496	0.00339098	0.00335565	0.00318243	0.00324212	0.00315759	0.0035935	0.00394748	0.00439467	0.00381324	0.00234027	0.00278366	0.00238805	0.00250984	0.0016861	0.00217146	0.00178738	0.00217118	0.00159246	0.0020262	0.00191857	0.00209458	0.00289245	0.00249932	0.003389	0.00314907	0.00273798	0.00298539	0.0025547	0.00261389	0.00350719	0.00337699	0.00350238	0.00383705	0.00258597	0.00230222	0.00275007	0.00243634	0.00241758	0.00226908	0.00278065	0.00311731	0.00205498	0.00215838	0.0014621	0.00213633
SAOUHSC_00577	13	0.0150292	0.0144266	0.0147097	0.0143795	0.0126395	0.0120207	0.012236	0.0124853	0.0115336	0.0154878	0.0141781	0.014153	0.00998612	0.00851887	0.00916992	0.00888146	0.00601336	0.0063649	0.00627454	0.00769929	0.0061004	0.00840205	0.00842923	0.00882587	0.00901093	0.00898042	0.00996799	0.0078809	0.00797987	0.00707751	0.00797526	0.00823222	0.00975546	0.00941356	0.00959024	0.00935693	0.00998605	0.0101422	0.0100045	0.00961537	0.00683619	0.00654397	0.00708392	0.00721881	0.00790863	0.006539	0.00780826	0.00761192
SAOUHSC_00578	7	0.0189754	0.0191012	0.0183924	0.0204291	0.0179525	0.0156116	0.0174811	0.0162225	0.0189155	0.0175565	0.0186155	0.0198615	0.00822528	0.00989371	0.00983477	0.0103851	0.00744229	0.00829488	0.00868465	0.00910637	0.00925072	0.0095663	0.00912564	0.010187	0.0121588	0.0116407	0.0117212	0.0111053	0.0104952	0.0102525	0.0107193	0.010678	0.0120616	0.0122164	0.0112103	0.0110461	0.00832425	0.00956778	0.0101926	0.00872993	0.00845072	0.0112791	0.00916	0.0102538	0.00815258	0.00921479	0.00920488	0.00787736
SAOUHSC_00579	16	0.0231746	0.0190599	0.020234	0.0223144	0.0214203	0.0194504	0.01951	0.0192508	0.0268476	0.0226466	0.0237348	0.01922	0.0136026	0.0128812	0.0119786	0.0123005	0.0102689	0.0110837	0.0100695	0.0100375	0.0147109	0.0125092	0.0129179	0.0123257	0.0137174	0.0137692	0.0141513	0.014866	0.0124669	0.0120159	0.0119351	0.0123777	0.0159667	0.0134171	0.0150955	0.01596	0.0117332	0.0122978	0.012214	0.012504	0.0102879	0.0117403	0.0107351	0.01119	0.0118	0.0118906	0.0127232	0.0121683
SAOUHSC_00581	18	0.00473166	0.00454621	0.00462404	0.00431233	0.00406392	0.00409335	0.00412164	0.00407913	0.00369942	0.00413255	0.00380572	0.00376753	0.00386332	0.00373163	0.0031769	0.00327268	0.00349297	0.00333377	0.00362898	0.00345312	0.00186578	0.00290055	0.00258597	0.00269648	0.0060355	0.00632161	0.00620313	0.00604047	0.00534078	0.00525751	0.00570511	0.00539579	0.00418531	0.00434448	0.00464227	0.00446012	0.00551067	0.00608371	0.00584972	0.00507725	0.00455159	0.00404503	0.00493178	0.00455865	0.00349632	0.00288639	0.00293221	0.00279305
SAOUHSC_00582	3	0.000104732	0.000131462	0.000125419	0.000106429	7.22108e-05	0.000165862	0.000203084	0.000132704	0.000115148	9.03426e-05	9.39464e-05	0.000107682	0.000139246	0.000106689	9.99312e-05	8.79734e-05	0.000145874	0.00014933	0.000110469	8.43863e-05	2.79901e-05	0.000145295	0.000113602	0.000108855	0.000240419	0.000157061	0.000229137	0.000171896	0.00029831	0.00032249	0.000259034	0.000287555	0.000116985	8.72865e-05	0.000182661	0.000225552	0.000165277	0.000152371	9.30111e-05	0.000114535	0.000152784	0.000475164	0.000186948	0.000184786	8.14216e-05	0.000116915	2.61865e-05	7.46125e-05
SAOUHSC_00584	8	0.00040489	0.000638682	0.000688595	0.000625236	0.000673844	0.00064807	0.000424604	0.000679483	0.000371961	0.000566688	0.000657853	0.00062952	0.00217444	0.00186021	0.00214488	0.00188464	0.00118951	0.00125206	0.00132933	0.000945583	0.00217583	0.00189957	0.00153349	0.00165028	0.000398347	0.00037314	0.000228092	0.000617719	0.000542653	0.000361899	0.000465233	0.000397043	0.00057438	0.000796294	0.000602906	0.000806843	0.00193683	0.00243777	0.00154442	0.00177557	0.000512853	0.000139696	0.000508801	0.000731403	0.00109984	0.0010708	0.00131089	0.00129104
SAOUHSC_00603	15	0.0259866	0.0242063	0.0275326	0.0244797	0.0287896	0.0319852	0.0267394	0.0316983	0.0329565	0.0270889	0.0302687	0.0269593	0.0422813	0.0445479	0.0396785	0.0416764	0.0318968	0.0309905	0.0300347	0.0311362	0.0460605	0.0412958	0.0377065	0.0387337	0.0247512	0.0245637	0.0221879	0.0237289	0.0215127	0.0224006	0.0225533	0.0241091	0.0254753	0.0245664	0.0244147	0.0246525	0.0276917	0.0313739	0.0279518	0.0303037	0.0270141	0.0287924	0.0305334	0.0277658	0.0282473	0.028766	0.0301117	0.0346109
SAOUHSC_00604	9	0.00107548	0.00116566	0.000994856	0.000770262	0.00101505	0.00107148	0.000908342	0.0012134	0.00109131	0.00128102	0.00145934	0.00154032	0.00347696	0.00428171	0.00459003	0.0047169	0.00334152	0.00368781	0.00364474	0.00388384	0.00224392	0.00430881	0.00336246	0.0042795	0.000887545	0.00111225	0.000682874	0.000729624	0.00068545	0.000766033	0.0009912	0.000606845	0.00137732	0.00118343	0.00147235	0.00126378	0.00253432	0.0021218	0.00250501	0.00232289	0.00220338	0.00142306	0.00194445	0.00234423	0.00181615	0.00164533	0.00124575	0.000758638
SAOUHSC_00605	3	0.0302119	0.0310889	0.0334735	0.0297668	0.0315648	0.0286734	0.030524	0.0296134	0.0326158	0.0317011	0.0305574	0.0278886	0.0222699	0.0221908	0.0221123	0.0209945	0.0245272	0.0244133	0.0239424	0.0229318	0.029389	0.0262478	0.0290873	0.0280568	0.0450872	0.0442541	0.0392673	0.0407439	0.0388742	0.0379167	0.0430164	0.0435262	0.0336976	0.0326777	0.0304675	0.0315337	0.019004	0.0194234	0.0226747	0.0202932	0.0245992	0.026445	0.0264209	0.025623	0.0279524	0.0272771	0.0287018	0.0288323
SAOUHSC_00606	13	0.0168437	0.0189198	0.0183687	0.0171808	0.017572	0.0170317	0.0172152	0.0167608	0.0156461	0.0172819	0.0172813	0.0159959	0.0125438	0.0133799	0.0120341	0.013706	0.0152594	0.0163414	0.0156482	0.0162913	0.0174147	0.0188351	0.0184731	0.0191284	0.0246701	0.022616	0.0238419	0.0234084	0.0220641	0.0216479	0.0227325	0.0215192	0.0183093	0.0185329	0.0196793	0.019257	0.013077	0.0132554	0.0134193	0.0127439	0.01675	0.0185099	0.017762	0.0179267	0.0179163	0.0212144	0.0178431	0.0190029
SAOUHSC_00607	8	0.0133339	0.0136449	0.0149001	0.0130456	0.0133714	0.0132175	0.0136583	0.0138137	0.018165	0.0134589	0.0124989	0.0136391	0.00668638	0.00840943	0.00724031	0.00630342	0.00691452	0.00661921	0.0071958	0.00656973	0.0152628	0.0107825	0.00931718	0.00857218	0.0179668	0.0157408	0.0171112	0.0166214	0.0166381	0.0163754	0.0158005	0.013024	0.0171252	0.0143261	0.0142729	0.015942	0.00744069	0.00633861	0.00661629	0.00659945	0.00849822	0.00688864	0.00863631	0.00820627	0.0110719	0.0112611	0.00880889	0.0132764
SAOUHSC_00608	16	0.00362741	0.00446355	0.00432534	0.00384907	0.00487973	0.00631272	0.00475031	0.0078049	0.0218098	0.0188658	0.0188226	0.0210584	0.00357719	0.0031435	0.00350317	0.00300826	0.00456327	0.00377845	0.00554648	0.00415468	0.0933435	0.0565578	0.0915861	0.0532725	0.00658528	0.00644768	0.00551374	0.00585927	0.00533723	0.00711244	0.00773584	0.00652232	0.279978	0.305062	0.315194	0.279681	0.0234303	0.0321651	0.0378341	0.0382843	0.00608796	0.00800105	0.00704069	0.00943417	0.630609	0.571542	0.612857	0.668156
SAOUHSC_00610	3	0.00594769	0.00515284	0.00554363	0.00620886	0.00694263	0.00764165	0.00615928	0.00575547	0.00787504	0.00551064	0.00598288	0.00544753	0.00266362	0.00299698	0.00257405	0.00298675	0.00307466	0.00342878	0.0031372	0.00371695	0.00530886	0.00411207	0.00449351	0.00428732	0.00521592	0.00478612	0.00454721	0.00506108	0.00443162	0.00444406	0.0049188	0.00558909	0.00491283	0.00482641	0.00485228	0.0047525	0.00228536	0.00249952	0.00223799	0.00212055	0.00250178	0.00324113	0.00293575	0.00321619	0.00422497	0.00386655	0.00460404	0.00450374
SAOUHSC_00611	29	0.0817549	0.0845416	0.0835406	0.0824586	0.0750618	0.071139	0.0809186	0.0741859	0.0733097	0.0809089	0.0738749	0.0768434	0.0474769	0.049744	0.0473009	0.0506779	0.049963	0.0535811	0.0485697	0.0576614	0.0421298	0.0505449	0.0466239	0.0493852	0.105641	0.100556	0.106174	0.104161	0.0947264	0.0934871	0.0951565	0.0937533	0.0930824	0.0954486	0.096695	0.0967629	0.0506091	0.0527987	0.0533589	0.044485	0.0580116	0.062068	0.0627154	0.0613101	0.0806032	0.0721583	0.0741728	0.0771636
SAOUHSC_00613	15	0.010689	0.00853272	0.00934037	0.00997053	0.0126427	0.011327	0.011395	0.0120833	0.0125253	0.0110574	0.00925997	0.0100941	0.00974025	0.00762471	0.0087933	0.00732471	0.0118883	0.0121562	0.0114682	0.011112	0.0159542	0.00893977	0.0124001	0.00967459	0.0199424	0.0193835	0.0180398	0.0197331	0.0192881	0.0181057	0.0183343	0.0212485	0.0195796	0.0191054	0.0180933	0.0176509	0.010723	0.011917	0.0108601	0.0125127	0.0134052	0.0169034	0.0137435	0.0138782	0.0166028	0.0171881	0.0200541	0.0203004
SAOUHSC_00615	10	0.00277715	0.00300069	0.00297227	0.00311131	0.00269753	0.0029772	0.0029346	0.00291547	0.00263853	0.00275492	0.0030596	0.00317922	0.00269498	0.00252694	0.00270442	0.00297307	0.00306594	0.00276962	0.00315934	0.0032608	0.00273023	0.00378654	0.00334367	0.0033674	0.00333004	0.00305021	0.00366125	0.00304818	0.00370205	0.00337409	0.00344718	0.00340638	0.00366417	0.00351165	0.00385253	0.00398379	0.00373574	0.0029445	0.00395707	0.00284848	0.00310934	0.0028747	0.00336088	0.00315538	0.00412161	0.00436463	0.00392076	0.00353918
SAOUHSC_00616	7	0.0104436	0.00929552	0.00944129	0.00937203	0.00939833	0.00998039	0.0086706	0.00990276	0.0101792	0.00920343	0.00969434	0.00894241	0.00722216	0.00839278	0.00906327	0.00829328	0.0101542	0.0112221	0.00938815	0.00907987	0.0100908	0.0105676	0.0120655	0.0109569	0.0133939	0.0142123	0.0115185	0.00930166	0.0110842	0.0120536	0.0118517	0.0137342	0.0104477	0.0098976	0.0126007	0.012222	0.0116225	0.0120821	0.0105233	0.0106462	0.0116018	0.0150644	0.0106024	0.0102125	0.0156077	0.0161869	0.020388	0.0151747
SAOUHSC_00617	7	0.00679276	0.00561578	0.00614877	0.00513107	0.00832557	0.00778703	0.00748608	0.00764323	0.00914513	0.00884556	0.00672649	0.00977405	0.0523292	0.0425504	0.041059	0.0322649	0.0462791	0.0584154	0.0607215	0.0509576	0.083706	0.0480082	0.0609493	0.0473455	0.0109446	0.00770071	0.0101816	0.0104982	0.010764	0.0135322	0.0153638	0.0145078	0.0369976	0.0259349	0.0232077	0.0208249	0.0516366	0.0430665	0.0624425	0.0600117	0.0550428	0.07731	0.0415127	0.0541742	0.0924387	0.109463	0.105796	0.13883
SAOUHSC_00618	5	0.00898156	0.0105741	0.0109801	0.0100841	0.00911051	0.00758545	0.0123315	0.0115075	0.00764842	0.0106824	0.00919744	0.0099851	0.00255655	0.00360552	0.00343143	0.00323369	0.00529442	0.00480798	0.00614804	0.00424334	0.00339569	0.00457798	0.0046288	0.00444072	0.00646703	0.00712144	0.00827444	0.00713482	0.00820303	0.0086864	0.00953961	0.00728047	0.00743801	0.00562308	0.00610567	0.00631815	0.00185869	0.00237058	0.00189121	0.00225305	0.00395589	0.00276292	0.00378513	0.00381885	0.00238929	0.00365153	0.0034146	0.00237701
SAOUHSC_00619	8	0.00236805	0.00168723	0.00170546	0.00165494	0.00272743	0.00289164	0.00245413	0.00283634	0.00179181	0.00188607	0.00180231	0.00173294	0.00738041	0.00708339	0.00639641	0.00702594	0.00618017	0.00746276	0.006358	0.00731905	0.00384657	0.00478903	0.003893	0.00423873	0.00136941	0.00195225	0.00178474	0.00143221	0.00257131	0.00255395	0.00280134	0.00247444	0.00124961	0.00167035	0.00155064	0.00170677	0.00822788	0.008711	0.00516991	0.0107338	0.0105138	0.0130224	0.0110745	0.0104362	0.00582783	0.00532757	0.005489	0.0057976
SAOUHSC_00620	7	0.503771	0.564097	0.580453	0.585275	0.43663	0.521454	0.521494	0.477909	0.380031	0.486161	0.468673	0.461587	0.356062	0.39332	0.272955	0.346045	0.308113	0.311286	0.270037	0.367241	0.212623	0.317489	0.239541	0.358269	0.189184	0.244528	0.212774	0.196171	0.223949	0.215263	0.219809	0.226637	0.224338	0.181127	0.20476	0.188003	0.240583	0.226832	0.22764	0.288598	0.218897	0.170657	0.219772	0.220643	0.156293	0.177102	0.187719	0.168876
SAOUHSC_00625	5	0.00030233	0.000390228	0.000284231	0.000366451	0.000381969	0.000368607	0.000598754	0.000365893	0.000159027	0.000333217	0.000331279	0.00033707	0.000369779	0.000535943	0.000539684	0.000610143	0.000479915	0.00059757	0.000555906	0.00052319	0.000165673	0.000280697	0.000282752	0.000341949	0.000419605	0.000368777	0.000402726	0.000281709	0.00034599	0.000279952	0.000468389	0.000367775	0.000109673	0.000217851	0.000196238	0.00015548	0.000428031	0.000328529	0.000440868	0.000541721	0.000493193	0.000381308	0.000625656	0.000453394	0.00025766	0.000240587	0.000203718	0.00013115
SAOUHSC_00628	3	8.24767e-05	5.85066e-05	0.000121588	9.28106e-05	0.000102348	9.6794e-05	0.000148395	8.83116e-05	8.92564e-05	8.42382e-05	9.04896e-05	9.07874e-05	0.000131975	8.8052e-05	5.69737e-05	0.000118459	5.36879e-05	8.71477e-05	7.94865e-05	7.56037e-05	5.4958e-05	6.09391e-05	5.55992e-05	5.5479e-05	3.49189e-05	7.48607e-05	8.25525e-05	6.84747e-05	7.80949e-05	5.61775e-05	7.95741e-05	8.03351e-05	1.48777e-05	8.10296e-05	4.06473e-05	7.27027e-05	6.78182e-05	6.45337e-05	4.06041e-05	6.62138e-05	7.96844e-05	6.40492e-05	5.22348e-05	7.25702e-05	3.80391e-05	6.11092e-05	4.11349e-05	6.681e-05
SAOUHSC_00629	3	0.000656987	0.000528098	0.000690307	0.000700098	0.000827707	0.00049424	0.00065957	0.000598928	0.000620395	0.000586752	0.000444322	0.000524363	0.000937233	0.00115968	0.00112934	0.0011313	0.00106294	0.00104216	0.00109138	0.00125986	0.000585669	0.000578529	0.000565825	0.000725023	0.000903501	0.0010097	0.00086432	0.000767469	0.000724806	0.000755896	0.000844262	0.000703594	0.000505804	0.000438838	0.000539064	0.000494783	0.00115975	0.00132967	0.000958151	0.00113343	0.00131483	0.0012503	0.00131655	0.0011584	0.000721804	0.000776237	0.000751142	0.000806311
SAOUHSC_00633	5	0.000651422	0.000581301	0.000651998	0.000582823	0.000636343	0.000574365	0.000691394	0.000741153	0.000658992	0.000669951	0.000675796	0.000851058	0.000750476	0.000624568	0.000759782	0.000848432	0.000889106	0.000857817	0.000942317	0.000828629	0.000909019	0.00103183	0.0010127	0.00112246	0.000634739	0.000588217	0.000674511	0.000604641	0.000714701	0.000591975	0.000772474	0.00070411	0.000786988	0.000799013	0.000602697	0.000661126	0.000609277	0.000625195	0.000514121	0.000522304	0.000718463	0.000761306	0.000792909	0.000754026	0.0010858	0.000803304	0.000782768	0.000537044
SAOUHSC_00634	23	0.0731154	0.0672779	0.0689488	0.0649148	0.0824968	0.0891294	0.0829421	0.0924401	0.0773743	0.0802874	0.073752	0.0750475	0.359177	0.310199	0.300595	0.301088	0.310572	0.312643	0.289409	0.31172	0.18899	0.14963	0.149952	0.153961	0.0932416	0.0955826	0.0861529	0.0892291	0.0993575	0.0857904	0.0913954	0.101729	0.0904317	0.0838221	0.0853441	0.0843613	0.441587	0.555741	0.48901	0.481749	0.410266	0.537287	0.468076	0.428337	0.497601	0.474212	0.516025	0.564913
SAOUHSC_00637	9	0.015206	0.0138146	0.0115822	0.0113979	0.0133494	0.0125355	0.0111406	0.0142355	0.0185743	0.0131558	0.0163723	0.0124038	0.0282742	0.0341728	0.0345853	0.0330973	0.0253667	0.0306224	0.0268646	0.0252724	0.0133106	0.0181578	0.0148167	0.0141274	0.0136155	0.0134668	0.0166844	0.0138375	0.0120098	0.0123302	0.0136397	0.0122634	0.0114563	0.0114078	0.00936668	0.0145644	0.0332391	0.0288512	0.0303029	0.0283342	0.032893	0.0317944	0.0314554	0.0351203	0.0137158	0.0154607	0.0163624	0.0178257
SAOUHSC_00638	10	0.0261913	0.0293294	0.0320093	0.0297497	0.0370013	0.0376859	0.0362241	0.0362545	0.0263538	0.0278089	0.0289216	0.0275323	0.0233361	0.0276038	0.0248287	0.0271675	0.0334619	0.033772	0.033589	0.0381008	0.0191251	0.0229823	0.0207243	0.0245987	0.0210093	0.0234934	0.0210555	0.0215268	0.027134	0.0292275	0.0294292	0.0299633	0.0191116	0.0221514	0.0215612	0.0205362	0.0214088	0.0204675	0.0214133	0.0203829	0.0285996	0.0284528	0.0269623	0.0267967	0.0226874	0.0237508	0.0254664	0.0255855
SAOUHSC_00639	2	0.000281345	0.000201482	0.000216383	0.000115884	0.000209638	0.000178028	0.000154858	0.000294515	6.56432e-05	0.00021769	0.000302337	0.00023606	0.000318465	0.000267977	0.000240907	0.000183113	0.000184026	0.000271156	0.000174209	0.000303599	0.000333833	0.000230974	0.000176723	0.000191152	0.000175596	0.000115997	0.000123247	0.000143155	0.000252975	0.000173031	0.000115036	0.000138777	0.000174844	0.000240687	0.000217941	0.000224627	8.25164e-05	0.000234947	0.000141111	0.000141377	0.000291242	8.87073e-06	0.000153884	0.000178498	0.000178942	0.000132626	4.75534e-06	0.000118854
SAOUHSC_00640	7	0.00568765	0.00587035	0.00515441	0.00549812	0.0048204	0.00491732	0.00454732	0.00483593	0.00321925	0.00440301	0.00618326	0.00643125	0.00280718	0.00340435	0.00409157	0.00352189	0.00394581	0.00413614	0.00387999	0.00410429	0.00282821	0.00493105	0.00518593	0.00519833	0.00662889	0.00578766	0.00687506	0.00570187	0.00640577	0.00557414	0.00616428	0.0052449	0.00569373	0.0068954	0.00703749	0.00669928	0.004413	0.00347318	0.00490618	0.00369464	0.00436521	0.00355958	0.00457179	0.00423961	0.00504615	0.00537641	0.00487671	0.00377819
SAOUHSC_00641	9	0.0421466	0.039752	0.0424154	0.0408893	0.036633	0.0372113	0.0367353	0.0373748	0.0498595	0.0494759	0.0475225	0.0429247	0.0213141	0.0194214	0.0199149	0.0201166	0.0201429	0.0211992	0.0200041	0.0180313	0.0289571	0.0258989	0.0295723	0.027787	0.0324315	0.0326552	0.0306787	0.0288878	0.0286894	0.0266023	0.029038	0.0299474	0.0414961	0.0397046	0.0380686	0.0389574	0.0128195	0.0153537	0.0132259	0.01387	0.016013	0.0164937	0.0152964	0.0157412	0.0232797	0.024676	0.0242963	0.0211583
SAOUHSC_00642	8	0.0168571	0.0157979	0.0150572	0.0148521	0.0184042	0.0130362	0.0150884	0.0139316	0.0182826	0.0172029	0.0153617	0.0159977	0.00975222	0.008249	0.00957957	0.00874759	0.00971361	0.0109052	0.00952926	0.0100695	0.0133491	0.00901892	0.00960029	0.0099328	0.012364	0.0132757	0.0123057	0.0125881	0.0131779	0.0130266	0.012841	0.0118531	0.0123998	0.0126041	0.0121559	0.0107209	0.00741334	0.00816946	0.00823612	0.00873135	0.00941039	0.00955038	0.00857801	0.00945308	0.00731181	0.00718415	0.00775426	0.00870421
SAOUHSC_00643	11	0.0036769	0.00372169	0.00390895	0.00355234	0.00358518	0.00369701	0.00385615	0.00412447	0.00293219	0.00419241	0.00437352	0.00420747	0.0047755	0.00478325	0.00476682	0.00490297	0.00391397	0.00403035	0.00401626	0.004601	0.0045777	0.00424691	0.00417922	0.00468007	0.00295267	0.00289804	0.00255475	0.00293567	0.00296409	0.00312752	0.00315026	0.00326023	0.00369725	0.00346797	0.00382037	0.00354281	0.00364794	0.00371332	0.00392202	0.00420641	0.00363774	0.00346414	0.00343192	0.0035027	0.00444985	0.00421275	0.00454954	0.00492731
SAOUHSC_00644	11	0.00592365	0.00631144	0.00651472	0.00568979	0.00592988	0.00610343	0.00601628	0.00686702	0.00661269	0.00620973	0.00617184	0.00699338	0.00877825	0.00881867	0.00811182	0.00905077	0.00664792	0.00720153	0.00734188	0.00727398	0.00874661	0.00802497	0.00780787	0.0080919	0.00478115	0.00457082	0.00512817	0.00526889	0.00504878	0.00542805	0.00512985	0.00430271	0.00641011	0.00672108	0.00629994	0.0063868	0.00667164	0.00676267	0.00685456	0.00676325	0.00490367	0.00489337	0.00549618	0.00558302	0.00655212	0.00647419	0.00615509	0.00728748
SAOUHSC_00645	4	0.019091	0.0185162	0.0208076	0.0185839	0.0234297	0.0233396	0.0197398	0.0222807	0.0270136	0.016303	0.0208904	0.0188618	0.0170186	0.0166586	0.0173111	0.0192664	0.0175505	0.0183583	0.0187589	0.0167503	0.013821	0.0188354	0.0180838	0.0199954	0.0200365	0.0197424	0.0173646	0.0187164	0.019705	0.0171659	0.022902	0.023321	0.018046	0.0131551	0.0145207	0.0182493	0.0159546	0.0168403	0.0170978	0.0154437	0.0175187	0.0203252	0.0183378	0.0166356	0.0114318	0.0137659	0.0156022	0.0183649
SAOUHSC_00646	13	0.0749174	0.0657735	0.0681827	0.0691408	0.0575385	0.054503	0.0534732	0.0555357	0.0687871	0.0615482	0.0643497	0.0600285	0.0228504	0.0209221	0.0181933	0.0200905	0.0198995	0.021735	0.0208421	0.0204273	0.0265759	0.0226877	0.0231766	0.0234357	0.0381453	0.0379892	0.0386112	0.0421506	0.0364936	0.0343167	0.0333477	0.0350784	0.0353352	0.0323923	0.0304446	0.0310663	0.0116231	0.0124899	0.012828	0.013051	0.0154239	0.0169222	0.0162176	0.0157404	0.0150958	0.0155606	0.0157535	0.0186444
SAOUHSC_00647	15	0.0115043	0.0128435	0.0124814	0.0124184	0.0126931	0.0127388	0.0124175	0.0131627	0.0131159	0.0127346	0.0129941	0.0116889	0.0294385	0.0253159	0.0282302	0.0254778	0.0279842	0.0306788	0.0259098	0.0295614	0.015219	0.0143418	0.015884	0.0150502	0.0109531	0.0108838	0.0103881	0.0100968	0.0111164	0.0109013	0.0117229	0.0123844	0.00918394	0.00989548	0.00944934	0.00886074	0.0340008	0.0359076	0.0362224	0.0332584	0.0355033	0.0366148	0.0365505	0.0352372	0.0148582	0.0157054	0.0154784	0.0153954
SAOUHSC_00648	5	0.00435868	0.00445059	0.00448531	0.00342888	0.00397991	0.00388098	0.00606631	0.00458628	0.00253122	0.00542828	0.00343998	0.00477525	0.00410978	0.00436908	0.00421052	0.00422755	0.00612609	0.00507454	0.00508139	0.00517363	0.00272832	0.00375615	0.00496265	0.00313408	0.00681483	0.00773984	0.00698758	0.00598034	0.00698824	0.00766042	0.00733624	0.00758334	0.00459309	0.00629376	0.0064898	0.00503255	0.0071837	0.00449094	0.00707068	0.00661141	0.00664591	0.00505631	0.00616947	0.00587045	0.00497674	0.00620175	0.00651347	0.00564407
SAOUHSC_00651	6	0.00976372	0.0111243	0.0117779	0.0119164	0.011854	0.0104944	0.0112999	0.0113072	0.0121159	0.0101641	0.0099923	0.0114561	0.0121293	0.0142758	0.0169914	0.014463	0.0115648	0.0121697	0.0125031	0.0163342	0.00841028	0.0086626	0.00817085	0.00962233	0.0136249	0.0122785	0.0132416	0.0125801	0.0138041	0.0133838	0.0135641	0.0134902	0.00998159	0.00931055	0.00988071	0.00929879	0.0141888	0.0128948	0.0156462	0.014846	0.0136666	0.0116504	0.0129739	0.013998	0.00677963	0.00667727	0.00778922	0.00793348
SAOUHSC_00652	13	0.0322168	0.0344158	0.0341718	0.0347522	0.114167	0.119274	0.122059	0.111074	0.0258282	0.0300324	0.0290305	0.0296893	0.00841121	0.00744665	0.00773821	0.00780022	0.0572586	0.0561319	0.063517	0.0579093	0.00649784	0.00788071	0.00827361	0.00871074	0.0212581	0.0217285	0.0204949	0.0197267	0.106535	0.109388	0.123263	0.103904	0.0156776	0.0141046	0.0146654	0.0154598	0.00431369	0.00400648	0.00443787	0.00433927	0.0436959	0.0423601	0.046714	0.0428379	0.00391819	0.00460658	0.00389361	0.0034028
SAOUHSC_00653	4	0.00150968	0.001542	0.00150246	0.00179987	0.00726137	0.0063393	0.00733002	0.00616323	0.00165701	0.00175903	0.00211087	0.00156457	0.000744597	0.000656914	0.000665956	0.000387883	0.00302392	0.00311677	0.0032475	0.00362309	0.000379591	0.000344401	0.000299477	0.000339321	0.00177728	0.00149084	0.00225902	0.00202329	0.00716339	0.00770499	0.00795871	0.00776177	0.00165037	0.00145008	0.00144274	0.001807	0.000551929	0.000318204	0.000388341	0.000714445	0.0051444	0.00417251	0.00465269	0.00464016	0.000342268	0.000636275	0.000309188	0.00010173
SAOUHSC_00654	2	0.0018293	0.00170275	0.0013186	0.00189618	0.00354641	0.00536735	0.00586775	0.00469339	4.05204e-05	0.000989784	0.00159819	0.00137307	0.000246642	0.00039972	0.000499518	0.000818073	0.00325445	0.00261393	0.00311619	0.00231817	5.18519e-05	0.000340219	0.000242213	0.000336634	0.00108087	0.000786305	0.00109075	0.000669585	0.00462134	0.00483298	0.00528045	0.00154528	0.000292089	0.000359427	0.000797622	0.000747911	0.000214268	0.00028323	0.000516161	0.000325537	0.00293622	0.00283788	0.00313535	0.00267407	0.000235431	0.000344145	0.000383052	0.000355927
SAOUHSC_00655	16	0.00591592	0.00572513	0.00620723	0.00589813	0.0060335	0.00621123	0.0052361	0.00590137	0.00725052	0.00604295	0.00683825	0.00602079	0.0999834	0.106489	0.0981677	0.108837	0.0386139	0.0454657	0.0338383	0.045621	0.0352916	0.0490397	0.0401242	0.0485071	0.00482995	0.00484341	0.00467643	0.00470699	0.00452891	0.0050349	0.00462311	0.00543099	0.0053935	0.00538084	0.00567373	0.00573501	0.104749	0.118343	0.111496	0.110091	0.0592317	0.0603515	0.0600943	0.0631221	0.0598679	0.0584229	0.0687498	0.0626214
SAOUHSC_00656	11	0.00525738	0.00470077	0.00494417	0.00452406	0.00540943	0.00558844	0.00509169	0.00586719	0.00618824	0.00451956	0.00450681	0.00510073	0.0576211	0.0657846	0.0586761	0.0616029	0.0253447	0.0304833	0.0242074	0.0291309	0.0309174	0.0355228	0.0282618	0.0333552	0.00348934	0.0045295	0.0049691	0.00495629	0.00475248	0.00603787	0.00473999	0.00475825	0.00520583	0.00489803	0.00506077	0.00533474	0.0647787	0.0690784	0.0611525	0.061017	0.0331856	0.0384033	0.0329975	0.0362227	0.0440461	0.0388182	0.039054	0.0369312
SAOUHSC_00658	3	0.00196873	0.00202904	0.00241856	0.00209528	0.00191522	0.00174958	0.00252501	0.00183524	0.00112112	0.00249288	0.00280779	0.00263197	0.0306945	0.0355475	0.03424	0.0304011	0.0137208	0.0139708	0.0162241	0.014868	0.0115492	0.0173827	0.0163663	0.0214712	0.00174678	0.0018298	0.00158055	0.00121296	0.00178718	0.00144765	0.00160403	0.00172071	0.00161451	0.00195329	0.00173663	0.00156259	0.0291239	0.028134	0.0272911	0.026584	0.0180594	0.014711	0.0159686	0.0177502	0.0208175	0.0187019	0.0167879	0.0157896
SAOUHSC_00659	3	0.0410061	0.0429012	0.0423926	0.0340781	0.0417463	0.0425455	0.0393578	0.0406219	0.0528676	0.0429229	0.0446074	0.0284448	0.0439487	0.0475995	0.0382766	0.0440098	0.0379371	0.0346821	0.0413177	0.0338997	0.0464222	0.0536567	0.0474792	0.0441848	0.00399077	0.00351319	0.00407757	0.00405944	0.00478624	0.0037567	0.00591254	0.00644345	0.0045484	0.0042057	0.00461803	0.00522646	0.00471813	0.00616453	0.00570522	0.00393444	0.00231811	0.0030922	0.00236785	0.00245071	0.00581518	0.00570953	0.00440451	0.00438918
SAOUHSC_00660	3	0.00927101	0.00680632	0.00794382	0.00989616	0.0103474	0.0074507	0.0101289	0.00445259	0.00637577	0.0103531	0.00800137	0.00875404	0.00416826	0.00604301	0.00555444	0.00616133	0.00608598	0.00704274	0.00587147	0.00689201	0.00474692	0.00385506	0.00568105	0.00521967	0.00611825	0.00600648	0.00637633	0.00524934	0.00744555	0.00578669	0.0066159	0.00686423	0.00451683	0.00597717	0.00683078	0.00577242	0.00418368	0.00383897	0.00309593	0.00428455	0.00490634	0.00452812	0.00474293	0.00450205	0.00379292	0.00421954	0.00422573	0.00331043
SAOUHSC_00661	9	0.00819934	0.00731126	0.00770666	0.0068088	0.00859607	0.00777082	0.00690203	0.00778696	0.0076817	0.00707781	0.00696672	0.00644213	0.00462476	0.00426532	0.00407131	0.0038336	0.00576873	0.00614328	0.00594588	0.00580377	0.00581911	0.00517371	0.00585976	0.00563603	0.00632448	0.00622161	0.00626253	0.00626943	0.00579062	0.00625564	0.00626426	0.00639465	0.00536197	0.00531674	0.00479665	0.00506691	0.00233909	0.0025288	0.00235407	0.00243032	0.00385542	0.00462503	0.00390019	0.00388889	0.00403082	0.0039218	0.00454959	0.00332834
SAOUHSC_00663	4	0.00653694	0.00962784	0.00882988	0.00799453	0.00544831	0.0107009	0.00722646	0.0101422	0.00832821	0.00768039	0.0091533	0.00766358	0.0137718	0.0142458	0.0113527	0.0150819	0.00867094	0.00907847	0.0121	0.0107752	0.00677515	0.00980287	0.00718365	0.00957351	0.00283485	0.00350676	0.00501298	0.00411143	0.00486729	0.00482751	0.00506804	0.00454596	0.00533413	0.00515867	0.00503587	0.00541252	0.012028	0.00801246	0.00957964	0.00816083	0.00740709	0.00554569	0.00667686	0.00693757	0.00820327	0.00582152	0.00617268	0.00521793
SAOUHSC_00664	6	0.00126845	0.00143128	0.00127042	0.00111824	0.00130556	0.00134436	0.00136682	0.00164044	0.00163371	0.00129489	0.00124617	0.000743208	0.00178984	0.00161233	0.00149871	0.00166004	0.00120613	0.000884765	0.00109157	0.000886679	0.00147909	0.00125842	0.00127697	0.00137159	0.000785055	0.000913071	0.000943232	0.0012529	0.00111808	0.000927654	0.000848839	0.000698061	0.00107224	0.00164637	0.0015817	0.00153558	0.00117049	0.00117748	0.000885794	0.00102282	0.000571531	0.000810405	0.000568815	0.000639676	0.00127231	0.00130414	0.00162212	0.00151239
SAOUHSC_00665	11	0.00822918	0.00836886	0.00821592	0.00798264	0.00792928	0.0078293	0.00773612	0.00818786	0.00680245	0.00798341	0.00816471	0.00735902	0.00874588	0.00913731	0.00900524	0.00968841	0.00795153	0.00803922	0.00835543	0.00754324	0.00938471	0.010369	0.00968431	0.0103032	0.00830026	0.00796203	0.0081953	0.00783507	0.00731491	0.00764385	0.00748911	0.00739988	0.0082289	0.00824914	0.00842325	0.00805066	0.00842088	0.00985289	0.00904424	0.00903704	0.00755353	0.0076246	0.00774149	0.00766909	0.0102117	0.0103628	0.0106232	0.00896532
SAOUHSC_00666	11	0.00283927	0.00291677	0.003107	0.00296449	0.00303518	0.00308281	0.00293067	0.00292204	0.00413394	0.00302753	0.00320974	0.002865	0.00243581	0.00258938	0.00243498	0.00239064	0.00236801	0.00232479	0.0023837	0.00210398	0.0031534	0.00267835	0.00308696	0.00295881	0.00226508	0.00243819	0.00226492	0.0025778	0.00216166	0.00214812	0.00226619	0.00209444	0.00283235	0.00278078	0.00269545	0.00257597	0.00186481	0.00194646	0.00222256	0.00194738	0.0016942	0.00150044	0.00174005	0.00185406	0.00287599	0.00271328	0.00239945	0.00264757
SAOUHSC_00667	9	0.0061982	0.00657866	0.00620208	0.0066786	0.0057034	0.00574678	0.00620698	0.00571271	0.00610407	0.00610747	0.00590486	0.00602215	0.00440322	0.00476855	0.00497849	0.00512069	0.00464551	0.00474336	0.00493509	0.00507513	0.00471717	0.00519157	0.00519858	0.00564961	0.00494231	0.00515307	0.00506919	0.0048595	0.00428552	0.00485422	0.00441158	0.00469463	0.00443205	0.00520295	0.00475544	0.00409479	0.00322393	0.00300129	0.00334582	0.0030393	0.00293418	0.00349643	0.00302148	0.00357689	0.00332834	0.00363026	0.00353077	0.00382478
SAOUHSC_00668	4	0.000360044	0.00032838	0.000307662	0.000358644	0.00026293	0.000241038	0.000284758	0.000293206	0.000271888	0.000305712	0.000291716	0.000307906	0.000345494	0.000278986	0.000327149	0.000333459	0.000269396	0.000296681	0.000286013	0.000335598	0.000272435	0.000270592	0.000346192	0.000314388	0.000238053	0.000240902	0.000158826	0.00023578	0.000219425	0.000147962	0.000177749	0.000208158	0.000176314	0.000255041	0.000177926	0.000169598	0.000159115	0.000216462	0.000166948	0.000184947	0.000135745	0.000102317	0.000153667	0.000157423	0.000226247	0.000252196	0.000225235	0.000270649
SAOUHSC_00669	9	0.0364829	0.0379734	0.0387358	0.0373515	0.0276698	0.029349	0.0402064	0.0361569	0.0228568	0.0391969	0.0386928	0.0427818	0.0245983	0.0227624	0.0316007	0.0308663	0.0309151	0.0276359	0.0321547	0.0252825	0.0165517	0.0311689	0.038185	0.0338823	0.0255671	0.0350236	0.034057	0.0286231	0.0333459	0.0359746	0.036943	0.0345662	0.0362876	0.0245548	0.0460146	0.0367241	0.0316754	0.0242707	0.0300418	0.0273272	0.0266851	0.0221901	0.0241472	0.0256725	0.0238004	0.0238419	0.0200312	0.0257867
SAOUHSC_00671	6	0.0608075	0.060067	0.0516573	0.0551441	0.0423406	0.0377806	0.0436333	0.0368782	0.0427653	0.0520033	0.0465635	0.052886	0.0570943	0.0518796	0.0613272	0.0484585	0.0410692	0.0318798	0.0544244	0.0255581	0.0625454	0.059743	0.0684157	0.0625223	0.00199525	0.00187545	0.00263357	0.00252304	0.00302284	0.00391807	0.00421193	0.00274076	0.0031678	0.00223823	0.00237123	0.00326976	0.00294133	0.00247247	0.00279721	0.00331733	0.00229008	0.00214021	0.00187365	0.00222271	0.00504227	0.00499802	0.00432196	0.00492061
SAOUHSC_00673	9	0.000430202	0.000527099	0.000523075	0.000483082	0.000379205	0.000438236	0.000420022	0.000463537	0.000459454	0.000458326	0.000450707	0.000418076	0.000328872	0.000279623	0.000221315	0.000207038	0.000177503	0.000229316	0.000262655	0.000230141	0.000401098	0.000367725	0.000423139	0.000369404	0.000216767	0.00028308	0.000355433	0.000375461	0.000283392	0.000370731	0.000313282	0.000334501	0.000425452	0.000413005	0.000408133	0.000328203	0.000160013	0.000126611	0.000123429	0.000199228	0.000171117	0.00010339	0.000204275	0.000195906	0.000388333	0.000291341	0.000362743	0.000289648
SAOUHSC_00674	8	0.00655983	0.00487312	0.0060188	0.00533062	0.0108021	0.00607001	0.00844807	0.00767307	0.00836087	0.00661712	0.00567011	0.00674267	0.0118766	0.00758106	0.010533	0.00727676	0.0215061	0.021919	0.021126	0.0202022	0.0233667	0.012827	0.0211723	0.0118239	0.0181072	0.0174652	0.0197521	0.0197764	0.0338145	0.0309874	0.0296364	0.0339553	0.0241921	0.0262602	0.02536	0.0224002	0.0240046	0.0251971	0.0266716	0.0212083	0.039215	0.0430594	0.0436476	0.0397025	0.097144	0.0889074	0.0846563	0.0994888
SAOUHSC_00675	9	0.0877297	0.0919731	0.0868174	0.0985758	0.0979741	0.109949	0.100947	0.0898941	0.0860241	0.088173	0.106097	0.0887504	0.0592925	0.08321	0.0743476	0.079516	0.0858766	0.0844864	0.0760145	0.0777893	0.0710559	0.0904412	0.0959824	0.0907967	0.0698975	0.0806036	0.076448	0.0676848	0.0872522	0.0816009	0.081647	0.0928927	0.0860778	0.0953611	0.0938584	0.0875788	0.0949656	0.0871409	0.0845049	0.0909806	0.0983127	0.137491	0.0889985	0.0934034	0.120885	0.111995	0.147581	0.105056
SAOUHSC_00676	3	0.00818295	0.00885407	0.00870802	0.00831112	0.00819913	0.00908288	0.00848462	0.00863451	0.00847732	0.00973812	0.0100491	0.00737338	0.00479593	0.00455229	0.00518383	0.00481848	0.0047236	0.00487939	0.00538088	0.00510157	0.0027738	0.00487402	0.00415116	0.00458671	0.00667009	0.0060209	0.00674654	0.00663397	0.00657565	0.00701393	0.00613103	0.00645628	0.00697731	0.00617656	0.00725834	0.00822822	0.0062946	0.00636004	0.00577473	0.00562168	0.00633593	0.00579761	0.0065638	0.00636105	0.00607895	0.00607067	0.00598423	0.00293367
SAOUHSC_00678	6	0.00301936	0.00487891	0.00414216	0.00381716	0.00210228	0.00253433	0.00337831	0.00284883	0.00255818	0.0031457	0.0045224	0.00439642	0.00334415	0.00331379	0.00355239	0.00420287	0.00313443	0.00366501	0.00331975	0.00374582	0.00195847	0.00371862	0.00445732	0.00557981	0.00255189	0.00315156	0.00284568	0.00267927	0.00243807	0.00254022	0.0030557	0.00228566	0.0032387	0.00310232	0.00328214	0.00289072	0.00290542	0.00413396	0.00327001	0.0027085	0.00239163	0.00195093	0.002502	0.00184754	0.00331646	0.00277858	0.00239412	0.0011668
SAOUHSC_00679	9	0.0193121	0.0193243	0.0199163	0.018679	0.0160316	0.0146494	0.0148083	0.0145913	0.0172087	0.018304	0.0195063	0.0199325	0.0220255	0.0244742	0.0228327	0.0235902	0.0131517	0.0122874	0.0134825	0.0137487	0.0186265	0.0252192	0.0229788	0.0256163	0.0183306	0.0173519	0.017372	0.0166679	0.01246	0.0115561	0.0127309	0.0144342	0.0188564	0.0180723	0.0186578	0.0187057	0.0181026	0.0188214	0.0168243	0.0179735	0.00839695	0.00800016	0.00867179	0.00901826	0.0222458	0.02049	0.0205735	0.0215248
SAOUHSC_00686	6	0.16052	0.17481	0.162653	0.172868	0.17012	0.156091	0.156051	0.165143	0.164625	0.199272	0.16706	0.185619	0.221069	0.250032	0.252849	0.220682	0.215802	0.179077	0.207042	0.21671	0.111786	0.169956	0.143699	0.15256	0.190848	0.196779	0.206181	0.171806	0.178047	0.163161	0.186883	0.160658	0.195533	0.20493	0.184255	0.191243	0.297568	0.307034	0.270969	0.292017	0.23299	0.186547	0.241219	0.255025	0.328841	0.27526	0.269291	0.273977
SAOUHSC_00687	6	0.00579761	0.00572111	0.00680427	0.00620848	0.00446984	0.00420633	0.00661677	0.00680298	0.0035351	0.00732964	0.00587963	0.00608261	0.00736655	0.00631432	0.00691855	0.0065667	0.00609808	0.00655414	0.00693737	0.00558368	0.00419575	0.00613114	0.0060043	0.00583136	0.00669186	0.00676695	0.00657863	0.00571238	0.00683998	0.00635134	0.00699226	0.00540443	0.00672929	0.00597856	0.00587014	0.0059404	0.00821305	0.00933366	0.0074544	0.00673635	0.00841287	0.0051879	0.00752847	0.00873307	0.0077864	0.00747085	0.00643429	0.00646049
SAOUHSC_00688	5	0.0163733	0.0193243	0.0155263	0.019456	0.0145134	0.0162947	0.0159768	0.014062	0.0110808	0.0156907	0.0160209	0.0181868	0.0163162	0.0146029	0.0155105	0.0218114	0.0209128	0.0187489	0.0228371	0.0187968	0.0114379	0.0172917	0.0159691	0.0183025	0.0208315	0.0157868	0.0251589	0.014934	0.0192284	0.0163149	0.0189176	0.0128151	0.0175579	0.0170516	0.0113895	0.0168907	0.0238248	0.0191686	0.0203253	0.0167734	0.0171442	0.0172406	0.0244107	0.020701	0.0177937	0.0146947	0.0142838	0.0188847
SAOUHSC_00689	2	0.000984259	0.00101168	0.00100987	0.000799251	0.000781314	0.000735503	0.00106004	0.000723504	0.000780605	0.000663633	0.00105658	0.00090743	0.000792981	0.000727305	0.00062966	0.000618753	0.000640466	0.000871309	0.00067331	0.000763843	0.000831297	0.000841914	0.000523918	0.000725748	0.000969015	0.00098367	0.000918512	0.000819807	0.000760254	0.000790014	0.000913663	0.000674931	0.000862187	0.00137471	0.00122873	0.00082365	0.000918438	0.000727151	0.000621761	0.00105578	0.000864137	0.000792367	0.000940356	0.000951505	0.00113361	0.00109686	0.000999522	0.000847158
SAOUHSC_00690	4	0.00418385	0.00197208	0.00257315	0.00205306	0.00625297	0.00350782	0.0102487	0.00159883	0.00328405	0.00303751	0.00320454	0.00197192	0.00202499	0.0080474	0.00477722	0.00500675	0.00649408	0.00604509	0.00324453	0.00269434	0.0363837	0.00494668	0.00374576	0.0043375	0.00146671	0.0019923	0.00311409	0.00211125	0.00286705	0.00119108	0.00138709	0.000696444	0.000241632	0.0125702	0.00237852	0.00315354	0.00967379	0.00778385	0.00385617	0.00670683	0.00256947	0.00271622	0.00439128	0.00292518	0.00302401	0.00157351	0.0029321	0.00490157
SAOUHSC_00691	3	0.0145209	0.0136574	0.0160049	0.014223	0.015105	0.0115696	0.0139123	0.0126983	0.0174568	0.0139913	0.0174579	0.0151081	0.010823	0.00981649	0.00991414	0.0111217	0.0076461	0.00836109	0.00772281	0.00852923	0.00906009	0.00861588	0.0087974	0.00970666	0.00787648	0.00678467	0.00646088	0.00686248	0.00708842	0.00583292	0.00639033	0.00702659	0.00730402	0.00682329	0.0070391	0.00585076	0.00554974	0.00558365	0.00616117	0.00610317	0.00591443	0.00632561	0.00634798	0.00656993	0.00413553	0.00455044	0.00388692	0.00578026
SAOUHSC_00692	9	0.00106575	0.00117259	0.00123831	0.0010684	0.00149514	0.00154559	0.00156114	0.00163611	0.00114115	0.00121457	0.00104436	0.00116006	0.000571859	0.000751351	0.000568058	0.000634451	0.00116131	0.00112618	0.00123157	0.00115166	0.00127042	0.00126457	0.00117007	0.00121269	0.00113717	0.000993442	0.000900277	0.000907156	0.000975905	0.00112044	0.0012721	0.00102635	0.00133982	0.00117048	0.00136467	0.0011691	0.000842083	0.00072178	0.000939388	0.000784273	0.00102564	0.000620279	0.00100232	0.000888502	0.00139041	0.00122488	0.0010785	0.00128121
SAOUHSC_00693	10	0.00146294	0.00140558	0.00138549	0.00135813	0.00191559	0.00246466	0.00207112	0.0025919	0.00179666	0.00160278	0.0017225	0.00152272	0.000853832	0.000847543	0.000893077	0.000793395	0.00197048	0.00169253	0.0016862	0.00139489	0.0019973	0.00158759	0.00173926	0.00168517	0.00117736	0.00128679	0.00115835	0.00118723	0.00130626	0.00133878	0.00139695	0.00135431	0.0016486	0.00168209	0.00140696	0.00164871	0.000884178	0.00114719	0.00102064	0.00103508	0.00115369	0.00106712	0.0014495	0.000996507	0.00164418	0.00170664	0.00174398	0.00151044
SAOUHSC_00694	8	0.0163473	0.0168536	0.0158436	0.0213428	0.0228735	0.0190144	0.0225552	0.0176572	0.0143842	0.0168663	0.0133003	0.0190264	0.00737967	0.00759094	0.00857886	0.00761233	0.0193063	0.0186777	0.0193125	0.0204554	0.0274203	0.0133474	0.0192297	0.0148541	0.0267044	0.0272782	0.0259636	0.0308221	0.0346413	0.0354999	0.0293553	0.0340949	0.0337887	0.0320861	0.0333091	0.0303395	0.0181403	0.0134833	0.0193563	0.0182585	0.0261013	0.0288798	0.0274778	0.0263745	0.0305909	0.0268309	0.0350263	0.0420185
SAOUHSC_00695	8	0.0055325	0.00538111	0.00531302	0.00518696	0.00567868	0.00592774	0.00510265	0.00580969	0.00801155	0.00595655	0.00622941	0.00566335	0.00473672	0.0048149	0.00484301	0.00476212	0.00385268	0.00403529	0.00398244	0.00409216	0.00542938	0.00550158	0.0050771	0.00581638	0.0039002	0.00360607	0.00363941	0.00413449	0.00347846	0.0036438	0.00343716	0.00329033	0.00669496	0.00659393	0.00642017	0.00631494	0.00560029	0.00652643	0.00628833	0.00626331	0.00444789	0.00400345	0.00512389	0.00480688	0.00868725	0.00796919	0.00797971	0.00936856
SAOUHSC_00696	5	0.00187702	0.00268949	0.00248813	0.00212651	0.00205903	0.00212872	0.00225197	0.00202969	0.00275186	0.00221341	0.00240588	0.00230736	0.00235166	0.00304283	0.00295385	0.00303409	0.00185813	0.00200011	0.0020004	0.0019688	0.00110981	0.00175795	0.00118512	0.00176799	0.00235944	0.00254463	0.00250299	0.00193876	0.00201769	0.0020892	0.00216522	0.00209622	0.00182159	0.00189415	0.00212983	0.00221836	0.00227511	0.00248514	0.00236593	0.0021597	0.00215773	0.00262969	0.00224852	0.00217325	0.00127833	0.00116602	0.00126985	0.000969308
SAOUHSC_00698	3	3.46984e-05	0.000294575	0.000133666	0.000136452	7.32079e-05	9.586e-05	6.63082e-05	2.26772e-05	7.05002e-05	8.37466e-05	7.49057e-05	0.000151048	1.91251e-05	6.21195e-05	6.53442e-05	0.000499485	0.000188784	0.000111836	0.000119876	5.46002e-05	8.95171e-06	0.000185254	0.000103513	0.000106961	2.75757e-07	0.000187257	0.000448202	7.6871e-05	0.000204353	0.000138564	3.61154e-05	2.82406e-05	3.63669e-07	8.42611e-05	6.90266e-05	7.7571e-05	0.000277672	3.53911e-05	3.20621e-05	0.000160926	0.000157595	7.60581e-05	0.000117957	7.26232e-05	6.00539e-05	6.64872e-05	3.05923e-05	2.85866e-05
SAOUHSC_00699	11	0.0010124	0.00103461	0.00111693	0.000782067	0.000819289	0.000703362	0.000637071	0.000862954	0.000857902	0.00109912	0.00082187	0.000988655	0.0019401	0.00191182	0.00178575	0.00174482	0.00167903	0.00168409	0.00167826	0.00161333	0.00103633	0.00162821	0.00140831	0.00147634	0.00101219	0.0011125	0.0014097	0.00119509	0.000814016	0.00103401	0.000806914	0.00072584	0.00140677	0.00167948	0.00171592	0.00157099	0.00204964	0.00173022	0.00163388	0.00211025	0.00204675	0.00134023	0.00162625	0.00189118	0.00211948	0.00173077	0.00128742	0.00150611
SAOUHSC_00702	3	0.00131126	0.00214016	0.00235738	0.00201083	0.00146327	0.00192697	0.00149713	0.00207829	0.0031657	0.00151766	0.00184185	0.00181837	0.00247082	0.00362404	0.00258181	0.00277113	0.0016373	0.00127115	0.00208904	0.00136345	0.00126915	0.00198147	0.00135095	0.00109394	0.00258874	0.0015674	0.00143497	0.00155901	0.00123349	0.001028	0.00178251	0.00146743	0.000922542	0.00120622	0.000973323	0.000572313	0.00125796	0.000827222	0.00122636	0.000902282	0.00087437	0.000492302	0.000851872	0.00128382	0.000439266	0.000125667	0.000340827	0.000347827
SAOUHSC_00703	3	0.000340794	0.000511912	0.000712832	0.000433451	0.000380753	0.000200184	0.000281609	0.000139817	0.000427843	0.000328206	0.000340899	0.000549522	0.000404989	0.000257107	0.000213914	0.000208704	0.000242777	0.000178331	0.000205488	0.000242399	7.89633e-05	0.000116794	8.52122e-05	0.000113243	0.000302287	0.000325841	0.000452475	0.000193705	0.000178121	0.000222261	0.000317178	0.000258938	0.000347474	0.000121578	0.000364761	0.000297772	0.000193422	7.88792e-05	7.07496e-05	0.000155585	0.000151893	7.73751e-05	7.75164e-05	0.000128002	6.68539e-05	1.50692e-05	4.8037e-07	2.28737e-07
SAOUHSC_00704	2	5.23045e-07	2.06417e-05	5.72112e-06	1.50282e-07	1.01905e-06	4.20506e-06	1.67985e-05	4.11055e-06	8.70598e-07	7.72954e-05	7.27944e-07	3.78169e-06	1.23238e-05	1.84421e-05	1.46126e-06	6.08411e-06	2.01341e-08	3.54182e-06	8.21875e-06	2.57188e-06	3.94459e-05	1.55479e-05	8.83865e-06	9.24342e-06	5.99185e-07	5.91372e-06	2.04602e-05	1.48845e-05	1.02248e-05	1.25592e-05	3.63442e-06	3.57787e-08	6.03755e-05	1.46352e-05	6.83694e-07	2.06973e-05	8.79064e-06	1.54723e-05	3.33643e-07	4.01568e-07	2.90906e-06	1.39181e-06	7.16817e-07	2.83922e-08	4.22414e-07	2.84462e-06	6.30836e-08	9.32671e-07
SAOUHSC_00705	5	0.00674044	0.00573092	0.00617483	0.0059184	0.00986242	0.00774329	0.00687025	0.00739863	0.00799928	0.0070643	0.00686789	0.00620215	0.00571723	0.00540614	0.0055454	0.00586534	0.00638089	0.00627019	0.0059162	0.00596399	0.00955283	0.00729088	0.00727986	0.00686553	0.0078809	0.00799056	0.00777924	0.00819098	0.00919336	0.00826361	0.00833778	0.0099425	0.0095362	0.00915899	0.00897268	0.00928729	0.00587896	0.00680545	0.00681237	0.0064889	0.00731242	0.00842504	0.00821558	0.00779185	0.0108507	0.0111301	0.0115316	0.0104574
SAOUHSC_00706	12	0.00722288	0.00653213	0.00658047	0.00884404	0.00704316	0.00803797	0.006856	0.00797591	0.010495	0.0121919	0.0104469	0.0109107	0.00590718	0.0066981	0.00728568	0.00616766	0.0143706	0.0165751	0.0144909	0.0173701	0.00644074	0.00776561	0.00898136	0.00839138	0.00587371	0.00553235	0.00566517	0.0057853	0.00533295	0.00713655	0.00548183	0.00384846	0.0103739	0.0114977	0.0144259	0.0126593	0.00789035	0.00592036	0.00650671	0.00652259	0.0177662	0.0149446	0.0166586	0.0178268	0.00775361	0.00758155	0.00692806	0.00959051
SAOUHSC_00707	11	0.0130141	0.011283	0.0125335	0.015153	0.0138521	0.014774	0.0142818	0.0141032	0.0174023	0.0216725	0.0213986	0.022264	0.00786054	0.00988474	0.0088373	0.00855914	0.0158084	0.0175536	0.0154274	0.0184165	0.0118601	0.0130347	0.0132669	0.0131591	0.0119748	0.0117577	0.0117395	0.0100474	0.00985185	0.0096297	0.0115359	0.00966003	0.0218799	0.0246226	0.025169	0.0232616	0.011083	0.00930927	0.0108276	0.00946255	0.0208435	0.021599	0.02123	0.0222015	0.0159061	0.0149303	0.016958	0.0158818
SAOUHSC_00708	17	0.0342762	0.0299095	0.0304924	0.0360321	0.0350681	0.0382334	0.0358994	0.0402733	0.0504396	0.0568259	0.0568835	0.0558116	0.0276529	0.0259429	0.0271311	0.028747	0.0535112	0.0586656	0.0513121	0.0578222	0.0342703	0.0330891	0.0376254	0.0355139	0.0248383	0.0255704	0.0245568	0.0224341	0.0215694	0.0223985	0.0234635	0.0229958	0.0509863	0.0527653	0.05679	0.0511086	0.0266908	0.0260071	0.0281666	0.0262078	0.0520425	0.0598688	0.0558402	0.0535816	0.0413434	0.0402929	0.0426682	0.041834
SAOUHSC_00710	17	0.0172781	0.0182946	0.0189404	0.0172257	0.0176431	0.0199164	0.0182433	0.0211575	0.0217224	0.0175036	0.0193688	0.0183233	0.0172324	0.0192858	0.01772	0.0187148	0.0159935	0.0171034	0.0154645	0.0173633	0.0111166	0.0139349	0.0114686	0.013931	0.0124802	0.0114664	0.0118177	0.0109042	0.0120182	0.0128251	0.0116536	0.01304	0.0166492	0.0167166	0.0160491	0.0177142	0.0146682	0.0161701	0.0152016	0.0158571	0.0157824	0.0171984	0.0178059	0.0171058	0.0159471	0.0138157	0.0144769	0.0147405
SAOUHSC_00711	9	0.00743809	0.00785705	0.00706376	0.0078639	0.00609336	0.00743769	0.00676064	0.00746197	0.00776939	0.00718724	0.00690574	0.00718054	0.00609254	0.00693244	0.00594403	0.00644805	0.00741318	0.00678792	0.0070024	0.00627344	0.00880007	0.0084592	0.00818922	0.00887324	0.0043061	0.00392763	0.00369675	0.00428705	0.00331738	0.00371434	0.00329586	0.00290347	0.00472075	0.00487301	0.00501779	0.00449409	0.00453981	0.00381441	0.00371287	0.00440092	0.00451843	0.00533457	0.00465243	0.00489899	0.00628319	0.00574609	0.00481252	0.00555427
SAOUHSC_00712	9	0.0310604	0.0342723	0.0360748	0.0322151	0.0341212	0.0377474	0.0312685	0.0372515	0.0375863	0.0298941	0.0322291	0.0281504	0.0608045	0.0579498	0.053751	0.0594485	0.0492937	0.0454565	0.0473752	0.0486492	0.0483955	0.0465421	0.0386425	0.0467738	0.0321108	0.0321312	0.031256	0.0302471	0.0303765	0.0297517	0.0318045	0.0312533	0.0283966	0.0264195	0.0259938	0.0260685	0.0416236	0.0477119	0.041153	0.0440716	0.0395605	0.0483108	0.0479692	0.0457969	0.049056	0.0483381	0.0525408	0.0587899
SAOUHSC_00713	3	0.00063218	0.000676294	0.000572777	0.000708884	0.000725085	0.000149522	0.000857304	0.00051227	0.000273171	0.000632955	0.000435709	0.000538726	0.0011684	0.000983896	0.0010186	0.000933477	0.000928627	0.000821428	0.000945763	0.00106885	0.000131497	0.000335937	0.000444517	0.000318508	0.000716991	0.000683813	0.000795325	0.000791616	0.000802689	0.000951732	0.000854505	0.000635444	0.000672049	0.000564936	0.000591565	0.000724773	0.000741307	0.00106364	0.000772027	0.000783332	0.00115456	0.000775234	0.00114974	0.00105819	0.000242258	0.000417637	0.000340276	5.67804e-05
SAOUHSC_00714	9	0.0101027	0.0108465	0.0110344	0.01112	0.00873836	0.00951017	0.00857824	0.00896522	0.0116246	0.0108054	0.0101323	0.00990046	0.0066181	0.00632146	0.00595104	0.00584896	0.00498631	0.00551195	0.00521488	0.00521599	0.00910798	0.00938906	0.00894107	0.00992007	0.00667371	0.00686746	0.00718287	0.00732691	0.00660031	0.00654834	0.00628953	0.00583549	0.00694972	0.00811592	0.0068748	0.00666206	0.00362146	0.00328568	0.0036372	0.00302746	0.00393824	0.00303009	0.0038612	0.00385801	0.00538492	0.00446844	0.00551293	0.00544715
SAOUHSC_00715	8	0.0250949	0.0280479	0.027769	0.0259868	0.025703	0.0249416	0.0244606	0.0266675	0.020915	0.0290297	0.0297241	0.0274243	0.0197664	0.0192582	0.0217825	0.0174288	0.0166115	0.0176845	0.0180397	0.0175665	0.0235947	0.0329235	0.0323576	0.0337624	0.0318155	0.0283576	0.0303772	0.0300396	0.0272709	0.0274121	0.0312429	0.027854	0.0280554	0.0265716	0.0333438	0.0353994	0.0226028	0.0226633	0.0272483	0.0229959	0.0204905	0.0210656	0.0224748	0.0229537	0.0288422	0.0333836	0.0278259	0.0281654
SAOUHSC_00716	4	0.00288727	0.00334878	0.00278569	0.00286699	0.00248436	0.00226279	0.00183491	0.00188377	0.00262854	0.00332302	0.00337828	0.00347205	0.0011122	0.000453254	0.000782355	0.000512045	0.000332285	0.001119	0.000546051	0.00120402	0.00132131	0.00139381	0.00160944	0.00176231	0.00146413	0.00121107	0.00166989	0.00140635	0.00224531	0.00203705	0.00142877	0.00138925	0.00259945	0.00268197	0.00258346	0.00297591	0.000490028	0.000361955	0.000977716	0.00128811	0.000467314	0.000459604	0.000422653	0.000751819	0.000907011	0.000774898	0.000932684	0.000594751
SAOUHSC_00717	5	0.0246949	0.0309898	0.03066	0.0240508	0.0258822	0.0351192	0.0306866	0.0384147	0.0337993	0.0254795	0.029428	0.03303	0.0221197	0.0205385	0.0211222	0.0210436	0.0187313	0.0207294	0.0190917	0.0210383	0.0706402	0.061099	0.0593761	0.0652538	0.0146464	0.0106217	0.0147975	0.0155625	0.0205862	0.0230746	0.0223651	0.0196259	0.0295879	0.0219234	0.0244633	0.0255783	0.0103196	0.0104568	0.0157762	0.00426664	0.0230024	0.0188857	0.0227833	0.0209116	0.0384586	0.0329274	0.0326626	0.0348513
SAOUHSC_00719	8	0.00272839	0.00290081	0.0028002	0.00341917	0.00789201	0.00991043	0.00805508	0.0099207	0.00245764	0.00291944	0.00247696	0.00306288	0.00142367	0.00121133	0.00144227	0.00138112	0.00386391	0.00297963	0.00441291	0.0033003	0.00159699	0.00215401	0.00201195	0.00225301	0.00402215	0.00411912	0.00403929	0.00370596	0.00275455	0.00317719	0.00325986	0.00251638	0.00210938	0.00203537	0.00219966	0.00221125	0.00199101	0.00150752	0.00166749	0.00165273	0.00293618	0.00219751	0.00238359	0.00268208	0.00216399	0.00216768	0.00138695	0.00196915
SAOUHSC_00720	8	0.0124674	0.00996703	0.00886536	0.012672	0.0431744	0.0595359	0.0386472	0.0588092	0.0100503	0.0103335	0.00948961	0.0098875	0.00453055	0.00479848	0.00474408	0.0045564	0.0259187	0.021714	0.0257632	0.0231799	0.00421361	0.00447411	0.00407957	0.00449449	0.0193751	0.0199936	0.0191813	0.0209638	0.0148833	0.0200385	0.0201432	0.0153054	0.00926773	0.00917544	0.00843549	0.00853839	0.00670435	0.00636463	0.00680438	0.0064504	0.0278579	0.0291071	0.0301362	0.0302918	0.0083585	0.00592553	0.00725895	0.00881628
SAOUHSC_00721	6	0.00770671	0.00763804	0.00714528	0.00867477	0.0344936	0.0468435	0.0349117	0.046774	0.00659878	0.00733882	0.00595376	0.00653146	0.0035193	0.00379232	0.00374925	0.00385542	0.0262592	0.0198939	0.0263925	0.0202165	0.00408133	0.00514201	0.00475623	0.00435324	0.0115595	0.0119246	0.0117529	0.0126891	0.0104322	0.0145487	0.014689	0.00999199	0.00446427	0.00554134	0.00500441	0.00496407	0.00429461	0.00399696	0.00430134	0.00374417	0.0217584	0.0177717	0.0202847	0.02155	0.00460228	0.00392309	0.00376551	0.00475831
SAOUHSC_00722	4	0.00103928	0.00124008	0.00105348	0.0012156	0.000839243	0.00100839	0.00114602	0.000942381	0.000705402	0.00120142	0.00106968	0.00115911	0.000733823	0.000689308	0.000616698	0.000710568	0.000705674	0.000589891	0.000731437	0.000648265	0.000632974	0.000853885	0.000829813	0.000832305	0.00134504	0.00143259	0.00174169	0.00146218	0.00132979	0.00130486	0.00143801	0.00121513	0.00108881	0.00127239	0.00133494	0.00134125	0.00082422	0.00101539	0.000804123	0.0007744	0.000850953	0.000468344	0.000841089	0.000809862	0.000939659	0.000967002	0.000604996	0.000973446
SAOUHSC_00723	15	0.00205546	0.0020324	0.00210278	0.00213064	0.0018656	0.00163103	0.00191474	0.00187744	0.00174221	0.00214941	0.00183713	0.001975	0.00133418	0.00132025	0.00129962	0.00112427	0.0012567	0.00136376	0.00119817	0.00142735	0.00133065	0.00130067	0.00131109	0.00131108	0.00235728	0.0021985	0.00229767	0.00237121	0.00209508	0.00210267	0.00223826	0.00208857	0.00215823	0.00226472	0.00226527	0.00224147	0.00148815	0.00148245	0.00168653	0.00137979	0.00176243	0.00131025	0.00190646	0.00169901	0.00155403	0.00166441	0.00132133	0.00141173
SAOUHSC_00724	6	0.00177594	0.00144444	0.00150981	0.00166369	0.0017534	0.00130829	0.00141843	0.00127042	0.00216446	0.00181666	0.00187846	0.00161198	0.00186541	0.00155983	0.0016844	0.00143061	0.00181973	0.0015564	0.00171721	0.00152677	0.00341117	0.00212186	0.00237566	0.00207835	0.0024463	0.00226115	0.00213167	0.00226874	0.00220624	0.00218781	0.00189921	0.00212205	0.00252361	0.00233097	0.00233522	0.00240902	0.00175649	0.00173677	0.00196393	0.00161285	0.000686396	0.000656321	0.000577058	0.000761745	0.00263676	0.00273867	0.00286425	0.00332302
SAOUHSC_00726	10	0.0185612	0.0180679	0.0196216	0.0190917	0.0188295	0.0187155	0.0173608	0.0188218	0.018019	0.0185648	0.017608	0.0174147	0.012507	0.0124029	0.0121171	0.012547	0.0136145	0.0147861	0.0149367	0.0146721	0.0178578	0.017932	0.0218001	0.0191745	0.0269656	0.0258509	0.0243986	0.0241161	0.022745	0.020995	0.0216534	0.0246851	0.0208299	0.0212834	0.0216494	0.0197944	0.0131663	0.0133334	0.0138187	0.0133352	0.0165312	0.0164672	0.0172856	0.0166357	0.022278	0.0228197	0.0231856	0.0240143
SAOUHSC_00727	11	0.0125583	0.0114685	0.0110656	0.0118163	0.0127731	0.0122393	0.0120007	0.012312	0.0137278	0.0125263	0.0121884	0.0113225	0.00908668	0.00914391	0.00829319	0.00872793	0.00969822	0.0103599	0.00913265	0.00974454	0.0133093	0.0114391	0.0119671	0.0112297	0.0146255	0.0153795	0.0149767	0.0153081	0.0134301	0.0137075	0.0126411	0.0137851	0.0154585	0.0147455	0.0140196	0.0142506	0.00970037	0.00978092	0.00934486	0.0100694	0.0106264	0.011357	0.0107163	0.010283	0.0130075	0.0139389	0.0156819	0.0147229
SAOUHSC_00728	21	0.0366909	0.036263	0.0395348	0.0379099	0.0324755	0.0385983	0.0355884	0.0408573	0.0339761	0.034674	0.0348359	0.0328779	0.0203032	0.0228197	0.0172066	0.0196759	0.0531836	0.0483568	0.0696612	0.0379247	0.0312936	0.0295826	0.0266142	0.0322371	0.0250815	0.0266909	0.025916	0.0248009	0.0242368	0.0234564	0.0235025	0.0260719	0.0247578	0.0240826	0.0262227	0.0242115	0.00900473	0.0102083	0.0100507	0.0108934	0.0188169	0.0219794	0.0158695	0.0168338	0.0231222	0.0262898	0.0276316	0.0308615
SAOUHSC_00729	20	0.00667475	0.00645565	0.0066754	0.00589285	0.00580716	0.00592676	0.00568575	0.00606175	0.00657978	0.00581817	0.0060189	0.00531768	0.00396591	0.0036447	0.00332128	0.00341003	0.0049864	0.00485638	0.00485665	0.00462911	0.00574929	0.00512269	0.00565418	0.0050874	0.00658901	0.00636438	0.00634976	0.00657776	0.00646132	0.00658115	0.00644325	0.00678264	0.00530748	0.00549416	0.00528968	0.00520934	0.00280399	0.00330105	0.00272307	0.00292289	0.00396034	0.00416313	0.00411025	0.00387296	0.00473083	0.00494474	0.00518027	0.00522132
SAOUHSC_00730	19	0.00244908	0.00284861	0.00289301	0.00244721	0.00187766	0.00188145	0.00198602	0.00179261	0.00219422	0.00232765	0.00239527	0.00210158	0.000928735	0.0010003	0.000998003	0.000669839	0.00089979	0.000854843	0.00101975	0.000812015	0.00137651	0.00151262	0.00146565	0.00143249	0.00242189	0.00270827	0.00252416	0.00256163	0.00226618	0.00234451	0.00220122	0.00201651	0.00154502	0.00159544	0.00159296	0.00163813	0.00064033	0.000584582	0.00080034	0.000949564	0.00047749	0.000571958	0.000613703	0.000812159	0.000869327	0.000812607	0.000795555	0.000746597
SAOUHSC_00731	11	0.0157253	0.0203142	0.021221	0.0169258	0.0170233	0.0172529	0.0158341	0.0178234	0.0179934	0.016789	0.0173753	0.0154199	0.0111772	0.0127296	0.0120779	0.0138105	0.0144631	0.0132634	0.0143048	0.0151715	0.013265	0.0139738	0.0140611	0.0155565	0.0118154	0.012071	0.0114887	0.0109598	0.0108837	0.0119388	0.0111793	0.011877	0.0108561	0.0101027	0.00989395	0.00998072	0.00723784	0.00718065	0.00604979	0.00711515	0.00998743	0.00884928	0.00983164	0.00886067	0.00927019	0.00933555	0.00933074	0.00903302
SAOUHSC_00732	16	0.0194815	0.0200384	0.0205786	0.0176323	0.0196918	0.0214692	0.017857	0.0210033	0.0222396	0.0174688	0.0181831	0.0155964	0.0140853	0.0144128	0.0131773	0.0142934	0.0162098	0.0150986	0.0162645	0.0139126	0.0187281	0.0157314	0.0151427	0.0154099	0.011079	0.0114016	0.0115681	0.0122159	0.0123733	0.0123351	0.0125007	0.0124673	0.0117945	0.0113992	0.010716	0.0111295	0.00719932	0.00753301	0.00690537	0.00751287	0.0100216	0.00998404	0.0104831	0.00927343	0.0107978	0.0106234	0.0117358	0.0127178
SAOUHSC_00733	11	0.0056712	0.00660977	0.00719127	0.00548	0.00445946	0.00465524	0.00481645	0.00496536	0.00501384	0.00504113	0.00443725	0.00429956	0.00612912	0.00591534	0.00551598	0.00554716	0.00746237	0.00917866	0.00749089	0.00965255	0.00674665	0.00618221	0.00624834	0.00628561	0.00742739	0.00719311	0.00665646	0.00713066	0.00625556	0.00574049	0.00633971	0.0058916	0.0050039	0.00473643	0.00444507	0.00462096	0.00441924	0.00505491	0.00437072	0.00393385	0.00822818	0.00829646	0.00852817	0.00807564	0.00423534	0.00446859	0.00455845	0.00524291
SAOUHSC_00736	9	0.00335974	0.0038487	0.00382994	0.00382786	0.00395078	0.00439648	0.00460545	0.00467351	0.00241944	0.00355111	0.0026873	0.00336613	0.00980489	0.00931444	0.00918486	0.00907358	0.0125058	0.00971341	0.0128678	0.0105499	0.00283566	0.00587564	0.00498574	0.00518558	0.00275043	0.00308788	0.00333755	0.00271656	0.00360136	0.0043616	0.00418831	0.00287057	0.00252196	0.00259517	0.00248579	0.00256848	0.00997574	0.0072828	0.00699718	0.0086807	0.00961575	0.00831778	0.00933195	0.0094815	0.00588271	0.00524486	0.00476601	0.00499624
SAOUHSC_00738	7	0.00492577	0.00364797	0.0037335	0.00437747	0.00295259	0.00206162	0.00281541	0.00193445	0.00460898	0.00454578	0.0038009	0.00456361	0.00766028	0.00552537	0.00562386	0.00557177	0.00382924	0.00376878	0.00392455	0.00393578	0.0142499	0.00718226	0.010784	0.0068555	0.0132281	0.0120027	0.012682	0.0145726	0.00647756	0.00520681	0.0051952	0.0063814	0.0118828	0.0128427	0.0120972	0.0124942	0.00770412	0.00758615	0.0077371	0.00915526	0.00341496	0.00427168	0.0041173	0.00412927	0.0113013	0.0119726	0.0114924	0.015335
SAOUHSC_00739	5	0.0247472	0.022432	0.0220591	0.0260847	0.0258564	0.0267363	0.0291866	0.0289349	0.0246881	0.0219823	0.0241096	0.0234018	0.0115519	0.0109435	0.0107644	0.0102121	0.0130558	0.0133755	0.0133632	0.0133432	0.00917281	0.00889627	0.0077655	0.00885156	0.0195761	0.01894	0.0181318	0.0180498	0.0214303	0.0216599	0.0217397	0.0215506	0.0190205	0.0173988	0.017866	0.0190987	0.00997174	0.0106519	0.00991631	0.00891977	0.0140068	0.0153875	0.0149334	0.0137275	0.0106157	0.00988917	0.0104817	0.0111881
SAOUHSC_00741	2	0.00110248	0.0014467	0.00121995	0.00128522	0.000975194	0.000791947	0.000695169	0.000615847	0.00102426	0.000826023	0.000525732	0.000981994	0.000975637	0.000666221	0.000751407	0.000655771	0.000427763	0.000602046	0.000569381	0.000339737	0.00158393	0.00114354	0.00122924	0.00117167	0.000752525	0.000904465	0.00102314	0.000997546	0.000689022	0.00085691	0.000245173	0.00109388	0.00136729	0.00140849	0.00156953	0.000363043	0.000843735	0.00102537	0.00121929	0.00133241	0.000371209	0.000285807	0.000541423	0.000134403	0.00181654	0.00174397	0.00195105	0.0014747
SAOUHSC_00742	31	0.0872984	0.0846257	0.0887988	0.0842268	0.0623632	0.0634098	0.0666399	0.0643371	0.0656547	0.0687158	0.0659233	0.0636883	0.042802	0.0428283	0.0414354	0.0420001	0.0483945	0.046338	0.0501238	0.0460603	0.0812853	0.0660384	0.0786179	0.0703913	0.109733	0.112894	0.10596	0.108486	0.0830811	0.0855791	0.0847713	0.0851214	0.0879023	0.0910156	0.0886781	0.0869603	0.0406591	0.0401551	0.0421272	0.0444243	0.0435899	0.0500496	0.0431882	0.0443697	0.109628	0.104512	0.114107	0.118285
SAOUHSC_00743	13	0.0657819	0.0758288	0.0630397	0.0629957	0.0450359	0.0451279	0.0586456	0.0495726	0.030169	0.0498914	0.0410939	0.0529339	0.0244864	0.0309913	0.0288364	0.0300397	0.034794	0.0344404	0.0366107	0.0331723	0.0237468	0.0404726	0.036377	0.0409644	0.0785192	0.0829296	0.0941877	0.0821442	0.0709035	0.0808495	0.0754252	0.0647278	0.0571366	0.0581796	0.0629852	0.0632881	0.0295474	0.0247951	0.0285715	0.0268675	0.0350187	0.0322531	0.0368977	0.0389442	0.0756536	0.0667636	0.0574846	0.0512529
SAOUHSC_00746	2	8.35643e-06	5.29252e-05	9.3935e-05	1.16473e-06	0.000556997	0.000327052	0.000512366	0.000402109	1.62869e-06	8.50353e-05	4.43248e-05	5.87795e-05	2.59208e-05	3.42013e-08	0	4.13606e-08	8.96312e-05	9.89622e-05	0.000163654	0.000120409	7.38803e-05	5.33346e-05	0.00011729	2.70744e-05	2.15512e-06	8.61899e-05	0.000137542	4.56168e-05	0.000619493	0.000772365	0.000629456	0.000900442	0.000115686	0.000149636	8.21281e-05	0.000164484	1.88807e-06	3.53345e-06	5.45788e-08	4.69578e-05	0.000424582	0.000167905	0.000221663	0.000228349	8.75047e-05	2.64747e-06	9.00767e-08	3.19785e-05
SAOUHSC_00747	2	4.46799e-06	1.82124e-05	0	2.30227e-07	0.000683986	0.000622686	0.000792387	2.14697e-05	1.14867e-06	4.9736e-05	7.4262e-06	7.84086e-05	1.4177e-07	4.18019e-05	3.02666e-06	1.69246e-07	5.82853e-05	0.00109784	0.000228142	0.00020614	1.87213e-07	0.000138239	7.27427e-05	0	9.96497e-06	6.64902e-05	5.04648e-05	6.38678e-05	0.00136709	0.000737209	0.00126457	0.00123961	4.28016e-06	8.44959e-05	0.000122079	0	0.000147629	0	4.08579e-06	8.02923e-06	0.000466363	0.000431824	0.00041194	0.000638136	4.21248e-06	9.60648e-06	3.09151e-07	2.32371e-07
SAOUHSC_00748	7	0.000612326	0.000470713	0.000436956	0.000549881	0.0144403	0.0123088	0.0138336	0.0120292	0.000710414	0.000936604	0.000635766	0.000838951	0.000194687	0.000273562	0.000235034	0.000343238	0.0044947	0.00425308	0.00445783	0.00375878	0.00035447	0.000295867	0.00029449	0.000213887	0.000854825	0.000948881	0.000851826	0.000796742	0.0134329	0.0148273	0.0153197	0.0155213	0.00136441	0.00150865	0.00166976	0.00161237	0.000880594	0.000520935	0.000246452	0.000500564	0.0046958	0.00619012	0.00507252	0.00507406	0.00040093	0.000302849	0.000352964	0.000631976
SAOUHSC_00749	20	0.0192281	0.0158749	0.0163026	0.0200105	0.231435	0.228129	0.242763	0.205658	0.0203692	0.0234366	0.0195515	0.0214961	0.00712304	0.00775416	0.00907833	0.0075634	0.103906	0.110825	0.0979099	0.119456	0.00906244	0.00690933	0.00912736	0.00875234	0.0290731	0.0318908	0.0285434	0.0300727	0.271428	0.281927	0.273887	0.281778	0.0419938	0.0436516	0.0455289	0.0411171	0.0105517	0.00981196	0.00961269	0.00864457	0.125473	0.135714	0.119994	0.119459	0.0161264	0.0162545	0.016514	0.015705
SAOUHSC_00751	3	0.00726097	0.00651689	0.00681655	0.00667561	0.011158	0.011295	0.0093503	0.0103495	0.00874045	0.00651972	0.00692083	0.0060202	0.00398317	0.00447181	0.00354531	0.00374855	0.00597353	0.00648581	0.00606032	0.00659809	0.00439121	0.00335168	0.00296104	0.00288	0.00497197	0.00466838	0.00400945	0.00431362	0.00721728	0.00655639	0.00708309	0.00821702	0.00399262	0.00434593	0.00383169	0.00356338	0.00199135	0.00224573	0.00238314	0.00255532	0.00660804	0.00805779	0.00742505	0.0071415	0.00188412	0.0026539	0.00264363	0.00235812
SAOUHSC_00752	8	0.0194451	0.0182633	0.0168107	0.0185689	0.0160925	0.0148867	0.0189518	0.0147066	0.0133696	0.0184385	0.0171591	0.0202537	0.0170029	0.0169822	0.0154776	0.0150163	0.0130677	0.0134431	0.0132396	0.0145329	0.0185701	0.0168161	0.0167228	0.016656	0.0160266	0.0202158	0.0185608	0.0188499	0.0167754	0.0168025	0.0135792	0.0167413	0.0186322	0.0193779	0.0211589	0.0200283	0.0164023	0.0150329	0.0158978	0.0156006	0.0137526	0.013856	0.0137901	0.014191	0.0175372	0.0192392	0.0206176	0.0179699
SAOUHSC_00753	4	0.00142921	0.00101085	0.000885062	0.00102206	0.00095651	0.000761514	0.00122841	0.000702458	0.00197402	0.00102256	0.00141983	0.00127407	0.000712726	0.000432895	0.000485064	0.000495896	0.000557505	0.000531926	0.000526649	0.000416167	0.00100277	0.000617231	0.000732827	0.000624815	0.00166468	0.00116209	0.00133904	0.00142906	0.000998905	0.00106531	0.00118635	0.00103945	0.000981132	0.000993524	0.00120403	0.00154053	0.000756128	0.000665857	0.000637734	0.000877248	0.000330843	0.000408418	0.000477024	0.000446455	0.000559505	0.000645711	0.000611866	0.00053772
SAOUHSC_00754	6	0.00538957	0.00446834	0.00487286	0.0049042	0.00533572	0.00500431	0.00474135	0.00473903	0.00549224	0.0045541	0.00463192	0.00434212	0.00299554	0.00279022	0.00289617	0.0027653	0.00316693	0.00332922	0.00298048	0.00309389	0.00387442	0.00292543	0.00265615	0.00286761	0.00369935	0.00352017	0.00360895	0.00364934	0.00395728	0.00384472	0.00336277	0.00468759	0.00360907	0.00333066	0.00344759	0.0032028	0.00171002	0.00188029	0.00195961	0.00203422	0.00263848	0.00277054	0.00256562	0.00263908	0.00295864	0.00302792	0.00349235	0.00347709
SAOUHSC_00755	5	0.0224748	0.0204533	0.0217692	0.0244187	0.0211313	0.0172499	0.0222265	0.019362	0.01898	0.0245654	0.0201928	0.023106	0.0180162	0.0183013	0.0170458	0.0165328	0.0165416	0.0182982	0.0209649	0.0198289	0.0151168	0.0155661	0.0161015	0.0177402	0.0194222	0.0192422	0.021179	0.0209018	0.0194889	0.0187062	0.0190328	0.0186691	0.0167902	0.0159655	0.0162751	0.0172838	0.0126595	0.0117363	0.01167	0.0108566	0.0126039	0.0129193	0.0140538	0.0144965	0.0113813	0.0117955	0.0110815	0.0128268
SAOUHSC_00756	8	0.0130788	0.0147002	0.0137651	0.015315	0.0119012	0.0116141	0.0131544	0.0121957	0.0088123	0.0120646	0.012936	0.0143412	0.0104317	0.0125964	0.0126148	0.0133204	0.00962095	0.0103431	0.0102486	0.0118537	0.007565	0.0130837	0.010752	0.0123842	0.0107838	0.0117158	0.0117813	0.0100392	0.00997938	0.0104482	0.0111883	0.0106897	0.00969374	0.00937494	0.0123743	0.0116635	0.0140314	0.0141182	0.0142702	0.0123788	0.0111575	0.0122281	0.0120574	0.0111102	0.0107032	0.011972	0.0125619	0.0108499
SAOUHSC_00757	10	0.016204	0.0184695	0.0191409	0.0191363	0.0191733	0.0195253	0.0192548	0.0222275	0.0161753	0.0180487	0.0166854	0.0175006	0.0207344	0.0251953	0.0244913	0.0239715	0.0226148	0.0216403	0.0212345	0.025008	0.0101447	0.0137927	0.0114918	0.0133199	0.0194564	0.0182372	0.0185764	0.01747	0.0199469	0.0196196	0.0204216	0.0204743	0.0174321	0.017556	0.0188004	0.018078	0.0246817	0.0249071	0.0225195	0.02491	0.0256669	0.0245628	0.0269372	0.0237291	0.0139603	0.0131709	0.0145421	0.0136612
SAOUHSC_00759	3	0.00183858	0.00180357	0.00177358	0.00249848	0.00186127	0.00199101	0.00222131	0.0019424	0.00261862	0.00200665	0.00168892	0.00190053	0.00173651	0.0020902	0.00214853	0.00187483	0.00161561	0.00212474	0.00190982	0.00208107	0.00171843	0.00108207	0.00238895	0.00270954	0.00199785	0.00238331	0.00120175	0.00177641	0.00233717	0.00163063	0.00275733	0.00244958	0.0018352	0.00171271	0.00178557	0.000639221	0.00177632	0.00151593	0.00148477	0.00123266	0.00268915	0.0030716	0.00290733	0.00256234	0.00347129	0.00217552	0.00100095	0.00162971
SAOUHSC_00760	5	0.000158423	0.000177832	0.000160478	0.000175965	7.9643e-05	0.000299989	0.0001412	8.94681e-05	9.10401e-05	0.000186094	0.000203345	0.000230452	0.00028625	0.000215023	0.000270268	0.000199162	0.000359381	0.000250903	0.000225701	0.00023946	7.18038e-05	0.000175396	0.000176575	0.000133034	0.000124023	0.000124498	6.9192e-05	0.000108696	0.0002258	0.000178784	0.000122955	4.48345e-05	0.000119768	0.000129878	0.000118066	0.000185307	0.00026667	0.000167416	0.000385949	0.000214211	0.000161627	0.000302024	0.000229815	0.000292395	8.73471e-05	9.86256e-05	0.000142125	7.28041e-05
SAOUHSC_00763	9	0.0131887	0.0152312	0.0150943	0.0127595	0.0133528	0.0129454	0.0127769	0.0124451	0.0141397	0.0135871	0.0126837	0.0133798	0.00592863	0.00825912	0.00742153	0.00754449	0.00790468	0.00820935	0.00866036	0.00927024	0.00626015	0.00816238	0.00625267	0.00711646	0.0142108	0.0149314	0.0144883	0.0146584	0.015445	0.0159471	0.0151877	0.0146897	0.012778	0.0140402	0.013827	0.0133499	0.00772639	0.00696156	0.00722207	0.00663091	0.00983602	0.0080077	0.0104196	0.0105835	0.00801257	0.0078552	0.00718898	0.00720703
SAOUHSC_00767	13	0.0394972	0.0363424	0.0422105	0.0392065	0.0510837	0.0517289	0.0457881	0.0503704	0.0616777	0.0558827	0.0562487	0.0600903	0.697731	0.669347	0.756327	0.762154	0.535489	0.684423	0.449451	0.638406	0.315186	0.267318	0.260668	0.277372	0.0724255	0.0776818	0.081473	0.0754776	0.0907845	0.0934476	0.0952659	0.112291	0.112544	0.108999	0.109618	0.123569	1.03985	1.30306	1.02051	1.10475	1.1447	1.45708	1.30957	1.14121	0.383358	0.356546	0.414753	0.335201
SAOUHSC_00769	33	0.0555086	0.0533331	0.0568692	0.0573931	0.0569703	0.0548676	0.0569914	0.054069	0.0570103	0.0546431	0.0572732	0.0489936	0.0447029	0.0417257	0.0428878	0.0420078	0.0449898	0.0450769	0.0432779	0.0454966	0.0522338	0.0457769	0.0496058	0.0466218	0.0482709	0.0499055	0.0467075	0.0493927	0.0497561	0.0501203	0.050034	0.0515147	0.0485925	0.053003	0.0536061	0.0538501	0.0421561	0.0471347	0.0439971	0.0493474	0.0411559	0.045593	0.0420248	0.0405952	0.0438757	0.0439354	0.0447038	0.0441487
SAOUHSC_00771	4	0.00647924	0.00665546	0.00655904	0.00738935	0.00622081	0.0072338	0.00724864	0.00654324	0.00557251	0.00645935	0.00512674	0.00657209	0.003956	0.00362129	0.00410959	0.00378399	0.00515456	0.00516543	0.00515649	0.00452225	0.00603175	0.00573438	0.00603906	0.00508913	0.00917009	0.0095405	0.0092392	0.00903719	0.00793937	0.00875548	0.00860134	0.00828592	0.00761785	0.0080158	0.0084004	0.00819982	0.00549663	0.005235	0.00541235	0.00597773	0.0066203	0.0060644	0.00677847	0.00657422	0.00697347	0.00727231	0.00786321	0.00784131
SAOUHSC_00773	3	1.84791e-05	1.98861e-05	2.56817e-05	1.50918e-05	3.18673e-06	2.55096e-06	6.22319e-06	1.40093e-05	1.12544e-05	1.52382e-05	1.26029e-05	4.63365e-05	2.64058e-05	6.83236e-05	8.40752e-05	6.03541e-05	3.50036e-05	3.58945e-05	1.63554e-05	4.43292e-05	3.8206e-05	3.59003e-05	5.05118e-05	8.17803e-05	5.34693e-05	3.946e-05	7.20168e-05	4.14813e-05	1.25638e-05	8.28148e-06	1.16177e-05	8.83024e-06	3.69557e-05	2.01079e-05	2.12124e-05	4.00592e-05	6.41975e-05	2.89532e-05	8.88486e-05	2.8245e-05	2.76e-05	2.71367e-05	4.82506e-05	3.20007e-05	6.40821e-05	6.00106e-05	7.45236e-05	4.24754e-05
SAOUHSC_00774	7	0.0179133	0.0195239	0.0184856	0.0166002	0.0170582	0.0201845	0.019994	0.0218981	0.0162686	0.0185292	0.0173216	0.0178367	0.0209439	0.0185087	0.0188151	0.0180762	0.0312795	0.0326658	0.0317542	0.033225	0.0254118	0.028068	0.0260438	0.0268193	0.0298173	0.027326	0.0302611	0.0291274	0.0316976	0.0330398	0.0332772	0.0300513	0.0272047	0.0253672	0.0260004	0.0260455	0.0213796	0.0215132	0.0224324	0.0193887	0.0359928	0.0331262	0.03298	0.0319458	0.0274936	0.0265795	0.0291592	0.0296608
SAOUHSC_00776	10	0.00842725	0.00762721	0.00854909	0.00792056	0.00775566	0.0070462	0.00728104	0.00783432	0.00997347	0.00848261	0.00834524	0.00778005	0.0138923	0.0128732	0.0127521	0.0123499	0.00914951	0.00990011	0.00874792	0.00978011	0.0140906	0.00999044	0.0112948	0.0109867	0.00848795	0.00849371	0.00772539	0.00855141	0.00805208	0.00803023	0.00813477	0.00799469	0.00993707	0.00884818	0.00905296	0.00920446	0.0223296	0.0274617	0.0226862	0.0271922	0.0134036	0.014525	0.0148093	0.0132101	0.0112568	0.0121774	0.0140892	0.0143433
SAOUHSC_00779	12	0.00887405	0.00811967	0.00823513	0.00834002	0.00785378	0.00693646	0.00800033	0.007852	0.00901585	0.00878811	0.00852042	0.0084054	0.0136664	0.0134803	0.0132144	0.0127407	0.00942957	0.0102141	0.0089551	0.00962617	0.0133932	0.0107125	0.0114365	0.0104425	0.00765012	0.00800685	0.00827744	0.00830982	0.00842361	0.0078319	0.00818641	0.00807371	0.00861071	0.00889914	0.00909767	0.00915509	0.0242932	0.0276874	0.0229449	0.0302056	0.0144307	0.0155201	0.0162192	0.013522	0.0112863	0.0105745	0.0125908	0.0106098
SAOUHSC_00780	39	0.0148063	0.0150053	0.0158332	0.0159619	0.0126379	0.0141231	0.0135124	0.0138702	0.0148564	0.0164993	0.0158834	0.0150308	0.0171411	0.0161098	0.0168686	0.016213	0.0144233	0.014752	0.0143365	0.0146256	0.0152499	0.0155642	0.0160891	0.0163453	0.0133891	0.0137803	0.0127556	0.0128201	0.0106808	0.0108335	0.0117405	0.0109307	0.0130939	0.0143128	0.0141005	0.0136767	0.0172338	0.0190104	0.0191226	0.0201131	0.0158436	0.0152118	0.0171441	0.0152662	0.0163918	0.0163731	0.0171581	0.0173334
SAOUHSC_00781	15	0.0139684	0.0181985	0.0162358	0.0160379	0.0162992	0.0192535	0.0160239	0.0170776	0.0149439	0.015007	0.0162824	0.0172115	0.0157319	0.0151696	0.0154439	0.0157427	0.0145792	0.0148669	0.0141152	0.0171307	0.00929216	0.0122183	0.0108513	0.0127938	0.0165939	0.016296	0.0157549	0.0150303	0.0182481	0.016644	0.0173713	0.0182073	0.0153178	0.0164991	0.0173034	0.0168812	0.0144164	0.0138089	0.0142471	0.0146679	0.0165581	0.0165519	0.017983	0.0178215	0.0140594	0.0139958	0.0152412	0.015227
SAOUHSC_00782	4	0.0160118	0.0142393	0.0121396	0.0123505	0.0147455	0.0152957	0.0150601	0.0150933	0.0142219	0.0129562	0.0165493	0.0126712	0.00766503	0.00916898	0.00939449	0.0116982	0.0123807	0.0130418	0.012401	0.00924562	0.0126992	0.0101222	0.013688	0.0119557	0.0168661	0.0139595	0.0117987	0.0111205	0.0138393	0.0110094	0.0139898	0.0117384	0.0131466	0.0131505	0.0126697	0.00964413	0.00975216	0.0121307	0.00924237	0.00884884	0.0103858	0.0122331	0.0129379	0.0116882	0.0133164	0.0120985	0.0113477	0.0164271
SAOUHSC_00784	11	0.0031576	0.00349152	0.00384955	0.00330119	0.00352432	0.00301027	0.00333174	0.00329997	0.00336143	0.00352784	0.00310475	0.0030776	0.00262047	0.00283806	0.00256876	0.00230234	0.00198539	0.00214946	0.00201138	0.00237002	0.00230798	0.00273468	0.00239965	0.00254548	0.00249668	0.00267684	0.00246895	0.00266889	0.0023781	0.00245882	0.00267125	0.00226376	0.00224229	0.00197975	0.00221315	0.00234499	0.00174019	0.00194737	0.00194464	0.00186529	0.0019776	0.00174615	0.00183096	0.00175638	0.00149142	0.00174945	0.00158167	0.00196827
SAOUHSC_00785	11	0.0559789	0.0669953	0.070899	0.0596178	0.0552084	0.0583056	0.0586555	0.0572169	0.0414303	0.0576072	0.0585314	0.0563842	0.0407255	0.0431662	0.0494019	0.0456316	0.0462898	0.0446192	0.0472719	0.0553868	0.0294115	0.0442248	0.0396569	0.0459485	0.0638987	0.0678408	0.0631259	0.0567565	0.0507314	0.0506749	0.0538316	0.0568018	0.0475555	0.0466489	0.0525365	0.0483226	0.0362092	0.0374384	0.0371271	0.0351781	0.0430074	0.0465377	0.0449313	0.0456683	0.0374513	0.0399673	0.0382946	0.0387605
SAOUHSC_00787	15	0.0111637	0.0119086	0.0123013	0.0121639	0.0122936	0.0109409	0.0124699	0.0122582	0.0117773	0.0122851	0.0116522	0.0122316	0.0129669	0.0131541	0.0150577	0.0122232	0.0117267	0.0124311	0.0119733	0.011987	0.0115308	0.0124025	0.0128152	0.0126726	0.015055	0.015161	0.0151375	0.0133318	0.0131746	0.0138716	0.0150401	0.0132544	0.0155837	0.014448	0.014465	0.0145278	0.0178326	0.0175232	0.0197942	0.0172115	0.0148939	0.0149706	0.0151508	0.0149522	0.015407	0.0143545	0.0151574	0.0165494
SAOUHSC_00788	9	0.00716785	0.00715421	0.00745017	0.00801147	0.00668213	0.00561598	0.00783134	0.00682657	0.00508863	0.0062375	0.0063976	0.00768948	0.00943936	0.0110544	0.0114473	0.0108392	0.00913561	0.00905498	0.0101009	0.0106877	0.0049032	0.0074902	0.00828788	0.0084347	0.00785158	0.00772346	0.00818765	0.00688166	0.00690808	0.00754972	0.00795666	0.00723603	0.00696547	0.0069336	0.00885997	0.00855746	0.0158443	0.0140512	0.011806	0.0164945	0.0144717	0.0118738	0.0137315	0.0142215	0.010869	0.00866977	0.00959954	0.00965377
SAOUHSC_00789	13	0.0158784	0.0134127	0.0143419	0.015663	0.0146824	0.0117413	0.0130862	0.0118399	0.015858	0.0140417	0.0138554	0.0123865	0.00831522	0.00875954	0.00769674	0.00806271	0.00619464	0.00721485	0.00596336	0.00702835	0.00752278	0.00656095	0.00635903	0.00663821	0.00777387	0.00775702	0.00834467	0.00850211	0.00822729	0.00850032	0.00828088	0.00828777	0.00919231	0.0084483	0.00820077	0.0086408	0.00634764	0.00603178	0.00575447	0.00622409	0.0066665	0.0071294	0.00686531	0.00626424	0.00488307	0.00504848	0.00504711	0.005409
SAOUHSC_00790	8	0.154263	0.120955	0.13851	0.132681	0.132939	0.126583	0.116398	0.11498	0.115908	0.096661	0.127718	0.122052	0.099992	0.101406	0.123563	0.115409	0.100713	0.0949853	0.0822371	0.0707419	0.102793	0.0875575	0.0857535	0.0792217	0.180032	0.134514	0.15768	0.13887	0.144137	0.11055	0.140519	0.11897	0.21527	0.207437	0.206014	0.234057	0.112037	0.0980735	0.082916	0.0880199	0.0913355	0.102475	0.0894844	0.110356	0.133353	0.129663	0.108427	0.0963905
SAOUHSC_00792	17	0.0120964	0.0105575	0.0111171	0.0115475	0.0149481	0.0140601	0.0144392	0.0140401	0.0103999	0.011004	0.0106574	0.00994109	0.0227784	0.0211035	0.0215592	0.0209168	0.0245733	0.0237636	0.0245589	0.0238306	0.018435	0.0164581	0.0165528	0.0158067	0.0143688	0.0146924	0.0153797	0.0136712	0.016854	0.015963	0.0175089	0.018495	0.0134062	0.0134933	0.0134096	0.0128803	0.0372626	0.039741	0.0328926	0.0393475	0.0314595	0.0320547	0.0346553	0.0315781	0.0248222	0.0242359	0.0263114	0.023932
SAOUHSC_00793	2	0.00498904	0.00502931	0.00260507	0.00417239	0.00384135	0.00451003	0.00289353	0.000299021	0.00513171	0.00464709	0.000308634	0.00300708	0.00151539	0.00242208	0.000545662	0.00295195	0.000179236	0.000768595	0.000157158	0.000723942	0.00152109	0.00432081	0.00197219	0.00213203	0.000604359	0.00177002	0.00173939	0.00190106	0.00234002	0.00208237	0.00179014	0.000260408	0.00127922	0.00160992	0.00058633	0.00317658	0.000289986	0.000127511	9.31526e-05	0.000145847	0.00106025	0.000245418	0.00144963	0.000136374	0.000181297	0.000139598	0.000254157	0.000228745
SAOUHSC_00794	13	0.0145351	0.0131773	0.0137851	0.0146844	0.0187787	0.0197719	0.0166987	0.0190144	0.0231296	0.0197661	0.0178433	0.0160597	0.00788343	0.0079611	0.0068908	0.00646257	0.00997005	0.00958039	0.00898255	0.00892325	0.0171596	0.0143077	0.0151169	0.0153814	0.0139691	0.0146051	0.0133099	0.0142718	0.0137406	0.0136364	0.0128169	0.0132098	0.0210252	0.0231149	0.0228262	0.0225112	0.00783899	0.00778419	0.00737147	0.0087386	0.00853051	0.00853079	0.00847217	0.00858873	0.014127	0.0143899	0.0157043	0.0180845
SAOUHSC_00795	20	0.516638	0.533147	0.525639	0.603912	0.516198	0.72317	0.603912	0.664426	0.549574	0.539389	0.732573	0.655335	0.258542	0.32736	0.372895	0.441864	0.417548	0.437826	0.432052	0.371794	0.584199	0.634235	0.680473	0.602348	0.530029	0.612736	0.595452	0.444873	0.563022	0.534709	0.524473	0.594036	0.983654	0.826301	0.939497	1.09419	0.358049	0.352048	0.315129	0.336066	0.386963	0.515043	0.428908	0.371824	0.587558	0.58568	0.654729	0.582741
SAOUHSC_00796	26	0.356455	0.321011	0.343201	0.34241	0.459191	0.500687	0.37174	0.444556	0.501854	0.423052	0.485497	0.445152	0.190435	0.202284	0.209837	0.235087	0.255234	0.26452	0.242113	0.238659	0.624355	0.411136	0.439569	0.395895	0.377596	0.396222	0.354047	0.366279	0.407552	0.368569	0.382938	0.457509	0.782811	0.764058	0.753678	0.793683	0.255093	0.291339	0.261738	0.277805	0.31104	0.406183	0.355607	0.311584	0.641242	0.721516	0.836937	0.81799
SAOUHSC_00797	20	0.41129	0.369899	0.402343	0.39221	0.425857	0.515432	0.408604	0.502278	0.513801	0.51782	0.491991	0.45003	0.238844	0.223762	0.216042	0.244178	0.246646	0.247173	0.232573	0.228903	0.289217	0.309366	0.264939	0.272596	0.353247	0.375655	0.362468	0.354821	0.377969	0.373859	0.389053	0.433037	0.728424	0.667353	0.712304	0.74039	0.210929	0.235391	0.215516	0.216291	0.241789	0.32407	0.293268	0.269525	0.390706	0.334657	0.410932	0.377879
SAOUHSC_00798	21	0.130951	0.140881	0.14679	0.135924	0.128705	0.147473	0.135225	0.153214	0.159565	0.183018	0.183826	0.197176	0.0732962	0.0789416	0.0736092	0.0796803	0.0835172	0.0799577	0.0933911	0.0856378	0.100301	0.152543	0.128691	0.138334	0.113663	0.116759	0.115099	0.100397	0.0945885	0.09909	0.102896	0.0941875	0.214652	0.21296	0.24584	0.227132	0.0794176	0.0810255	0.0833326	0.0747181	0.0803604	0.0861399	0.0802648	0.0810488	0.171623	0.160712	0.166548	0.171278
SAOUHSC_00799	29	0.966554	0.959688	1.01667	0.949147	0.982147	1.07745	1.05422	1.07973	0.991851	0.975369	1.09795	1.08179	0.78128	0.804408	0.793034	0.865754	0.783076	0.79904	0.758116	0.860019	0.883967	0.98701	0.812701	0.982352	0.955414	1.02043	1.03585	0.964811	1.08021	1.05769	1.08636	1.17919	1.43147	1.2981	1.43029	1.43711	0.721976	0.779485	0.765324	0.681851	0.799011	0.989235	0.901695	0.884181	1.4687	1.49557	1.49711	1.58768
SAOUHSC_00802	10	0.0284418	0.0284461	0.029181	0.0314198	0.0237412	0.0247549	0.0263161	0.0251994	0.0258254	0.0282655	0.0261029	0.0296955	0.0176678	0.0163045	0.0186223	0.0175773	0.017095	0.0169737	0.0171537	0.0197383	0.0187225	0.0175645	0.0188483	0.0214968	0.026338	0.0234622	0.0238158	0.0240483	0.0234743	0.0218553	0.0235731	0.0235898	0.0222333	0.0213306	0.0202546	0.022506	0.0144236	0.0148547	0.0151647	0.0150165	0.0152307	0.0150182	0.0173093	0.0167844	0.0164563	0.0185342	0.0167255	0.0204843
SAOUHSC_00803	26	0.0129487	0.0127156	0.012936	0.0125591	0.0132832	0.0135284	0.0127008	0.0117477	0.014254	0.0126482	0.0118872	0.0109289	0.00747641	0.00788604	0.0069639	0.00698943	0.00723952	0.00713992	0.00639306	0.00731797	0.00600793	0.00657002	0.00577239	0.00583077	0.011369	0.0121027	0.0122019	0.0127754	0.0108167	0.0114313	0.0116789	0.0110659	0.0103161	0.0104041	0.0107161	0.0104406	0.00834791	0.00868588	0.00763143	0.00856298	0.00852798	0.00851865	0.00927101	0.0088793	0.00833998	0.00830626	0.00815739	0.00648546
SAOUHSC_00804	3	0.00764881	0.00840998	0.00855634	0.00983904	0.00591164	0.00820299	0.0073878	0.00741569	0.00643703	0.00772951	0.00735258	0.00869655	0.00428756	0.00467756	0.00352444	0.00499107	0.00319368	0.00395883	0.0031444	0.00433007	0.00262999	0.00262909	0.00307176	0.00399646	0.00468336	0.00403554	0.00595226	0.00422171	0.00472062	0.00535751	0.00492842	0.00372553	0.0045783	0.00422608	0.00269917	0.00430116	0.00245714	0.00251418	0.00200514	0.00229004	0.00290236	0.00229562	0.00309007	0.00228915	0.00168967	0.00233894	0.00186732	0.00170663
SAOUHSC_00806	6	0.00136922	0.0018855	0.00172772	0.00149745	0.00146921	0.000859218	0.00199683	0.0018953	0.00355242	0.00283253	0.00307814	0.00288011	0.00765294	0.00574579	0.00775099	0.00523909	0.00375259	0.00399903	0.00389735	0.00420039	0.0127807	0.00962853	0.0117787	0.00962786	0.00198824	0.00383711	0.00324253	0.00263731	0.00274163	0.00303309	0.00267997	0.00264641	0.00526021	0.00620733	0.00551172	0.00547054	0.00767457	0.00636428	0.00623026	0.00673494	0.00305086	0.00437697	0.0028399	0.00349467	0.012331	0.0118043	0.0103942	0.0121539
SAOUHSC_00808	11	0.00336584	0.00337482	0.00342383	0.00321201	0.00242783	0.00289585	0.00284931	0.00326483	0.00740327	0.00643291	0.00635086	0.00552867	0.0201055	0.0144354	0.0168198	0.0140077	0.0107014	0.012056	0.00973933	0.0106681	0.0401923	0.0262326	0.0298088	0.0252638	0.00570782	0.00497135	0.00560933	0.00582655	0.00527855	0.00451893	0.0034748	0.00475562	0.00913452	0.0108808	0.0101043	0.00942876	0.017615	0.0186111	0.0170694	0.0158539	0.00713508	0.011851	0.00703408	0.00923582	0.0263537	0.0241689	0.0273161	0.021385
SAOUHSC_00811	4	0.0147953	0.0140668	0.0140766	0.0169189	0.010872	0.0109661	0.0122718	0.0109121	0.0103775	0.0120252	0.0094669	0.0119942	0.00623426	0.00674532	0.00605477	0.00649747	0.00800576	0.0066793	0.0074879	0.00783026	0.00471401	0.00663001	0.00615358	0.00577577	0.0114016	0.01155	0.0132756	0.0132834	0.012663	0.0104335	0.0101104	0.0107009	0.00662143	0.00687043	0.00643137	0.00833153	0.0050811	0.0061132	0.00578439	0.0063518	0.00536029	0.0074059	0.00750715	0.00707912	0.00573817	0.00549604	0.00509125	0.00521873
SAOUHSC_00812	16	0.0283468	0.0311707	0.03045	0.0279398	0.025319	0.0507543	0.0265884	0.0508142	0.0416612	0.0234311	0.0249539	0.0209616	0.0934414	0.129087	0.096972	0.126142	0.0651605	0.0639566	0.0600568	0.0692092	0.0617745	0.0829571	0.0640229	0.083076	0.00629195	0.00616627	0.00605239	0.00644631	0.00427872	0.00454028	0.00469642	0.00526382	0.00454489	0.00447596	0.00448291	0.0044206	0.0552246	0.0488381	0.0309597	0.0586678	0.0338087	0.0435698	0.0316349	0.0401945	0.0429058	0.0323052	0.0452485	0.0501873
SAOUHSC_00816	12	0.000381168	0.000389891	0.000687193	0.000189393	0.000204784	0.00014941	0.000254675	0.0003149	0.000235624	0.000175374	0.000337294	0.000458203	0.00473655	0.00374007	0.00281011	0.00262009	0.00160448	0.00166305	0.00271737	0.00194309	0.00451926	0.00295327	0.00335251	0.00336642	0.00115039	0.00135931	0.00138056	0.00129327	0.000783174	0.000800843	0.000789484	0.000787064	0.00340894	0.00156229	0.0014663	0.00193699	0.00502091	0.00552719	0.00692687	0.0066531	0.00377043	0.00354541	0.00332316	0.00301338	0.00690356	0.00822943	0.00892083	0.0098834
SAOUHSC_00817	2	0.000121598	7.25678e-07	4.59204e-06	9.85439e-05	6.80075e-08	2.82956e-07	5.10652e-05	8.69592e-05	0.000113238	7.28337e-05	1.29301e-05	0.000300706	6.2043e-06	1.37475e-07	1.25158e-06	1.74042e-05	1.70524e-05	1.48139e-05	1.43437e-05	4.9412e-05	0.000357168	2.31106e-05	0.000249197	0.00017561	2.33967e-06	3.10284e-07	5.01531e-07	3.82398e-08	0.000457229	2.23393e-07	0.00115317	2.93907e-07	1.03915e-05	0.000127685	1.34371e-05	6.25711e-05	0.0001957	0.000173183	0.000287407	4.2322e-05	0.000194495	4.06197e-05	2.06412e-05	2.01059e-05	4.15069e-05	5.54421e-05	8.3314e-05	6.37354e-05
SAOUHSC_00818	2	6.33122e-05	5.71526e-05	1.53745e-05	1.03996e-06	5.49181e-07	2.42393e-05	3.26304e-05	4.10177e-05	3.20759e-05	5.59221e-06	1.95685e-05	1.34188e-05	1.27562e-05	7.90776e-05	5.03434e-05	3.12943e-05	1.23402e-05	3.80873e-05	4.24786e-05	2.02759e-05	0.00011866	3.27286e-05	4.0947e-05	2.18821e-05	2.42231e-05	4.1477e-05	2.84498e-05	7.69723e-05	4.80332e-05	3.42882e-05	6.03398e-05	3.18107e-05	2.21095e-05	4.1344e-05	4.9492e-05	4.44803e-05	0.00010748	1.2859e-05	6.43105e-05	0.000116375	8.75173e-06	5.94044e-05	1.00326e-05	1.28738e-06	0.0001433	0.000151926	0.000240553	0.000243228
SAOUHSC_00819	3	0.39506	0.38721	0.455722	0.437143	0.426303	0.465589	0.373201	0.469204	0.484929	0.447726	0.512937	0.377038	0.132855	0.174349	0.140799	0.160025	0.138704	0.135598	0.174809	0.144105	0.147182	0.14044	0.14463	0.197156	0.445235	0.495841	0.457786	0.428901	0.405803	0.419732	0.454729	0.50365	0.713997	0.48043	0.401053	0.388788	0.134432	0.163828	0.148939	0.176682	0.191848	0.241649	0.167878	0.181505	0.147535	0.148765	0.178082	0.135201
SAOUHSC_00820	3	0.00164815	0.00205677	0.0011661	0.00246587	0.00149738	0.00192912	0.00200414	0.00165339	0.00130009	0.00214312	0.00186788	0.00233159	0.00187192	0.00277382	0.00268655	0.00223929	0.0022749	0.00188535	0.00238856	0.00158291	0.00112459	0.00117361	0.00138775	0.00160936	0.002155	0.00143013	0.00237517	0.00166369	0.00224424	0.00230334	0.00264143	0.00176671	0.00211531	0.00182795	0.00166068	0.00183071	0.00153494	0.00169812	0.00104039	0.00188928	0.00234282	0.0017121	0.00353533	0.00233543	0.00192768	0.00168472	0.00160991	0.00125008
SAOUHSC_00821	2	0.00916476	0.00942222	0.00865022	0.0104332	0.00983578	0.0108349	0.011604	0.0111807	0.00521322	0.00770322	0.00661513	0.00721578	0.00931047	0.00980281	0.00978716	0.00892571	0.0153549	0.0111368	0.0149462	0.0137273	0.00369912	0.00499202	0.00464631	0.00541346	0.0060294	0.00733268	0.00743772	0.00506259	0.00686449	0.00698984	0.00764089	0.00642343	0.00456688	0.00477694	0.00347531	0.00407585	0.00723935	0.0072516	0.00580685	0.00659197	0.00474797	0.00540032	0.00546531	0.00574903	0.00843015	0.00577248	0.0078101	0.00642358
SAOUHSC_00822	3	0.00137609	0.0013939	0.00123353	0.00123162	0.0017932	0.00174714	0.00161775	0.00176812	0.00173857	0.00149804	0.00129069	0.000948862	0.000960158	0.00123504	0.00113997	0.00105802	0.00157176	0.00145599	0.00149374	0.00119296	0.00195307	0.00155991	0.00155475	0.00143357	0.000833678	0.00121771	0.00102639	0.00102803	0.00139642	0.00109402	0.00132132	0.00117773	0.00120727	0.00133223	0.00118598	0.000878174	0.000651207	0.000672597	0.000917387	0.000629179	0.00130031	0.001556	0.00137472	0.00149875	0.00158478	0.000844535	0.00108828	0.00134672
SAOUHSC_00827	6	0.00022926	0.000348177	0.000281817	0.000267419	0.000199174	0.000297374	0.000264884	0.000219192	0.000229376	0.000266127	0.000182119	0.000231768	0.000506059	0.000356661	0.000486105	0.000273201	0.000375853	0.000236462	0.000310058	0.000344183	0.000352577	0.000289638	0.000261602	0.000215409	0.000246166	0.000186164	0.000135488	0.000257273	0.000223455	0.000263307	0.000329867	0.000238916	0.000461258	0.000250151	0.00036977	0.000367742	0.000841909	0.00069585	0.000755622	0.000706202	0.000558503	0.00057142	0.000647785	0.000664255	0.000312868	0.00037726	0.000417222	0.000451429
SAOUHSC_00830	9	0.00659666	0.00701865	0.00671161	0.00725626	0.00885658	0.00780073	0.00926268	0.0103707	0.00666495	0.00823202	0.00935482	0.00855865	0.00747515	0.00711884	0.00769564	0.00660586	0.0100671	0.00961128	0.00962875	0.00926569	0.00435095	0.00655558	0.00690415	0.00651314	0.00863581	0.00751663	0.00840477	0.00800793	0.00904029	0.0123258	0.0126711	0.0110933	0.0109831	0.0101244	0.0096834	0.0106095	0.00921454	0.00862433	0.00792894	0.008131	0.00998988	0.0117393	0.0117013	0.0100861	0.00833745	0.00740022	0.00739572	0.006872
SAOUHSC_00831	4	0.000552999	0.000608593	0.000412282	0.000146803	0.00180257	0.00128973	0.00177597	0.000504576	0.00083834	0.000276404	0.000273464	0.000266903	0.00408026	0.00817169	0.00960909	0.00765741	0.0137822	0.00969274	0.00969552	0.0117404	0.00165844	0.002459	0.00279202	0.00171399	0.000636951	0.000763103	0.00088451	0.000708385	0.00140914	0.000608553	0.00139844	0.000252098	0.000807295	0.0011865	0.000869788	0.00252336	0.0113299	0.00831039	0.00445689	0.00954337	0.0114952	0.00234774	0.00940395	0.00648954	0.00497908	0.00354033	0.0031222	0.0027855
SAOUHSC_00832	6	0.00632827	0.00708556	0.00745451	0.00612979	0.00629246	0.00622331	0.00630735	0.00673965	0.00704287	0.00652398	0.00703702	0.00598415	0.00604087	0.00742701	0.00680279	0.00741622	0.00549869	0.00505621	0.00521408	0.00514948	0.0045344	0.00653258	0.00507736	0.0060791	0.00588271	0.00520334	0.00559886	0.0050964	0.0050184	0.00592613	0.00583717	0.00595412	0.00598057	0.00437741	0.00529884	0.00552225	0.00531936	0.00554014	0.00497659	0.00465136	0.00510617	0.00590651	0.004961	0.00549765	0.00462981	0.00407825	0.00457988	0.00423531
SAOUHSC_00833	7	0.0117963	0.0124301	0.0117758	0.0105763	0.0624869	0.0657426	0.0639623	0.0691279	0.00968939	0.0102027	0.0122483	0.0110575	0.0127834	0.0121974	0.0119025	0.0124771	0.064994	0.0624192	0.0683518	0.0655668	0.00637876	0.00944587	0.00873828	0.00848131	0.0105326	0.00989532	0.0118358	0.0106409	0.0651768	0.0730376	0.0731729	0.0643407	0.008768	0.0089762	0.00973772	0.0107794	0.00939792	0.00915116	0.0104796	0.00770979	0.0687523	0.0747848	0.0803293	0.0691667	0.00553995	0.00639199	0.00507035	0.00611577
SAOUHSC_00834	4	0.254737	0.358246	0.248084	0.331081	0.282283	0.264344	0.265435	0.234149	0.246531	0.28754	0.331488	0.373379	0.308568	0.429578	0.315277	0.382172	0.283281	0.240745	0.368759	0.240016	0.247299	0.341494	0.301656	0.420993	0.246139	0.24062	0.246772	0.239325	0.249149	0.220012	0.257208	0.26897	0.206809	0.23406	0.237661	0.241484	0.175813	0.202695	0.221154	0.204006	0.206558	0.255325	0.241792	0.225272	0.223612	0.193018	0.197175	0.173159
SAOUHSC_00835	5	0.118772	0.144464	0.136298	0.138556	0.139368	0.187518	0.140038	0.137765	0.149999	0.149977	0.130318	0.128658	0.13615	0.166202	0.183534	0.16839	0.199121	0.157207	0.179371	0.182714	0.110625	0.143449	0.133612	0.130808	0.174602	0.176031	0.162623	0.168609	0.177367	0.171927	0.175473	0.159975	0.162101	0.206861	0.187387	0.194526	0.230619	0.220456	0.218262	0.201744	0.204494	0.194615	0.229877	0.199824	0.205633	0.173622	0.188208	0.202395
SAOUHSC_00836	5	0.206933	0.159777	0.185578	0.192019	0.127617	0.133862	0.144287	0.161427	0.193851	0.187106	0.182523	0.166951	0.624085	0.638466	0.556222	0.539039	0.300099	0.275715	0.380924	0.237983	0.229193	0.249498	0.248185	0.303778	0.202318	0.186285	0.226786	0.210981	0.163855	0.168161	0.192199	0.189204	0.24845	0.215238	0.158087	0.171733	0.434797	0.454029	0.451145	0.351501	0.338002	0.347837	0.281016	0.270961	0.117164	0.0896879	0.13422	0.115192
SAOUHSC_00838	11	0.00493752	0.00514026	0.00432338	0.00470579	0.00280804	0.00238108	0.00305006	0.00249482	0.00369463	0.00436724	0.00424304	0.00443433	0.00922094	0.00956772	0.00979593	0.00991503	0.00480287	0.00419335	0.00467591	0.00387754	0.00449814	0.0060367	0.00500481	0.00579415	0.00567531	0.00460924	0.00599745	0.00587696	0.00380925	0.0035575	0.0031098	0.00330949	0.00447312	0.0054908	0.00483343	0.00489085	0.0123008	0.011167	0.0125012	0.0116716	0.00402258	0.0037837	0.00402343	0.00446803	0.009542	0.00860099	0.00778063	0.00526786
SAOUHSC_00841	4	0.00284808	0.00302693	0.00304908	0.00216069	0.00415288	0.00321402	0.0038878	0.00329573	0.00305384	0.00290876	0.00289651	0.00258571	0.00316535	0.00381847	0.00412487	0.00328328	0.00390257	0.00335216	0.00451958	0.00374184	0.00308971	0.00352985	0.00285683	0.00270634	0.00375008	0.00404148	0.00357646	0.00320474	0.00336368	0.00409115	0.00505197	0.00471679	0.00266784	0.00365565	0.00367351	0.00276205	0.00424095	0.00397057	0.00408066	0.00407542	0.00555186	0.00516779	0.00588081	0.0054744	0.003482	0.00379441	0.00296418	0.00398362
SAOUHSC_00842	12	0.00248318	0.00251534	0.00268089	0.00205405	0.00217298	0.00106016	0.00187162	0.00148965	0.00118351	0.00156531	0.00115826	0.00178855	0.00371866	0.00317173	0.00339475	0.00248408	0.00845467	0.00865774	0.0083655	0.0083725	0.00347694	0.00300577	0.00423469	0.0027541	0.00853278	0.00829561	0.00854641	0.00788296	0.00709105	0.00696854	0.00733377	0.00680919	0.00256657	0.00231705	0.00220631	0.00202361	0.00408355	0.00344452	0.00381076	0.0033992	0.00721082	0.00787566	0.00760783	0.00764472	0.00382421	0.00338856	0.00315519	0.00243194
SAOUHSC_00844	18	0.0163448	0.0156095	0.0177833	0.0148347	0.0138375	0.0119325	0.0151052	0.0111108	0.0114269	0.0123803	0.0103432	0.0123122	0.0222082	0.0192653	0.0179625	0.0165829	0.0462439	0.0478493	0.0415119	0.0546975	0.0307494	0.0184431	0.0260931	0.0206512	0.0577146	0.0563137	0.0514018	0.0553541	0.0442942	0.0404568	0.0374827	0.0450909	0.0156332	0.0156749	0.0154221	0.014884	0.0208577	0.0225866	0.0206661	0.0165032	0.0371323	0.0405074	0.0355386	0.0428901	0.0215053	0.0197963	0.0243013	0.0259404
SAOUHSC_00845	7	0.00476534	0.00342384	0.00369411	0.00387557	0.00883097	0.00777211	0.00855265	0.0040378	0.00488306	0.00306288	0.00238929	0.00214293	0.00565665	0.00915113	0.0163368	0.0108745	0.0234447	0.0231449	0.00893954	0.00574482	0.0256718	0.00656011	0.00594553	0.00438378	0.00249894	0.00570579	0.00485836	0.0090257	0.0139354	0.00912506	0.00320124	0.0120922	0.0049735	0.00803782	0.00521227	0.00708166	0.0264963	0.013184	0.0084525	0.0264806	0.015219	0.0358168	0.0144993	0.00857919	0.0182428	0.0168468	0.0316964	0.0358813
SAOUHSC_00847	19	0.242014	0.225918	0.232373	0.243366	0.215402	0.178443	0.206356	0.174604	0.162542	0.184616	0.173221	0.18251	0.147681	0.147617	0.158018	0.153395	0.160562	0.166829	0.170798	0.164678	0.134762	0.1373	0.148355	0.13886	0.276605	0.262562	0.274475	0.256033	0.250931	0.21516	0.214342	0.251385	0.228056	0.223254	0.225601	0.216748	0.170309	0.164532	0.160183	0.156545	0.14644	0.173603	0.152078	0.174005	0.166512	0.154508	0.145901	0.157383
SAOUHSC_00848	17	0.0617087	0.0634118	0.0635711	0.0705535	0.0464616	0.0419192	0.0524144	0.0445753	0.044827	0.0495224	0.0425206	0.0497985	0.040112	0.0363576	0.0343998	0.0354512	0.0362451	0.0380165	0.0370365	0.0436088	0.0329067	0.027117	0.0281148	0.0291328	0.0620293	0.0622192	0.0637682	0.0582598	0.0575014	0.0519906	0.0495224	0.0571452	0.0554734	0.0532845	0.0551372	0.0539562	0.035136	0.0350787	0.0334182	0.0342827	0.0345603	0.0393345	0.0361212	0.0367059	0.0318111	0.0309073	0.0311695	0.0337975
SAOUHSC_00849	18	0.0292884	0.0272691	0.0299619	0.0290717	0.0278876	0.0247027	0.0280498	0.0253332	0.0190239	0.0240666	0.021186	0.0229869	0.028576	0.0284699	0.0284748	0.0275497	0.0308354	0.0333942	0.0338346	0.035025	0.0195681	0.02054	0.0222995	0.0224507	0.0295356	0.0289057	0.030595	0.0272354	0.0297753	0.0277253	0.0281988	0.0291294	0.0232962	0.0222608	0.0230726	0.0237132	0.0227617	0.0228145	0.0205043	0.0213603	0.025349	0.0268593	0.0250901	0.026564	0.0213335	0.0188702	0.0190247	0.0184763
SAOUHSC_00850	4	0.0303658	0.0300181	0.0305867	0.0331145	0.0325099	0.0243566	0.0313197	0.0229642	0.0210119	0.0254549	0.0218654	0.0252332	0.014402	0.0163862	0.017068	0.0160639	0.0197416	0.0199998	0.020005	0.0210415	0.0101862	0.0102245	0.0106089	0.010959	0.028718	0.026019	0.029003	0.0260541	0.0315328	0.0288244	0.0277674	0.0293571	0.0203764	0.0236737	0.0246121	0.0252165	0.0154503	0.0137198	0.0142289	0.0123654	0.0186722	0.019526	0.0181452	0.019641	0.0148693	0.0127894	0.013468	0.0143789
SAOUHSC_00851	23	0.0845005	0.0800576	0.0810201	0.0838166	0.0684082	0.06767	0.0721287	0.0685648	0.0582575	0.0655397	0.057018	0.0642954	0.0714356	0.0663865	0.0651483	0.068176	0.0588061	0.0652611	0.0613334	0.0642467	0.0512168	0.0455009	0.0458516	0.0486961	0.0650866	0.0650281	0.0745369	0.0714326	0.0709253	0.0653083	0.0608352	0.0685762	0.0613437	0.0581556	0.0630296	0.0653844	0.0458021	0.0458459	0.0390106	0.0392076	0.0364585	0.0424959	0.0380689	0.041366	0.0350265	0.0322821	0.0367221	0.0285582
SAOUHSC_00854	5	0.00181501	0.00183609	0.00199292	0.00181724	0.00185364	0.00175557	0.00177668	0.00160901	0.00174916	0.00201398	0.00173749	0.00169047	0.00143091	0.00120265	0.0012011	0.00124271	0.00118116	0.00133666	0.0012802	0.00130817	0.00110939	0.00100738	0.00111218	0.00105624	0.00130737	0.00117876	0.00125015	0.00112021	0.000982599	0.000964899	0.00100768	0.00116678	0.00111626	0.00101953	0.000929793	0.000963347	0.000813003	0.00093303	0.000847031	0.000736078	0.000937182	0.000833601	0.000815689	0.000862416	0.000663455	0.000526254	0.000744128	0.000411289
SAOUHSC_00855	8	0.00568658	0.00535454	0.00546558	0.00516436	0.00504255	0.00520447	0.00436419	0.00437244	0.00521462	0.00424867	0.00532171	0.00450425	0.00427742	0.00606244	0.00622574	0.00672002	0.00562538	0.00575002	0.0052289	0.00603174	0.00623823	0.00601374	0.00591904	0.00576331	0.00382093	0.00479716	0.0032812	0.00376215	0.00348752	0.00286015	0.00323804	0.00289814	0.00284542	0.00321272	0.00342103	0.00290393	0.00415945	0.00411859	0.00353717	0.00406152	0.00433772	0.00280656	0.00444254	0.00384486	0.00372339	0.0030442	0.00295639	0.0039476
SAOUHSC_00858	9	0.00390619	0.00412398	0.00407418	0.00398489	0.00298632	0.00292835	0.00323803	0.0027215	0.00420165	0.00431173	0.00420051	0.00384918	0.00347549	0.00401335	0.00342285	0.00379767	0.00207978	0.00218739	0.00201474	0.00230099	0.00281843	0.00372145	0.00322898	0.00355683	0.00278764	0.00278819	0.00282312	0.0026156	0.00203556	0.00221086	0.00212433	0.00205966	0.00292035	0.00299646	0.00348882	0.00348098	0.00273045	0.0024888	0.00277413	0.00242947	0.00206325	0.00163203	0.00176567	0.00229808	0.00247666	0.00262365	0.00249934	0.00235635
SAOUHSC_00860	12	0.00562903	0.00749549	0.00711558	0.00642147	0.00574797	0.00638896	0.00588726	0.0062385	0.00563408	0.00652525	0.00645286	0.00641069	0.00900455	0.0103712	0.00958014	0.0100462	0.00645443	0.00711324	0.00703815	0.00739578	0.00573574	0.00740701	0.00654909	0.00769979	0.00484956	0.0047141	0.00508541	0.00452563	0.00441088	0.00444517	0.00496513	0.00400936	0.00369988	0.00392978	0.00394881	0.00399653	0.00681642	0.00663672	0.00644972	0.00630473	0.00565606	0.0047314	0.00544061	0.00578611	0.00416374	0.00433782	0.00363961	0.00347319
SAOUHSC_00861	16	0.0530163	0.0531966	0.0560623	0.0519662	0.0108875	0.00755617	0.0107542	0.00674312	0.0777759	0.0776447	0.0783204	0.0733452	0.0228941	0.021059	0.0213544	0.0238466	0.00179227	0.00176296	0.00138807	0.00175657	0.0656204	0.0572233	0.0566467	0.0595605	0.0469094	0.0506908	0.0458616	0.0504286	0.0151457	0.00801909	0.0081052	0.0164349	0.0700677	0.0688728	0.0723739	0.0709073	0.019438	0.0215924	0.0223053	0.0215606	0.00217761	0.000799799	0.00119744	0.00165241	0.0430542	0.0456795	0.0523543	0.0493634
SAOUHSC_00862	5	0.0244488	0.0187316	0.0197285	0.0218541	0.0288487	0.0237502	0.0235822	0.02524	0.0264384	0.021239	0.0198953	0.0179505	0.0137497	0.0160376	0.014909	0.0157908	0.0136327	0.0143411	0.0117039	0.0132924	0.00981226	0.00934577	0.00872475	0.00842967	0.0181518	0.0187954	0.0166497	0.0186643	0.0210337	0.0196106	0.0218029	0.022517	0.0187362	0.0188829	0.0168762	0.0163832	0.0142189	0.0116539	0.00800454	0.0122641	0.0146411	0.017374	0.0164716	0.0151161	0.00808206	0.00921236	0.00899352	0.00953136
SAOUHSC_00863	5	0.0721387	0.0885384	0.0767849	0.0759112	0.0972248	0.0839003	0.0745095	0.0784619	0.0857812	0.0495412	0.0617657	0.0717293	0.0427072	0.0536698	0.0481261	0.0526241	0.0678379	0.0559634	0.0763971	0.0689525	0.0424042	0.0489538	0.0411216	0.067007	0.0745706	0.0670081	0.0731064	0.073063	0.0862801	0.0938213	0.0922192	0.0860987	0.0635581	0.0621028	0.054619	0.0609496	0.0276542	0.0245171	0.0241054	0.0259753	0.0513828	0.0553399	0.0481069	0.049836	0.0361696	0.0295616	0.0310352	0.0388207
SAOUHSC_00864	6	0.0165321	0.0173349	0.0186105	0.0164949	0.0148912	0.0174662	0.0159893	0.0159106	0.0169658	0.0151799	0.0187187	0.0216363	0.0189524	0.019279	0.0189938	0.0211437	0.0153169	0.016562	0.0172774	0.0178667	0.0155005	0.0216494	0.0197434	0.0240937	0.021	0.0197819	0.0222995	0.019028	0.0190655	0.0197915	0.0181212	0.0188302	0.0212756	0.0203249	0.0221093	0.0242923	0.0196814	0.0166836	0.0176668	0.018629	0.0153778	0.0152685	0.0178724	0.0173466	0.021229	0.0201729	0.0205339	0.0239677
SAOUHSC_00865	10	0.0564937	0.0555446	0.0592542	0.053109	0.052006	0.0519392	0.0529541	0.05564	0.051356	0.0578336	0.0625701	0.0654785	0.0555013	0.0599032	0.0624163	0.0652181	0.0589057	0.0500081	0.0546726	0.0594265	0.053258	0.055908	0.0538979	0.0650312	0.0664262	0.0663019	0.0602557	0.0588291	0.061945	0.0643071	0.0629375	0.0661006	0.0668847	0.0741543	0.0663388	0.068579	0.0589132	0.0626538	0.0634446	0.0545909	0.0639231	0.0604781	0.0669478	0.0679491	0.0836018	0.0808092	0.0800615	0.0763514
SAOUHSC_00866	9	0.0158916	0.016249	0.0179733	0.0151949	0.0169258	0.0163981	0.0179563	0.0185235	0.0161219	0.0177206	0.0157373	0.0180026	0.019156	0.0231994	0.0243814	0.0251096	0.0170408	0.0191472	0.0202552	0.0204772	0.0103356	0.0162306	0.0142894	0.0170024	0.0190866	0.0204497	0.0191777	0.018988	0.0174523	0.0183114	0.0200423	0.018196	0.0182053	0.0197816	0.0199581	0.0200242	0.022492	0.0254755	0.0242653	0.0215567	0.0212195	0.0203377	0.0211765	0.0215558	0.0233961	0.020035	0.0193356	0.0197285
SAOUHSC_00869	18	0.160665	0.152975	0.158097	0.165317	0.149304	0.132659	0.154922	0.133358	0.105899	0.143064	0.131324	0.140191	0.0924896	0.0885879	0.0860144	0.0912334	0.0782394	0.0852458	0.0792846	0.0936542	0.0573477	0.0617652	0.0569354	0.0639551	0.15293	0.141076	0.146245	0.141993	0.14234	0.137755	0.137056	0.144268	0.121289	0.120336	0.121891	0.121816	0.0783073	0.0818305	0.0812438	0.0747219	0.0870059	0.104931	0.0938137	0.0941986	0.0789121	0.0721188	0.0801765	0.0705484
SAOUHSC_00870	6	0.00840251	0.00765068	0.00848285	0.00845755	0.00862719	0.00559012	0.0102196	0.00607975	0.00721344	0.00917409	0.00813753	0.00863535	0.00570883	0.00544919	0.00516862	0.00539143	0.00525533	0.00492252	0.00498365	0.004572	0.00378674	0.00528544	0.00492116	0.0046087	0.00851358	0.00833393	0.0107345	0.00858873	0.00850352	0.00996769	0.0109258	0.00756335	0.00736472	0.00628819	0.00774476	0.00750435	0.00405985	0.00524455	0.00512997	0.00634809	0.00576382	0.00609899	0.0049634	0.00547351	0.00430157	0.00487529	0.0044934	0.00483647
SAOUHSC_00871	5	0.22207	0.187474	0.179641	0.204023	0.134446	0.156711	0.215352	0.173084	0.138861	0.166445	0.209813	0.214725	0.161735	0.225578	0.1743	0.160954	0.2045	0.148587	0.225493	0.121626	0.0963745	0.187779	0.12546	0.185188	0.177029	0.150413	0.236229	0.201251	0.183565	0.235837	0.229542	0.185592	0.12616	0.146019	0.190419	0.193122	0.148072	0.104464	0.105653	0.0965883	0.205761	0.191867	0.175625	0.177731	0.0612655	0.0982649	0.0624015	0.0564084
SAOUHSC_00872	16	0.0450942	0.0405527	0.0430505	0.0447451	0.0405286	0.0359416	0.0416772	0.0378596	0.0419375	0.0419821	0.0399473	0.0412584	0.0257119	0.0242088	0.0253308	0.023878	0.02485	0.0270127	0.0269807	0.0263187	0.0265131	0.0222911	0.0254233	0.0252764	0.0353779	0.0347807	0.0358215	0.0362357	0.0330578	0.0330232	0.0317025	0.033617	0.031277	0.0293226	0.0295622	0.0292797	0.0208602	0.0199897	0.0227455	0.0225644	0.0215167	0.0235304	0.0228719	0.0242765	0.0221625	0.0218912	0.0224916	0.0226921
SAOUHSC_00873	4	0.021994	0.0247967	0.0203118	0.0197427	0.0173128	0.0146036	0.014827	0.0176143	0.021666	0.0217583	0.0201954	0.0180287	0.00718043	0.00860428	0.00999343	0.0088341	0.00826105	0.00232536	0.00914849	0.00282107	0.00990224	0.00929839	0.00846504	0.00827445	0.0358899	0.034868	0.0379166	0.037251	0.026795	0.030361	0.0257268	0.022558	0.0343777	0.0334166	0.0283247	0.0319159	0.0136854	0.0189432	0.0126598	0.0101161	0.00241503	0.0024576	0.0032619	0.00255997	0.0145776	0.014432	0.0103606	0.00901938
SAOUHSC_00874	5	0.0257595	0.0255856	0.0276015	0.0243246	0.0287207	0.0283142	0.023422	0.0281748	0.035076	0.0242801	0.0274096	0.0251466	0.0268877	0.0291861	0.028216	0.0297732	0.0193955	0.0193801	0.0194981	0.0197586	0.0125147	0.0181232	0.0147022	0.0165078	0.0244489	0.0231537	0.0232452	0.0234241	0.0232338	0.0218098	0.0224299	0.0225359	0.0199861	0.0219453	0.0205785	0.021293	0.0258665	0.0263166	0.0260759	0.0249706	0.0176567	0.019291	0.0209095	0.0202003	0.0187529	0.0162703	0.0175513	0.0138766
SAOUHSC_00875	18	0.0165046	0.015558	0.0168737	0.0151897	0.0144213	0.0150437	0.0151324	0.0146871	0.0129744	0.0152158	0.0148153	0.0138983	0.0523003	0.0519609	0.0514941	0.0515135	0.0181697	0.0209624	0.0184034	0.0192533	0.0169989	0.0189266	0.017196	0.0170102	0.0197245	0.0207085	0.0215393	0.0209277	0.0193908	0.0188662	0.020265	0.0194082	0.0135452	0.0136352	0.0134774	0.0126203	0.0539618	0.0623451	0.0504924	0.0522828	0.0172528	0.0184714	0.0183842	0.0184516	0.012342	0.0125433	0.00845311	0.00945541
SAOUHSC_00877	3	0.0150567	0.0162022	0.0176712	0.0180755	0.0092578	0.0105213	0.010265	0.010716	0.0109945	0.0134991	0.013982	0.0160013	0.018727	0.0159636	0.0147201	0.0175483	0.00426782	0.00221624	0.00487114	0.00304048	0.00523646	0.00480887	0.00382007	0.00463393	0.0147053	0.0120399	0.0163327	0.0152137	0.00907937	0.0115777	0.0104168	0.0113342	0.0144433	0.010188	0.009688	0.0115622	0.00561765	0.007344	0.00682987	0.00466085	0.0042043	0.00323564	0.00191531	0.00178745	0.0043264	0.00449496	0.00333591	0.00270375
SAOUHSC_00878	16	0.367632	0.337795	0.352884	0.34131	0.379065	0.437135	0.353699	0.427789	0.340316	0.348119	0.370227	0.314992	0.320155	0.298919	0.300375	0.344963	0.25683	0.265941	0.259965	0.251568	0.457596	0.395662	0.394994	0.413846	0.283778	0.263691	0.299845	0.277319	0.290137	0.273309	0.282981	0.321251	0.257249	0.246384	0.255601	0.26626	0.263554	0.292757	0.2619	0.293319	0.207101	0.2541	0.232746	0.204375	0.266978	0.283363	0.288629	0.307383
SAOUHSC_00879	16	0.0173003	0.0200458	0.0196196	0.016849	0.0181371	0.0168656	0.0199207	0.0177965	0.0165282	0.0180644	0.0177627	0.0170247	0.0272408	0.0295749	0.0284393	0.0288033	0.0248283	0.0244067	0.0237137	0.0236869	0.0138964	0.017392	0.0146067	0.0172643	0.0256351	0.0272029	0.0268474	0.0231222	0.0254069	0.0273123	0.0263543	0.0264675	0.0229525	0.0217935	0.0241876	0.0255076	0.0357421	0.0345863	0.035114	0.030919	0.0312787	0.0325816	0.0336476	0.0324483	0.0254414	0.024164	0.0240429	0.0187067
SAOUHSC_00880	2	6.75034e-05	4.87398e-05	0.000156844	8.66665e-05	0.0002311	0.000167438	0.000116384	5.08852e-05	0.00019836	2.13207e-05	1.3262e-06	4.10662e-05	6.50093e-05	3.49917e-05	3.41794e-05	9.17044e-05	0.000136145	0.000119244	4.02814e-05	0.000136934	0.000178896	3.16376e-05	6.45884e-05	6.97482e-05	0.000132282	0.0001626	2.18729e-05	4.51455e-05	3.52126e-05	6.83215e-05	4.58286e-05	1.00792e-06	5.88205e-05	3.84515e-05	4.29961e-05	6.76729e-05	3.44111e-05	2.95591e-05	2.87955e-05	0.000131479	0.000125701	0.000159484	0.000180831	2.33022e-05	4.21451e-05	0.000256003	0.000178872	0.000135713
SAOUHSC_00881	3	0.000142421	0.000158285	0.000126402	0.000212694	0.000303675	0.000250335	0.000296926	0.000142244	0.000460781	0.00020376	0.0002238	0.000101699	0.000134177	0.00014702	6.57626e-05	9.22205e-05	0.000217486	0.000117927	0.000140268	0.000184743	0.00027489	0.000180433	0.00010645	0.00011536	0.000108139	0.000288689	0.000181342	0.000138108	0.00032327	0.000268017	0.000492774	0.000184654	0.000132494	0.000268533	0.000281497	0.000222235	0.000190159	0.00015346	0.000153548	0.0001318	0.000300946	0.00010549	0.000134272	0.000149419	0.000242929	0.00010409	0.000142495	0.000284548
SAOUHSC_00883	2	0.0423912	0.0373142	0.0428582	0.035072	0.0542101	0.0531793	0.0418527	0.0455011	0.0739908	0.0371169	0.0369695	0.0298756	0.0280183	0.0229188	0.016579	0.018363	0.0254784	0.0242212	0.0166471	0.0203353	0.0247272	0.0222164	0.0185482	0.0181442	0.0302974	0.0355402	0.0265622	0.0314839	0.0309756	0.0316809	0.0315261	0.0385146	0.0263729	0.0279131	0.0264597	0.0247099	0.0152632	0.0206252	0.0165493	0.0174463	0.0166919	0.0302934	0.0141591	0.022025	0.0190155	0.0164427	0.0215692	0.0148212
SAOUHSC_00885	5	0.0144542	0.0133	0.0141245	0.01514	0.016275	0.0136246	0.0128124	0.0141863	0.0155348	0.0149032	0.0146027	0.0137297	0.00889027	0.00924499	0.00848738	0.00889959	0.00744911	0.00809605	0.00837748	0.00923266	0.00956129	0.00782233	0.00814024	0.00873664	0.0131629	0.0116229	0.0128488	0.0132644	0.0129355	0.0110382	0.0125688	0.0129161	0.0115898	0.0115594	0.0109566	0.0121616	0.00579846	0.00671601	0.00668787	0.00770105	0.00772578	0.00726797	0.0084545	0.00802762	0.0053849	0.00830761	0.00854177	0.00837852
SAOUHSC_00886	5	0.00712756	0.0063864	0.00717881	0.00666596	0.00923884	0.00783689	0.00726903	0.0069433	0.010219	0.00772598	0.00808336	0.00651635	0.00434956	0.00413633	0.0036585	0.00411415	0.00432663	0.00418276	0.00375013	0.003951	0.00493668	0.00420635	0.00431181	0.0042171	0.00563569	0.00544583	0.00538007	0.00554659	0.00519772	0.00498711	0.00601459	0.00579476	0.00470247	0.00522927	0.0050847	0.00515583	0.00254958	0.00329582	0.00301801	0.00372731	0.0035559	0.00487811	0.00432607	0.0037682	0.0031665	0.00354396	0.00391844	0.00364904
SAOUHSC_00887	2	0.0274474	0.0222144	0.0245234	0.0229884	0.0363996	0.0332994	0.0243222	0.0298899	0.0421988	0.026209	0.0274536	0.0232384	0.0158634	0.0168465	0.0169368	0.015764	0.0153497	0.0159337	0.0154672	0.0121059	0.0286127	0.0177377	0.0176338	0.0130532	0.0211365	0.0200547	0.0211506	0.0236163	0.0229942	0.0214418	0.0219168	0.0234113	0.0255928	0.0244348	0.0208632	0.0230727	0.0132918	0.0153361	0.0112964	0.0170216	0.0178967	0.0238059	0.0170452	0.0157075	0.0207353	0.0199124	0.0241888	0.0253769
SAOUHSC_00889	5	0.00573393	0.00562304	0.00564505	0.00537231	0.00560702	0.00509878	0.00572421	0.00533082	0.00566736	0.00593059	0.00590864	0.00561956	0.00284377	0.00314967	0.00306413	0.00299826	0.00287859	0.00287359	0.00300211	0.00298175	0.00303034	0.00344455	0.00320916	0.00343581	0.00428749	0.00436899	0.00471478	0.00466388	0.00445098	0.00487366	0.00477645	0.0041784	0.00434955	0.00404815	0.00468635	0.00427406	0.00218414	0.00216432	0.00235077	0.00238376	0.00298624	0.00216904	0.00274933	0.00274078	0.00246388	0.00292848	0.00268092	0.00285311
SAOUHSC_00890	6	0.0129556	0.0151996	0.0129774	0.0148505	0.0114997	0.0130624	0.0119425	0.0137934	0.0129839	0.0155743	0.0134865	0.0152024	0.0231084	0.0187534	0.0176502	0.0173076	0.0140077	0.0141696	0.014392	0.0183866	0.0205793	0.0180313	0.0183807	0.0195255	0.0163055	0.0158997	0.0156212	0.0157596	0.0174476	0.015657	0.0155919	0.0146072	0.0173498	0.0163122	0.0163351	0.0186152	0.0168792	0.0169868	0.0177011	0.0170632	0.0105812	0.0108719	0.0110031	0.0117005	0.0172957	0.0163537	0.0162509	0.0172789
SAOUHSC_00891	9	0.091946	0.107484	0.0970766	0.0999478	0.0920926	0.0929727	0.098685	0.0914912	0.112851	0.105404	0.118931	0.0970991	0.0748542	0.0839335	0.0866428	0.0737073	0.0686845	0.0604183	0.0671498	0.0645859	0.0677726	0.0672597	0.0621908	0.0607427	0.0946393	0.0910246	0.0891395	0.094738	0.0991444	0.100389	0.100152	0.101465	0.115096	0.113787	0.113065	0.113621	0.0856139	0.0838263	0.0784517	0.0778712	0.0794848	0.0983453	0.0843919	0.0813867	0.103714	0.0865379	0.0980672	0.105806
SAOUHSC_00892	4	0.0125472	0.0098704	0.010553	0.0105199	0.0158341	0.0133706	0.0116548	0.0139876	0.0169461	0.0113923	0.0126937	0.0102602	0.0104736	0.00893903	0.00877618	0.00840461	0.0123334	0.0118027	0.010525	0.0110597	0.0220334	0.0130415	0.0141094	0.0116294	0.016376	0.0159594	0.0142478	0.0161073	0.0148372	0.0141778	0.0157427	0.0181446	0.0168962	0.0165303	0.0151991	0.0156317	0.0132589	0.0165741	0.0151345	0.0158922	0.0146213	0.0216258	0.0183875	0.0149288	0.0192139	0.0206102	0.0255542	0.0270651
SAOUHSC_00893	13	0.00723441	0.00950528	0.0103933	0.00710451	0.0067182	0.00818411	0.00713342	0.00932815	0.00699656	0.00729741	0.00729149	0.00666371	0.00677831	0.00874901	0.00706593	0.00833296	0.0112553	0.00990672	0.0114301	0.00950249	0.0128801	0.0139137	0.0137653	0.0135519	0.00768229	0.00732873	0.00868831	0.00815838	0.00787762	0.00729863	0.00797545	0.00787444	0.00613073	0.00606655	0.00553023	0.00601105	0.00300677	0.00288145	0.00302473	0.0025929	0.00492325	0.00477506	0.00565652	0.00535375	0.00949789	0.00927006	0.00859725	0.00734305
SAOUHSC_00894	19	0.0157936	0.0194659	0.0193629	0.0160201	0.0175019	0.0210282	0.01712	0.0211065	0.0172366	0.0150542	0.0188154	0.0148592	0.357218	0.346142	0.374992	0.385318	0.0977652	0.103685	0.0988598	0.112145	0.0864524	0.115522	0.0834707	0.113504	0.0201466	0.0194501	0.0202478	0.0198884	0.0202522	0.0199225	0.0194012	0.0204125	0.012257	0.0107006	0.0105092	0.0104395	0.445626	0.524715	0.43749	0.420899	0.100011	0.107044	0.107652	0.106817	0.103412	0.120289	0.107563	0.0888582
SAOUHSC_00895	23	0.00957009	0.0121222	0.0116358	0.0101747	0.0113916	0.0133919	0.0105711	0.0121328	0.0131368	0.0118669	0.0139053	0.0124979	0.145453	0.151384	0.154073	0.157981	0.077608	0.0867765	0.076699	0.0848413	0.0465822	0.0689835	0.0568033	0.0661481	0.0130424	0.0144019	0.0122041	0.0120515	0.0144783	0.0127969	0.0136389	0.0138996	0.0116316	0.0122843	0.012839	0.011878	0.182285	0.216885	0.182176	0.190976	0.0921419	0.10306	0.0928831	0.0916424	0.109734	0.110268	0.106589	0.107168
SAOUHSC_00897	11	0.00064521	0.000382445	0.000909054	0.000732015	0.00094459	0.00105256	0.000726369	0.00111462	0.000607348	0.000702623	0.000861528	0.000322572	0.00186121	0.00172212	0.00192461	0.00166434	0.00352452	0.00259267	0.00347506	0.00213877	0.00375524	0.00288527	0.00394065	0.00327416	0.000444602	0.000551977	0.000506336	0.000535372	0.000537434	0.000647942	0.000630562	0.000710607	0.000984341	0.000826658	0.000681472	0.000616035	0.000906793	0.000889191	0.000926065	0.00113769	0.000961271	0.00203537	0.00121556	0.0012457	0.00674107	0.00734493	0.00683231	0.00694503
SAOUHSC_00898	5	8.59439e-05	0.00010087	9.72266e-05	6.60018e-05	7.79998e-05	4.39111e-05	8.37559e-05	5.55274e-05	3.15517e-05	0.000100616	8.88816e-05	8.70904e-05	9.98233e-05	7.11632e-05	0.0001033	8.5063e-05	9.84465e-05	0.000102855	8.33029e-05	0.000139249	8.27419e-05	7.65792e-05	0.000145814	8.13382e-05	0.000244778	0.000193591	0.000238276	0.000187022	0.000121303	0.000108079	0.000102265	4.36921e-05	7.31487e-05	9.69437e-05	9.89341e-05	8.99951e-05	0.000111232	6.22663e-05	4.47804e-05	3.7526e-05	9.98356e-05	6.5708e-05	8.71214e-05	7.85617e-05	5.68023e-05	7.22654e-05	3.3799e-05	3.24627e-06
SAOUHSC_00899	13	0.00296048	0.00293102	0.00281345	0.00307121	0.00307652	0.00254404	0.00311607	0.00273222	0.00243236	0.00332921	0.00233256	0.00291289	0.00188062	0.001534	0.00163702	0.00148595	0.00223136	0.00255091	0.00254783	0.00238697	0.00266976	0.00232284	0.0031375	0.00245489	0.00559308	0.00523903	0.00520191	0.00543652	0.00437621	0.00370539	0.00418646	0.00424368	0.00368326	0.00379069	0.00352551	0.00367655	0.00201137	0.00205993	0.00190847	0.00210566	0.0024473	0.00208557	0.00285331	0.00289363	0.00220255	0.00212754	0.00263142	0.00223266
SAOUHSC_00900	26	0.2723	0.279486	0.291338	0.258633	0.262366	0.336954	0.281331	0.30953	0.299452	0.315154	0.320392	0.300634	0.199316	0.218901	0.209237	0.231088	0.238193	0.229674	0.234469	0.23421	0.217006	0.293441	0.235757	0.280151	0.313659	0.316328	0.313738	0.293631	0.281162	0.285385	0.293809	0.296817	0.434985	0.410344	0.422378	0.422229	0.223716	0.248039	0.254755	0.223147	0.220301	0.241463	0.242267	0.24347	0.343727	0.306915	0.303349	0.305259
SAOUHSC_00902	6	0.00627067	0.00556215	0.00551363	0.00562103	0.00589475	0.00661765	0.00634541	0.00637607	0.00621489	0.00623175	0.00655482	0.0044984	0.00454593	0.00418369	0.00391678	0.00424975	0.00481212	0.00504047	0.00468374	0.00379978	0.00536263	0.00394649	0.00423356	0.00386134	0.00389788	0.00368886	0.00377062	0.00403272	0.00422045	0.00425406	0.00410694	0.00462812	0.00434382	0.00428062	0.00412778	0.00401983	0.00244402	0.00231287	0.00204367	0.00237495	0.00356916	0.00316632	0.00348227	0.00306304	0.00287624	0.0027121	0.00301847	0.00302404
SAOUHSC_00903	8	0.0411982	0.0386294	0.0362095	0.040743	0.0485597	0.0490577	0.0440216	0.0430466	0.0507316	0.0352218	0.0357404	0.0282591	0.0215132	0.0239868	0.0212379	0.0228706	0.0285794	0.029207	0.0260613	0.0285118	0.0366984	0.0233617	0.0259639	0.0227052	0.0216406	0.0258392	0.0227323	0.0268768	0.027727	0.029503	0.0216438	0.0278112	0.0252576	0.0264483	0.0243818	0.0267423	0.0148161	0.0136003	0.0121896	0.0162285	0.0229088	0.021742	0.0203526	0.0168079	0.0182578	0.0183027	0.025944	0.026649
SAOUHSC_00904	38	0.00494381	0.0056557	0.00593751	0.00521284	0.00411477	0.00400139	0.00404618	0.00405754	0.00587796	0.00563373	0.0055392	0.00519274	0.00606997	0.00627978	0.00535173	0.0057481	0.00275494	0.0027038	0.00266798	0.00263658	0.00461225	0.00566804	0.00472543	0.00554375	0.0044434	0.00444445	0.00453226	0.00445705	0.00395258	0.00382091	0.00369626	0.00396015	0.00401045	0.00415168	0.00408108	0.00424801	0.00330806	0.00367176	0.00319881	0.0032038	0.00115544	0.00148453	0.00128045	0.00152289	0.00418498	0.00446488	0.00435815	0.0047229
SAOUHSC_00905	51	0.00955324	0.010197	0.0106782	0.00964601	0.00947359	0.0100388	0.0084754	0.00989655	0.011412	0.00941346	0.0103105	0.00886643	0.00960582	0.0101464	0.00865858	0.010112	0.00815978	0.00746189	0.00774606	0.00736519	0.00928342	0.00900269	0.00819451	0.00902799	0.00828133	0.00836941	0.00792085	0.00849867	0.00763384	0.00727894	0.00738441	0.00794911	0.00705929	0.00716454	0.00694372	0.00740771	0.00561741	0.00668232	0.00547736	0.00609274	0.00557165	0.00648728	0.00614526	0.00568907	0.00727234	0.00735768	0.00798803	0.00762905
SAOUHSC_00906	16	0.176746	0.166353	0.182915	0.149578	0.182932	0.198243	0.194414	0.197009	0.177228	0.186269	0.189234	0.151969	0.167587	0.21521	0.211699	0.204244	0.19439	0.187097	0.173498	0.169617	0.15351	0.208979	0.186495	0.201936	0.179915	0.207088	0.178475	0.181872	0.202955	0.224935	0.243809	0.235405	0.176749	0.179869	0.200019	0.199222	0.194253	0.209774	0.171269	0.195873	0.213268	0.24466	0.215352	0.199334	0.23654	0.201671	0.224367	0.210068
SAOUHSC_00908	20	0.0705213	0.073852	0.0793638	0.0731585	0.0684517	0.071552	0.0746712	0.080843	0.0673049	0.0722736	0.0710727	0.0715503	0.059073	0.0580949	0.0551796	0.0524262	0.052669	0.0545441	0.0509669	0.055924	0.0364405	0.0462914	0.04073	0.0466271	0.092012	0.0935328	0.0936983	0.0909884	0.0931178	0.0953939	0.0983679	0.0945722	0.0892813	0.0949972	0.0944866	0.0947987	0.059133	0.0635247	0.0641002	0.0583925	0.0748663	0.0739925	0.0812061	0.0777444	0.0662876	0.0613737	0.0604888	0.0605636
SAOUHSC_00909	9	0.0334587	0.0341879	0.0349743	0.0319669	0.0353674	0.03273	0.0326045	0.0315742	0.0405107	0.034504	0.0338669	0.0301159	0.0218923	0.0210913	0.0199562	0.0191086	0.0206532	0.0212234	0.0200958	0.0210407	0.0245657	0.0203474	0.0213878	0.0211191	0.0354817	0.0327817	0.0355565	0.0365705	0.0347818	0.0349982	0.0349604	0.0344358	0.0358104	0.0348846	0.0341602	0.0364063	0.0248317	0.0241715	0.0251305	0.0263619	0.0288731	0.0325103	0.0292649	0.0307527	0.0237936	0.0245135	0.0238575	0.0278415
SAOUHSC_00910	2	0.0674854	0.0919967	0.0559237	0.0686645	0.0541261	0.0590749	0.0731242	0.0674803	0.0418567	0.0501938	0.0703771	0.0973508	0.0494018	0.0580725	0.0694571	0.0697144	0.0633563	0.0557949	0.0886298	0.0462508	0.0249786	0.077867	0.04898	0.100528	0.0819955	0.0539834	0.0871231	0.0662496	0.0807056	0.0674706	0.0826962	0.0765684	0.0511535	0.0754354	0.0655796	0.0732049	0.0463335	0.043217	0.0453344	0.0424584	0.042922	0.0568188	0.0522542	0.0647191	0.0523116	0.0403884	0.0384239	0.0208976
SAOUHSC_00912	46	0.0147529	0.0109694	0.0114712	0.0152409	0.0122025	0.0103655	0.0139213	0.010874	0.00932824	0.0131623	0.0106174	0.0144453	0.0122303	0.0104138	0.0114241	0.00988576	0.0115115	0.0118566	0.0113465	0.0113724	0.0594057	0.0325953	0.0583305	0.0383277	0.0158924	0.015483	0.0164969	0.0155258	0.0132807	0.0129305	0.0130206	0.0130106	0.0689117	0.066562	0.0783187	0.0711773	0.0117677	0.0111089	0.0110979	0.0127391	0.0110326	0.0108516	0.0110106	0.0111548	0.0532853	0.064771	0.057107	0.0577366
SAOUHSC_00913	4	0.000857577	0.000666437	0.000566523	0.000868699	0.000561266	0.000648797	0.00116472	0.000414831	0.000424007	0.00103178	0.000442367	0.000774329	0.00140187	0.00130495	0.00115919	0.000955443	0.000908964	0.00152043	0.00105706	0.00111508	0.000674577	0.000820346	0.000624549	0.00120476	0.00136883	0.00114859	0.00107179	0.000438838	0.000543557	0.000326282	0.000886593	0.000492111	0.000678791	0.000817927	0.00106951	0.00067067	0.00182368	0.00176137	0.00187974	0.00127995	0.00150373	0.000602188	0.0010286	0.00202641	0.00104717	0.000860669	0.00099216	0.00045253
SAOUHSC_00917	4	0.0172239	0.0152919	0.0163229	0.0168842	0.0179781	0.0167787	0.017925	0.0175091	0.0171869	0.0185909	0.0163079	0.0148115	0.0103191	0.00883836	0.00926161	0.00817688	0.00982285	0.00957578	0.00943328	0.0100136	0.00708303	0.00853482	0.00761423	0.00812935	0.0196707	0.0195742	0.0175094	0.0186323	0.0190549	0.0199494	0.0203604	0.0199549	0.018373	0.0183357	0.0170133	0.018223	0.0114368	0.011582	0.0117861	0.0112243	0.0151314	0.0159662	0.0172589	0.0157169	0.0132944	0.0123075	0.0138404	0.0128757
SAOUHSC_00918	3	8.34113e-05	0.000125262	0.000110399	5.83537e-05	0.000134421	0.000117578	9.7988e-05	0.000120879	7.949e-05	8.94535e-05	0.000112662	0.000134571	0.00023661	0.000315524	0.000299831	0.000303079	0.000298164	0.000274441	0.000431563	0.000172628	0.000376036	0.00024032	0.00027072	0.000196382	0.000300643	6.59494e-05	0.000203292	0.000124348	0.00022216	1.70832e-05	5.26225e-05	0.000248003	0.000156225	9.17106e-05	0.000122367	0.000286024	0.000283023	0.000196946	0.000253751	0.000194105	0.000148799	0.000146325	9.92725e-05	0.000235353	0.000121184	0.000275045	0.00013623	0.000189465
SAOUHSC_00920	9	0.181756	0.162614	0.17252	0.168321	0.226055	0.233422	0.22004	0.222343	0.166711	0.173103	0.163642	0.152014	0.0826594	0.0755611	0.0793721	0.0798205	0.0924361	0.101176	0.0831367	0.101639	0.0779599	0.0814484	0.0844549	0.08572	0.127053	0.122852	0.128298	0.122989	0.161382	0.162149	0.151697	0.172939	0.138933	0.156052	0.150038	0.158291	0.0823619	0.0716223	0.0788556	0.0781855	0.101793	0.119306	0.110927	0.109206	0.0590701	0.0553502	0.0546599	0.0656305
SAOUHSC_00921	23	0.492033	0.47646	0.488641	0.426644	0.581163	0.520537	0.5541	0.478673	0.354736	0.431441	0.432072	0.389886	0.265169	0.25502	0.245814	0.307365	0.257536	0.311849	0.27073	0.258679	0.307299	0.256103	0.245795	0.224534	0.391671	0.374977	0.407868	0.379614	0.493011	0.476543	0.490296	0.562667	0.416561	0.351596	0.382048	0.395195	0.236673	0.257837	0.229249	0.222151	0.272529	0.378741	0.328337	0.292464	0.203216	0.193943	0.159767	0.164433
SAOUHSC_00923	4	0.000368572	0.000336922	0.00033225	0.000486006	0.000418722	0.000478891	0.000519245	0.000426216	0.000104076	0.000587251	0.000633762	0.000352573	0.00109393	0.0011151	0.00135018	0.00130894	0.00167712	0.00161134	0.00165647	0.00164557	0.000799237	0.00101441	0.000988382	0.000980506	0.00111843	0.000774844	0.000999044	0.00109384	0.000780871	0.000833017	0.000761021	0.00116255	0.000463523	0.000432746	0.000299115	0.000567332	0.0018161	0.00219183	0.00166574	0.00169812	0.00185008	0.00192851	0.00176756	0.00211635	0.000571286	0.000639593	0.000535532	0.00034759
SAOUHSC_00924	8	0.00102635	0.00133757	0.00107542	0.000975422	0.00111684	0.00069785	0.00157893	0.000843946	0.00130541	0.0011729	0.00118048	0.000883325	0.00403054	0.00366824	0.00392428	0.00302357	0.00359142	0.00428196	0.00387178	0.00441079	0.0020319	0.00191576	0.00239213	0.00217083	0.00274874	0.0034254	0.00328593	0.00315765	0.00227418	0.00219879	0.00186245	0.00200388	0.00125801	0.00163396	0.00134783	0.00140007	0.00568711	0.00671188	0.00573251	0.00399722	0.0054108	0.00589694	0.00583487	0.0059989	0.00168052	0.00137726	0.00170431	0.00150921
SAOUHSC_00925	11	0.00200049	0.00265812	0.00198168	0.00197275	0.00224482	0.00224235	0.00192284	0.00224486	0.00151375	0.0018579	0.00176979	0.00182814	0.00599136	0.00596128	0.00731065	0.00584471	0.00596419	0.00691668	0.0054076	0.00669883	0.00345339	0.00411573	0.00339958	0.00337309	0.00449929	0.00540955	0.00410658	0.0042445	0.0039953	0.00333055	0.00322963	0.00344924	0.00228779	0.00221834	0.00255969	0.00263368	0.0101369	0.00883858	0.00887155	0.00768276	0.00846598	0.00781782	0.00612455	0.00693234	0.00274685	0.00291908	0.00370046	0.00267552
SAOUHSC_00926	10	0.00163301	0.00162473	0.00152118	0.0011599	0.000906869	0.000831102	0.00100682	0.000809061	0.00119887	0.00142048	0.00138417	0.00135319	0.00663108	0.00587698	0.00651083	0.00565358	0.00620463	0.00677011	0.00554129	0.00681343	0.00337379	0.00337975	0.0037928	0.00333905	0.00545297	0.00617798	0.00518451	0.00515662	0.00329824	0.00311363	0.00261575	0.00284844	0.00205385	0.00270019	0.00255279	0.00174957	0.0104413	0.0112945	0.010154	0.00860594	0.00935818	0.0092859	0.00896329	0.00969289	0.00239689	0.00219908	0.00217839	0.00194254
SAOUHSC_00927	18	0.00184421	0.00242012	0.00256171	0.00296482	0.00222125	0.00197996	0.00269714	0.00216485	0.00218443	0.00260484	0.00177819	0.00213223	0.00971261	0.0107753	0.0125143	0.010834	0.0134155	0.0151722	0.0130246	0.0153998	0.00967222	0.00655048	0.00706478	0.00675347	0.00596	0.00632528	0.00632884	0.00670134	0.00520223	0.00438618	0.00408309	0.00455596	0.00269249	0.00331745	0.00308506	0.00273289	0.0176868	0.0212299	0.0166239	0.0170201	0.0166422	0.0185031	0.0154409	0.0143062	0.00517695	0.00475302	0.00554853	0.00553434
SAOUHSC_00933	15	0.0752257	0.0678212	0.067983	0.0704735	0.0606311	0.0677762	0.0674865	0.0626027	0.0502399	0.0662621	0.067993	0.0739742	0.051221	0.0448961	0.0543403	0.0564606	0.0601498	0.0639694	0.059172	0.0605576	0.0438699	0.0571965	0.0620418	0.0603845	0.106212	0.108227	0.098492	0.0954493	0.0980983	0.0881764	0.0928777	0.105507	0.0849829	0.0929514	0.0900524	0.0889591	0.0569733	0.0560216	0.0612736	0.0534876	0.0685279	0.086117	0.0777921	0.0731974	0.0981228	0.0863449	0.103881	0.0896645
SAOUHSC_00934	8	0.167026	0.196642	0.200984	0.152826	0.125297	0.187509	0.137285	0.181581	0.222661	0.160462	0.180101	0.190879	0.145026	0.163674	0.147901	0.165988	0.080742	0.0806898	0.0869097	0.0865043	0.140706	0.134703	0.0930939	0.127583	0.0211152	0.0317781	0.0313371	0.0267926	0.0370886	0.047624	0.0322525	0.0290489	0.0579422	0.0510663	0.0548086	0.059646	0.105857	0.0627649	0.065841	0.0752485	0.0439108	0.0488198	0.0387387	0.0408817	0.0247113	0.0312371	0.0310495	0.0222656
SAOUHSC_00935	6	0.0258709	0.0229317	0.0223344	0.0206522	0.0233437	0.0181227	0.0205856	0.0159024	0.0167098	0.0180883	0.0141153	0.0147062	0.003388	0.00304545	0.00299571	0.00250862	0.00327266	0.00273041	0.00430559	0.0021259	0.00649522	0.004125	0.00502998	0.0040812	0.0127101	0.0122175	0.0124402	0.0139306	0.0162413	0.0178017	0.0151475	0.0176524	0.0106259	0.0114143	0.0096055	0.00960591	0.00227953	0.00232385	0.00115062	0.00181533	0.00123301	0.0010462	0.000499077	0.00138248	0.00270424	0.0029353	0.00418597	0.00319939
SAOUHSC_00937	24	0.0920281	0.0980579	0.102537	0.0847954	0.0896614	0.0925734	0.0920519	0.0961064	0.0984334	0.0899982	0.0928401	0.0807889	0.0788097	0.0803658	0.0788935	0.0789849	0.0913379	0.09015	0.0855096	0.0841244	0.0817795	0.0878462	0.0800882	0.0824689	0.111674	0.108908	0.106269	0.112278	0.11289	0.109502	0.112767	0.115531	0.113367	0.113003	0.112898	0.112729	0.0571011	0.0644541	0.0612368	0.0579233	0.0887633	0.105148	0.0981983	0.0933526	0.0995872	0.0936106	0.0922861	0.0845086
SAOUHSC_00938	8	0.00363458	0.0039796	0.0043166	0.00387059	0.00333364	0.00349067	0.00357635	0.00303086	0.00497045	0.00408079	0.00381016	0.003924	0.00642345	0.00606598	0.00633368	0.00657133	0.00368984	0.00402156	0.00320287	0.00383721	0.00477856	0.00459653	0.0039141	0.00424141	0.00127415	0.00128634	0.00126887	0.00128866	0.00119792	0.00128492	0.00144926	0.00130302	0.00159373	0.00164698	0.00168126	0.00188242	0.00128372	0.00119143	0.000951374	0.00121919	0.000785223	0.000920301	0.00118937	0.000817985	0.00122904	0.00108275	0.00129449	0.00102304
SAOUHSC_00939	4	0.00180187	0.00300814	0.00216045	0.00230237	0.00168862	0.0010629	0.00124807	0.00151528	0.00244959	0.00283415	0.00293391	0.00347725	0.00256592	0.00198347	0.0020777	0.00211407	0.000284256	0.000498048	0.000479409	0.000565243	0.0021161	0.00205518	0.00278007	0.00221445	0.00319452	0.00295042	0.00355615	0.0038643	0.00183452	0.00115675	0.00103697	0.00218417	0.00385793	0.00367234	0.00375788	0.00387206	0.0017305	0.00185911	0.00208404	0.00179379	0.000526946	0.000266439	0.000100179	0.000298023	0.00306132	0.00356914	0.00210829	0.00241417
SAOUHSC_00940	10	0.01018	0.0114966	0.0109775	0.0104178	0.0113151	0.0122377	0.0104791	0.0126587	0.0131975	0.0105228	0.0106536	0.010871	0.0145032	0.0123994	0.0118169	0.0119391	0.00933405	0.009214	0.00925176	0.00985221	0.0116625	0.0128008	0.00991856	0.0115335	0.010841	0.0105897	0.0105715	0.0117783	0.0121033	0.0126498	0.011863	0.0104948	0.0112079	0.0117685	0.011055	0.0117078	0.011111	0.00972832	0.0105388	0.0108073	0.0121543	0.0097774	0.0115344	0.0118672	0.0104267	0.0114009	0.00883593	0.0135583
SAOUHSC_00941	5	0.0124489	0.0141694	0.0109552	0.014809	0.0080012	0.0134472	0.0152286	0.0103707	0.00967882	0.0118677	0.0132097	0.014404	0.00707918	0.0147589	0.0127789	0.0129837	0.0115134	0.0116667	0.0170468	0.00849544	0.0075774	0.0111916	0.010526	0.0135724	0.0135101	0.0121144	0.0117446	0.00924546	0.0132908	0.0121434	0.0122149	0.0124571	0.0107621	0.0113886	0.00813322	0.00938238	0.00678947	0.00787497	0.0062579	0.00625828	0.0110934	0.00988831	0.00952903	0.0115633	0.00710966	0.0065787	0.00414465	0.0045831
SAOUHSC_00942	10	0.0209403	0.0220591	0.0225133	0.021064	0.0202263	0.0192993	0.0208653	0.0210725	0.0223125	0.0205425	0.0196844	0.0210315	0.0210523	0.0211637	0.0197993	0.0197329	0.0176516	0.0193155	0.0168994	0.0213864	0.0151666	0.0157427	0.0140605	0.0162618	0.0203758	0.0193451	0.0208306	0.0208529	0.0200672	0.0208794	0.0204866	0.0215742	0.0176391	0.0171924	0.0172937	0.0175567	0.0150128	0.0141321	0.01322	0.0134478	0.0187303	0.0187753	0.0185691	0.0179114	0.0137284	0.013582	0.01488	0.0139326
SAOUHSC_00943	7	0.0203439	0.0213402	0.0253479	0.0191217	0.0181355	0.0192255	0.0205379	0.0202367	0.0125136	0.0196863	0.0231009	0.0204658	0.0227371	0.025505	0.023472	0.0245759	0.0217327	0.0221895	0.0222568	0.0235957	0.0200239	0.021393	0.021875	0.0232374	0.0181356	0.0168172	0.0169653	0.0160945	0.0166317	0.0149489	0.0180917	0.016421	0.0156729	0.0144501	0.0148168	0.0155894	0.0122299	0.0123536	0.0122802	0.0104695	0.0163143	0.015798	0.0182651	0.0173273	0.0137097	0.0127057	0.0122788	0.0129624
SAOUHSC_00944	4	0.000790438	0.000816847	0.000743294	0.000775027	0.000497038	0.000734487	0.000817602	0.000666411	0.000705088	0.000690652	0.000699878	0.000694099	0.000443279	0.000467457	0.000387631	0.000415484	0.000364846	0.000347021	0.000377535	0.000326586	0.000524368	0.000581069	0.000472989	0.000453955	0.000323203	0.000353861	0.000462513	0.000377553	0.000374937	0.000442857	0.000304444	0.000148273	0.000377085	0.000376498	0.000435097	0.000433623	0.000269695	0.000169656	0.000287385	0.000302576	0.000274472	9.04637e-05	0.000286238	0.000300938	0.00021913	0.000261374	0.000273359	0.000305999
SAOUHSC_00945	8	0.00611557	0.00555153	0.00642803	0.00586753	0.00571622	0.00616272	0.00520363	0.00671111	0.00584622	0.00532721	0.00546245	0.00534916	0.00552795	0.00549598	0.00523623	0.00548543	0.00550828	0.0054562	0.00520544	0.00607018	0.0046909	0.00509037	0.00446601	0.00493925	0.0049634	0.00501653	0.00536903	0.00486614	0.00453436	0.00461325	0.00466121	0.00458328	0.00348326	0.00364733	0.00336065	0.00332157	0.00377414	0.00370803	0.00348766	0.00380982	0.00415256	0.00396741	0.00376791	0.00418559	0.00332584	0.00324213	0.00340225	0.00319653
SAOUHSC_00946	13	0.00496268	0.00539485	0.00600878	0.00548154	0.0053399	0.00580201	0.00571244	0.00594315	0.00589532	0.00582836	0.00656861	0.00509458	0.00395764	0.00446042	0.00453371	0.00467078	0.00478245	0.00498518	0.00419748	0.00441672	0.00415065	0.00406481	0.00416806	0.00466126	0.00455497	0.00522164	0.00482025	0.00443617	0.00450516	0.00413774	0.00453935	0.00438857	0.0034768	0.00365238	0.00351845	0.00388221	0.00330869	0.00338572	0.00318934	0.00396195	0.00397763	0.00438189	0.00436863	0.00417944	0.00260233	0.00272577	0.00253321	0.00245446
SAOUHSC_00947	15	0.353687	0.392737	0.40312	0.382774	0.296042	0.329634	0.321889	0.306428	0.29754	0.33535	0.371607	0.324113	0.183378	0.200115	0.194438	0.214755	0.175881	0.18561	0.18347	0.199708	0.233775	0.230845	0.230233	0.248814	0.277038	0.28105	0.273057	0.26452	0.261619	0.251191	0.254389	0.263299	0.251665	0.238982	0.246728	0.243856	0.145594	0.143344	0.154092	0.140488	0.16306	0.185705	0.1614	0.169394	0.157297	0.164619	0.167133	0.154886
SAOUHSC_00948	4	0.00733731	0.00774661	0.00753333	0.0078149	0.00867502	0.00834673	0.00780051	0.00834668	0.00456446	0.0085824	0.00671335	0.00802971	0.0100047	0.00719585	0.0088468	0.00710839	0.0099563	0.00993149	0.00919247	0.0094353	0.0123002	0.00831824	0.0119773	0.00716436	0.0109589	0.0108745	0.0104675	0.0107792	0.011908	0.00936439	0.0108142	0.00987332	0.0107611	0.0107393	0.0107782	0.0108445	0.0085545	0.0107161	0.00981	0.0107318	0.010053	0.0139627	0.0118808	0.011159	0.0112145	0.0128028	0.0134604	0.0170557
SAOUHSC_00949	2	9.33837e-05	3.60845e-05	0.000125966	2.7123e-05	0.000178442	0.000209906	0.000112464	0.000320221	0.000158521	0.000144736	0.000102087	6.42635e-05	7.66775e-05	6.53177e-05	7.68645e-05	6.00994e-05	0.00011789	0.000179833	0.000179176	0.000117385	5.15966e-05	4.6998e-05	9.83231e-05	1.8222e-05	0.00011218	7.9505e-05	3.38637e-05	5.70194e-05	4.66167e-05	7.98997e-05	0.000130431	6.97206e-05	0.000150576	4.37946e-05	0.000444788	3.75932e-05	3.59108e-05	7.94753e-05	6.89363e-05	5.03374e-05	0.000140016	0.000232547	0.000126307	0.000133036	9.58525e-05	0.000106478	0.000118225	3.71342e-05
SAOUHSC_00951	12	0.0635635	0.0567366	0.0592081	0.0594181	0.0711978	0.0671469	0.0610372	0.0651145	0.0676317	0.0622297	0.0599543	0.0547248	0.487172	0.463663	0.46795	0.462908	0.271295	0.305569	0.247198	0.288999	0.198953	0.184875	0.153799	0.159857	0.0805909	0.0800502	0.0759661	0.0824284	0.085326	0.0830062	0.086862	0.0952291	0.078389	0.0737914	0.0744316	0.0733478	0.668342	0.821771	0.754765	0.708204	0.342202	0.42515	0.390585	0.379144	0.23182	0.237298	0.266967	0.220455
SAOUHSC_00953	12	0.00675082	0.00651255	0.00710812	0.00686589	0.00490297	0.00429561	0.00518316	0.00468529	0.00522569	0.00589501	0.0052099	0.00484388	0.00229524	0.00154825	0.00189342	0.00146825	0.00156298	0.00121087	0.00163549	0.000855803	0.00229401	0.00215661	0.00226302	0.00241096	0.00428714	0.00408847	0.00419322	0.00423913	0.00300098	0.00331667	0.00318422	0.00336695	0.00366533	0.00355111	0.00400973	0.00371954	0.00136257	0.00134117	0.00114798	0.00108711	0.000560962	0.000141605	0.000849567	0.000823841	0.00196798	0.00216732	0.00154266	0.00150622
SAOUHSC_00954	25	0.0359704	0.0333817	0.0350205	0.0340445	0.0361813	0.0350913	0.0352486	0.0371367	0.0378844	0.0353384	0.0365961	0.0325615	0.0226026	0.0226912	0.020444	0.0218559	0.0255232	0.0246797	0.0258687	0.0241094	0.0329273	0.0296742	0.031235	0.0306818	0.0339168	0.0330077	0.0302455	0.0333275	0.0303773	0.0295675	0.0317224	0.0333571	0.0299536	0.0321593	0.030297	0.0307708	0.0191237	0.0208817	0.0199339	0.0218193	0.0217948	0.0250406	0.0233637	0.0228624	0.0285444	0.0283147	0.0296543	0.0314764
SAOUHSC_00956	14	0.0321482	0.0365038	0.0368672	0.0394096	0.0286836	0.0315546	0.0343102	0.0334153	0.0315728	0.0357661	0.0349773	0.037693	0.0190945	0.0214439	0.0203123	0.0200798	0.0218005	0.0211761	0.0229925	0.0230079	0.0218057	0.027133	0.0256947	0.0294221	0.0271031	0.0289593	0.0295693	0.0288818	0.025621	0.0277236	0.0279838	0.0246	0.0263355	0.0280275	0.0282486	0.0288386	0.0175839	0.0168518	0.0170148	0.0175427	0.0188425	0.0174275	0.0191857	0.0185802	0.0218782	0.0205854	0.0200488	0.0192913
SAOUHSC_00957	3	0.0287803	0.0229898	0.024513	0.0321734	0.0224832	0.0257024	0.0193682	0.022544	0.0285438	0.023734	0.0341298	0.025846	0.0150354	0.0165304	0.011634	0.0156188	0.0112654	0.0146971	0.0125682	0.014216	0.0114018	0.0161198	0.0154206	0.019914	0.01498	0.00844018	0.0161877	0.0124298	0.0136465	0.00949893	0.0081324	0.00915412	0.011519	0.0122557	0.0110384	0.0128949	0.0102718	0.00777091	0.00562771	0.00743537	0.00706512	0.00296487	0.00833513	0.00919208	0.00515574	0.00769414	0.00862262	0.00278416
SAOUHSC_00958	27	0.00903535	0.00728328	0.00778166	0.00820763	0.0103448	0.0105539	0.00915944	0.00991125	0.0106239	0.00869624	0.00930566	0.00823295	0.00728118	0.00733497	0.00682014	0.00707537	0.00846247	0.00779477	0.00733841	0.00725712	0.0108689	0.00647951	0.00747826	0.00683215	0.00873159	0.0092484	0.0081982	0.0090977	0.00979638	0.00922241	0.00891404	0.0104485	0.00991924	0.0103868	0.0102495	0.0101713	0.00680375	0.00788743	0.00699278	0.00827266	0.00838531	0.0113359	0.0094571	0.008256	0.00776259	0.00816421	0.00955331	0.00915544
SAOUHSC_00960	10	0.00437965	0.00467944	0.0048561	0.00405759	0.00448384	0.00487621	0.00439697	0.00488037	0.00451305	0.00465425	0.00475927	0.00412701	0.00490007	0.00583954	0.00488838	0.00568341	0.00484717	0.00473649	0.00459137	0.00456184	0.00449412	0.00507408	0.00477425	0.0051706	0.00403704	0.00334726	0.0036783	0.00386275	0.00387136	0.00359516	0.00394902	0.00376538	0.00310501	0.00322499	0.00314499	0.00325732	0.00310822	0.00390142	0.00359636	0.00325594	0.00367514	0.00358941	0.0037044	0.00358164	0.00344496	0.00385121	0.00369854	0.00326191
SAOUHSC_00961	4	0.000111474	0.000194633	0.000324361	0.000238219	5.0474e-05	0.000277321	0.000330471	1.17946e-06	0.000133653	0.000145064	4.01653e-05	0.000106496	0.000637138	0.000234392	0.000354942	0.000299678	0.000842206	0.000712628	0.000936894	0.000432102	0.000274023	0.000243888	0.000499202	0.000294804	0.000300844	0.000286164	0.000390648	0.000246374	0.000184485	0.000119696	8.1865e-05	4.77977e-05	0.000119806	0.000101245	0.00014519	5.2414e-05	0.000495836	0.000487953	0.00054741	0.000128048	0.000240048	8.80206e-05	0.000219803	0.000204046	0.000618534	0.000829968	0.000332635	0.000274091
SAOUHSC_00963	8	0.00876454	0.0088993	0.0090056	0.00966454	0.00952147	0.00814195	0.00987983	0.00895265	0.00779904	0.0089247	0.00867441	0.00964615	0.0113613	0.011251	0.0125412	0.0108418	0.00934762	0.0107431	0.0110175	0.0100906	0.00752431	0.0101099	0.0108413	0.0108146	0.00793465	0.0086583	0.00893937	0.00756983	0.00866279	0.00886549	0.0100078	0.00869234	0.00903814	0.0091769	0.0099011	0.0104282	0.00968782	0.00838911	0.00910554	0.00940574	0.00814205	0.00752763	0.00845922	0.00831261	0.00900559	0.00788781	0.00823821	0.00722032
SAOUHSC_00964	3	0.110233	0.12544	0.0926339	0.14655	0.111135	0.132699	0.124936	0.104057	0.091385	0.0993778	0.12012	0.153836	0.038954	0.0594554	0.069047	0.0618571	0.0464838	0.0363091	0.050758	0.0314332	0.0294735	0.0612654	0.0451772	0.0710599	0.0879119	0.086842	0.107831	0.0815131	0.114016	0.108567	0.107771	0.102743	0.0642579	0.0795922	0.066393	0.0832815	0.0324434	0.0210184	0.0387477	0.035639	0.0446013	0.0499673	0.0419069	0.0601754	0.0290788	0.0244293	0.0267098	0.0234179
SAOUHSC_00972	6	0.0294046	0.0256125	0.0269695	0.0299083	0.0272385	0.0260852	0.0274912	0.0281998	0.0219912	0.0284287	0.0258092	0.0329255	0.03624	0.0300144	0.035852	0.0299246	0.0308533	0.0259792	0.0353128	0.0330844	0.0193937	0.0232521	0.0217617	0.0261388	0.0472754	0.043235	0.047886	0.040887	0.0440074	0.0413655	0.0390788	0.0400552	0.0331949	0.0343629	0.033669	0.0341707	0.0429965	0.0417406	0.0412446	0.0444984	0.0278761	0.0293612	0.0317693	0.0313911	0.0256097	0.0225621	0.0281056	0.0274771
SAOUHSC_00973	23	0.0183454	0.0144242	0.0139345	0.0172878	0.0179509	0.0160304	0.0167899	0.0154436	0.0157924	0.0188025	0.0161808	0.0182762	0.019648	0.0183073	0.020237	0.0182743	0.0207009	0.0206074	0.0195948	0.0193451	0.0234846	0.0182368	0.0220416	0.018767	0.0279822	0.030038	0.0289784	0.0297458	0.0286365	0.0258558	0.0253108	0.0278542	0.0249907	0.0258976	0.0249676	0.0254005	0.026358	0.0296894	0.0282683	0.0315839	0.0227882	0.0223841	0.0234185	0.0232814	0.0197152	0.022328	0.0233199	0.025504
SAOUHSC_00976	2	4.12996e-06	5.23504e-05	4.22449e-05	4.08575e-05	3.72911e-05	4.7441e-05	7.63059e-05	4.95352e-05	4.3677e-05	2.86112e-05	5.64878e-05	5.59979e-05	0.000185516	0.000168484	0.000198981	0.000138687	0.000139454	6.99219e-05	0.000151809	0.000177596	4.64346e-05	7.31005e-05	5.04684e-05	5.22976e-05	0.000113918	4.40947e-06	9.14653e-05	3.11448e-06	0.00015705	0.000121194	0.000165401	7.55725e-05	3.57041e-06	2.90795e-06	1.7189e-06	0.000104094	0.000217259	0.000162489	0.000204389	0.000172217	0.000199235	1.57045e-06	0.000217162	0.000122076	4.35269e-05	3.3284e-06	2.87596e-06	1.96929e-06
SAOUHSC_00979	7	0.00355549	0.00368973	0.0038121	0.0038067	0.00418118	0.00434845	0.00425377	0.00472835	0.00404959	0.00483825	0.0040607	0.00335253	0.00624393	0.00584069	0.0056943	0.005855	0.00514164	0.00490563	0.00555376	0.00520252	0.00515366	0.00681185	0.00608047	0.00610959	0.00300224	0.00375201	0.00329593	0.00352135	0.00456892	0.00440836	0.00449966	0.00408238	0.0043915	0.00546255	0.00554859	0.00524637	0.00339297	0.00349142	0.00347049	0.00302075	0.0037106	0.00332098	0.00413537	0.003835	0.00590748	0.00573312	0.0048193	0.00541299
SAOUHSC_00980	7	0.0132662	0.0117804	0.0123785	0.0130909	0.013168	0.0125779	0.013612	0.0149037	0.0139116	0.0136946	0.0147318	0.0130224	0.00914497	0.00812082	0.00763881	0.00787837	0.00774007	0.00858402	0.00781757	0.00840627	0.00839219	0.00707968	0.00667967	0.00728547	0.00755851	0.00758734	0.00708417	0.00769716	0.00870798	0.00839263	0.00865567	0.00814342	0.00865453	0.00760308	0.00809219	0.00794462	0.00453533	0.00524164	0.00574719	0.00607928	0.00801059	0.00784533	0.00949651	0.00724667	0.00405267	0.00469053	0.00420463	0.00613336
SAOUHSC_00982	12	0.00426584	0.00364439	0.00418634	0.00370385	0.00392387	0.0042632	0.00410421	0.00393399	0.00431876	0.00421135	0.00425737	0.00365092	0.00291986	0.00242645	0.00231185	0.00219664	0.00225701	0.00224679	0.00234527	0.00210334	0.00302277	0.00279559	0.00293451	0.00280636	0.00359533	0.00353875	0.00318331	0.00356225	0.00291799	0.00292815	0.00309571	0.00331051	0.00385804	0.00331676	0.00352935	0.00358053	0.0024024	0.00247157	0.0026729	0.002599	0.00199828	0.00214368	0.00229609	0.00219872	0.00277434	0.00298024	0.00313039	0.0029098
SAOUHSC_00983	19	0.0070103	0.00610517	0.00645619	0.00700921	0.00764577	0.00655075	0.00661594	0.00753424	0.00717203	0.00752354	0.00687018	0.00694985	0.0041302	0.004161	0.00380405	0.00400465	0.00421206	0.00426005	0.00389227	0.00439647	0.00490813	0.00464574	0.00461226	0.00416161	0.00720694	0.00729181	0.006711	0.00682989	0.00648921	0.00647712	0.00670871	0.00634477	0.00813134	0.0074226	0.00742661	0.00815366	0.0037486	0.00406497	0.0039614	0.00387416	0.00475082	0.00420056	0.0052871	0.00473946	0.00654374	0.00643014	0.00611483	0.00640698
SAOUHSC_00984	6	0.00252061	0.0024627	0.00232986	0.00238961	0.00228884	0.0020766	0.00253068	0.00230845	0.00218556	0.00270946	0.00218959	0.00222978	0.00171108	0.00164016	0.00147832	0.00177752	0.00168836	0.0019348	0.00190282	0.00133095	0.00186093	0.00244509	0.00238625	0.00238758	0.00179356	0.00194352	0.00191402	0.00226145	0.00212028	0.00212868	0.00237146	0.00193982	0.00254351	0.00229862	0.00223681	0.0024901	0.0014743	0.00152413	0.00155795	0.00136493	0.00142035	0.00126288	0.0013193	0.00144854	0.0020511	0.00185394	0.00184993	0.00194019
SAOUHSC_00985	13	0.188663	0.163008	0.170239	0.163223	0.191375	0.179355	0.158855	0.171485	0.226635	0.178757	0.185793	0.152577	0.140938	0.144997	0.132796	0.145298	0.129032	0.132186	0.12166	0.119611	0.22727	0.153818	0.163268	0.141998	0.210264	0.216284	0.214397	0.221984	0.213414	0.196187	0.205701	0.244046	0.220866	0.212428	0.206516	0.22611	0.157847	0.195405	0.162159	0.167388	0.151487	0.207849	0.174985	0.158258	0.227651	0.235269	0.223879	0.238994
SAOUHSC_00987	7	4.63227e-05	9.35619e-05	6.39452e-05	4.20488e-05	8.50411e-06	2.05289e-05	3.13338e-05	6.889e-06	2.29894e-06	2.32053e-05	3.30226e-05	3.0335e-05	0.000263209	0.000179846	0.000130603	0.00011569	0.000103276	0.000117058	0.000258853	9.51912e-05	0.0001855	0.000157783	0.000293307	0.000244752	6.29452e-05	0.000115656	0.000148784	0.0001578	0.000183144	6.90802e-05	0.000106713	2.79481e-05	2.22255e-05	3.0008e-05	9.72301e-06	3.1966e-05	0.000107692	3.75414e-05	5.19285e-05	7.34692e-05	8.57539e-05	8.16984e-05	0.000120774	5.73841e-05	0.000205142	0.00013893	5.30812e-05	9.84341e-05
SAOUHSC_00988	4	5.31822e-05	4.76855e-05	7.33642e-05	5.70016e-05	2.42183e-05	0.000138802	6.62467e-05	6.71658e-05	3.94966e-05	5.40216e-05	1.38783e-05	7.76899e-05	8.1281e-05	0.000110536	0.000107897	8.16425e-05	7.45826e-05	5.15392e-05	5.57597e-05	4.82505e-05	0.000165918	9.64009e-05	9.85346e-05	0.000107322	2.11476e-05	4.5964e-05	4.41845e-05	7.24576e-05	4.56251e-05	4.98818e-05	3.4774e-05	3.05351e-05	4.49246e-05	3.55354e-05	5.37342e-05	6.12163e-05	2.5992e-05	7.39517e-05	0.000141831	6.4019e-05	6.16035e-05	1.48009e-05	3.2724e-05	3.99514e-05	6.77932e-05	7.78201e-05	2.93979e-05	3.80268e-05
SAOUHSC_00989	13	0.00475393	0.00492779	0.00494633	0.00462117	0.00392224	0.00416589	0.00408307	0.00396807	0.00403263	0.00424039	0.00421205	0.00344908	0.00249367	0.00204495	0.00219357	0.00206009	0.00358856	0.00307699	0.00368311	0.00293152	0.00316616	0.00336343	0.00350822	0.00320695	0.0053643	0.0052425	0.00525087	0.0048897	0.00548839	0.0049516	0.00534026	0.0052072	0.00291278	0.00317206	0.0029083	0.002903	0.00174905	0.00135108	0.00194272	0.00160912	0.00207253	0.00188006	0.00209072	0.00216637	0.00228182	0.00247872	0.00219739	0.00248913
SAOUHSC_00992	4	0.000145724	4.23287e-05	2.61358e-05	5.80316e-05	2.80347e-05	1.31367e-05	0.000105564	3.55328e-05	7.39063e-05	5.43968e-05	1.07991e-05	7.03099e-05	5.64993e-05	2.69384e-05	2.54082e-05	8.63316e-05	2.19623e-05	3.95838e-05	7.86109e-05	9.14948e-05	8.71193e-05	5.89117e-05	8.32769e-05	4.50234e-05	0.000518492	0.000490145	0.00040666	0.000564273	0.000230137	0.000165644	0.000288798	0.000201674	0.000310134	0.000328454	0.000156502	0.000238138	4.01768e-05	6.77117e-05	7.5252e-05	3.04724e-05	2.55432e-05	7.75899e-06	5.93035e-05	3.08838e-05	9.76803e-05	0.000107962	0.000100881	9.70632e-05
SAOUHSC_00994	75	0.0552705	0.0468425	0.0581947	0.0463764	0.0460691	0.0449651	0.0500317	0.0518749	0.0303988	0.0354626	0.0371422	0.0352794	0.111188	0.104709	0.0930265	0.0899757	0.141335	0.130378	0.173448	0.109244	0.219877	0.162641	0.176337	0.188743	0.0564789	0.0701724	0.0615393	0.0591412	0.0648484	0.0603887	0.0561328	0.0702447	0.0690093	0.0508644	0.0422891	0.0444193	0.0614843	0.0647151	0.0564235	0.0744839	0.0733021	0.0937405	0.0659343	0.0621583	0.0948273	0.113243	0.11904	0.107709
SAOUHSC_00995	4	0.00482155	0.00558098	0.00572807	0.00494214	0.00480666	0.00370329	0.00435176	0.0039369	0.00434069	0.00436292	0.00378236	0.00373651	0.00289135	0.00327472	0.00267391	0.00273786	0.00441358	0.00444033	0.00418059	0.00414632	0.00367085	0.00392563	0.00345286	0.00382176	0.00623238	0.00549155	0.00649954	0.00611437	0.00594768	0.00566632	0.00568925	0.00492815	0.00295218	0.00319857	0.00305442	0.00319852	0.00229259	0.00208199	0.00175612	0.00173313	0.00313007	0.00267909	0.0033024	0.003399	0.00251192	0.00231435	0.00171943	0.00130477
SAOUHSC_00996	4	0.00853878	0.0097223	0.00765623	0.00857464	0.00976723	0.00966733	0.00830619	0.00900241	0.00656988	0.00720347	0.00799486	0.00908794	0.00604599	0.00630067	0.00656748	0.00727364	0.00810287	0.0088772	0.00840655	0.00957943	0.00588828	0.00917965	0.00953263	0.00919986	0.00920283	0.00855976	0.00750787	0.00885919	0.00754231	0.00932942	0.00974958	0.00822195	0.00443955	0.00207172	0.0063581	0.00585665	0.00550879	0.00499359	0.00763173	0.00588635	0.00662791	0.00543808	0.00581882	0.00619614	0.00358838	0.00597865	0.00575223	0.00532387
SAOUHSC_00997	12	0.0258984	0.0249947	0.0267236	0.0232689	0.0283345	0.0270068	0.0260639	0.0291433	0.0226938	0.0217193	0.0239954	0.0205075	0.011672	0.0127018	0.0115451	0.0115143	0.0206326	0.020002	0.0207098	0.0180689	0.0204362	0.0199508	0.019774	0.0199247	0.017079	0.0193714	0.0180954	0.0174916	0.0182997	0.0174044	0.0190081	0.0189983	0.0164635	0.0137329	0.0141687	0.0137507	0.00704906	0.006949	0.00685804	0.00737371	0.0126469	0.012751	0.0123676	0.0120559	0.0115586	0.0106559	0.0132631	0.0119878
SAOUHSC_00998	14	0.00966174	0.00947924	0.00900279	0.00908011	0.0135925	0.0133724	0.010487	0.012702	0.0168976	0.011305	0.0119827	0.0103859	0.0133098	0.0112616	0.0106502	0.0113936	0.00948202	0.0101261	0.00901628	0.0100949	0.017935	0.0121838	0.0120872	0.0113962	0.00890448	0.0096992	0.00864698	0.00962102	0.0100982	0.00974881	0.00974439	0.0104933	0.0123697	0.0121883	0.0115836	0.012261	0.0110938	0.0121006	0.0115941	0.0120984	0.0122563	0.0156344	0.0132879	0.0130488	0.00912366	0.00997864	0.0116707	0.0119244
SAOUHSC_01001	7	0.0309403	0.0247725	0.022733	0.033513	0.0270955	0.0230451	0.0223894	0.0227575	0.042853	0.0459437	0.0451757	0.0459019	0.0287302	0.0235194	0.0268854	0.028284	0.0264217	0.0242605	0.0222096	0.0233718	0.0543005	0.0532778	0.066647	0.0587256	0.0337162	0.0373672	0.0341392	0.0338244	0.0290817	0.0241285	0.0245921	0.0313162	0.0584898	0.0562663	0.067523	0.0675843	0.0538007	0.0546835	0.0543786	0.0634019	0.0229405	0.0329127	0.0306295	0.0276443	0.117204	0.129158	0.154472	0.0899327
SAOUHSC_01002	10	0.0258661	0.0231572	0.0247401	0.0281641	0.0173458	0.0171888	0.0197401	0.0190535	0.025689	0.0380576	0.0343996	0.0401463	0.0233237	0.0188869	0.0250936	0.0188484	0.0212111	0.0192469	0.0214301	0.0185004	0.0467029	0.0439965	0.0543314	0.0458779	0.0314728	0.0340496	0.0304265	0.0310212	0.0227729	0.0213694	0.0236684	0.0231575	0.0577329	0.0506749	0.0617068	0.0544723	0.0470498	0.0515593	0.057764	0.0558006	0.0223857	0.0227307	0.021261	0.0205173	0.137613	0.132077	0.129053	0.121139
SAOUHSC_01005	2	0.000445741	0.000457371	0.000479417	0.000514326	0.000435531	0.000340932	0.000458869	0.000574371	0.000530502	0.000708868	0.000290707	0.000613731	0.000316949	0.000390433	0.000255821	0.000300382	0.000318001	0.000340564	0.0004709	0.000202119	0.000781507	0.00050156	0.0006079	0.000525738	0.000394999	0.00045228	0.000154758	0.00048691	0.000442178	0.000462754	0.000414077	0.000414685	0.000765466	0.000654841	0.000717483	0.000632174	0.000116646	0.000116525	0.000186338	0.000190561	0.000204409	0.000140327	0.000180356	6.79154e-05	0.000426251	0.00046915	0.000399366	0.000308116
SAOUHSC_01007	17	0.0660427	0.0823488	0.0836518	0.0684794	0.056456	0.0566447	0.0584449	0.05992	0.0566336	0.0592114	0.0726454	0.0670799	0.406039	0.409305	0.426536	0.467185	0.162862	0.183501	0.150506	0.228404	0.123712	0.138521	0.119373	0.145829	0.11067	0.110617	0.110568	0.105795	0.0986279	0.0963267	0.0914325	0.107752	0.0702456	0.0704152	0.0741706	0.0720206	0.489286	0.513603	0.503952	0.487527	0.247379	0.264641	0.26217	0.259698	0.152477	0.154455	0.163274	0.166237
SAOUHSC_01008	7	0.00513228	0.00804105	0.00741592	0.00443241	0.00464713	0.00340937	0.00295331	0.00335533	0.00463152	0.00426801	0.0055631	0.00484178	0.0746416	0.0689293	0.0685354	0.076873	0.0232826	0.0339224	0.0233966	0.0342201	0.00812359	0.00924144	0.00773469	0.00811349	0.0361596	0.0311522	0.0318629	0.0328849	0.0197151	0.0164711	0.0165509	0.0193503	0.00875688	0.00986332	0.00780732	0.00890251	0.111454	0.113513	0.117708	0.103962	0.0687788	0.0815768	0.0832458	0.0819026	0.0101072	0.00914626	0.00774816	0.0106394
SAOUHSC_01009	13	0.00139755	0.00222869	0.00261605	0.00132018	0.00120093	0.000947722	0.00135955	0.000822596	0.00127451	0.00174022	0.00150121	0.00119626	0.0261722	0.0242947	0.0231063	0.0242247	0.00761541	0.0112701	0.00742448	0.0112484	0.00319201	0.00371409	0.00443941	0.00477675	0.0104789	0.0100495	0.00932631	0.00964589	0.00539233	0.00494488	0.00418732	0.00494773	0.00220244	0.00225897	0.00247649	0.00262175	0.0417213	0.0426123	0.0397295	0.0424565	0.0221338	0.0224488	0.0220694	0.0225815	0.00345482	0.00324042	0.00297663	0.00389006
SAOUHSC_01010	16	0.00452461	0.00630868	0.00744029	0.00344428	0.00440139	0.00503152	0.00377141	0.00429406	0.00521358	0.00426157	0.00433446	0.00386906	0.0708254	0.0645959	0.0650791	0.0599008	0.0222848	0.0337765	0.019507	0.0326973	0.014463	0.010644	0.0113562	0.0120687	0.0310532	0.0320548	0.0292662	0.0303705	0.0175867	0.012523	0.0153188	0.0182303	0.0069151	0.00666051	0.0066861	0.00647391	0.11483	0.126442	0.113626	0.12895	0.0661517	0.079831	0.0777443	0.0696574	0.00800633	0.00940129	0.00963597	0.0110891
SAOUHSC_01011	6	0.019429	0.0372082	0.0392098	0.017152	0.01225	0.0123426	0.0125325	0.0117481	0.0154635	0.021158	0.0176395	0.0199218	0.270754	0.292035	0.317673	0.307969	0.107792	0.149295	0.101035	0.187824	0.0576714	0.0500203	0.0500589	0.0480906	0.250603	0.2299	0.219229	0.207721	0.122247	0.115531	0.111709	0.114911	0.0440069	0.0461698	0.040839	0.0417049	0.572708	0.536038	0.613457	0.524476	0.389693	0.374884	0.425224	0.422876	0.0593907	0.0612225	0.060603	0.0798888
SAOUHSC_01012	11	0.00318367	0.0072345	0.00692244	0.00297925	0.00155599	0.00131162	0.00180144	0.00218625	0.00290037	0.00315667	0.00269513	0.00322308	0.0714853	0.0621818	0.064514	0.0644613	0.0236338	0.0333618	0.0214801	0.039022	0.00827185	0.00828672	0.00786939	0.00795405	0.0403281	0.0374506	0.0353859	0.036999	0.0201016	0.0166987	0.0167118	0.0189976	0.00642115	0.00647067	0.00636821	0.00666497	0.11221	0.116818	0.106593	0.112287	0.0687425	0.0772054	0.0761837	0.0777071	0.0103978	0.00978697	0.00988169	0.0107527
SAOUHSC_01013	41	0.00359203	0.00641569	0.00677028	0.00313631	0.0026011	0.00340634	0.00260152	0.00288556	0.00354956	0.00328397	0.00304335	0.003051	0.0740134	0.068057	0.0670285	0.0681792	0.0250452	0.0365566	0.0243705	0.0380488	0.0126239	0.0105254	0.0111498	0.0108757	0.0433147	0.0450706	0.0396109	0.0405674	0.0231471	0.0191954	0.0201726	0.0232196	0.00761365	0.00818627	0.00696918	0.00775572	0.134342	0.144112	0.134786	0.156142	0.0800629	0.0836987	0.0872503	0.083382	0.0114495	0.0120257	0.0118344	0.0141699
SAOUHSC_01014	12	0.00262816	0.00484299	0.00402681	0.00186231	0.00342036	0.00207794	0.00394793	0.00485541	0.00268403	0.00274802	0.00411556	0.0039317	0.0267786	0.0271975	0.0303374	0.0297566	0.0103862	0.0176242	0.0090851	0.0212352	0.00255974	0.00302971	0.00323411	0.00320259	0.0187516	0.0203869	0.0171388	0.0142408	0.00886789	0.00696115	0.0105294	0.0128038	0.00303067	0.00317625	0.00292075	0.00483178	0.0443292	0.0466446	0.0483268	0.0354072	0.033292	0.0375082	0.0269114	0.0369064	0.00429216	0.00445877	0.00675144	0.00442004
SAOUHSC_01015	15	0.00299435	0.00510578	0.00540981	0.00231613	0.00279941	0.0026578	0.00217017	0.00263603	0.0030787	0.00273585	0.00292221	0.00319647	0.0598786	0.0608001	0.0640479	0.061257	0.0221277	0.0333369	0.0208715	0.0372567	0.00541903	0.00584514	0.00675911	0.00632505	0.0389833	0.0366765	0.0330563	0.0293506	0.0188741	0.0151061	0.0164829	0.0178488	0.00654845	0.0069235	0.00645558	0.00664776	0.106808	0.108891	0.11154	0.106167	0.073876	0.0789798	0.0830129	0.0821934	0.00811359	0.00698549	0.0076351	0.00852781
SAOUHSC_01016	8	0.0028978	0.0043546	0.00446406	0.00471726	0.00336419	0.0031629	0.00281757	0.00163985	0.0022306	0.00301897	0.0050913	0.00289205	0.0333106	0.0294789	0.0295223	0.0295501	0.0118326	0.0162445	0.0108157	0.0155194	0.00590493	0.00525347	0.00558006	0.0064503	0.0155459	0.015081	0.0152675	0.0145133	0.0088139	0.00750932	0.00875415	0.0086658	0.00408439	0.0038816	0.00331465	0.00438197	0.0571765	0.0597729	0.0522035	0.058293	0.0330337	0.0349518	0.0365012	0.0351647	0.00511452	0.00466923	0.005303	0.00513849
SAOUHSC_01017	24	0.00809428	0.0119193	0.011875	0.00663597	0.0073693	0.00739849	0.00626977	0.00678659	0.00826375	0.00768472	0.00681952	0.00678894	0.139524	0.132598	0.127318	0.129212	0.0473056	0.0806445	0.042627	0.073641	0.0274026	0.0203069	0.0206383	0.0214542	0.0769924	0.0761458	0.0692539	0.0762649	0.0466009	0.0394625	0.037673	0.0496701	0.0144064	0.0153604	0.0143913	0.0146232	0.203705	0.236405	0.212931	0.243596	0.152645	0.193398	0.175683	0.156038	0.0187905	0.0187677	0.0213522	0.0241902
SAOUHSC_01018	14	0.00390846	0.00559296	0.00611861	0.00352407	0.00356979	0.00402441	0.00339059	0.00372672	0.00310715	0.00389583	0.00371258	0.00366292	0.0507407	0.0485318	0.0490163	0.0482263	0.0178016	0.0290623	0.0169498	0.0282253	0.00962101	0.00896187	0.00855402	0.00898041	0.0306616	0.0308162	0.027712	0.0282865	0.0180706	0.0143569	0.0144435	0.0177742	0.00511046	0.00618428	0.00578355	0.00592731	0.0804646	0.0870304	0.0830765	0.0949044	0.052301	0.0594199	0.0581718	0.0538116	0.00696815	0.00760307	0.00817782	0.00959924
SAOUHSC_01021	7	0.000761589	0.000614743	0.000555153	0.000796189	0.000624832	0.000491455	0.00065702	0.000502923	0.000638653	0.000717605	0.000534677	0.000767456	0.000332182	0.000363091	0.000317111	0.000354333	0.000255442	0.000308978	0.000294077	0.000404502	0.00025593	0.00034577	0.000411301	0.000351511	0.000673164	0.000575493	0.00084413	0.000706961	0.000655443	0.000645763	0.000608006	0.000706957	0.000669289	0.000783222	0.000786607	0.000717255	0.000324844	0.000275266	0.000332927	0.000249367	0.000368816	0.000294535	0.000413588	0.000363082	0.000360662	0.000421247	0.000285594	0.000228167
SAOUHSC_01024	2	0.0471774	0.0318914	0.0181183	0.0372681	0.0434322	0.0330304	0.0413184	0.0022587	0.00154248	0.0131251	0.00143942	0.0133872	0.114682	0.135617	0.128304	0.120705	0.135539	0.137156	0.119235	0.038096	0.0526194	0.0575131	0.030986	0.0417122	0.035986	0.029684	0.00148737	0.0256993	0.0310533	0.0085182	0.00170594	0.00233966	0.0240992	0.018349	0.0231197	0.0121936	0.109629	0.114394	0.0571714	0.157587	0.0944326	0.0576207	0.0545555	0.0697798	0.0669052	0.057188	0.0672728	0.0616691
SAOUHSC_01025	4	0.00304331	0.00301608	0.00282399	0.00334618	0.00362792	0.00351252	0.00431181	0.00332244	0.00355304	0.00294203	0.00258612	0.00259192	0.0024795	0.00282929	0.00265598	0.0026259	0.00359525	0.00389675	0.00377686	0.00345403	0.00278248	0.00275831	0.00286398	0.00259913	0.00207787	0.00222186	0.00256901	0.00251742	0.00331786	0.00330475	0.00343812	0.0029905	0.00240587	0.00265093	0.00324685	0.00317786	0.00242779	0.0020718	0.00138633	0.00197659	0.00291913	0.00207701	0.00247758	0.00210532	0.00241005	0.00243385	0.00255786	0.00191289
SAOUHSC_01026	11	0.0202392	0.0188715	0.0198921	0.0198219	0.0193486	0.0192742	0.0192457	0.0191852	0.0189817	0.0192007	0.0185533	0.0182698	0.0177232	0.0161174	0.0170974	0.0159241	0.0183423	0.0179204	0.0176462	0.0186857	0.019065	0.0174903	0.0194068	0.01912	0.021878	0.0218062	0.0204357	0.0214985	0.0207302	0.0205016	0.0215801	0.0227487	0.0217174	0.0215717	0.0206016	0.0203299	0.0174296	0.0186846	0.0184114	0.0172868	0.0177644	0.0184531	0.0181446	0.0180812	0.0240861	0.0232013	0.0249327	0.0241942
SAOUHSC_01027	11	0.0362087	0.0355904	0.0344169	0.0317292	0.0418248	0.046547	0.0404049	0.0422658	0.02733	0.0248676	0.0258937	0.0261679	0.0740243	0.0733699	0.0760466	0.082715	0.0833724	0.0785029	0.0782876	0.0779047	0.0512311	0.0460003	0.0408801	0.0438247	0.039818	0.060236	0.0501108	0.04468	0.0552155	0.0550283	0.0493597	0.0562932	0.0370027	0.0349463	0.0355302	0.0354611	0.100373	0.121214	0.0810518	0.109006	0.0676508	0.0787924	0.0643494	0.0623721	0.102838	0.0800595	0.0996933	0.115661
SAOUHSC_01028	8	1.25314	1.10983	1.1547	1.0825	1.05832	1.0339	1.174	1.26879	0.673761	0.934279	1.34954	1.06692	1.05254	1.54827	1.30248	1.44938	1.09491	1.02056	1.3404	0.986491	0.934715	1.28136	0.8985	1.31542	0.932831	0.867844	1.14235	0.946373	0.996079	1.01169	1.06692	1.02814	1.80194	1.18387	1.12787	1.29795	0.820295	0.795279	0.824299	0.777636	1.20132	1.27414	1.0663	1.12804	0.837827	0.658331	0.650272	0.725967
SAOUHSC_01029	31	0.410812	0.394879	0.414203	0.407522	0.347249	0.383597	0.378423	0.354302	0.418444	0.384309	0.434213	0.390638	0.195349	0.270199	0.247919	0.294826	0.218037	0.229217	0.199818	0.232382	0.212843	0.263042	0.221305	0.262556	0.328048	0.355188	0.31885	0.314722	0.293261	0.29719	0.291156	0.317228	0.356738	0.374021	0.38515	0.38076	0.190179	0.199642	0.198339	0.183287	0.237223	0.279083	0.241895	0.230764	0.28116	0.256479	0.285632	0.254541
SAOUHSC_01030	2	0.0317485	0.0261851	0.0170383	0.000796811	0.0103237	0.0147293	0.0174614	0.00083485	0.0158817	0.0144605	0.00597129	0.0195615	0.0139211	0.0143319	0.0180129	0.0196158	0.016376	0.0142307	0.0147811	0.0151055	0.0106635	0.0146695	0.0101898	0.0116998	0.0161882	0.00776726	0.0286448	0.02169	0.00541475	0.0108982	0.0123408	0.000799457	0.0169635	0.0137169	0.00104074	0.00616552	0.00501156	0.0119764	0.0138159	0.00345232	0.0168832	0.000812289	0.00879635	0.0137423	0.00505732	0.000430405	0.000664669	0.000631838
SAOUHSC_01031	5	0.00621722	0.00633867	0.00618141	0.00728878	0.0222342	0.0178484	0.0197673	0.0200497	0.0190502	0.0161679	0.0139067	0.0166821	0.00137672	0.0015551	0.00145731	0.00151149	0.00544813	0.00552613	0.00545321	0.00535231	0.00413765	0.00458839	0.00519962	0.00520173	0.00253055	0.00254106	0.00271389	0.00198206	0.00738016	0.00882102	0.0097308	0.00804395	0.0105739	0.00966184	0.0102027	0.0103608	0.00115043	0.00115288	0.00149146	0.00122179	0.00500659	0.00522328	0.00500072	0.0041845	0.0041679	0.00406234	0.00377124	0.00483244
SAOUHSC_01032	4	0.00772703	0.00660842	0.00684325	0.00770174	0.0241313	0.0293041	0.022623	0.0229689	0.0230324	0.0195159	0.0186262	0.016728	0.00178682	0.00193222	0.00187702	0.0017787	0.00577829	0.00592836	0.00562782	0.00552907	0.006426	0.00490398	0.00553189	0.00563443	0.00205208	0.00186353	0.00221493	0.00174687	0.00747387	0.00871165	0.00896419	0.00895709	0.0115947	0.00929813	0.00947649	0.00965463	0.000833902	0.000901135	0.0010601	0.00135053	0.00412645	0.00470381	0.00414023	0.00323277	0.00384636	0.00321789	0.00530151	0.00497658
SAOUHSC_01034	8	0.0197141	0.0197796	0.0196503	0.0213062	0.0339886	0.0350216	0.0356969	0.0352398	0.0307287	0.0335572	0.033691	0.0324323	0.00925907	0.00983358	0.0102259	0.0104295	0.019168	0.0181442	0.0181339	0.0182184	0.017488	0.0186835	0.0226642	0.0218492	0.0196277	0.0195452	0.0188466	0.0177806	0.0233275	0.0244468	0.0274733	0.0241947	0.0257181	0.0254307	0.0257378	0.0259769	0.0106123	0.00978848	0.0118933	0.0102924	0.0165577	0.0154941	0.0170434	0.0154019	0.0186901	0.0176182	0.0177432	0.0180002
SAOUHSC_01035	20	0.0826642	0.0878148	0.084848	0.0893518	0.0790623	0.0807799	0.0756477	0.0793845	0.0951729	0.0836449	0.0856189	0.0778579	0.061046	0.0628855	0.0587334	0.0648641	0.0606585	0.0598676	0.0595064	0.0609166	0.0793652	0.0747333	0.0756543	0.0796279	0.0639027	0.0702795	0.0629082	0.0613927	0.0606465	0.0598137	0.0592897	0.0607605	0.0628884	0.0639635	0.0645955	0.0655414	0.0589638	0.0631875	0.0631634	0.0615603	0.0583879	0.0624962	0.0637258	0.063027	0.0863949	0.0837126	0.0925199	0.0972129
SAOUHSC_01036	6	0.203007	0.183098	0.216083	0.212935	0.153449	0.160732	0.184583	0.19189	0.221618	0.232994	0.208331	0.214609	0.147447	0.168548	0.130563	0.152161	0.13504	0.123168	0.121351	0.136732	0.100823	0.14379	0.114025	0.129707	0.182427	0.189029	0.166125	0.171013	0.160202	0.156614	0.173522	0.154181	0.178437	0.172522	0.173177	0.175992	0.131743	0.143818	0.145778	0.131377	0.136263	0.144402	0.148681	0.154157	0.16613	0.142336	0.146021	0.166072
SAOUHSC_01038	9	0.0590501	0.0498017	0.0513177	0.0505359	0.0713046	0.0659865	0.0669631	0.0648671	0.051655	0.0465485	0.0449263	0.040159	0.0253303	0.0267844	0.0257802	0.0241573	0.0345239	0.0344517	0.0333829	0.0288232	0.0185346	0.0191882	0.0168679	0.0154048	0.0415723	0.0439687	0.0431262	0.048133	0.056775	0.056217	0.064235	0.0578852	0.0421666	0.0341616	0.0348822	0.0377063	0.0203473	0.0215424	0.0174927	0.0168797	0.0380776	0.0392216	0.0396147	0.0331684	0.0166589	0.016909	0.0106382	0.0133607
SAOUHSC_01039	10	0.0537505	0.122564	0.0709069	0.0523765	0.200452	0.309041	0.202943	0.0248152	0.112667	0.0368465	0.045446	0.0343467	0.0163328	0.024069	0.0516477	0.155579	0.058771	0.26539	0.0328811	0.132773	1.18423	0.038024	0.0385212	0.0358911	0.0223849	0.0658423	0.0520395	0.0806162	0.172636	0.08011	0.0228596	0.0928966	0.0931752	0.071088	0.0760724	0.0751518	0.100773	0.0217845	0.00936242	0.033292	0.043535	0.0407774	0.0474945	0.0246588	0.0413258	0.0614298	0.0694674	0.111984
SAOUHSC_01040	17	0.301814	0.272364	0.292896	0.282331	0.265528	0.252789	0.268258	0.235156	0.226033	0.262853	0.275166	0.234475	0.158808	0.194974	0.180166	0.216671	0.171173	0.197851	0.157578	0.191447	0.182405	0.17044	0.158365	0.16714	0.293966	0.312784	0.289733	0.286718	0.278935	0.267558	0.273412	0.348342	0.192479	0.166918	0.185308	0.1914	0.251096	0.275422	0.22985	0.2273	0.254365	0.348472	0.278713	0.24141	0.175025	0.175902	0.194389	0.170316
SAOUHSC_01041	16	0.67271	0.697434	0.710576	0.638474	0.652643	0.515938	0.645808	0.55439	0.639698	0.65135	0.616448	0.590989	0.430575	0.462488	0.433859	0.460966	0.376366	0.441267	0.381274	0.420572	0.399608	0.408409	0.3591	0.375246	0.779122	0.782588	0.754892	0.742112	0.686799	0.709206	0.726503	0.710377	0.471671	0.467134	0.460244	0.468067	0.628034	0.633043	0.652772	0.553032	0.625139	0.716642	0.64994	0.662619	0.462182	0.41839	0.437952	0.397114
SAOUHSC_01042	19	0.529428	0.565365	0.51981	0.504574	0.492258	0.500199	0.543502	0.488072	0.48417	0.537665	0.491124	0.523499	0.322813	0.381175	0.335549	0.347417	0.361586	0.404375	0.311883	0.372137	0.29209	0.319041	0.28302	0.286705	0.537626	0.533946	0.538815	0.525735	0.527767	0.513186	0.531682	0.582068	0.386138	0.334495	0.340876	0.378176	0.430717	0.466591	0.446916	0.411978	0.472025	0.620691	0.504064	0.440324	0.374815	0.314232	0.366808	0.260663
SAOUHSC_01043	22	0.565559	0.56854	0.629767	0.58133	0.470095	0.466735	0.479596	0.494984	0.569206	0.528338	0.546112	0.570933	0.414987	0.473505	0.441501	0.489128	0.398424	0.424392	0.393642	0.443679	0.352403	0.36141	0.336631	0.375755	0.536436	0.565362	0.51603	0.51984	0.468993	0.438602	0.447525	0.507945	0.401769	0.36589	0.382872	0.365966	0.504545	0.502993	0.501784	0.485835	0.490015	0.597196	0.540428	0.514521	0.385187	0.39171	0.404803	0.415147
SAOUHSC_01044	2	0.000884965	0.000889628	0.000538526	0.00106694	0.00097803	0.00127419	0.000751983	0.000683951	0.000801752	0.00116352	0.000352978	0.000452181	0.00101481	0.000774576	0.00053822	0.000871137	4.14977e-05	0.0010123	0.000351296	0.000368445	0.000530753	0.000214873	0.000533994	0.000410947	0.000839859	0.000609555	0.0013211	0.000982958	0.00151696	0.00148542	0.000917109	0.00119064	0.00119003	0.00108303	0.000494275	0.00116282	0.000616949	0.00106286	0.000449297	4.91144e-05	0.000605177	0.000855916	0.000693393	0.000831479	0.00056353	0.000518819	0.000545498	4.19521e-05
SAOUHSC_01045	3	0.00382217	0.00294434	0.00416231	0.00420822	0.003897	0.0035027	0.00405226	0.00342284	0.00329222	0.00441839	0.00331308	0.00399937	0.00185624	0.0016602	0.00161337	0.00183434	0.00144284	0.00177942	0.00140195	0.00189571	0.00182214	0.00162167	0.00217607	0.00194033	0.00294829	0.00324761	0.00321506	0.00352035	0.00351913	0.00352935	0.00356573	0.00394155	0.00325165	0.00331053	0.00323363	0.00327107	0.0019795	0.00226605	0.00202017	0.00196667	0.00177671	0.00216582	0.00205049	0.00242983	0.0015678	0.00149574	0.00163841	0.00172697
SAOUHSC_01046	11	0.00843641	0.00651564	0.00709094	0.00834728	0.0078255	0.00668468	0.00827495	0.00695111	0.00719968	0.00842043	0.00764294	0.00780446	0.00335205	0.00344342	0.00347676	0.00271596	0.00264215	0.00305247	0.00300198	0.0033355	0.00390396	0.00336104	0.00330731	0.00369352	0.00803153	0.00790065	0.00857752	0.00800175	0.00763226	0.00743525	0.00764069	0.00789107	0.00781106	0.00803084	0.00805441	0.00767421	0.00426695	0.00386049	0.0045365	0.00407088	0.00408313	0.00373133	0.00391254	0.00450303	0.00365145	0.00336476	0.00345312	0.0026819
SAOUHSC_01047	2	0.00117395	0.000873933	0.0011688	0.000991226	0.00124873	0.00127156	0.00127222	0.00114499	0.00130882	0.00134461	0.00154426	0.00111699	0.00121369	0.000675856	0.000841053	8.54716e-06	0.000583468	0.000668993	0.000882659	0.000819854	0.000905126	0.000708481	0.000476731	0.000514169	0.00134073	0.00158116	0.00133091	0.00149645	0.00150819	0.00141137	0.0014013	0.00159474	0.001539	0.00136155	0.00154493	0.00149128	0.00108974	0.000814151	0.0012677	0.00156743	0.00184117	0.00127632	0.00194883	0.00121932	0.000503346	0.000738979	0.000913348	0.0008509
SAOUHSC_01049	12	0.00485695	0.00370189	0.00394206	0.00446757	0.00442677	0.00405456	0.00440999	0.00412133	0.00475534	0.0045449	0.00391093	0.00413	0.00225297	0.00170711	0.00201263	0.00189828	0.00186635	0.00200967	0.00212781	0.00202411	0.00213078	0.00182039	0.00204177	0.00203999	0.00338475	0.00349448	0.00346758	0.00375414	0.00353772	0.00350825	0.00351899	0.00405542	0.00390237	0.00348382	0.00340222	0.00354147	0.00226575	0.00234947	0.00211046	0.00208975	0.00216118	0.00182649	0.00239618	0.0021089	0.00180831	0.00156816	0.00150527	0.00126847
SAOUHSC_01050	9	0.0875638	0.0853604	0.0881109	0.0871021	0.081036	0.0982581	0.0847442	0.0843164	0.0870841	0.0793537	0.081516	0.0674515	0.0410823	0.048653	0.0381839	0.0460914	0.0568446	0.0595368	0.0499548	0.0534955	0.0844729	0.0702818	0.0688656	0.0689561	0.0473438	0.0529081	0.0463467	0.0521075	0.052863	0.0499452	0.0454892	0.055913	0.0410313	0.0430365	0.0407717	0.0393548	0.0209416	0.0207728	0.0163945	0.0212953	0.0319896	0.0405597	0.0314706	0.0314317	0.0353516	0.0307814	0.0425013	0.0395311
SAOUHSC_01054	7	0.0674563	0.0736331	0.0805493	0.0760971	0.0776862	0.0824139	0.0672496	0.0836687	0.0756906	0.0671625	0.0705567	0.0717085	0.084604	0.0771531	0.0885567	0.0812743	0.0840364	0.0775879	0.0883908	0.0845835	0.090538	0.0681825	0.074883	0.0780169	0.0645849	0.0669685	0.0601129	0.0680316	0.0630219	0.0672411	0.0693014	0.0731442	0.06905	0.0675953	0.0650195	0.0638883	0.0558564	0.0629678	0.0569614	0.0696015	0.068661	0.0787023	0.0762293	0.0597343	0.0744326	0.0813518	0.0889991	0.0740296
SAOUHSC_01055	9	0.0178592	0.0178347	0.0180762	0.0164832	0.0184187	0.0205979	0.0196509	0.0195858	0.0172234	0.0191117	0.0190754	0.0193968	0.0249768	0.025915	0.0250901	0.0263157	0.0245267	0.0264973	0.0259529	0.0252659	0.0182325	0.0251051	0.0239054	0.0240946	0.0211762	0.0238069	0.0225167	0.0224724	0.024876	0.0241455	0.0247368	0.0266137	0.0219304	0.0204093	0.0217656	0.0229453	0.0269209	0.0285348	0.0294963	0.0291158	0.0279614	0.0311305	0.0288802	0.0300151	0.0253013	0.0243054	0.0236876	0.0236162
SAOUHSC_01058	27	0.144732	0.152548	0.150853	0.167461	0.127028	0.125976	0.141356	0.128415	0.123842	0.140337	0.14311	0.144527	0.0551837	0.055381	0.0527996	0.0554541	0.0525679	0.0532741	0.0540196	0.0545591	0.0554997	0.0557351	0.0550547	0.0612499	0.0954831	0.0977115	0.0982766	0.100677	0.0869509	0.0843479	0.0891617	0.0828924	0.0853914	0.0869025	0.0927432	0.0916246	0.0520651	0.0518107	0.0524685	0.0538528	0.052473	0.0556063	0.0546495	0.0535133	0.0404325	0.0443222	0.0425224	0.0435685
SAOUHSC_01061	8	0.0300498	0.0378199	0.0357855	0.0286694	0.0282366	0.0347488	0.0312084	0.0285664	0.0301688	0.0253862	0.0290314	0.0325812	0.0392556	0.041941	0.040761	0.0478056	0.0322941	0.0299863	0.0341266	0.0281295	0.0189656	0.0352119	0.0268791	0.0380262	0.0322803	0.0278085	0.0323232	0.0293722	0.0296286	0.0289423	0.0299984	0.0253655	0.0207903	0.0196225	0.0228107	0.0237702	0.0376338	0.0347634	0.0370332	0.0380543	0.0280636	0.0129574	0.0305944	0.0291321	0.0166721	0.0168201	0.0205982	0.0147475
SAOUHSC_01062	5	0.0013873	0.00132215	0.00205369	0.00123711	0.0238078	0.0223363	0.0192198	0.0223825	0.0020326	0.00216129	0.00185441	0.00180458	0.00296442	0.00172243	0.00150536	0.00237615	0.0154199	0.0107699	0.0139933	0.0140448	0.00300604	0.00235573	0.00214956	0.0026408	0.00183429	0.00160701	0.00183166	0.001994	0.0183508	0.0199334	0.0212089	0.0142544	0.00191306	0.00215588	0.00217341	0.0030389	0.00126192	0.00171062	0.00292816	0.00129919	0.0152586	0.0160345	0.0146493	0.0135805	0.00476552	0.00346384	0.00375742	0.0043366
SAOUHSC_01063	3	0.00400499	0.00469569	0.00475861	0.00519248	0.00361908	0.00401535	0.00425879	0.00345794	0.00378964	0.00371448	0.00417591	0.00401907	0.00196766	0.00240556	0.00237126	0.00254809	0.00292273	0.00266113	0.00259688	0.00297337	0.0015853	0.00231231	0.00237407	0.00249643	0.00221016	0.00264349	0.00244857	0.00261501	0.00272783	0.00272273	0.00256812	0.00265173	0.00163299	0.00251587	0.00275346	0.00245252	0.00157843	0.00105944	0.00129813	0.00157029	0.0019962	0.00205899	0.00191446	0.00151666	0.00151881	0.00140294	0.00156279	0.00227391
SAOUHSC_01064	60	0.00919033	0.00997814	0.0101099	0.00959825	0.0099026	0.00955437	0.0101518	0.0101356	0.00900284	0.0110942	0.00894694	0.0113192	0.0377488	0.0343786	0.0344752	0.0317573	0.0369036	0.0411606	0.0355141	0.0410521	0.0170663	0.0153217	0.0174094	0.0151975	0.0338993	0.0345915	0.0342307	0.0342626	0.0369221	0.0379112	0.0380869	0.0368015	0.0293116	0.0319927	0.0317051	0.0302495	0.0417242	0.0448978	0.0412066	0.0394322	0.0645324	0.0654214	0.068859	0.0629635	0.0343408	0.0318434	0.033342	0.0319528
SAOUHSC_01065	2	0.00118249	0.00187674	0.00247465	0.00204985	9.75562e-05	0.00281714	0.00138307	0.00199499	0.000106733	0.00281359	0.00323815	0.00299763	0.0017968	0.00182937	0.0036991	0.00424845	0.00245397	0.00182016	0.00274426	0.00141919	8.10734e-05	0.00323187	0.00117143	0.0020568	0.00341421	5.91173e-05	0.00267289	0.00248153	0.00258933	0.00177017	0.00372528	0.0020326	0.00238765	0.00257306	0.00546229	0.00508517	0.00281336	0.00526578	0.00507878	0.0035607	0.00335938	0.00341353	0.00208332	0.0022481	9.97522e-05	0.00786625	0.00465248	0.00228302
SAOUHSC_01066	2	0.00571692	0.00516889	0.00540333	0.005713	0.00759745	0.00680303	0.00685714	0.00606561	0.00531112	0.00518447	0.00504545	0.0045034	0.00238296	0.0023853	0.00213615	0.00314175	0.00470045	0.00367093	0.00429971	0.00357965	0.00393928	0.00281517	0.00310718	0.003094	0.00551807	0.00436834	0.00475138	0.00518321	0.00658674	0.00693353	0.00703947	0.0074547	0.00465107	0.00471856	0.00411726	0.0044672	0.00180317	0.00273345	0.0020544	0.00125709	0.00274371	0.00133083	0.00293243	0.00288866	0.0017961	0.00275352	0.00124109	0.00217223
SAOUHSC_01069	15	0.0344071	0.0353711	0.0361335	0.0301672	0.0353637	0.0384034	0.0324688	0.0368907	0.0398952	0.0333112	0.0363232	0.0286162	0.0288767	0.0326708	0.0284673	0.0301596	0.0328467	0.0325066	0.0317185	0.0277463	0.0283523	0.0299245	0.028202	0.029131	0.0205741	0.0208849	0.0215852	0.0216211	0.020247	0.0193396	0.0201477	0.0211357	0.0216711	0.0200882	0.0190826	0.019565	0.0153807	0.016234	0.0157957	0.01394	0.0201195	0.0225055	0.0198896	0.0192979	0.0211436	0.0193005	0.0198897	0.0189633
SAOUHSC_01070	4	0.00237667	0.00273468	0.00280255	0.00284122	0.00145424	0.00150383	0.00142363	0.00169088	0.0028176	0.00318692	0.00296613	0.00246742	0.00150007	0.00151335	0.00130524	0.00137441	0.000805477	0.000687937	0.000871499	0.000659963	0.00165559	0.00267077	0.00241297	0.00250881	0.00173372	0.00140617	0.00191806	0.00158357	0.00105982	0.000980974	0.000971788	0.00142052	0.00185723	0.00203902	0.00192068	0.00190871	0.000911867	0.000640274	0.000770689	0.000506541	0.000399986	0.00014477	7.09388e-05	0.000241291	0.00140548	0.0015295	0.00117324	0.00115611
SAOUHSC_01071	17	0.0260264	0.0240328	0.0246638	0.0231619	0.027766	0.0240302	0.025637	0.0265399	0.0244673	0.0214729	0.0225727	0.0210471	0.0202342	0.0187757	0.0177636	0.0188055	0.0193817	0.0211323	0.0199724	0.0221513	0.0191786	0.0181992	0.0179328	0.0183601	0.025305	0.0255397	0.023286	0.0236757	0.024017	0.0252891	0.0242352	0.0248459	0.0221345	0.0204265	0.0202751	0.0201605	0.0177011	0.0182067	0.0186439	0.0167201	0.0186506	0.0206651	0.0170572	0.0187187	0.0183165	0.015508	0.0173823	0.0175866
SAOUHSC_01072	2	0.00279983	0.00292254	0.0027388	0.00328064	0.00309831	0.00211617	0.00323431	0.00215729	0.00180918	0.00278878	0.00286495	0.00345898	0.00130163	0.00142133	0.00116746	0.00103177	0.00054541	0.000450559	0.000865371	0.000957395	0.000891689	0.0011767	0.00136584	0.00173046	0.00214051	0.00228063	0.00269785	0.00216183	0.00214006	0.00237091	0.00223097	0.000898661	0.0019828	0.00155154	0.00270982	0.00236041	0.00126598	0.000994261	0.0015114	0.00107845	0.000938564	0.000324273	0.000712874	0.000810233	0.000619195	0.00128731	2.58722e-05	0.000392671
SAOUHSC_01073	2	0.0015216	0.000699123	0.00116229	0.00133502	0.00218099	0.000497347	0.00177408	0.00148079	0.00240424	0.00160872	0.00120156	0.00116831	0.000842175	0.000426456	0.000640269	0.00081818	0.001077	0.00115583	0.00113818	0.000989414	0.00186415	0.000825802	0.00132988	0.000741889	0.00206183	0.0018368	0.000526084	0.00160474	0.000843851	0.00181094	0.00203937	0.0023221	0.00168751	0.00155292	0.00146054	0.00186104	0.000954661	0.00128763	0.000454049	0.00118491	0.001318	0.00166248	0.0012536	0.00150419	0.00100298	0.00106569	0.00222452	0.00129154
SAOUHSC_01074	5	0.0276495	0.0261124	0.029152	0.02992	0.029148	0.0305754	0.0301297	0.0321019	0.0312549	0.0287467	0.0298977	0.0278346	0.0156481	0.0163638	0.0179637	0.0176918	0.019736	0.0205267	0.0184635	0.0198327	0.0221026	0.0206125	0.0212531	0.0231249	0.028056	0.0270251	0.0253383	0.0259011	0.0267522	0.0256376	0.0272172	0.0272556	0.0296322	0.0281163	0.0304746	0.0293603	0.0205147	0.0199794	0.0211229	0.0203322	0.0228077	0.0199687	0.021661	0.0218562	0.0211268	0.0222179	0.0226966	0.0246863
SAOUHSC_01075	5	0.00800019	0.00807701	0.00784795	0.00765014	0.0089907	0.00730137	0.00823651	0.00848661	0.00774198	0.00769549	0.00744476	0.00769728	0.00398264	0.00455422	0.00446232	0.00489194	0.00393606	0.00443092	0.00438036	0.00413928	0.00338366	0.00436536	0.00372193	0.00401411	0.00665142	0.00717572	0.00606823	0.00616923	0.0054872	0.00641802	0.00639859	0.00692876	0.00583639	0.00611204	0.00616109	0.00665175	0.0041814	0.00395895	0.00436329	0.0039552	0.004859	0.00522575	0.00490133	0.00483106	0.00351675	0.00287269	0.00322159	0.00360007
SAOUHSC_01076	10	0.00248806	0.00219054	0.00219685	0.00197988	0.00164055	0.00217293	0.00210534	0.00211679	0.002209	0.00229383	0.00230523	0.00205251	0.00156697	0.00156341	0.00160249	0.00174108	0.00154699	0.00178227	0.00179062	0.00151592	0.00168522	0.00214919	0.00229814	0.00206745	0.00140458	0.00182574	0.00190555	0.00166631	0.00164174	0.00164826	0.00177732	0.001355	0.00230737	0.00180788	0.00190148	0.00187115	0.00130047	0.00122685	0.00136014	0.0012306	0.00127335	0.000869727	0.00104352	0.00126684	0.00157639	0.00119983	0.000969723	0.00120196
SAOUHSC_01077	9	0.0195342	0.0191922	0.0180877	0.0200969	0.0168435	0.0175365	0.0204702	0.0152674	0.0108282	0.0179975	0.0164034	0.0191098	0.0068436	0.00955354	0.0105294	0.0112985	0.00980585	0.00856557	0.00876374	0.0088607	0.00737021	0.0111217	0.0101266	0.0113608	0.0122967	0.0111383	0.0124621	0.0121109	0.0127238	0.0126248	0.0132077	0.0118776	0.00906117	0.0109532	0.0127156	0.0142866	0.00781627	0.00555261	0.00790156	0.00579807	0.00960828	0.0077217	0.00833563	0.00930093	0.00718183	0.00854713	0.00572033	0.0052459
SAOUHSC_01078	2	0.0393537	0.0190964	0.0162692	0.0187963	0.042704	0.0656995	0.0257712	0.0251545	0.0199704	0.0241645	0.0147323	0.0111697	0.00580287	0.0128176	0.0120195	0.0236836	0.0116497	0.0225346	0.00626336	0.00595802	0.0171316	0.0080823	0.0104321	0.0051813	0.0156064	0.0183019	0.0260776	0.0258859	0.0474885	0.0252506	0.00355054	0.0612052	0.0153407	0.0138942	0.0219321	0.0341596	0.013122	0.0199162	0.00542022	0.0117648	0.00803881	0.0438681	0.0173102	0.00592429	0.0149138	0.0110393	0.0139076	0.000918682
SAOUHSC_01079	22	0.000129751	0.000403157	0.000185349	0.000106789	0.000204398	0.000383098	0.000231464	0.000340763	0.000108694	0.000129107	0.000125744	0.000191647	0.000105889	0.000136734	0.000136578	0.000189926	0.000520303	0.000470884	0.000672216	0.000368206	0.000104627	0.000114752	0.000134115	0.000150739	8.94549e-05	0.000133403	0.000174636	0.000145737	0.00441126	0.0112574	0.00414534	0.00462235	0.00018266	0.000116302	6.35056e-05	0.000206683	0.000168157	7.71444e-05	5.49138e-05	6.28581e-05	0.0129675	0.00556209	0.00221439	0.00458023	0.000120461	0.000124575	6.7885e-05	8.2755e-05
SAOUHSC_01081	9	0.000660569	0.000629517	0.00104471	0.00116451	0.00234316	0.00249392	0.00198091	0.00237302	0.00105945	0.00106416	0.00105012	0.000980816	0.000829324	0.000925943	0.000697415	0.000639707	0.00772015	0.00634203	0.00861371	0.00627837	0.0012611	0.00112063	0.000827361	0.000950878	0.00191465	0.00210116	0.00191567	0.00234101	0.0259168	0.0346148	0.0336848	0.0320537	0.00135387	0.00135787	0.00127414	0.00122704	0.000549014	0.00100303	0.000832344	0.000946987	0.0354637	0.0392225	0.0259158	0.0354538	0.000622408	0.000986189	0.000668923	0.000993521
SAOUHSC_01082	6	0.000485687	0.000410166	0.000323253	0.00053898	0.00143846	0.0013553	0.00175429	0.00136144	0.000432149	0.000446415	0.000275199	0.000406839	0.000525817	0.000343546	0.00107233	0.000510208	0.00301321	0.00222238	0.00257799	0.00205697	0.000344311	0.000437081	0.000324188	0.00036663	0.000519183	0.000375678	0.000778974	0.00121365	0.0221743	0.0295597	0.0200674	0.0216075	0.000967663	0.000753264	0.000467264	0.000284421	0.000465697	0.000616135	0.000223811	0.000615416	0.00817641	0.0091623	0.00761289	0.00765578	0.00033305	0.000423713	0.000159783	8.56223e-05
SAOUHSC_01084	6	5.39351e-05	0.000103612	0.000157877	8.74156e-05	0.000109314	8.1925e-05	0.000164195	0.000100619	1.13566e-05	9.55505e-05	8.3496e-05	3.01753e-05	6.71003e-05	0.000173442	7.06455e-05	1.22986e-05	4.57576e-05	7.39237e-05	4.81683e-05	0.000163383	6.13706e-05	4.85974e-05	5.80123e-05	4.70691e-05	7.94818e-05	6.75643e-05	2.70475e-05	0.000109549	0.000972935	0.00133413	0.00119848	0.00132763	8.99718e-05	9.62176e-05	6.84062e-05	0.000100908	3.55914e-05	0.00012182	1.076e-05	1.61103e-05	0.000275383	0.000380501	0.000511186	0.000264044	4.90087e-05	4.94364e-05	4.62233e-06	2.56541e-05
SAOUHSC_01085	16	0.000602748	0.000704994	0.000810135	0.000628166	0.00137292	0.000927966	0.00137099	0.00111953	0.000419783	0.000832421	0.000619884	0.000821573	0.000383323	0.000482512	0.000603109	0.000369687	0.00574753	0.00679003	0.00658694	0.00544551	0.000511612	0.000382006	0.000561414	0.000564019	0.000672317	0.000710689	0.000707182	0.000698166	0.017173	0.0176856	0.015449	0.0172172	0.000736595	0.000913529	0.000673481	0.000666347	0.000669842	0.000764212	0.000611619	0.000282678	0.0256719	0.0258243	0.0274805	0.0301963	0.000425513	0.000403645	0.00054631	0.000436892
SAOUHSC_01088	5	0.00023815	0.00039078	0.000161797	0.000173553	0.000336835	0.000374231	0.000245213	0.000267752	0.000181148	0.000282787	0.000203066	0.000197607	0.000133579	8.5691e-05	0.000200408	0.00017299	0.000584346	0.000456584	0.000368611	0.000395311	0.00020361	0.00015532	0.000273212	0.000333018	0.000105544	0.000169906	0.000356982	0.000374473	0.000887886	0.00103882	0.00101508	0.000880666	0.000178636	0.000422002	0.000416189	3.48855e-05	0.000164578	0.000144147	0.000138626	0.000119209	0.00110095	0.000723201	0.00107622	0.00108628	0.00016279	0.000135473	9.47375e-05	0.000219768
SAOUHSC_01089	5	0.0272155	0.0248869	0.0298616	0.0465611	0.0606764	0.0819926	0.0986477	0.096083	0.0142761	0.0451914	0.0301722	0.021794	0.0110664	0.0133399	0.0165215	0.0113619	0.0445329	0.0400936	0.0774447	0.0382469	0.0204396	0.01482	0.0104654	0.0118169	0.0591979	0.0747944	0.0362137	0.0391132	0.460038	0.427693	0.591114	0.498623	0.0502553	0.035324	0.0344898	0.0412944	0.0213921	0.0392819	0.0265906	0.00845514	0.0507295	0.0912571	0.049841	0.0393952	0.0231573	0.00873266	0.00449425	0.0144007
SAOUHSC_01091	6	0.0078348	0.00898263	0.00804797	0.00830991	0.00852945	0.0092189	0.00915273	0.00864359	0.00827682	0.0061067	0.00741269	0.00722966	0.00618534	0.00703509	0.00761267	0.0071353	0.00811901	0.00842138	0.00821845	0.00863984	0.00763275	0.00839531	0.0079141	0.00786241	0.00977095	0.0102913	0.00890595	0.00847746	0.00878778	0.0103795	0.0103216	0.0104081	0.00799477	0.00831788	0.00916711	0.00840677	0.0086164	0.00759981	0.00874479	0.00849201	0.00950038	0.00943606	0.00874962	0.0101973	0.00845712	0.00711656	0.00844817	0.00813211
SAOUHSC_01092	9	0.0345592	0.0306653	0.0331145	0.0366892	0.0257171	0.0285811	0.033377	0.0286712	0.0303356	0.0344652	0.031745	0.0352554	0.0190228	0.0171668	0.0164058	0.0161195	0.0179113	0.0176659	0.0154223	0.0194847	0.0106963	0.0139626	0.0133481	0.013952	0.03082	0.0274883	0.0320964	0.0317084	0.031342	0.032496	0.0299362	0.0295899	0.0311813	0.0303142	0.0321832	0.0357129	0.0209121	0.0166224	0.0164711	0.0165245	0.0184423	0.0191302	0.0211912	0.0179828	0.0219454	0.0177046	0.0220422	0.0215443
SAOUHSC_01093	28	0.0433342	0.0435535	0.04241	0.046708	0.0368388	0.0358296	0.0409082	0.0350765	0.0348056	0.0465215	0.0414234	0.0446099	0.0248914	0.023267	0.0231908	0.0227207	0.0212952	0.023164	0.0214559	0.0253809	0.0160309	0.0205734	0.0194125	0.0208754	0.0488267	0.0470622	0.0483897	0.0455095	0.0436347	0.0443683	0.0440537	0.0423875	0.0488196	0.0506439	0.0503842	0.0487002	0.0302745	0.0297546	0.0311773	0.0283074	0.0287156	0.0287142	0.029742	0.0303164	0.0338646	0.0291867	0.032113	0.0320496
SAOUHSC_01095	9	0.00466096	0.00456093	0.00470378	0.00499082	0.00450367	0.00328228	0.00429471	0.00396996	0.00439707	0.00427738	0.00428423	0.0045705	0.00177191	0.00181991	0.00188452	0.00195521	0.00132062	0.00156867	0.00143105	0.00188163	0.00157022	0.00169829	0.00149414	0.0018511	0.00333916	0.00308063	0.00302004	0.00299736	0.0030311	0.00285391	0.00300294	0.00287316	0.00303741	0.003449	0.00316707	0.00300103	0.00160643	0.00157075	0.00164349	0.00177807	0.00171382	0.00173576	0.00177488	0.00169858	0.00137325	0.00136822	0.00161703	0.00144431
SAOUHSC_01098	21	0.0194742	0.0184157	0.0190356	0.0203143	0.0199502	0.0197283	0.0182111	0.0190463	0.0197376	0.0191295	0.0195456	0.0180438	0.0138458	0.0149122	0.0129352	0.0141213	0.00966361	0.0107328	0.0088865	0.0108278	0.00832594	0.0099964	0.00837842	0.00960281	0.0146739	0.0143024	0.0146109	0.0142019	0.0127121	0.0133995	0.0133422	0.0130519	0.013514	0.0135062	0.0146664	0.0155121	0.010928	0.0111039	0.0106411	0.0103801	0.0111777	0.012306	0.011367	0.0110694	0.00863168	0.00780444	0.00901268	0.0094483
SAOUHSC_01099	22	0.0152018	0.0146733	0.0155765	0.0157653	0.0134894	0.0153454	0.0143139	0.0152436	0.0142608	0.0150547	0.0151327	0.0137343	0.0101591	0.0110889	0.0098514	0.011099	0.00858932	0.00866317	0.00822199	0.00824167	0.00866281	0.00907303	0.00881136	0.00942312	0.0111431	0.0108521	0.0110046	0.0107906	0.0097219	0.00929709	0.0103731	0.00997193	0.00967171	0.010542	0.0101268	0.00976025	0.00883575	0.00998985	0.00938671	0.00913548	0.00812952	0.00827575	0.00821513	0.00824696	0.00725761	0.00687375	0.00808463	0.00757133
SAOUHSC_01100	7	0.414421	0.526973	0.44386	0.550616	0.578529	0.616045	0.525454	0.421579	0.432025	0.444431	0.508248	0.407796	0.456861	0.625059	0.445435	0.600899	0.683801	0.530719	0.669651	0.521489	0.597886	0.547637	0.451035	0.569752	0.292296	0.254294	0.318655	0.31724	0.355346	0.329469	0.253893	0.3266	0.341908	0.268549	0.231286	0.253825	0.242103	0.211311	0.197411	0.190832	0.386184	0.473947	0.327246	0.355663	0.269219	0.274712	0.275034	0.234966
SAOUHSC_01102	13	0.000610847	0.000616045	0.000588533	0.000665443	0.000263305	0.000288852	0.000336438	0.000365542	0.000442866	0.000523494	0.000479255	0.000519949	0.000566473	0.000475113	0.000527423	0.000473008	0.00023981	0.000282793	0.000300787	0.000217546	0.000498174	0.00051213	0.000457958	0.000519622	0.000446784	0.000419629	0.000444744	0.000456694	0.00031104	0.000343678	0.000331153	0.000248207	0.000403837	0.000471618	0.0004099	0.000437901	0.000617489	0.000670026	0.000491618	0.00058757	0.000181808	8.86327e-05	0.000159117	0.00028254	0.000542617	0.000458816	0.000426371	0.000482978
SAOUHSC_01104	25	0.007668	0.008001	0.00751791	0.00702959	0.00255324	0.00294287	0.00341525	0.00264161	0.00704214	0.00803385	0.00750363	0.00806852	0.0795762	0.0747291	0.0792562	0.0751205	0.01398	0.016552	0.0147582	0.0184192	0.0256939	0.0347768	0.0319446	0.0336639	0.012946	0.0131986	0.012509	0.0131374	0.00290842	0.00251114	0.00374198	0.00320047	0.00946166	0.0101851	0.00951284	0.00941122	0.114008	0.124394	0.121199	0.118652	0.0122284	0.0107267	0.0123855	0.0140927	0.0509928	0.0504005	0.0526711	0.0417348
SAOUHSC_01105	11	0.00636853	0.00633884	0.00632385	0.00646238	0.000562922	0.00134104	0.00096679	0.00193033	0.00630488	0.0063348	0.00575523	0.00735715	0.0957126	0.0747435	0.0831553	0.0796688	0.0026429	0.00298536	0.00273205	0.00383718	0.031029	0.0338712	0.0286934	0.0348522	0.00678596	0.00806107	0.00776462	0.00878647	0.00113483	0.00125923	0.000853327	0.001962	0.0061751	0.00552349	0.00658389	0.00628539	0.0869222	0.088486	0.0912447	0.0891555	0.00188755	0.00312401	0.00211753	0.00208777	0.0344284	0.0384834	0.0359183	0.0488527
SAOUHSC_01106	17	0.049304	0.0545836	0.0585012	0.0483111	0.0464825	0.0499613	0.0486667	0.0544186	0.048826	0.0519294	0.0524142	0.0459598	0.0371182	0.041371	0.0382796	0.0421521	0.0435675	0.0400268	0.0464433	0.0399686	0.0492921	0.0583158	0.059157	0.0628205	0.0367851	0.0358315	0.0377733	0.0357986	0.0336182	0.0321587	0.0336408	0.0309995	0.0341501	0.0355971	0.034335	0.0356776	0.0250684	0.0270535	0.0275965	0.026546	0.0267891	0.025409	0.0292519	0.0267438	0.0424171	0.0451447	0.0415753	0.0467323
SAOUHSC_01107	8	0.0240378	0.0319534	0.0266733	0.0274629	0.0207444	0.0248564	0.0252207	0.0206969	0.0169578	0.0235865	0.024983	0.022278	0.0161117	0.0205644	0.0173418	0.0214046	0.0229209	0.0196548	0.0217106	0.0201737	0.018016	0.0273446	0.0230368	0.0250836	0.0208378	0.0229471	0.0227934	0.0156351	0.0175723	0.017052	0.0148468	0.0119857	0.0143624	0.0167104	0.0170928	0.0171615	0.0122659	0.0115858	0.0117482	0.00997346	0.0132113	0.0130456	0.0128282	0.0127887	0.0226079	0.0187886	0.020237	0.0169566
SAOUHSC_01108	4	0.00576373	0.00475488	0.00416384	0.00297509	0.00353137	0.0050806	0.0031996	0.00413329	0.00356283	0.00419481	0.00418011	0.00430692	0.0034619	0.00335392	0.00226763	0.00320297	0.00611192	0.0043821	0.00449314	0.00333634	0.00557766	0.00774041	0.00595309	0.00651215	0.00297331	0.00306334	0.00288011	0.00250316	0.00193334	0.00279646	0.00245571	0.00300859	0.00163161	0.00189303	0.00242477	0.00154979	0.00120024	0.00101798	0.00226401	0.00136748	0.00183554	0.00202062	0.00161354	0.0019708	0.0048344	0.0043892	0.00469655	0.00425766
SAOUHSC_01110	3	0.0125858	0.0105762	0.0146083	0.00852543	0.0120896	0.0148893	0.0106152	0.0175542	0.0135712	0.0090687	0.011205	0.0110685	0.0348922	0.036531	0.0300635	0.0239665	0.0600252	0.0545672	0.0777224	0.0458312	0.368519	0.187378	0.276958	0.219471	0.0833273	0.0932147	0.077554	0.0724016	0.0805143	0.0830589	0.0896055	0.104002	0.170229	0.109634	0.100016	0.102166	0.0649022	0.0688937	0.09255	0.0963904	0.1608	0.192025	0.135425	0.124272	0.332136	0.396454	0.444213	0.452632
SAOUHSC_01114	4	0.00170862	0.00182277	0.00307433	0.00173417	0.00310243	0.00287184	0.00266533	0.00230371	0.0036952	0.00184154	0.00359087	0.00257407	0.0103512	0.0128943	0.0118259	0.0116179	0.0301053	0.0286839	0.0373286	0.0255096	0.0969756	0.0544374	0.0633964	0.0676499	0.014385	0.0148655	0.0128133	0.0112885	0.0122433	0.0106004	0.012468	0.0154073	0.0319933	0.022025	0.0212133	0.0220717	0.0137405	0.0146692	0.0181503	0.0188793	0.0681002	0.0572505	0.056982	0.044472	0.0672941	0.0913262	0.106846	0.104913
SAOUHSC_01120	3	0.0138681	0.016376	0.0171319	0.0151014	0.0102373	0.0141456	0.0190365	0.0153218	0.0148381	0.0195113	0.0151413	0.0219028	0.0200997	0.0218405	0.0180484	0.0255403	0.0217127	0.0198159	0.0235916	0.0298864	0.0109556	0.0258097	0.0271472	0.0307668	0.0185481	0.0211024	0.0231018	0.0175323	0.0227242	0.0251066	0.0272941	0.0220536	0.0230936	0.0219819	0.0253337	0.0275097	0.0262786	0.0269025	0.0433447	0.0300621	0.0251298	0.0281507	0.0266961	0.0257253	0.0272191	0.0358277	0.0412815	0.0462846
SAOUHSC_01121	15	0.000286418	0.00050288	0.000639405	0.000335609	0.000469941	0.000457423	0.00036714	0.000302958	0.000281774	0.000482103	0.000202968	0.000487463	0.00161646	0.000777288	0.00103533	0.000832481	0.00051354	0.00107359	0.000477601	0.000521922	0.00208654	0.000479073	0.000705458	0.00095599	0.00025527	0.000379563	0.000488154	0.000320273	0.000327455	0.000356848	0.000465728	0.000220429	0.000428349	0.000375966	0.000393791	0.000353285	0.0032996	0.00323511	0.00946228	0.00391681	0.00961047	0.0120748	0.00804377	0.0092888	0.0162671	0.0165599	0.0208708	0.0225459
SAOUHSC_01123	2	0.00982619	0.00973207	0.00635804	0.00953754	0.00574542	0.00345532	0.00665339	0.0068182	0.00461299	0.00497457	0.00388401	0.0108631	0.000203082	0.00422449	0.0135115	0.0106919	0.00789738	0.00500348	0.00351673	0.00202065	0.0030808	0.00644357	0.00896614	0.0149642	0.0122432	0.0116636	0.0248132	0.0149355	0.00888898	0.0147762	0.006731	0.00519403	0.0103722	0.00586777	0.0148198	0.0170613	0.0340994	0.00642601	0.0506312	0.0117082	0.0164037	0.000287335	0.0111952	0.0106828	0.0122586	0.0250541	0.0199323	0.0228951
SAOUHSC_01125	2	4.11276e-08	1.10929e-06	7.80852e-07	5.2714e-08	1.44813e-08	2.32782e-06	5.53701e-07	1.35856e-06	1.67404e-06	4.77347e-07	5.63342e-08	5.31039e-06	3.44263e-06	2.56316e-05	1.1125e-06	1.15126e-08	6.91443e-07	1.0462e-05	2.44237e-05	1.47143e-05	3.35882e-05	2.35072e-06	1.32777e-05	2.74126e-05	1.01382e-06	8.53494e-07	7.18573e-06	3.10379e-06	3.2679e-06	3.66971e-08	3.7083e-07	7.1237e-08	3.98378e-08	9.52952e-07	1.38331e-07	0	1.32977e-06	7.63684e-06	2.87731e-06	1.35459e-05	1.8742e-06	1.3294e-06	2.35725e-07	2.56613e-06	7.85277e-05	7.74236e-05	2.52768e-05	7.60403e-05
SAOUHSC_01128	11	0.0015503	0.00101962	0.00209463	0.000334523	0.00153159	0.00193182	0.00225736	0.00138914	0.00159477	0.00182711	0.00121767	0.00207948	0.00175672	0.00176774	0.0026204	0.00268635	0.00431786	0.00279556	0.00358676	0.00307636	0.00158082	0.0015172	0.00295643	0.0029385	0.00171162	0.000967426	0.00113403	0.000927149	0.00162537	0.000973498	0.000787206	0.000804967	0.00126673	0.00146997	0.000921037	0.00102808	0.00361454	0.0043398	0.00370428	0.00393044	0.00361805	0.00401655	0.00404353	0.00256813	0.110699	0.0817268	0.0859045	0.102078
SAOUHSC_01129	10	0.00118048	0.000964579	0.000629662	0.000693017	0.000795902	0.00097278	0.00108523	0.00127409	0.000822793	0.000901517	0.00108995	0.000858475	0.00113983	0.00121222	0.00190035	0.00117442	0.0012341	0.00124661	0.00192658	0.00153341	0.000894955	0.00101262	0.000918062	0.0010427	0.000920882	0.000767652	0.000760923	0.00106339	0.000920852	0.0010475	0.000679463	0.000572423	0.000748956	0.000784006	0.00104648	0.000907162	0.00177685	0.00191256	0.00236783	0.0030743	0.00167788	0.00119537	0.00164372	0.00129168	0.0399561	0.0330526	0.0323093	0.0473892
SAOUHSC_01130	3	0.000285475	0.000732178	0.000271132	0.000107986	0.000179556	0.000286644	0.000400944	0.000541385	0.00027433	0.000350146	0.000197422	0.000651921	0.000570157	0.000283939	0.000172654	0.000344439	0.000353898	0.000336107	0.000427984	0.000357941	0.000253519	0.000346347	0.000242375	0.000248048	0.000288945	0.000164211	0.000202444	0.00039549	0.000257419	0.000357461	0.000230231	9.57174e-05	0.000306338	0.00032951	0.000269904	0.000212334	0.000372879	0.00034488	0.000290731	0.000241513	0.000316986	7.58548e-05	0.000407026	0.000321154	0.00196901	0.00135623	0.00182609	0.00241716
SAOUHSC_01134	4	0.00411411	0.00181921	0.00273642	0.00286498	0.0049407	0.00392316	0.00244927	0.00269017	0.00294817	0.00272082	0.00178027	0.0022594	0.00253316	0.00123567	0.0025592	0.00257001	0.0020359	0.00210463	0.00236168	0.00255554	0.0023416	0.00108083	0.00105182	0.00171983	0.00570173	0.00459283	0.0042861	0.00503248	0.00398046	0.00358151	0.00500099	0.007002	0.00422689	0.00378688	0.0031882	0.00366165	0.00406814	0.00497378	0.00577227	0.0032184	0.00185922	0.00814765	0.00282901	0.00281036	0.00243122	0.00251606	0.00173276	0.0041045
SAOUHSC_01135	4	0.00844418	0.00628242	0.00311101	0.00454671	0.00508155	0.00368252	0.00368019	0.00418817	0.00094576	0.00147982	0.00835544	0.00818396	0.0141273	0.00597951	0.0217615	0.013177	0.0178561	0.00880438	0.0103794	0.00488591	0.00745755	0.00636734	0.00585681	0.00631631	0.00534394	0.00528828	0.00605474	0.00249251	0.00615868	0.0030446	0.00431246	0.00438902	0.00366705	0.00174817	0.00247307	0.00312016	0.0796837	0.00815707	0.0101015	0.0159605	0.0746262	0.0741376	0.0392451	0.0365492	0.0096876	0.00532358	0.00765017	0.00525397
SAOUHSC_01136	2	1.9084e-05	0.000439702	0.00036781	0.000458213	4.68784e-05	3.89472e-05	0.00143879	0.000111565	5.48099e-05	3.5519e-05	6.60535e-05	4.10546e-05	0.00611941	0.00273024	0.0134572	0.00136918	0.0024011	0.000783758	0.00109022	0.00205961	0.000674985	0.000507571	0.000298106	0.000693101	3.04955e-05	2.7269e-05	2.48202e-05	2.71124e-05	6.19606e-05	0.000366882	3.19082e-05	6.88764e-05	0.000114292	7.21801e-05	3.7801e-05	0.00101831	0.0155625	0.00102032	0.00412782	0.00424168	0.00501468	0.00349991	0.00249463	0.0182284	0.000611798	0.0016087	0.00156287	0.000353179
SAOUHSC_01137	10	0.0152549	0.0234941	0.0222265	0.0190526	0.0158748	0.0153983	0.0123167	0.0135261	0.015613	0.0156543	0.0160213	0.0143544	0.0155239	0.0175166	0.014156	0.0150377	0.0094495	0.00892333	0.0103881	0.0115065	0.0123514	0.0130716	0.0102744	0.0154463	0.0172663	0.0172722	0.017609	0.0166539	0.014855	0.0127206	0.0122499	0.0126074	0.0113598	0.0105879	0.00988195	0.0106317	0.0138315	0.0132946	0.0142073	0.0152724	0.00880458	0.0103309	0.00955442	0.0102285	0.00683475	0.00844771	0.00861924	0.00815673
SAOUHSC_01138	8	0.0424813	0.049166	0.0470659	0.0387884	0.050532	0.0562933	0.0566012	0.0569644	0.0467611	0.0385569	0.0419737	0.037022	0.30429	0.349729	0.344579	0.351264	0.132454	0.125406	0.120208	0.144318	0.0697875	0.0925514	0.0632248	0.0821788	0.050293	0.0514178	0.0576618	0.0584059	0.0689937	0.0817537	0.0823517	0.0713344	0.0396259	0.0325564	0.0334116	0.0404895	0.432652	0.48394	0.475472	0.444201	0.257562	0.240396	0.278703	0.28213	0.0693399	0.0857315	0.0907581	0.0789412
SAOUHSC_01142	2	0.00277369	0.00292536	0.00306009	0.00117403	0.000347918	0.00320361	0.00270477	0.00318102	0.00167406	0.00257308	0.000857311	0.0024099	0.00339196	0.00300845	0.00326626	0.00313754	0.00262477	0.0018612	0.00281839	0.000992145	0.00235862	0.00288131	0.00256528	0.00263043	0.00221946	0.00090761	0.00175199	0.00227822	0.00296753	0.00247325	0.00274502	0.00262846	0.00229045	0.00226765	0.00217796	0.00220205	0.00308235	0.00300803	0.00332303	0.00288985	0.00205795	0.00297488	0.00314427	0.00138249	0.00270731	0.00304355	0.00297576	0.0040217
SAOUHSC_01143	11	0.0113178	0.00997931	0.0109557	0.0108904	0.0108171	0.0103208	0.0104086	0.0108059	0.0132115	0.0114627	0.0122744	0.0102659	0.00582945	0.00562764	0.00576729	0.00554594	0.00681574	0.00763977	0.00646565	0.00632646	0.010032	0.00894942	0.00908332	0.00956322	0.0114797	0.0138018	0.0119324	0.0124251	0.0127644	0.0124578	0.0126019	0.0144337	0.0126155	0.0139083	0.013263	0.0123302	0.011474	0.0112003	0.0108019	0.0113571	0.0122908	0.0155424	0.0128652	0.0124648	0.0136246	0.0125107	0.0136408	0.0115801
SAOUHSC_01144	5	0.0146186	0.0118044	0.0116703	0.0130916	0.0127165	0.0143134	0.0131263	0.0142978	0.0170125	0.014319	0.0131684	0.0109838	0.004527	0.00492191	0.00358966	0.00408131	0.00737962	0.00620485	0.00554582	0.00502148	0.0120998	0.00967819	0.00928673	0.00787011	0.00782809	0.00791428	0.00775616	0.00902267	0.00840692	0.00867653	0.00783789	0.0110958	0.0113654	0.00899218	0.00876557	0.0103427	0.00267187	0.0038342	0.003148	0.00234979	0.00314928	0.00234879	0.00211548	0.00272232	0.00668933	0.00508922	0.00465003	0.0082408
SAOUHSC_01145	30	0.0217741	0.0201411	0.0210977	0.0217598	0.0208576	0.0204503	0.0204202	0.0213335	0.0226239	0.0223681	0.0215241	0.0210799	0.0136249	0.0127194	0.0120898	0.0129067	0.0125842	0.0141246	0.0123333	0.0134576	0.0156339	0.0137206	0.0139442	0.0147187	0.0097476	0.0103867	0.0104161	0.0111255	0.0102969	0.00969653	0.00950479	0.00975299	0.00992233	0.0108132	0.0104082	0.0107917	0.00673134	0.00767957	0.00737887	0.0083196	0.00737569	0.00848003	0.00832072	0.00722079	0.00730407	0.00730215	0.0085046	0.00870083
SAOUHSC_01147	16	0.0863883	0.085878	0.0809261	0.0797476	0.0666991	0.0758642	0.0671468	0.0729065	0.079589	0.0817311	0.088117	0.0735781	0.0508565	0.0527735	0.050249	0.0533105	0.0502776	0.0516513	0.0475013	0.053523	0.0597699	0.0672211	0.0694818	0.0729532	0.0312405	0.0307915	0.0296016	0.0290531	0.0269881	0.0253328	0.0253818	0.026206	0.0268734	0.0264078	0.0263509	0.0271708	0.0277078	0.0278486	0.0274406	0.0287517	0.0239449	0.0268265	0.0275185	0.0269533	0.0273872	0.0273553	0.028676	0.0297235
SAOUHSC_01148	16	0.0284917	0.024535	0.0256111	0.0282255	0.0263792	0.028434	0.0244613	0.0282675	0.0315198	0.0279173	0.0319247	0.026228	0.0209553	0.0210453	0.019304	0.0206507	0.0198384	0.0212358	0.0182835	0.0204408	0.02704	0.0217246	0.0216012	0.022789	0.0119379	0.0121354	0.0116833	0.0123932	0.0109936	0.0102569	0.0105315	0.0118801	0.0145576	0.0139598	0.0135184	0.0124998	0.0112545	0.0128701	0.0116499	0.0126468	0.0114225	0.0146103	0.0129169	0.0114483	0.0127038	0.0122518	0.013734	0.0139818
SAOUHSC_01149	18	0.0842036	0.0921026	0.0978419	0.0939999	0.0760217	0.082698	0.0835814	0.0842273	0.0671213	0.0899039	0.0898948	0.0875279	0.0830654	0.0822631	0.0857501	0.0906521	0.0731571	0.0786522	0.0774214	0.0875114	0.0732053	0.0913978	0.0920143	0.102237	0.0759437	0.0683303	0.0733302	0.0699662	0.0688587	0.0631264	0.0691048	0.0708656	0.0662422	0.0607653	0.0680205	0.066954	0.0726901	0.0807711	0.0737074	0.0734242	0.0617958	0.064487	0.0659768	0.0650736	0.062896	0.0656531	0.0544829	0.0470721
SAOUHSC_01150	22	0.550439	0.546168	0.552499	0.554478	0.525268	0.543963	0.555978	0.475884	0.483592	0.557329	0.534502	0.538278	0.353622	0.410288	0.39457	0.425421	0.423525	0.429477	0.397699	0.403669	0.658869	0.539877	0.549655	0.533872	0.462926	0.439505	0.459456	0.45688	0.458414	0.426674	0.445889	0.453829	0.468078	0.469074	0.427359	0.445966	0.367772	0.381695	0.351523	0.364929	0.338003	0.437593	0.373359	0.347036	0.480538	0.449167	0.447141	0.506942
SAOUHSC_01152	7	0.00247868	0.00232847	0.00253865	0.00211494	0.00172188	0.00204179	0.00223442	0.002156	0.00160976	0.00206862	0.00162281	0.00204029	0.00211253	0.00206578	0.00208446	0.00187479	0.00262797	0.00250871	0.00272875	0.00249543	0.00328504	0.00272071	0.00307082	0.00267076	0.00287518	0.00304123	0.00278243	0.00298473	0.00252753	0.00231118	0.00249852	0.00228377	0.00251769	0.00222526	0.00238853	0.00234789	0.00181707	0.00199484	0.0022024	0.00191729	0.00238477	0.00210436	0.0023069	0.00265589	0.00299565	0.00275078	0.00276912	0.00241115
SAOUHSC_01153	10	0.0173368	0.0165836	0.0175685	0.015927	0.0150472	0.0135959	0.0149618	0.0142276	0.0147578	0.0147717	0.014248	0.013197	0.00982901	0.0109243	0.0104655	0.0101921	0.0130291	0.0133318	0.0137791	0.0147333	0.0192076	0.0147919	0.0158444	0.0156753	0.0178906	0.0205332	0.0195585	0.0190729	0.0147518	0.0178028	0.0174041	0.0159187	0.0155523	0.0146429	0.0170678	0.0157932	0.0127363	0.011882	0.012398	0.0118025	0.015551	0.0171927	0.0161679	0.0147129	0.0197442	0.0186349	0.0186138	0.0198639
SAOUHSC_01154	9	0.0790631	0.0945018	0.0888742	0.0909457	0.0924618	0.0963786	0.0915769	0.0922636	0.0742889	0.0707477	0.0859186	0.0826259	0.053132	0.0593039	0.0627614	0.0738704	0.0584529	0.0604771	0.0586534	0.0610422	0.0631003	0.0531484	0.051238	0.0600089	0.0285879	0.0265676	0.0290753	0.0268487	0.0299105	0.0286222	0.0276101	0.0326616	0.0326251	0.0271695	0.0302576	0.0345332	0.0101478	0.0110877	0.00994806	0.0105483	0.00980817	0.0111941	0.0102645	0.0113671	0.016686	0.0152565	0.0141823	0.0137698
SAOUHSC_01156	5	0.00245542	0.00161173	0.00199503	0.00227034	0.00200521	0.0017386	0.00187577	0.00149552	0.00230814	0.00165975	0.00185578	0.00182667	0.000435813	0.000689832	0.000574075	0.000462288	0.000568997	0.00065004	0.000731399	0.000526983	0.00117235	0.000928746	0.00100074	0.000904301	0.00154197	0.00175143	0.00150179	0.00198154	0.00158618	0.00156798	0.00131985	0.00166816	0.00167712	0.00214051	0.00178626	0.00176577	0.000780619	0.000507686	0.00066568	0.000850515	0.00084031	0.000604887	0.000612331	0.000719507	0.00115909	0.000985112	0.00145063	0.00152131
SAOUHSC_01158	7	0.0800123	0.0864628	0.0819448	0.0775294	0.0736976	0.0805983	0.080464	0.0694227	0.0674583	0.0644909	0.0713696	0.0713292	0.0746262	0.0740857	0.0803434	0.093513	0.0676673	0.0645696	0.0630799	0.0689453	0.0657853	0.0652558	0.0693477	0.0679726	0.0811508	0.0766687	0.0746061	0.0746794	0.0798668	0.0783765	0.0740374	0.0843202	0.0612103	0.0588527	0.0664797	0.0682573	0.0589134	0.061063	0.0586387	0.0504862	0.0643349	0.0683602	0.0698648	0.064232	0.0700487	0.0657196	0.056311	0.0632181
SAOUHSC_01159	40	0.0575885	0.0597629	0.0596258	0.0624873	0.0502947	0.048269	0.0523365	0.0474627	0.0477134	0.0562616	0.0514861	0.0577561	0.0338909	0.0348889	0.0341463	0.033015	0.0295867	0.0322186	0.0298556	0.0353123	0.0280374	0.0308166	0.0303796	0.0321406	0.063038	0.062372	0.0646891	0.0642852	0.0591741	0.0600683	0.0597606	0.0566526	0.0595091	0.0573926	0.0609987	0.0636926	0.0412845	0.0397972	0.0417404	0.0383715	0.0415548	0.0384798	0.0429821	0.0431757	0.0583359	0.0603088	0.0585214	0.0593423
SAOUHSC_01160	4	0.00291183	0.00279228	0.00286837	0.00308102	0.00189714	0.0013859	0.00245951	0.0024255	0.00068687	0.00185154	0.00247256	0.00260298	0.00173127	0.00210766	0.00224299	0.0023627	0.00148192	0.00120279	0.0012345	0.00145964	0.00106668	0.00197998	0.00184831	0.00238611	0.0013852	0.0017627	0.00146551	0.00139566	0.00139253	0.00146321	0.00128475	0.00106333	0.000647418	0.00104212	0.000943512	0.000874008	0.00136796	0.00136964	0.00143115	0.00104432	0.00111764	0.000124132	0.00178695	0.00102946	0.000944501	0.00131939	0.000407051	0.000453552
[truncated: 1,175 more rows]
[truncated: 24 more columns]
