# Supplementary material for: Unraveling proteomic chaos by independent component analysis—ClpX proficiency promotes the iron and oxygen limitation responses of Staphylococcus aureus and affects the intracellular bacterial behavior
Source: mSystems. 2025 Nov 17;10(12):e01092-25. doi: 10.1128/msystems.01092-25 (PMC12710355; doi:10.1128/msystems.01092-25)
Supplement: Table S2 — GSEA enrichment statistics of the PCA. [file msystems.01092-25-s0005.xlsx]

## Sheet: Sheet 1
Regulon	pval	padj	log2err	ES	NES	size	Dim [PCA]
CcpA	6.48641e-05	0.00188106	0.538434	0.521356	1.35353	102	Dim.1
LexA	0.040959	0.593906	0.222056	0.623596	1.37415	13	Dim.1
FapR	0.0789211	0.717033	0.156312	0.639504	1.32359	8	Dim.1
SigB	0.187812	0.851748	0.0949752	0.406702	1.06788	139	Dim.1
MalR	0.194805	0.851748	0.0928481	0.642931	1.23891	5	Dim.1
S584	0.213786	0.851748	0.0875697	0.569866	1.17946	8	Dim.1
NanR	0.26973	0.851748	0.0751182	0.583196	1.15392	6	Dim.1
AgrA	0.271728	0.851748	0.0747385	0.566066	1.1448	7	Dim.1
ArgR	0.293706	0.851748	0.0707899	0.508891	1.11053	12	Dim.1
WalR	0.707293	1	0.0293519	0.413152	0.881684	10	Dim.1
HrcA	0.731269	1	0.0276589	0.426411	0.843701	6	Dim.1
CodY	0.756244	1	0.0259034	0.362403	0.940861	102	Dim.1
PerR	0.756244	1	0.0259034	0.389757	0.858867	13	Dim.1
GapR	0.862138	1	0.0182442	0.366615	0.725388	6	Dim.1
CtsR	0.881119	1	0.0167582	0.346304	0.763114	13	Dim.1
S871	0.904096	1	0.0148593	0.337573	0.698682	8	Dim.1
GraR	0.925075	1	0.012984	0.325293	0.673265	8	Dim.1
SaeR	0.939061	1	0.011622	0.325551	0.758683	23	Dim.1
Rex	0.943057	1	0.0112107	0.321402	0.763055	28	Dim.1
LacR	0.953047	1	0.0101264	0.291987	0.577729	6	Dim.1
S576	0.955045	1	0.00989821	0.266717	0.513957	5	Dim.1
S577	0.955045	1	0.00989821	0.266717	0.513957	5	Dim.1
HisR	0.966034	1	0.00855469	0.240375	0.463197	5	Dim.1
CymR	0.979021	1	0.00667841	0.271568	0.608574	15	Dim.1
Fur	1	1	0	0.127666	0.307967	33	Dim.1
NreC	1	1	0	0.062548	0.135009	11	Dim.1
S482	1	1	0	0.0705087	0.142595	7	Dim.1
Rex	0.00253438	0.0734971	0.431708	0.713397	1.37124	28	Dim.2
S871	0.031968	0.357309	0.252961	0.799737	1.40083	8	Dim.2
PerR	0.036963	0.357309	0.234393	0.724452	1.32141	13	Dim.2
HisR	0.0619381	0.367932	0.17822	0.815831	1.39878	5	Dim.2
CtsR	0.0699301	0.367932	0.166934	0.69504	1.26776	13	Dim.2
ArgR	0.0899101	0.367932	0.145516	0.685805	1.24278	12	Dim.2
GraR	0.0959041	0.367932	0.140406	0.731785	1.2818	8	Dim.2
SaeR	0.102897	0.367932	0.135002	0.624604	1.18256	23	Dim.2
CymR	0.115884	0.367932	0.126254	0.650696	1.19737	15	Dim.2
NreC	0.126873	0.367932	0.119888	0.679709	1.22287	11	Dim.2
HrcA	0.183816	0.484606	0.0962406	0.715628	1.23524	6	Dim.2
GapR	0.288711	0.697719	0.0716527	0.667707	1.15253	6	Dim.2
S482	0.353646	0.788012	0.0617054	0.633199	1.10181	7	Dim.2
WalR	0.407592	0.788012	0.0550211	0.587058	1.04842	10	Dim.2
CodY	0.81019	0.993007	0.0220834	0.457519	0.93104	102	Dim.2
CcpA	0.823177	0.993007	0.0211456	0.456271	0.928501	102	Dim.2
LacR	0.852148	0.993007	0.0190042	0.421018	0.726719	6	Dim.2
MalR	0.865135	0.993007	0.0180135	0.397486	0.68151	5	Dim.2
FapR	0.87013	0.993007	0.017626	0.425389	0.745114	8	Dim.2
NanR	0.88012	0.993007	0.0168381	0.402172	0.694189	6	Dim.2
SigB	0.906094	0.993007	0.0146874	0.445555	0.911807	139	Dim.2
Fur	0.912088	0.993007	0.0141642	0.431572	0.838266	33	Dim.2
S584	0.931069	0.993007	0.0124136	0.383621	0.671954	8	Dim.2
S576	0.951049	0.993007	0.0103505	0.291691	0.50012	5	Dim.2
S577	0.951049	0.993007	0.0103505	0.291691	0.50012	5	Dim.2
AgrA	0.969031	0.993007	0.00815592	0.308863	0.537442	7	Dim.2
LexA	0.993007	0.993007	0.00382852	0.291788	0.532226	13	Dim.2
Fur	8.4601e-09	2.45343e-07	0.74774	0.835971	1.64595	33	Dim.3
Rex	0.0211777	0.224525	0.352488	0.657508	1.28143	28	Dim.3
S482	0.030969	0.224525	0.257206	0.807492	1.42341	7	Dim.3
WalR	0.138861	0.729104	0.113787	0.677143	1.22549	10	Dim.3
NreC	0.150849	0.729104	0.108394	0.659952	1.20537	11	Dim.3
ArgR	0.247752	0.898102	0.0795565	0.619642	1.13981	12	Dim.3
CymR	0.325674	0.995005	0.0656814	0.58315	1.08759	15	Dim.3
NanR	0.414585	0.995005	0.0542316	0.619431	1.07819	6	Dim.3
S576	0.450549	0.995005	0.0503964	0.619833	1.07	5	Dim.3
S577	0.450549	0.995005	0.0503964	0.619833	1.07	5	Dim.3
CcpA	0.535465	0.995005	0.0425023	0.480279	0.993807	102	Dim.3
HisR	0.632368	0.995005	0.0347904	0.538467	0.929542	5	Dim.3
GraR	0.672328	0.995005	0.0318535	0.510238	0.910414	8	Dim.3
LexA	0.685315	0.995005	0.0309184	0.494327	0.90967	13	Dim.3
S584	0.7003	0.995005	0.0298485	0.497106	0.886983	8	Dim.3
PerR	0.806194	0.995005	0.0223699	0.456418	0.83991	13	Dim.3
CtsR	0.861139	0.995005	0.0183209	0.431388	0.793849	13	Dim.3
GapR	0.868132	0.995005	0.0177815	0.40462	0.704289	6	Dim.3
S871	0.888112	0.995005	0.0161937	0.399913	0.713562	8	Dim.3
CodY	0.893107	0.995005	0.0157838	0.437286	0.904843	102	Dim.3
HrcA	0.915085	0.995005	0.0138978	0.368926	0.642159	6	Dim.3
AgrA	0.916084	0.995005	0.0138083	0.373319	0.658068	7	Dim.3
FapR	0.952048	0.995005	0.0102389	0.325789	0.581304	8	Dim.3
SaeR	0.954046	0.995005	0.0100128	0.387477	0.743975	23	Dim.3
LacR	0.961039	0.995005	0.00918594	0.304954	0.530809	6	Dim.3
SigB	0.972028	0.995005	0.00773927	0.413245	0.863015	139	Dim.3
MalR	0.995005	0.995005	0.00323244	0.104398	0.180219	5	Dim.3
Fur	8.21627e-07	2.38272e-05	0.659444	0.834139	1.53261	33	Dim.4
PerR	0.0979021	0.999001	0.138805	0.711289	1.23611	13	Dim.4
LexA	0.225774	0.999001	0.0845557	0.653756	1.13612	13	Dim.4
CymR	0.25974	0.999001	0.0770737	0.635073	1.10991	15	Dim.4
CcpA	0.298701	0.999001	0.0699459	0.539601	1.04128	102	Dim.4
S576	0.427572	0.999001	0.052805	0.646197	1.08303	5	Dim.4
S577	0.427572	0.999001	0.052805	0.646197	1.08303	5	Dim.4
S871	0.427572	0.999001	0.052805	0.617739	1.05312	8	Dim.4
S482	0.42957	0.999001	0.0525899	0.628138	1.06046	7	Dim.4
LacR	0.460539	0.999001	0.049391	0.626986	1.04719	6	Dim.4
NanR	0.53047	0.999001	0.0429311	0.601359	1.00438	6	Dim.4
SaeR	0.558442	0.999001	0.0405756	0.54698	0.986639	23	Dim.4
GraR	0.561439	0.999001	0.0403295	0.583174	0.99419	8	Dim.4
HrcA	0.688312	0.999001	0.0307037	0.539782	0.901537	6	Dim.4
AgrA	0.697303	0.999001	0.0300618	0.535409	0.903905	7	Dim.4
HisR	0.698302	0.999001	0.0299907	0.527547	0.884171	5	Dim.4
MalR	0.761239	0.999001	0.0255523	0.484774	0.812482	5	Dim.4
GapR	0.789211	0.999001	0.0235793	0.481814	0.804721	6	Dim.4
NreC	0.889111	0.999001	0.0161122	0.447903	0.768436	11	Dim.4
CtsR	0.897103	0.999001	0.0154514	0.446884	0.776614	13	Dim.4
S584	0.909091	0.999001	0.0144273	0.396548	0.676032	8	Dim.4
WalR	0.92008	0.999001	0.0134462	0.410492	0.700877	10	Dim.4
ArgR	0.948052	0.999001	0.0106795	0.396763	0.685382	12	Dim.4
FapR	0.973027	0.999001	0.00759591	0.294288	0.5017	8	Dim.4
SigB	0.974026	0.999001	0.00745009	0.450533	0.876746	139	Dim.4
Rex	0.994006	0.999001	0.00354274	0.36095	0.657031	28	Dim.4
CodY	0.999001	0.999001	0.0014427	0.385903	0.744683	102	Dim.4
