# Supplementary material for: Unraveling proteomic chaos by independent component analysis—ClpX proficiency promotes the iron and oxygen limitation responses of Staphylococcus aureus and affects the intracellular bacterial behavior
Source: mSystems. 2025 Nov 17;10(12):e01092-25. doi: 10.1128/msystems.01092-25 (PMC12710355; doi:10.1128/msystems.01092-25)
Supplement: Table S3 — ROPECA statistics of differatial abundace. [file msystems.01092-25-s0006.xlsx]

## Sheet: statistics
locus tag	protein_name	n_peptides	group1	group2	comparison	p	p.fdr	slr	fold_change	significant_changed	ON_OFF.group1	ON_OFF.group2	AureoWiki_Regulon
Cm	Cat	6	HG001_exp_TSBDP	HG001_exp_TSB	HG001_exp_TSBDP/HG001_exp_TSB	0.856125	1	0.13932	1.10139	none	OFF	OFF
Km	KanR	9	HG001_exp_TSBDP	HG001_exp_TSB	HG001_exp_TSBDP/HG001_exp_TSB	0.44234	0.916814	1.06751	2.09581	none	OFF	OFF
SAOUHSC_00001	DnaA	22	HG001_exp_TSBDP	HG001_exp_TSB	HG001_exp_TSBDP/HG001_exp_TSB	0.311442	0.731798	-0.179577	-1.13255	none	ON	ON
SAOUHSC_00002	DnaN	22	HG001_exp_TSBDP	HG001_exp_TSB	HG001_exp_TSBDP/HG001_exp_TSB	0.21714	0.588249	-0.148843	-1.10868	none	ON	ON
SAOUHSC_00003	SAOUHSC_00003	3	HG001_exp_TSBDP	HG001_exp_TSB	HG001_exp_TSBDP/HG001_exp_TSB	0.0382329	0.174614	0.528278	1.44221	none	ON	ON
SAOUHSC_00004	RecF	11	HG001_exp_TSBDP	HG001_exp_TSB	HG001_exp_TSBDP/HG001_exp_TSB	0.0542607	0.220778	-0.167936	-1.12345	none	ON	ON
SAOUHSC_00005	GyrB	31	HG001_exp_TSBDP	HG001_exp_TSB	HG001_exp_TSBDP/HG001_exp_TSB	0.000103194	0.00111661	-0.297241	-1.22879	none	ON	ON
SAOUHSC_00006	GyrA	32	HG001_exp_TSBDP	HG001_exp_TSB	HG001_exp_TSBDP/HG001_exp_TSB	0.191098	0.54123	-0.156032	-1.11422	none	ON	ON
SAOUHSC_00007	NnrD	5	HG001_exp_TSBDP	HG001_exp_TSB	HG001_exp_TSBDP/HG001_exp_TSB	0.198449	0.555567	0.306677	1.23686	none	ON	ON
SAOUHSC_00008	HutH	18	HG001_exp_TSBDP	HG001_exp_TSB	HG001_exp_TSBDP/HG001_exp_TSB	0.607056	1	-0.899444	-1.86535	none	OFF	OFF	CcpA
SAOUHSC_00009	SerS	25	HG001_exp_TSBDP	HG001_exp_TSB	HG001_exp_TSBDP/HG001_exp_TSB	7.08824e-05	0.000804096	-0.303937	-1.23451	none	ON	ON	S4
SAOUHSC_00013	MetX	3	HG001_exp_TSBDP	HG001_exp_TSB	HG001_exp_TSBDP/HG001_exp_TSB	0.669242	1	0.215859	1.16139	none	OFF	OFF	S7; CodY
SAOUHSC_00014	SAOUHSC_00014	3	HG001_exp_TSBDP	HG001_exp_TSB	HG001_exp_TSBDP/HG001_exp_TSB	0.0241908	0.121574	0.27344	1.20869	none	ON	ON
SAOUHSC_00015	GdpP	20	HG001_exp_TSBDP	HG001_exp_TSB	HG001_exp_TSBDP/HG001_exp_TSB	0.0397304	0.178534	0.175323	1.12922	none	ON	ON
SAOUHSC_00017	RplI	8	HG001_exp_TSBDP	HG001_exp_TSB	HG001_exp_TSBDP/HG001_exp_TSB	0.999495	1	0.012299	1.00856	none	ON	ON
SAOUHSC_00018	DnaC	13	HG001_exp_TSBDP	HG001_exp_TSB	HG001_exp_TSBDP/HG001_exp_TSB	0.796686	1	-0.0707609	-1.05027	none	ON	ON
SAOUHSC_00019	PurA	22	HG001_exp_TSBDP	HG001_exp_TSB	HG001_exp_TSBDP/HG001_exp_TSB	0.203318	0.562993	-0.234958	-1.17687	none	ON	ON	PurR
SAOUHSC_00020	WalR	13	HG001_exp_TSBDP	HG001_exp_TSB	HG001_exp_TSBDP/HG001_exp_TSB	0.548259	1	-0.131105	-1.09513	none	ON	ON	Rex
SAOUHSC_00021	WalK	21	HG001_exp_TSBDP	HG001_exp_TSB	HG001_exp_TSBDP/HG001_exp_TSB	0.958524	1	-0.0831863	-1.05936	none	ON	ON	Rex
SAOUHSC_00022	WalH	17	HG001_exp_TSBDP	HG001_exp_TSB	HG001_exp_TSBDP/HG001_exp_TSB	0.334319	0.765318	-0.144649	-1.10546	none	ON	ON
SAOUHSC_00023	WalI	11	HG001_exp_TSBDP	HG001_exp_TSB	HG001_exp_TSBDP/HG001_exp_TSB	0.981182	1	0.0632375	1.04481	none	ON	ON
SAOUHSC_00024	WalJ	9	HG001_exp_TSBDP	HG001_exp_TSB	HG001_exp_TSBDP/HG001_exp_TSB	4.52608e-11	1.27334e-09	-1.00592	-2.00822	down	ON	ON
SAOUHSC_00025	AdsA	7	HG001_exp_TSBDP	HG001_exp_TSB	HG001_exp_TSBDP/HG001_exp_TSB	0.00131052	0.0108774	-2.64512	-6.25549	down	OFF	ON
SAOUHSC_00027	OrfX	7	HG001_exp_TSBDP	HG001_exp_TSB	HG001_exp_TSBDP/HG001_exp_TSB	0.8119	1	0.0739514	1.0526	none	ON	ON
SAOUHSC_00030	SAOUHSC_00030	23	HG001_exp_TSBDP	HG001_exp_TSB	HG001_exp_TSBDP/HG001_exp_TSB	3.98655e-05	0.000483427	-0.332181	-1.25892	none	ON	ON
SAOUHSC_00034	CstR	3	HG001_exp_TSBDP	HG001_exp_TSB	HG001_exp_TSBDP/HG001_exp_TSB	0.794918	1	-0.054587	-1.03856	none	ON	ON
SAOUHSC_00035	CstA	6	HG001_exp_TSBDP	HG001_exp_TSB	HG001_exp_TSBDP/HG001_exp_TSB	0.0382233	0.174614	0.350885	1.27534	none	ON	ON
SAOUHSC_00036	CstB	7	HG001_exp_TSBDP	HG001_exp_TSB	HG001_exp_TSBDP/HG001_exp_TSB	0.00283599	0.0213712	-0.587212	-1.50234	down	ON	ON
SAOUHSC_00037	Sqr	6	HG001_exp_TSBDP	HG001_exp_TSB	HG001_exp_TSBDP/HG001_exp_TSB	0.615508	1	-0.133954	-1.0973	none	OFF	OFF	SigB
SAOUHSC_00039	SAOUHSC_00039	15	HG001_exp_TSBDP	HG001_exp_TSB	HG001_exp_TSBDP/HG001_exp_TSB	0.999866	1	0.0266441	1.01864	none	ON	ON
SAOUHSC_00041	SAOUHSC_00041	2	HG001_exp_TSBDP	HG001_exp_TSB	HG001_exp_TSBDP/HG001_exp_TSB	0.967189	1	-0.0237821	-1.01662	none	ON	ON
SAOUHSC_00044	SAOUHSC_00044	11	HG001_exp_TSBDP	HG001_exp_TSB	HG001_exp_TSBDP/HG001_exp_TSB	0.983499	1	-0.0501011	-1.03534	none	ON	ON
SAOUHSC_00045	SAOUHSC_00045	2	HG001_exp_TSBDP	HG001_exp_TSB	HG001_exp_TSBDP/HG001_exp_TSB	0.174709	0.511993	-0.423825	-1.34148	none	OFF	OFF
SAOUHSC_00046	SAOUHSC_00046	3	HG001_exp_TSBDP	HG001_exp_TSB	HG001_exp_TSBDP/HG001_exp_TSB	0.217838	0.588249	-0.30142	-1.23236	none	ON	ON
SAOUHSC_00049	SAOUHSC_00049	31	HG001_exp_TSBDP	HG001_exp_TSB	HG001_exp_TSBDP/HG001_exp_TSB	0.999941	1	-0.2476	-1.18723	none	ON	ON
SAOUHSC_00052	Csa1A	3	HG001_exp_TSBDP	HG001_exp_TSB	HG001_exp_TSBDP/HG001_exp_TSB	0.495487	0.972537	0.131143	1.09516	none	OFF	ON
SAOUHSC_00056	SAOUHSC_00056	14	HG001_exp_TSBDP	HG001_exp_TSB	HG001_exp_TSBDP/HG001_exp_TSB	1	1	-0.00430832	-1.00299	none	ON	ON
SAOUHSC_00057	SAOUHSC_00057	12	HG001_exp_TSBDP	HG001_exp_TSB	HG001_exp_TSBDP/HG001_exp_TSB	0.741207	1	-0.245044	-1.18513	none	ON	ON	SigB
SAOUHSC_00060	NptA	12	HG001_exp_TSBDP	HG001_exp_TSB	HG001_exp_TSBDP/HG001_exp_TSB	0.461385	0.932522	-0.131336	-1.09531	none	ON	ON
SAOUHSC_00061	SAOUHSC_00061	8	HG001_exp_TSBDP	HG001_exp_TSB	HG001_exp_TSBDP/HG001_exp_TSB	0.056134	0.224749	1.55776	2.94396	none	OFF	OFF	SigB
SAOUHSC_00067	LctP1	4	HG001_exp_TSBDP	HG001_exp_TSB	HG001_exp_TSBDP/HG001_exp_TSB	0.995441	1	0.0119324	1.00831	none	ON	ON
SAOUHSC_00069	Spa	26	HG001_exp_TSBDP	HG001_exp_TSB	HG001_exp_TSBDP/HG001_exp_TSB	8.39948e-06	0.00011217	-0.414306	-1.33266	none	ON	ON	S871; CcpA
SAOUHSC_00070	SarS	11	HG001_exp_TSBDP	HG001_exp_TSB	HG001_exp_TSBDP/HG001_exp_TSB	0.000244805	0.00240251	-0.369544	-1.29194	none	ON	ON
SAOUHSC_00074	SirA	19	HG001_exp_TSBDP	HG001_exp_TSB	HG001_exp_TSBDP/HG001_exp_TSB	3.93774e-28	5.93474e-26	4.8605	29.0508	up	ON	ON	Fur
SAOUHSC_00075	SbnA	9	HG001_exp_TSBDP	HG001_exp_TSB	HG001_exp_TSBDP/HG001_exp_TSB	4.19181e-14	1.63791e-12	8.19867	293.797	up	ON	OFF	Fur
SAOUHSC_00076	SbnB	13	HG001_exp_TSBDP	HG001_exp_TSB	HG001_exp_TSBDP/HG001_exp_TSB	3.54661e-19	2.41398e-17	6.71036	104.718	up	ON	ON	Fur
SAOUHSC_00077	SbnC	19	HG001_exp_TSBDP	HG001_exp_TSB	HG001_exp_TSBDP/HG001_exp_TSB	1.78391e-27	2.35253e-25	6.23261	75.1973	up	ON	OFF	Fur
SAOUHSC_00079	SbnE	21	HG001_exp_TSBDP	HG001_exp_TSB	HG001_exp_TSBDP/HG001_exp_TSB	1.51577e-28	2.66522e-26	7.55	187.403	up	ON	ON	Fur
SAOUHSC_00080	SbnF	30	HG001_exp_TSBDP	HG001_exp_TSB	HG001_exp_TSBDP/HG001_exp_TSB	3.98963e-40	2.80604e-37	6.07812	67.561	up	ON	ON	Fur
SAOUHSC_00081	SbnG	6	HG001_exp_TSBDP	HG001_exp_TSB	HG001_exp_TSBDP/HG001_exp_TSB	6.43976e-09	1.41541e-07	3.40984	10.6283	up	ON	OFF	Fur
SAOUHSC_00082	SbnH	13	HG001_exp_TSBDP	HG001_exp_TSB	HG001_exp_TSBDP/HG001_exp_TSB	6.67808e-17	3.70809e-15	5.19809	36.7097	up	ON	OFF	Fur
SAOUHSC_00083	SbnI	12	HG001_exp_TSBDP	HG001_exp_TSB	HG001_exp_TSBDP/HG001_exp_TSB	5.55185e-18	3.34697e-16	5.79219	55.4145	up	ON	OFF	Fur
SAOUHSC_00085	SAOUHSC_00085	3	HG001_exp_TSBDP	HG001_exp_TSB	HG001_exp_TSBDP/HG001_exp_TSB	0.429712	0.902075	0.298926	1.23023	none	OFF	OFF
SAOUHSC_00086	ButA	9	HG001_exp_TSBDP	HG001_exp_TSB	HG001_exp_TSBDP/HG001_exp_TSB	1	1	0.00288648	1.002	none	ON	ON	CodY
SAOUHSC_00093	SodM	10	HG001_exp_TSBDP	HG001_exp_TSB	HG001_exp_TSBDP/HG001_exp_TSB	0.998153	1	-0.0255149	-1.01784	none	ON	ON	CodY
SAOUHSC_00094	SasD	8	HG001_exp_TSBDP	HG001_exp_TSB	HG001_exp_TSBDP/HG001_exp_TSB	0.389116	0.843818	-0.685143	-1.60786	none	OFF	OFF
SAOUHSC_00096	SAOUHSC_00096	8	HG001_exp_TSBDP	HG001_exp_TSB	HG001_exp_TSBDP/HG001_exp_TSB	0.378328	0.82889	-0.200767	-1.14931	none	ON	ON
SAOUHSC_00097	DeoD1	2	HG001_exp_TSBDP	HG001_exp_TSB	HG001_exp_TSBDP/HG001_exp_TSB	0.169464	0.501501	-1.59572	-3.02246	none	OFF	OFF
SAOUHSC_00100	DeoC1	12	HG001_exp_TSBDP	HG001_exp_TSB	HG001_exp_TSBDP/HG001_exp_TSB	0.995659	1	0.0639503	1.04532	none	ON	ON
SAOUHSC_00101	DeoB	24	HG001_exp_TSBDP	HG001_exp_TSB	HG001_exp_TSBDP/HG001_exp_TSB	0.276682	0.673355	0.151791	1.11095	none	ON	ON
SAOUHSC_00105	PhnD	4	HG001_exp_TSBDP	HG001_exp_TSB	HG001_exp_TSBDP/HG001_exp_TSB	0.00352159	0.025852	-2.28868	-4.88609	down	OFF	ON
SAOUHSC_00106	SAOUHSC_00106	6	HG001_exp_TSBDP	HG001_exp_TSB	HG001_exp_TSBDP/HG001_exp_TSB	0.997815	1	0.0660082	1.04682	none	OFF	OFF
SAOUHSC_00107	SAOUHSC_00107	6	HG001_exp_TSBDP	HG001_exp_TSB	HG001_exp_TSBDP/HG001_exp_TSB	0.687899	1	-0.188567	-1.13963	none	ON	ON
SAOUHSC_00113	AdhE	23	HG001_exp_TSBDP	HG001_exp_TSB	HG001_exp_TSBDP/HG001_exp_TSB	1	1	0.0929049	1.06652	none	OFF	OFF	Rex
SAOUHSC_00114	CapA	4	HG001_exp_TSBDP	HG001_exp_TSB	HG001_exp_TSBDP/HG001_exp_TSB	0.0240979	0.121574	-1.78213	-3.43933	none	OFF	OFF	CodY; SigB
SAOUHSC_00115	CapB	8	HG001_exp_TSBDP	HG001_exp_TSB	HG001_exp_TSBDP/HG001_exp_TSB	0.999384	1	-0.112481	-1.08109	none	OFF	OFF	CodY; SigB
SAOUHSC_00116	CapC	4	HG001_exp_TSBDP	HG001_exp_TSB	HG001_exp_TSBDP/HG001_exp_TSB	0.866502	1	-0.338281	-1.26425	none	OFF	OFF	CodY; SigB
SAOUHSC_00117	CapD	4	HG001_exp_TSBDP	HG001_exp_TSB	HG001_exp_TSBDP/HG001_exp_TSB	0.887801	1	-0.635728	-1.55372	none	OFF	OFF	CodY; SigB
SAOUHSC_00118	CapE	5	HG001_exp_TSBDP	HG001_exp_TSB	HG001_exp_TSBDP/HG001_exp_TSB	0.971873	1	-0.0410747	-1.02888	none	OFF	OFF	CodY; SigB
SAOUHSC_00119	CapF	11	HG001_exp_TSBDP	HG001_exp_TSB	HG001_exp_TSBDP/HG001_exp_TSB	0.99999	1	-0.0389156	-1.02734	none	OFF	OFF	CodY; SigB
SAOUHSC_00120	CapG	12	HG001_exp_TSBDP	HG001_exp_TSB	HG001_exp_TSBDP/HG001_exp_TSB	0.0820082	0.295196	0.659229	1.57924	none	OFF	OFF	CodY; SigB
SAOUHSC_00121	CapH	3	HG001_exp_TSBDP	HG001_exp_TSB	HG001_exp_TSBDP/HG001_exp_TSB	0.452299	0.92426	-0.317554	-1.24622	none	OFF	OFF	CodY; SigB
SAOUHSC_00122	CapI	11	HG001_exp_TSBDP	HG001_exp_TSB	HG001_exp_TSBDP/HG001_exp_TSB	0.404236	0.865271	-0.342786	-1.2682	none	OFF	OFF	CodY; SigB
SAOUHSC_00126	CapM	6	HG001_exp_TSBDP	HG001_exp_TSB	HG001_exp_TSBDP/HG001_exp_TSB	0.142774	0.444983	-1.77577	-3.4242	none	OFF	OFF	CodY; SigB
SAOUHSC_00127	CapN	3	HG001_exp_TSBDP	HG001_exp_TSB	HG001_exp_TSBDP/HG001_exp_TSB	0.176904	0.517708	0.352376	1.27666	none	OFF	OFF	CodY; SigB
SAOUHSC_00128	CapO	11	HG001_exp_TSBDP	HG001_exp_TSB	HG001_exp_TSBDP/HG001_exp_TSB	0.988659	1	0.15801	1.11575	none	OFF	OFF	CodY; SigB
SAOUHSC_00129	CapP	7	HG001_exp_TSBDP	HG001_exp_TSB	HG001_exp_TSBDP/HG001_exp_TSB	0.999985	1	-0.00558956	-1.00388	none	ON	ON	CodY; SigB
SAOUHSC_00130	IsdI	5	HG001_exp_TSBDP	HG001_exp_TSB	HG001_exp_TSBDP/HG001_exp_TSB	9.70657e-10	2.38149e-08	3.14177	8.82604	up	ON	ON
SAOUHSC_00132	AldA	23	HG001_exp_TSBDP	HG001_exp_TSB	HG001_exp_TSBDP/HG001_exp_TSB	0.639958	1	0.221071	1.1656	none	ON	ON	CcpA
SAOUHSC_00133	SAOUHSC_00133	2	HG001_exp_TSBDP	HG001_exp_TSB	HG001_exp_TSBDP/HG001_exp_TSB	0.98048	1	-0.00479337	-1.00333	none	OFF	OFF	SigB
SAOUHSC_00134	SAOUHSC_00134	5	HG001_exp_TSBDP	HG001_exp_TSB	HG001_exp_TSBDP/HG001_exp_TSB	0.0198349	0.105875	-0.302933	-1.23365	none	ON	ON	SigB
SAOUHSC_00135	SAOUHSC_00135	8	HG001_exp_TSBDP	HG001_exp_TSB	HG001_exp_TSBDP/HG001_exp_TSB	0.000868656	0.00763694	-0.451569	-1.36753	none	ON	ON	CodY; CymR
SAOUHSC_00139	SAOUHSC_00139	10	HG001_exp_TSBDP	HG001_exp_TSB	HG001_exp_TSBDP/HG001_exp_TSB	2.1963e-06	3.35812e-05	-0.636633	-1.5547	down	ON	ON	CymR
SAOUHSC_00141	SAOUHSC_00141	5	HG001_exp_TSBDP	HG001_exp_TSB	HG001_exp_TSBDP/HG001_exp_TSB	0.0179479	0.0976033	0.376731	1.2984	none	ON	OFF
SAOUHSC_00142	Fdh	13	HG001_exp_TSBDP	HG001_exp_TSB	HG001_exp_TSBDP/HG001_exp_TSB	0.999973	1	0.117039	1.08451	none	ON	OFF
SAOUHSC_00144	AusA	56	HG001_exp_TSBDP	HG001_exp_TSB	HG001_exp_TSBDP/HG001_exp_TSB	0.771363	1	-0.285637	-1.21895	none	ON	ON
SAOUHSC_00149	ArgC	4	HG001_exp_TSBDP	HG001_exp_TSB	HG001_exp_TSBDP/HG001_exp_TSB	0.0419013	0.18535	-0.49928	-1.41351	none	ON	ON	ArgR
SAOUHSC_00150	ArgD	6	HG001_exp_TSBDP	HG001_exp_TSB	HG001_exp_TSBDP/HG001_exp_TSB	0.00631948	0.0414791	-0.773045	-1.70887	down	OFF	ON	ArgR
SAOUHSC_00151	BrnQ1	4	HG001_exp_TSBDP	HG001_exp_TSB	HG001_exp_TSBDP/HG001_exp_TSB	0.997306	1	-0.0183665	-1.01281	none	ON	ON	CodY
SAOUHSC_00152	SAOUHSC_00152	4	HG001_exp_TSBDP	HG001_exp_TSB	HG001_exp_TSBDP/HG001_exp_TSB	0.964067	1	0.366445	1.28917	none	OFF	OFF
SAOUHSC_00153	SAOUHSC_00153	26	HG001_exp_TSBDP	HG001_exp_TSB	HG001_exp_TSBDP/HG001_exp_TSB	0.999989	1	0.0396355	1.02785	none	ON	ON	CcpA
SAOUHSC_00155	GlcA	17	HG001_exp_TSBDP	HG001_exp_TSB	HG001_exp_TSBDP/HG001_exp_TSB	0.999873	1	-0.0342093	-1.024	none	ON	ON	CcpA
SAOUHSC_00156	MupG	10	HG001_exp_TSBDP	HG001_exp_TSB	HG001_exp_TSBDP/HG001_exp_TSB	0.999391	1	0.0619705	1.04389	none	OFF	OFF	MurR; CcpA
SAOUHSC_00157	MurQ	4	HG001_exp_TSBDP	HG001_exp_TSB	HG001_exp_TSBDP/HG001_exp_TSB	0.973501	1	-0.517309	-1.43128	none	OFF	OFF	MurR; CcpA
SAOUHSC_00158	MurP	7	HG001_exp_TSBDP	HG001_exp_TSB	HG001_exp_TSBDP/HG001_exp_TSB	0.905758	1	-0.132687	-1.09633	none	OFF	OFF	MurR; CcpA
SAOUHSC_00160	MurR	3	HG001_exp_TSBDP	HG001_exp_TSB	HG001_exp_TSBDP/HG001_exp_TSB	0.290429	0.694004	-1.75153	-3.36716	none	OFF	OFF	MurR; CcpA
SAOUHSC_00162	HsdR	38	HG001_exp_TSBDP	HG001_exp_TSB	HG001_exp_TSBDP/HG001_exp_TSB	8.57638e-07	1.42489e-05	-0.293618	-1.22571	none	ON	ON
SAOUHSC_00164	SAOUHSC_00164	11	HG001_exp_TSBDP	HG001_exp_TSB	HG001_exp_TSBDP/HG001_exp_TSB	0.577708	1	-0.139723	-1.10169	none	ON	ON
SAOUHSC_00167	GisA	12	HG001_exp_TSBDP	HG001_exp_TSB	HG001_exp_TSBDP/HG001_exp_TSB	4.39226e-13	1.54461e-11	-1.07431	-2.10572	down	ON	ON	CymR
SAOUHSC_00170	GisD	14	HG001_exp_TSBDP	HG001_exp_TSB	HG001_exp_TSBDP/HG001_exp_TSB	0.936572	1	-0.163751	-1.1202	none	OFF	OFF
SAOUHSC_00171	Ggt	2	HG001_exp_TSBDP	HG001_exp_TSB	HG001_exp_TSBDP/HG001_exp_TSB	0.97519	1	-0.354458	-1.2785	none	OFF	OFF
SAOUHSC_00172	SAOUHSC_00172	2	HG001_exp_TSBDP	HG001_exp_TSB	HG001_exp_TSBDP/HG001_exp_TSB	0.27318	0.668688	-1.61382	-3.0606	none	OFF	OFF
SAOUHSC_00173	AzoR	10	HG001_exp_TSBDP	HG001_exp_TSB	HG001_exp_TSBDP/HG001_exp_TSB	0.154787	0.472103	-0.232374	-1.17477	none	ON	ON
SAOUHSC_00175	MalK	3	HG001_exp_TSBDP	HG001_exp_TSB	HG001_exp_TSBDP/HG001_exp_TSB	0.140932	0.440544	1.82674	3.54735	none	OFF	OFF	MalR; CcpA
SAOUHSC_00176	MalE	8	HG001_exp_TSBDP	HG001_exp_TSB	HG001_exp_TSBDP/HG001_exp_TSB	0.846823	1	0.509163	1.42322	none	OFF	OFF	MalR; CcpA
SAOUHSC_00179	SAOUHSC_00179	7	HG001_exp_TSBDP	HG001_exp_TSB	HG001_exp_TSBDP/HG001_exp_TSB	0.0815898	0.294281	-0.325877	-1.25343	none	OFF	ON	MalR; CcpA
SAOUHSC_00180	SAOUHSC_00180	5	HG001_exp_TSBDP	HG001_exp_TSB	HG001_exp_TSBDP/HG001_exp_TSB	0.255043	0.64294	0.254915	1.19327	none	OFF	ON	MalR; CcpA
SAOUHSC_00181	SAOUHSC_00181	9	HG001_exp_TSBDP	HG001_exp_TSB	HG001_exp_TSBDP/HG001_exp_TSB	0.999998	1	0.0109007	1.00758	none	ON	ON	MalR; CcpA
SAOUHSC_00182	SAOUHSC_00182	2	HG001_exp_TSBDP	HG001_exp_TSB	HG001_exp_TSBDP/HG001_exp_TSB	0.206719	0.569421	0.340915	1.26656	none	ON	ON	SaeR
SAOUHSC_00183	UhpT	9	HG001_exp_TSBDP	HG001_exp_TSB	HG001_exp_TSBDP/HG001_exp_TSB	0.996841	1	-0.278494	-1.21293	none	OFF	OFF	CcpA
SAOUHSC_00184	HptR	6	HG001_exp_TSBDP	HG001_exp_TSB	HG001_exp_TSBDP/HG001_exp_TSB	0.696462	1	-0.124799	-1.09036	none	ON	ON
SAOUHSC_00186	HptA	6	HG001_exp_TSBDP	HG001_exp_TSB	HG001_exp_TSBDP/HG001_exp_TSB	0.368224	0.814416	0.367903	1.29048	none	ON	ON
SAOUHSC_00187	PflB	43	HG001_exp_TSBDP	HG001_exp_TSB	HG001_exp_TSBDP/HG001_exp_TSB	2.15258e-18	1.37635e-16	1.36038	2.56753	up	ON	ON	CcpA; Rex
SAOUHSC_00188	PflA	6	HG001_exp_TSBDP	HG001_exp_TSB	HG001_exp_TSBDP/HG001_exp_TSB	0.968637	1	-0.272741	-1.2081	none	OFF	OFF	CcpA; Rex
SAOUHSC_00190	SAOUHSC_00190	10	HG001_exp_TSBDP	HG001_exp_TSB	HG001_exp_TSBDP/HG001_exp_TSB	0.606185	1	-0.194679	-1.14447	none	ON	ON
SAOUHSC_00191	SAOUHSC_00191	4	HG001_exp_TSBDP	HG001_exp_TSB	HG001_exp_TSBDP/HG001_exp_TSB	0.0035302	0.025852	-0.479241	-1.39401	none	ON	ON
SAOUHSC_00192	Coa	18	HG001_exp_TSBDP	HG001_exp_TSB	HG001_exp_TSBDP/HG001_exp_TSB	0.746845	1	0.325634	1.25322	none	ON	OFF	S871; SaeR
SAOUHSC_00195	FadA	14	HG001_exp_TSBDP	HG001_exp_TSB	HG001_exp_TSBDP/HG001_exp_TSB	0.669971	1	-0.312684	-1.24202	none	OFF	OFF	CcpA
SAOUHSC_00196	FadB	38	HG001_exp_TSBDP	HG001_exp_TSB	HG001_exp_TSBDP/HG001_exp_TSB	0.999977	1	0.135943	1.09881	none	OFF	OFF	CcpA
SAOUHSC_00197	FadD	20	HG001_exp_TSBDP	HG001_exp_TSB	HG001_exp_TSBDP/HG001_exp_TSB	0.187387	0.534307	-0.406214	-1.3252	none	OFF	OFF	CcpA
SAOUHSC_00198	FadE	21	HG001_exp_TSBDP	HG001_exp_TSB	HG001_exp_TSBDP/HG001_exp_TSB	0.999964	1	0.124144	1.08986	none	OFF	OFF	CcpA
SAOUHSC_00199	FadX	15	HG001_exp_TSBDP	HG001_exp_TSB	HG001_exp_TSBDP/HG001_exp_TSB	0.743181	1	-0.268236	-1.20433	none	OFF	OFF	CcpA
SAOUHSC_00200	PrsS	5	HG001_exp_TSBDP	HG001_exp_TSB	HG001_exp_TSBDP/HG001_exp_TSB	0.0452187	0.19632	-0.336635	-1.26281	none	ON	ON
SAOUHSC_00201	NikA	24	HG001_exp_TSBDP	HG001_exp_TSB	HG001_exp_TSBDP/HG001_exp_TSB	0.952192	1	-0.141479	-1.10304	none	ON	ON
SAOUHSC_00202	SAOUHSC_00202	2	HG001_exp_TSBDP	HG001_exp_TSB	HG001_exp_TSBDP/HG001_exp_TSB	0.99836	1	-0.0850145	-1.0607	none	OFF	OFF
SAOUHSC_00204	Hmp	22	HG001_exp_TSBDP	HG001_exp_TSB	HG001_exp_TSBDP/HG001_exp_TSB	2.33168e-08	4.68557e-07	0.630551	1.54816	up	ON	ON
SAOUHSC_00206	Ldh1	14	HG001_exp_TSBDP	HG001_exp_TSB	HG001_exp_TSBDP/HG001_exp_TSB	0.0107202	0.0648125	-0.654886	-1.57449	none	ON	ON	Rex
SAOUHSC_00209	GlcC	2	HG001_exp_TSBDP	HG001_exp_TSB	HG001_exp_TSBDP/HG001_exp_TSB	0.858646	1	-0.545924	-1.45996	none	OFF	OFF	NanR
SAOUHSC_00211	SAOUHSC_00211	7	HG001_exp_TSBDP	HG001_exp_TSB	HG001_exp_TSBDP/HG001_exp_TSB	0.943306	1	0.0934403	1.06691	none	ON	ON
SAOUHSC_00220	TarI'	9	HG001_exp_TSBDP	HG001_exp_TSB	HG001_exp_TSBDP/HG001_exp_TSB	5.79781e-08	1.10198e-06	-0.927455	-1.90192	down	ON	ON
SAOUHSC_00221	TarJ'	5	HG001_exp_TSBDP	HG001_exp_TSB	HG001_exp_TSBDP/HG001_exp_TSB	0.000195562	0.00199341	-0.761225	-1.69493	down	ON	ON
SAOUHSC_00222	TarL'	18	HG001_exp_TSBDP	HG001_exp_TSB	HG001_exp_TSBDP/HG001_exp_TSB	2.37089e-14	1.00051e-12	-0.790916	-1.73017	down	ON	ON
SAOUHSC_00223	TarF	22	HG001_exp_TSBDP	HG001_exp_TSB	HG001_exp_TSBDP/HG001_exp_TSB	0.00554057	0.0378336	0.249867	1.1891	none	ON	ON
SAOUHSC_00225	TarI	16	HG001_exp_TSBDP	HG001_exp_TSB	HG001_exp_TSBDP/HG001_exp_TSB	0.00714583	0.0463929	0.244707	1.18485	none	ON	ON
SAOUHSC_00226	TarJ	13	HG001_exp_TSBDP	HG001_exp_TSB	HG001_exp_TSBDP/HG001_exp_TSB	0.999421	1	0.0446106	1.0314	none	ON	ON
SAOUHSC_00227	TarL	14	HG001_exp_TSBDP	HG001_exp_TSB	HG001_exp_TSBDP/HG001_exp_TSB	0.182046	0.524751	-0.169056	-1.12432	none	ON	ON
SAOUHSC_00228	TarS	27	HG001_exp_TSBDP	HG001_exp_TSB	HG001_exp_TSBDP/HG001_exp_TSB	1	1	0.0035491	1.00246	none	ON	ON
SAOUHSC_00229	ScdA	11	HG001_exp_TSBDP	HG001_exp_TSB	HG001_exp_TSBDP/HG001_exp_TSB	0.000102324	0.0011129	0.769603	1.7048	up	ON	ON
SAOUHSC_00230	LytS	6	HG001_exp_TSBDP	HG001_exp_TSB	HG001_exp_TSBDP/HG001_exp_TSB	0.71814	1	-0.165125	-1.12126	none	ON	ON
SAOUHSC_00231	LytR	6	HG001_exp_TSBDP	HG001_exp_TSB	HG001_exp_TSBDP/HG001_exp_TSB	0.847012	1	-0.176045	-1.12978	none	ON	ON
SAOUHSC_00234	BglR	6	HG001_exp_TSBDP	HG001_exp_TSB	HG001_exp_TSBDP/HG001_exp_TSB	0.0293663	0.141789	-0.476366	-1.39123	none	ON	ON	BglR
SAOUHSC_00235	SAOUHSC_00235	2	HG001_exp_TSBDP	HG001_exp_TSB	HG001_exp_TSBDP/HG001_exp_TSB	0.95915	1	-2.29261	-4.8994	none	OFF	OFF	BglR
SAOUHSC_00236	BglA	13	HG001_exp_TSBDP	HG001_exp_TSB	HG001_exp_TSBDP/HG001_exp_TSB	0.856914	1	-0.106437	-1.07657	none	ON	ON	BglR
SAOUHSC_00237	SAOUHSC_00237	4	HG001_exp_TSBDP	HG001_exp_TSB	HG001_exp_TSBDP/HG001_exp_TSB	5.17124e-08	9.91939e-07	6.7854	110.309	up	ON	OFF
SAOUHSC_00239	RbsK	9	HG001_exp_TSBDP	HG001_exp_TSB	HG001_exp_TSBDP/HG001_exp_TSB	0.856544	1	-0.0831846	-1.05935	none	ON	ON	RbsR; CcpA
SAOUHSC_00240	RbsD	4	HG001_exp_TSBDP	HG001_exp_TSB	HG001_exp_TSBDP/HG001_exp_TSB	0.24132	0.623237	1.74053	3.34157	none	OFF	OFF	RbsR; CcpA
SAOUHSC_00242	RbsR	4	HG001_exp_TSBDP	HG001_exp_TSB	HG001_exp_TSBDP/HG001_exp_TSB	0.999561	1	-0.0402655	-1.0283	none	OFF	ON	SigB
SAOUHSC_00244	SAOUHSC_00244	4	HG001_exp_TSBDP	HG001_exp_TSB	HG001_exp_TSBDP/HG001_exp_TSB	0.948717	1	-0.0516175	-1.03643	none	ON	ON
SAOUHSC_00246	SAOUHSC_00246	3	HG001_exp_TSBDP	HG001_exp_TSB	HG001_exp_TSBDP/HG001_exp_TSB	1.01232e-06	1.64308e-05	4.1081	17.2449	up	ON	ON
SAOUHSC_00247	SAOUHSC_00247	8	HG001_exp_TSBDP	HG001_exp_TSB	HG001_exp_TSBDP/HG001_exp_TSB	1.0319e-09	2.50266e-08	2.99069	7.94853	up	ON	ON
SAOUHSC_00248	LytM	6	HG001_exp_TSBDP	HG001_exp_TSB	HG001_exp_TSBDP/HG001_exp_TSB	6.45171e-07	1.08905e-05	0.782719	1.72037	up	ON	ON	WalR
SAOUHSC_00249	SAOUHSC_00249	3	HG001_exp_TSBDP	HG001_exp_TSB	HG001_exp_TSBDP/HG001_exp_TSB	0.0428891	0.187751	-0.927453	-1.90192	none	OFF	OFF
SAOUHSC_00253	SAOUHSC_00253	15	HG001_exp_TSBDP	HG001_exp_TSB	HG001_exp_TSBDP/HG001_exp_TSB	0.0311042	0.148356	-0.215514	-1.16112	none	ON	ON
SAOUHSC_00256	SAOUHSC_00256	4	HG001_exp_TSBDP	HG001_exp_TSB	HG001_exp_TSBDP/HG001_exp_TSB	0.741891	1	0.582893	1.49785	none	OFF	OFF
SAOUHSC_00257	EsxA	6	HG001_exp_TSBDP	HG001_exp_TSB	HG001_exp_TSBDP/HG001_exp_TSB	0.881247	1	-0.0592564	-1.04193	none	ON	ON
SAOUHSC_00258	EsaA	29	HG001_exp_TSBDP	HG001_exp_TSB	HG001_exp_TSBDP/HG001_exp_TSB	1	1	0.0227038	1.01586	none	ON	ON
SAOUHSC_00261	EssB	7	HG001_exp_TSBDP	HG001_exp_TSB	HG001_exp_TSBDP/HG001_exp_TSB	0.821403	1	0.265222	1.20182	none	ON	ON
SAOUHSC_00262	EssC	17	HG001_exp_TSBDP	HG001_exp_TSB	HG001_exp_TSBDP/HG001_exp_TSB	0.224516	0.595136	-0.568537	-1.48302	none	ON	OFF
SAOUHSC_00268	EsaD	6	HG001_exp_TSBDP	HG001_exp_TSB	HG001_exp_TSBDP/HG001_exp_TSB	0.00189927	0.0151225	-1.298	-2.45887	down	ON	ON
SAOUHSC_00269	EsaG1	4	HG001_exp_TSBDP	HG001_exp_TSB	HG001_exp_TSBDP/HG001_exp_TSB	0.761868	1	-0.103797	-1.0746	none	ON	ON
SAOUHSC_00275	SAOUHSC_00275	5	HG001_exp_TSBDP	HG001_exp_TSB	HG001_exp_TSBDP/HG001_exp_TSB	0.579496	1	-0.129333	-1.09379	none	ON	ON
SAOUHSC_00276	SAOUHSC_00276	3	HG001_exp_TSBDP	HG001_exp_TSB	HG001_exp_TSBDP/HG001_exp_TSB	0.939931	1	-0.0294889	-1.02065	none	ON	ON
SAOUHSC_00277	SAOUHSC_00277	3	HG001_exp_TSBDP	HG001_exp_TSB	HG001_exp_TSBDP/HG001_exp_TSB	0.199051	0.555567	-0.22829	-1.17145	none	ON	ON
SAOUHSC_00278	SAOUHSC_00278	3	HG001_exp_TSBDP	HG001_exp_TSB	HG001_exp_TSBDP/HG001_exp_TSB	0.538203	1	0.232458	1.17483	none	OFF	ON
SAOUHSC_00279	SAOUHSC_00279	3	HG001_exp_TSBDP	HG001_exp_TSB	HG001_exp_TSBDP/HG001_exp_TSB	0.196844	0.55305	0.26467	1.20136	none	ON	ON
SAOUHSC_00280	SAOUHSC_00280	2	HG001_exp_TSBDP	HG001_exp_TSB	HG001_exp_TSBDP/HG001_exp_TSB	0.826213	1	-0.262225	-1.19933	none	OFF	OFF
SAOUHSC_00281	SAOUHSC_00281	3	HG001_exp_TSBDP	HG001_exp_TSB	HG001_exp_TSBDP/HG001_exp_TSB	0.750788	1	0.0778491	1.05544	none	OFF	OFF	Rex
SAOUHSC_00282	BrnQ2	3	HG001_exp_TSBDP	HG001_exp_TSB	HG001_exp_TSBDP/HG001_exp_TSB	0.882177	1	-0.0444746	-1.03131	none	ON	ON	CodY
SAOUHSC_00284	SAOUHSC_00284	7	HG001_exp_TSBDP	HG001_exp_TSB	HG001_exp_TSBDP/HG001_exp_TSB	0.180477	0.522922	0.251174	1.19018	none	ON	ON
SAOUHSC_00285	SAOUHSC_00285	7	HG001_exp_TSBDP	HG001_exp_TSB	HG001_exp_TSBDP/HG001_exp_TSB	0.0249184	0.124888	0.264567	1.20128	none	ON	ON	SigB
SAOUHSC_00287	SAOUHSC_00287	5	HG001_exp_TSBDP	HG001_exp_TSB	HG001_exp_TSBDP/HG001_exp_TSB	0.00529589	0.0365174	0.342911	1.26831	none	ON	ON	SigB
SAOUHSC_00290	SAOUHSC_00290	3	HG001_exp_TSBDP	HG001_exp_TSB	HG001_exp_TSBDP/HG001_exp_TSB	0.988431	1	-0.0244644	-1.0171	none	ON	ON
SAOUHSC_00292	PsuG	4	HG001_exp_TSBDP	HG001_exp_TSB	HG001_exp_TSBDP/HG001_exp_TSB	0.0759298	0.280091	-0.575214	-1.4899	none	OFF	OFF	CcpA
SAOUHSC_00294	NanT	4	HG001_exp_TSBDP	HG001_exp_TSB	HG001_exp_TSBDP/HG001_exp_TSB	0.401393	0.863343	0.540987	1.45497	none	OFF	OFF	NanR; CcpA
SAOUHSC_00295	NanA	9	HG001_exp_TSBDP	HG001_exp_TSB	HG001_exp_TSBDP/HG001_exp_TSB	0.92158	1	0.0806197	1.05747	none	OFF	OFF	NanR; CcpA
SAOUHSC_00296	NanK	7	HG001_exp_TSBDP	HG001_exp_TSB	HG001_exp_TSBDP/HG001_exp_TSB	0.931798	1	0.0930216	1.0666	none	ON	ON	NanR; CcpA
SAOUHSC_00297	NanR	6	HG001_exp_TSBDP	HG001_exp_TSB	HG001_exp_TSBDP/HG001_exp_TSB	0.300505	0.712545	-0.20111	-1.14958	none	ON	ON	NanR
SAOUHSC_00298	NanE	7	HG001_exp_TSBDP	HG001_exp_TSB	HG001_exp_TSBDP/HG001_exp_TSB	0.747355	1	-0.115697	-1.0835	none	ON	ON	NanR
SAOUHSC_00300	GehB	13	HG001_exp_TSBDP	HG001_exp_TSB	HG001_exp_TSBDP/HG001_exp_TSB	0.00221823	0.0173995	-0.607958	-1.5241	down	ON	ON
SAOUHSC_00301	SAOUHSC_00301	9	HG001_exp_TSBDP	HG001_exp_TSB	HG001_exp_TSBDP/HG001_exp_TSB	0.9887	1	-0.0373638	-1.02624	none	ON	ON
SAOUHSC_00302	SAOUHSC_00302	11	HG001_exp_TSBDP	HG001_exp_TSB	HG001_exp_TSBDP/HG001_exp_TSB	0.246474	0.62849	-0.222871	-1.16705	none	ON	ON
SAOUHSC_00304	SAOUHSC_00304	6	HG001_exp_TSBDP	HG001_exp_TSB	HG001_exp_TSBDP/HG001_exp_TSB	5.84939e-08	1.10198e-06	2.4852	5.59911	up	ON	OFF
SAOUHSC_00305	GcvH-L	7	HG001_exp_TSBDP	HG001_exp_TSB	HG001_exp_TSBDP/HG001_exp_TSB	2.28014e-11	6.59053e-10	2.06665	4.18914	up	ON	ON
SAOUHSC_00306	SAOUHSC_00306	12	HG001_exp_TSBDP	HG001_exp_TSB	HG001_exp_TSBDP/HG001_exp_TSB	8.02477e-13	2.73101e-11	1.88478	3.69296	up	ON	ON
SAOUHSC_00307	SirTM	6	HG001_exp_TSBDP	HG001_exp_TSB	HG001_exp_TSBDP/HG001_exp_TSB	3.17721e-08	6.32445e-07	1.67797	3.19977	up	ON	ON
SAOUHSC_00308	LplA2	16	HG001_exp_TSBDP	HG001_exp_TSB	HG001_exp_TSBDP/HG001_exp_TSB	6.72497e-19	4.43427e-17	1.42157	2.67876	up	ON	ON
SAOUHSC_00309	SAOUHSC_00309	12	HG001_exp_TSBDP	HG001_exp_TSB	HG001_exp_TSBDP/HG001_exp_TSB	1.05012e-06	1.67172e-05	0.564817	1.4792	none	ON	ON	SigB
SAOUHSC_00310	UlaA	5	HG001_exp_TSBDP	HG001_exp_TSB	HG001_exp_TSBDP/HG001_exp_TSB	0.000790971	0.00701239	-0.892434	-1.8563	down	OFF	OFF
SAOUHSC_00311	SAOUHSC_00311	3	HG001_exp_TSBDP	HG001_exp_TSB	HG001_exp_TSBDP/HG001_exp_TSB	0.415538	0.881192	-0.221706	-1.16611	none	OFF	ON
SAOUHSC_00312	SAOUHSC_00312	3	HG001_exp_TSBDP	HG001_exp_TSB	HG001_exp_TSBDP/HG001_exp_TSB	0.31625	0.740577	0.432702	1.34976	none	OFF	OFF
SAOUHSC_00313	SAOUHSC_00313	9	HG001_exp_TSBDP	HG001_exp_TSB	HG001_exp_TSBDP/HG001_exp_TSB	0.974171	1	-0.0426055	-1.02997	none	OFF	OFF
SAOUHSC_00314	MepR	3	HG001_exp_TSBDP	HG001_exp_TSB	HG001_exp_TSBDP/HG001_exp_TSB	0.288395	0.690069	0.231241	1.17384	none	ON	ON	MepR
SAOUHSC_00315	MepA	3	HG001_exp_TSBDP	HG001_exp_TSB	HG001_exp_TSBDP/HG001_exp_TSB	0.233592	0.609999	-0.682979	-1.60545	none	OFF	OFF	MepR
SAOUHSC_00317	GlpT	4	HG001_exp_TSBDP	HG001_exp_TSB	HG001_exp_TSBDP/HG001_exp_TSB	0.0949863	0.328962	-0.666308	-1.58701	none	OFF	OFF	CcpA
SAOUHSC_00318	SAOUHSC_00318	3	HG001_exp_TSBDP	HG001_exp_TSB	HG001_exp_TSBDP/HG001_exp_TSB	0.750159	1	0.138333	1.10063	none	OFF	OFF	SigB
SAOUHSC_00319	SAOUHSC_00319	13	HG001_exp_TSBDP	HG001_exp_TSB	HG001_exp_TSBDP/HG001_exp_TSB	0.626028	1	-0.213528	-1.15952	none	ON	ON	SigB
SAOUHSC_00320	SAOUHSC_00320	8	HG001_exp_TSBDP	HG001_exp_TSB	HG001_exp_TSBDP/HG001_exp_TSB	0.218871	0.588249	-0.221082	-1.16561	none	ON	ON
SAOUHSC_00322	SAOUHSC_00322	3	HG001_exp_TSBDP	HG001_exp_TSB	HG001_exp_TSBDP/HG001_exp_TSB	0.54065	1	-0.107181	-1.07712	none	ON	ON
SAOUHSC_00324	SAOUHSC_00324	6	HG001_exp_TSBDP	HG001_exp_TSB	HG001_exp_TSBDP/HG001_exp_TSB	0.997502	1	-0.0152337	-1.01062	none	ON	ON
SAOUHSC_00325	FepA	7	HG001_exp_TSBDP	HG001_exp_TSB	HG001_exp_TSBDP/HG001_exp_TSB	0.839269	1	-0.131155	-1.09517	none	ON	ON	Fur
SAOUHSC_00330	SAOUHSC_00330	3	HG001_exp_TSBDP	HG001_exp_TSB	HG001_exp_TSBDP/HG001_exp_TSB	0.137567	0.431944	-0.360027	-1.28345	none	ON	ON
SAOUHSC_00333	SAOUHSC_00333	8	HG001_exp_TSBDP	HG001_exp_TSB	HG001_exp_TSBDP/HG001_exp_TSB	0.0769138	0.282155	-0.287857	-1.22083	none	ON	ON
SAOUHSC_00334	SAOUHSC_00334	2	HG001_exp_TSBDP	HG001_exp_TSB	HG001_exp_TSBDP/HG001_exp_TSB	0.568806	1	-0.125827	-1.09113	none	ON	ON
SAOUHSC_00336	SAOUHSC_00336	16	HG001_exp_TSBDP	HG001_exp_TSB	HG001_exp_TSBDP/HG001_exp_TSB	0.252002	0.636795	-0.159816	-1.11714	none	ON	ON
SAOUHSC_00337	Mdh	10	HG001_exp_TSBDP	HG001_exp_TSB	HG001_exp_TSBDP/HG001_exp_TSB	0.560391	1	-0.1261	-1.09134	none	ON	ON	S106
SAOUHSC_00338	MetE	27	HG001_exp_TSBDP	HG001_exp_TSB	HG001_exp_TSBDP/HG001_exp_TSB	1.16488e-06	1.83425e-05	-0.502131	-1.4163	none	ON	ON	S106
SAOUHSC_00339	MetF	2	HG001_exp_TSBDP	HG001_exp_TSB	HG001_exp_TSBDP/HG001_exp_TSB	0.99458	1	0.00380148	1.00264	none	OFF	OFF	S106
SAOUHSC_00342	ParB	11	HG001_exp_TSBDP	HG001_exp_TSB	HG001_exp_TSBDP/HG001_exp_TSB	0.996596	1	-0.0287329	-1.02012	none	ON	ON	CodY
SAOUHSC_00344	SAOUHSC_00344	9	HG001_exp_TSBDP	HG001_exp_TSB	HG001_exp_TSBDP/HG001_exp_TSB	0.10263	0.349212	0.2297	1.17259	none	ON	ON
SAOUHSC_00346	YchF	16	HG001_exp_TSBDP	HG001_exp_TSB	HG001_exp_TSBDP/HG001_exp_TSB	0.969788	1	0.0546133	1.03858	none	ON	ON
SAOUHSC_00348	RpsF	6	HG001_exp_TSBDP	HG001_exp_TSB	HG001_exp_TSBDP/HG001_exp_TSB	0.982791	1	0.0323173	1.02265	none	ON	ON
SAOUHSC_00349	Ssb	6	HG001_exp_TSBDP	HG001_exp_TSB	HG001_exp_TSBDP/HG001_exp_TSB	0.989615	1	-0.0642965	-1.04557	none	ON	ON
SAOUHSC_00350	RpsR	4	HG001_exp_TSBDP	HG001_exp_TSB	HG001_exp_TSBDP/HG001_exp_TSB	0.944462	1	-0.0731544	-1.05201	none	ON	ON
SAOUHSC_00356	SAOUHSC_00356	14	HG001_exp_TSBDP	HG001_exp_TSB	HG001_exp_TSBDP/HG001_exp_TSB	0.0867285	0.305505	0.18931	1.14022	none	ON	ON	SigB
SAOUHSC_00357	SAOUHSC_00357	4	HG001_exp_TSBDP	HG001_exp_TSB	HG001_exp_TSBDP/HG001_exp_TSB	0.436146	0.908459	-0.177281	-1.13075	none	ON	ON
SAOUHSC_00359	SAOUHSC_00359	7	HG001_exp_TSBDP	HG001_exp_TSB	HG001_exp_TSBDP/HG001_exp_TSB	0.765871	1	0.124155	1.08987	none	ON	ON
SAOUHSC_00362	SAOUHSC_00362	7	HG001_exp_TSBDP	HG001_exp_TSB	HG001_exp_TSBDP/HG001_exp_TSB	0.767154	1	0.0735074	1.05227	none	ON	ON
SAOUHSC_00364	AhpF	22	HG001_exp_TSBDP	HG001_exp_TSB	HG001_exp_TSBDP/HG001_exp_TSB	0.0906621	0.315672	0.162103	1.11892	none	ON	ON	PerR
SAOUHSC_00365	AhpC	14	HG001_exp_TSBDP	HG001_exp_TSB	HG001_exp_TSBDP/HG001_exp_TSB	0.717028	1	0.152636	1.1116	none	ON	ON	PerR
SAOUHSC_00366	NfrA	8	HG001_exp_TSBDP	HG001_exp_TSB	HG001_exp_TSBDP/HG001_exp_TSB	0.999801	1	0.0205866	1.01437	none	ON	ON	CodY
SAOUHSC_00367	TcyP	4	HG001_exp_TSBDP	HG001_exp_TSB	HG001_exp_TSBDP/HG001_exp_TSB	0.956035	1	0.0433455	1.0305	none	ON	ON	CodY; CymR
SAOUHSC_00369	SAOUHSC_00369	18	HG001_exp_TSBDP	HG001_exp_TSB	HG001_exp_TSBDP/HG001_exp_TSB	0.999727	1	-0.0303249	-1.02124	none	ON	ON
SAOUHSC_00370	SAOUHSC_00370	10	HG001_exp_TSBDP	HG001_exp_TSB	HG001_exp_TSBDP/HG001_exp_TSB	0.0812436	0.293534	-0.239079	-1.18024	none	ON	ON
SAOUHSC_00371	SAOUHSC_00371	12	HG001_exp_TSBDP	HG001_exp_TSB	HG001_exp_TSBDP/HG001_exp_TSB	0.0518584	0.215396	-0.213297	-1.15933	none	ON	ON	SigB
SAOUHSC_00372	Xpt	8	HG001_exp_TSBDP	HG001_exp_TSB	HG001_exp_TSBDP/HG001_exp_TSB	0.169233	0.501501	-0.155357	-1.1137	none	ON	ON	S120
SAOUHSC_00374	GuaB	31	HG001_exp_TSBDP	HG001_exp_TSB	HG001_exp_TSBDP/HG001_exp_TSB	0.00292845	0.0219114	-0.225654	-1.16931	none	ON	ON	S120
SAOUHSC_00375	GuaA	21	HG001_exp_TSBDP	HG001_exp_TSB	HG001_exp_TSBDP/HG001_exp_TSB	0.000487666	0.00449334	-0.273271	-1.20854	none	ON	ON	S120
SAOUHSC_00376	SAOUHSC_00376	4	HG001_exp_TSBDP	HG001_exp_TSB	HG001_exp_TSBDP/HG001_exp_TSB	0.992549	1	-0.0136241	-1.00949	none	ON	OFF
SAOUHSC_00381	SAOUHSC_00381	2	HG001_exp_TSBDP	HG001_exp_TSB	HG001_exp_TSBDP/HG001_exp_TSB	0.30521	0.721966	-0.287487	-1.22051	none	ON	ON
SAOUHSC_00382	SAOUHSC_00382	12	HG001_exp_TSBDP	HG001_exp_TSB	HG001_exp_TSBDP/HG001_exp_TSB	0.278583	0.675644	0.257249	1.1952	none	ON	ON
SAOUHSC_00383	Ssl1	2	HG001_exp_TSBDP	HG001_exp_TSB	HG001_exp_TSBDP/HG001_exp_TSB	0.119945	0.391165	-0.562272	-1.47659	none	OFF	OFF
SAOUHSC_00390	Ssl5	2	HG001_exp_TSBDP	HG001_exp_TSB	HG001_exp_TSBDP/HG001_exp_TSB	0.770934	1	0.816564	1.76121	none	OFF	OFF
SAOUHSC_00391	Ssl6	2	HG001_exp_TSBDP	HG001_exp_TSB	HG001_exp_TSBDP/HG001_exp_TSB	0.0155265	0.0868991	-4.70614	-26.1029	none	OFF	OFF
SAOUHSC_00397	HsdM1	14	HG001_exp_TSBDP	HG001_exp_TSB	HG001_exp_TSBDP/HG001_exp_TSB	0.591577	1	-0.123313	-1.08923	none	ON	ON
SAOUHSC_00398	HsdS1	14	HG001_exp_TSBDP	HG001_exp_TSB	HG001_exp_TSBDP/HG001_exp_TSB	0.909547	1	-0.0628339	-1.04452	none	ON	ON
SAOUHSC_00399	Ssl11	4	HG001_exp_TSBDP	HG001_exp_TSB	HG001_exp_TSBDP/HG001_exp_TSB	0.735132	1	-0.095921	-1.06875	none	OFF	OFF	SaeR
SAOUHSC_00400	SAOUHSC_00400	14	HG001_exp_TSBDP	HG001_exp_TSB	HG001_exp_TSBDP/HG001_exp_TSB	8.20377e-12	2.50869e-10	1.84821	3.60052	up	ON	ON	SaeR
SAOUHSC_00402	Lpl3	3	HG001_exp_TSBDP	HG001_exp_TSB	HG001_exp_TSBDP/HG001_exp_TSB	0.999418	1	0.0235707	1.01647	none	OFF	OFF	SaeR
SAOUHSC_00405	Lpl9	12	HG001_exp_TSBDP	HG001_exp_TSB	HG001_exp_TSBDP/HG001_exp_TSB	0.358106	0.797891	-0.14397	-1.10494	none	ON	ON
SAOUHSC_00406	SAOUHSC_00406	22	HG001_exp_TSBDP	HG001_exp_TSB	HG001_exp_TSBDP/HG001_exp_TSB	0.0397682	0.178534	-0.463085	-1.37849	none	ON	ON
SAOUHSC_00407	SAOUHSC_00407	7	HG001_exp_TSBDP	HG001_exp_TSB	HG001_exp_TSBDP/HG001_exp_TSB	0.90575	1	-0.0964684	-1.06915	none	ON	ON
SAOUHSC_00408	SAOUHSC_00408	5	HG001_exp_TSBDP	HG001_exp_TSB	HG001_exp_TSBDP/HG001_exp_TSB	0.0169635	0.093185	-0.986539	-1.98143	none	OFF	ON
SAOUHSC_00410	ZagA	12	HG001_exp_TSBDP	HG001_exp_TSB	HG001_exp_TSBDP/HG001_exp_TSB	1.5094e-17	8.84674e-16	-2.96459	-7.80604	down	ON	ON
SAOUHSC_00411.1	Psmα4	3	HG001_exp_TSBDP	HG001_exp_TSB	HG001_exp_TSBDP/HG001_exp_TSB	0.0794194	0.288425	-1.72662	-3.30952	none	OFF	OFF	AgrA
SAOUHSC_00411.4	Psmα1	3	HG001_exp_TSBDP	HG001_exp_TSB	HG001_exp_TSBDP/HG001_exp_TSB	0.0731547	0.272714	-0.531749	-1.44568	none	OFF	OFF	AgrA
SAOUHSC_00412	MpsA	3	HG001_exp_TSBDP	HG001_exp_TSB	HG001_exp_TSBDP/HG001_exp_TSB	0.212733	0.580682	0.933125	1.90941	none	OFF	OFF
SAOUHSC_00413	MpsB	18	HG001_exp_TSBDP	HG001_exp_TSB	HG001_exp_TSBDP/HG001_exp_TSB	0.999999	1	-0.0230251	-1.01609	none	ON	ON
SAOUHSC_00414	MpsC	5	HG001_exp_TSBDP	HG001_exp_TSB	HG001_exp_TSBDP/HG001_exp_TSB	0.452352	0.92426	-0.160416	-1.11761	none	ON	ON
SAOUHSC_00417	SAOUHSC_00417	10	HG001_exp_TSBDP	HG001_exp_TSB	HG001_exp_TSBDP/HG001_exp_TSB	0.0122195	0.0726287	-0.278353	-1.21281	none	ON	ON
SAOUHSC_00420	SAOUHSC_00420	2	HG001_exp_TSBDP	HG001_exp_TSB	HG001_exp_TSBDP/HG001_exp_TSB	0.924282	1	-0.0214492	-1.01498	none	OFF	OFF	HisR
SAOUHSC_00421	MccA	8	HG001_exp_TSBDP	HG001_exp_TSB	HG001_exp_TSBDP/HG001_exp_TSB	0.731527	1	0.170983	1.12582	none	ON	ON	CymR
SAOUHSC_00422	MccB	10	HG001_exp_TSBDP	HG001_exp_TSB	HG001_exp_TSBDP/HG001_exp_TSB	0.0218154	0.113375	0.23847	1.17974	none	ON	ON	CymR
SAOUHSC_00423	MetN2	8	HG001_exp_TSBDP	HG001_exp_TSB	HG001_exp_TSBDP/HG001_exp_TSB	0.673025	1	0.449577	1.36564	none	OFF	OFF	CymR
SAOUHSC_00424	MetP2	2	HG001_exp_TSBDP	HG001_exp_TSB	HG001_exp_TSBDP/HG001_exp_TSB	0.627378	1	-0.744547	-1.67545	none	OFF	OFF	CymR
SAOUHSC_00426	MetQ2	14	HG001_exp_TSBDP	HG001_exp_TSB	HG001_exp_TSBDP/HG001_exp_TSB	0.00952978	0.0586234	-0.248853	-1.18826	none	ON	ON	CymR
SAOUHSC_00427	Sle1	14	HG001_exp_TSBDP	HG001_exp_TSB	HG001_exp_TSBDP/HG001_exp_TSB	0.229403	0.600546	-0.212504	-1.1587	none	ON	ON	WalR
SAOUHSC_00428	SAOUHSC_00428	2	HG001_exp_TSBDP	HG001_exp_TSB	HG001_exp_TSBDP/HG001_exp_TSB	0.39049	0.845929	-0.172618	-1.1271	none	ON	ON
SAOUHSC_00429	SAOUHSC_00429	4	HG001_exp_TSBDP	HG001_exp_TSB	HG001_exp_TSBDP/HG001_exp_TSB	0.673357	1	-0.0750442	-1.05339	none	ON	ON
SAOUHSC_00430	SAOUHSC_00430	4	HG001_exp_TSBDP	HG001_exp_TSB	HG001_exp_TSBDP/HG001_exp_TSB	0.00601869	0.0401463	-0.673132	-1.59453	down	ON	ON
SAOUHSC_00434	GltC	3	HG001_exp_TSBDP	HG001_exp_TSB	HG001_exp_TSBDP/HG001_exp_TSB	0.72362	1	-0.0973298	-1.06979	none	ON	ON	GltC; CodY
SAOUHSC_00435	GltB	38	HG001_exp_TSBDP	HG001_exp_TSB	HG001_exp_TSBDP/HG001_exp_TSB	1.92089e-21	1.62123e-19	-1.06876	-2.09763	down	ON	ON	GltC; CodY
SAOUHSC_00436	GltD	9	HG001_exp_TSBDP	HG001_exp_TSB	HG001_exp_TSBDP/HG001_exp_TSB	5.4655e-11	1.5174e-09	-2.16812	-4.49437	down	ON	ON	GltC; CodY
SAOUHSC_00437	TreP	7	HG001_exp_TSBDP	HG001_exp_TSB	HG001_exp_TSBDP/HG001_exp_TSB	0.752301	1	0.289067	1.22185	none	OFF	OFF	TreR; CcpA
SAOUHSC_00438	TreC	14	HG001_exp_TSBDP	HG001_exp_TSB	HG001_exp_TSBDP/HG001_exp_TSB	0.997165	1	-0.0367535	-1.0258	none	ON	ON	TreR; CcpA
SAOUHSC_00439	TreR	5	HG001_exp_TSBDP	HG001_exp_TSB	HG001_exp_TSBDP/HG001_exp_TSB	0.075151	0.278191	0.357084	1.28083	none	ON	ON	TreR; CcpA
SAOUHSC_00441	SAOUHSC_00441	6	HG001_exp_TSBDP	HG001_exp_TSB	HG001_exp_TSBDP/HG001_exp_TSB	0.518298	0.996502	-0.126525	-1.09166	none	ON	ON
SAOUHSC_00442	DnaX	14	HG001_exp_TSBDP	HG001_exp_TSB	HG001_exp_TSBDP/HG001_exp_TSB	0.999928	1	-0.0195903	-1.01367	none	ON	ON
SAOUHSC_00444	SAOUHSC_00444	5	HG001_exp_TSBDP	HG001_exp_TSB	HG001_exp_TSBDP/HG001_exp_TSB	0.249712	0.632918	-0.153514	-1.11228	none	ON	ON
SAOUHSC_00445	RecR	8	HG001_exp_TSBDP	HG001_exp_TSB	HG001_exp_TSBDP/HG001_exp_TSB	0.13721	0.431466	-0.225904	-1.16951	none	ON	ON
SAOUHSC_00450	SAOUHSC_00450	8	HG001_exp_TSBDP	HG001_exp_TSB	HG001_exp_TSBDP/HG001_exp_TSB	0.947649	1	0.0925898	1.06628	none	ON	ON
SAOUHSC_00451	Tmk	10	HG001_exp_TSBDP	HG001_exp_TSB	HG001_exp_TSBDP/HG001_exp_TSB	0.00788229	0.0500739	0.237973	1.17933	none	ON	ON
SAOUHSC_00452	DarA	4	HG001_exp_TSBDP	HG001_exp_TSB	HG001_exp_TSBDP/HG001_exp_TSB	0.35333	0.793958	0.328294	1.25553	none	OFF	OFF
SAOUHSC_00454	HolB	11	HG001_exp_TSBDP	HG001_exp_TSB	HG001_exp_TSBDP/HG001_exp_TSB	0.270739	0.664255	-0.145521	-1.10613	none	ON	ON
SAOUHSC_00455	RicT	11	HG001_exp_TSBDP	HG001_exp_TSB	HG001_exp_TSBDP/HG001_exp_TSB	9.81339e-13	3.23535e-11	-1.64611	-3.12988	down	ON	ON
SAOUHSC_00456	SAOUHSC_00456	3	HG001_exp_TSBDP	HG001_exp_TSB	HG001_exp_TSBDP/HG001_exp_TSB	0.907421	1	-0.0329448	-1.0231	none	ON	ON
SAOUHSC_00457	SAOUHSC_00457	3	HG001_exp_TSBDP	HG001_exp_TSB	HG001_exp_TSBDP/HG001_exp_TSB	0.186277	0.531859	0.341715	1.26726	none	ON	OFF
SAOUHSC_00459	RsmI	4	HG001_exp_TSBDP	HG001_exp_TSB	HG001_exp_TSBDP/HG001_exp_TSB	0.234551	0.610992	-0.203469	-1.15146	none	ON	ON
SAOUHSC_00461	MetS	35	HG001_exp_TSBDP	HG001_exp_TSB	HG001_exp_TSBDP/HG001_exp_TSB	0.822839	1	-0.0748862	-1.05328	none	ON	ON
SAOUHSC_00462	SAOUHSC_00462	7	HG001_exp_TSBDP	HG001_exp_TSB	HG001_exp_TSBDP/HG001_exp_TSB	0.950223	1	0.0674933	1.04789	none	ON	ON
SAOUHSC_00463	RnmV	4	HG001_exp_TSBDP	HG001_exp_TSB	HG001_exp_TSBDP/HG001_exp_TSB	3.89942e-05	0.000478359	-0.681774	-1.60411	down	ON	ON
SAOUHSC_00464	KsgA	6	HG001_exp_TSBDP	HG001_exp_TSB	HG001_exp_TSBDP/HG001_exp_TSB	0.288348	0.690069	-0.230156	-1.17296	none	ON	ON
SAOUHSC_00466	Ipk	10	HG001_exp_TSBDP	HG001_exp_TSB	HG001_exp_TSBDP/HG001_exp_TSB	0.991653	1	0.0390876	1.02746	none	ON	ON
SAOUHSC_00467	PurR	16	HG001_exp_TSBDP	HG001_exp_TSB	HG001_exp_TSBDP/HG001_exp_TSB	0.0538158	0.220061	-0.212558	-1.15874	none	ON	ON
SAOUHSC_00468	YabJ	7	HG001_exp_TSBDP	HG001_exp_TSB	HG001_exp_TSBDP/HG001_exp_TSB	0.664976	1	0.0954566	1.0684	none	ON	ON	SigB
SAOUHSC_00469	SpoVG	5	HG001_exp_TSBDP	HG001_exp_TSB	HG001_exp_TSBDP/HG001_exp_TSB	0.000218488	0.00219528	1.20351	2.30299	up	ON	ON	SigB
SAOUHSC_00471	GlmU	18	HG001_exp_TSBDP	HG001_exp_TSB	HG001_exp_TSBDP/HG001_exp_TSB	0.0703649	0.264181	-0.238859	-1.18006	none	ON	ON
SAOUHSC_00472	Prs	19	HG001_exp_TSBDP	HG001_exp_TSB	HG001_exp_TSBDP/HG001_exp_TSB	0.010025	0.0611354	-0.296331	-1.22802	none	ON	ON
SAOUHSC_00474	RplY	7	HG001_exp_TSBDP	HG001_exp_TSB	HG001_exp_TSBDP/HG001_exp_TSB	0.903687	1	0.0538605	1.03804	none	ON	ON
SAOUHSC_00475	Pth	6	HG001_exp_TSBDP	HG001_exp_TSB	HG001_exp_TSBDP/HG001_exp_TSB	0.0459633	0.198328	0.306368	1.23659	none	ON	ON
SAOUHSC_00477	Mfd	42	HG001_exp_TSBDP	HG001_exp_TSB	HG001_exp_TSBDP/HG001_exp_TSB	0.890303	1	0.0917783	1.06568	none	ON	ON
SAOUHSC_00479	SAOUHSC_00479	2	HG001_exp_TSBDP	HG001_exp_TSB	HG001_exp_TSBDP/HG001_exp_TSB	0.926803	1	-1.45567	-2.74285	none	OFF	OFF
SAOUHSC_00480	SAOUHSC_00480	10	HG001_exp_TSBDP	HG001_exp_TSB	HG001_exp_TSBDP/HG001_exp_TSB	0.52651	1	-0.111227	-1.08015	none	ON	ON
SAOUHSC_00481	SAOUHSC_00481	3	HG001_exp_TSBDP	HG001_exp_TSB	HG001_exp_TSBDP/HG001_exp_TSB	0.942396	1	0.0276806	1.01937	none	ON	ON
SAOUHSC_00482	DivIC	4	HG001_exp_TSBDP	HG001_exp_TSB	HG001_exp_TSBDP/HG001_exp_TSB	0.753736	1	-0.376008	-1.29775	none	ON	ON
SAOUHSC_00483	SAOUHSC_00483	3	HG001_exp_TSBDP	HG001_exp_TSB	HG001_exp_TSBDP/HG001_exp_TSB	0.498457	0.974103	-0.105434	-1.07582	none	ON	ON
SAOUHSC_00484	TilS	8	HG001_exp_TSBDP	HG001_exp_TSB	HG001_exp_TSBDP/HG001_exp_TSB	0.0492971	0.208451	-0.303756	-1.23435	none	ON	ON
SAOUHSC_00485	HprT	13	HG001_exp_TSBDP	HG001_exp_TSB	HG001_exp_TSBDP/HG001_exp_TSB	0.00115605	0.00971821	-0.287363	-1.22041	none	ON	ON
SAOUHSC_00486	FtsH	32	HG001_exp_TSBDP	HG001_exp_TSB	HG001_exp_TSBDP/HG001_exp_TSB	0.993345	1	0.0620721	1.04396	none	ON	ON
SAOUHSC_00487	HslO	12	HG001_exp_TSBDP	HG001_exp_TSB	HG001_exp_TSBDP/HG001_exp_TSB	0.999776	1	0.0301232	1.0211	none	ON	ON
SAOUHSC_00488	CysK	19	HG001_exp_TSBDP	HG001_exp_TSB	HG001_exp_TSBDP/HG001_exp_TSB	1	1	-0.0129778	-1.00904	none	ON	ON	CymR
SAOUHSC_00489	FolP	18	HG001_exp_TSBDP	HG001_exp_TSB	HG001_exp_TSBDP/HG001_exp_TSB	0.999745	1	0.0277894	1.01945	none	ON	ON
SAOUHSC_00490	FolB	6	HG001_exp_TSBDP	HG001_exp_TSB	HG001_exp_TSBDP/HG001_exp_TSB	0.975121	1	0.0763369	1.05434	none	ON	ON
SAOUHSC_00491	FolK	4	HG001_exp_TSBDP	HG001_exp_TSB	HG001_exp_TSBDP/HG001_exp_TSB	0.999768	1	0.0132917	1.00926	none	ON	ON
SAOUHSC_00493	LysS	24	HG001_exp_TSBDP	HG001_exp_TSB	HG001_exp_TSBDP/HG001_exp_TSB	0.874394	1	-0.0728323	-1.05178	none	ON	ON
SAOUHSC_00497	PdxR	9	HG001_exp_TSBDP	HG001_exp_TSB	HG001_exp_TSBDP/HG001_exp_TSB	0.922964	1	-0.0561588	-1.03969	none	ON	ON
SAOUHSC_00499	PdxS	12	HG001_exp_TSBDP	HG001_exp_TSB	HG001_exp_TSBDP/HG001_exp_TSB	0.235877	0.612932	-0.188962	-1.13994	none	ON	ON	PdxR
SAOUHSC_00500	PdxT	9	HG001_exp_TSBDP	HG001_exp_TSB	HG001_exp_TSBDP/HG001_exp_TSB	0.0550734	0.222189	-0.188485	-1.13957	none	ON	ON	PdxR
SAOUHSC_00501	NupC	5	HG001_exp_TSBDP	HG001_exp_TSB	HG001_exp_TSBDP/HG001_exp_TSB	0.223006	0.592624	-0.150402	-1.10988	none	ON	ON	CcpA
SAOUHSC_00502	CtsR	8	HG001_exp_TSBDP	HG001_exp_TSB	HG001_exp_TSBDP/HG001_exp_TSB	0.537017	1	-0.128468	-1.09313	none	ON	ON	CtsR
SAOUHSC_00503	McsA	6	HG001_exp_TSBDP	HG001_exp_TSB	HG001_exp_TSBDP/HG001_exp_TSB	0.0395522	0.178534	-0.547129	-1.46117	none	ON	ON	CtsR
SAOUHSC_00504	McsB	11	HG001_exp_TSBDP	HG001_exp_TSB	HG001_exp_TSBDP/HG001_exp_TSB	3.5416e-05	0.000437432	-0.526716	-1.44065	none	ON	ON	CtsR
SAOUHSC_00505	ClpC	35	HG001_exp_TSBDP	HG001_exp_TSB	HG001_exp_TSBDP/HG001_exp_TSB	0.0116052	0.0696002	-0.223159	-1.16729	none	ON	ON	CtsR
SAOUHSC_00507	RadA	14	HG001_exp_TSBDP	HG001_exp_TSB	HG001_exp_TSBDP/HG001_exp_TSB	0.699984	1	-0.113413	-1.08178	none	ON	ON
SAOUHSC_00508	SAOUHSC_00508	11	HG001_exp_TSBDP	HG001_exp_TSB	HG001_exp_TSBDP/HG001_exp_TSB	0.969668	1	-0.0626224	-1.04436	none	ON	ON
SAOUHSC_00509	GltX	24	HG001_exp_TSBDP	HG001_exp_TSB	HG001_exp_TSBDP/HG001_exp_TSB	0.229213	0.600546	-0.134036	-1.09736	none	ON	ON
SAOUHSC_00510	CysE	3	HG001_exp_TSBDP	HG001_exp_TSB	HG001_exp_TSBDP/HG001_exp_TSB	0.191375	0.541288	-0.243926	-1.18421	none	ON	ON	S175
SAOUHSC_00511	CysS	21	HG001_exp_TSBDP	HG001_exp_TSB	HG001_exp_TSBDP/HG001_exp_TSB	0.15957	0.482367	-0.156371	-1.11448	none	ON	ON	S175
SAOUHSC_00512	MrnC	3	HG001_exp_TSBDP	HG001_exp_TSB	HG001_exp_TSBDP/HG001_exp_TSB	0.00749041	0.0483326	-0.493215	-1.40758	none	ON	ON
SAOUHSC_00513	SAOUHSC_00513	10	HG001_exp_TSBDP	HG001_exp_TSB	HG001_exp_TSBDP/HG001_exp_TSB	0.0076548	0.0492428	-0.252772	-1.19149	none	ON	ON
SAOUHSC_00514	SAOUHSC_00514	7	HG001_exp_TSBDP	HG001_exp_TSB	HG001_exp_TSBDP/HG001_exp_TSB	0.00599324	0.0401463	-0.370415	-1.29272	none	ON	ON
SAOUHSC_00517	NusG	12	HG001_exp_TSBDP	HG001_exp_TSB	HG001_exp_TSBDP/HG001_exp_TSB	0.0258602	0.128691	-0.258416	-1.19616	none	ON	ON
SAOUHSC_00518	RplK	4	HG001_exp_TSBDP	HG001_exp_TSB	HG001_exp_TSBDP/HG001_exp_TSB	0.926934	1	0.0473999	1.0334	none	ON	ON
SAOUHSC_00519	RplA	13	HG001_exp_TSBDP	HG001_exp_TSB	HG001_exp_TSBDP/HG001_exp_TSB	0.987503	1	-0.0469977	-1.03311	none	ON	ON
SAOUHSC_00520	RplJ	10	HG001_exp_TSBDP	HG001_exp_TSB	HG001_exp_TSBDP/HG001_exp_TSB	0.959974	1	-0.0519878	-1.03669	none	ON	ON	S183
SAOUHSC_00521	RplL	15	HG001_exp_TSBDP	HG001_exp_TSB	HG001_exp_TSBDP/HG001_exp_TSB	0.891129	1	0.38834	1.30889	none	ON	ON	S183
SAOUHSC_00523	RsmC	10	HG001_exp_TSBDP	HG001_exp_TSB	HG001_exp_TSBDP/HG001_exp_TSB	0.820772	1	-0.0726131	-1.05162	none	ON	ON
SAOUHSC_00524	RpoB	59	HG001_exp_TSBDP	HG001_exp_TSB	HG001_exp_TSBDP/HG001_exp_TSB	0.0625007	0.243314	-0.16747	-1.12309	none	ON	ON
SAOUHSC_00525	RpoC	79	HG001_exp_TSBDP	HG001_exp_TSB	HG001_exp_TSBDP/HG001_exp_TSB	0.984711	1	-0.121611	-1.08795	none	ON	ON
SAOUHSC_00526	RplGB	2	HG001_exp_TSBDP	HG001_exp_TSB	HG001_exp_TSBDP/HG001_exp_TSB	0.731093	1	-0.126883	-1.09193	none	OFF	OFF
SAOUHSC_00527	RpsL	7	HG001_exp_TSBDP	HG001_exp_TSB	HG001_exp_TSBDP/HG001_exp_TSB	0.997456	1	0.018899	1.01319	none	ON	ON
SAOUHSC_00528	RpsG	12	HG001_exp_TSBDP	HG001_exp_TSB	HG001_exp_TSBDP/HG001_exp_TSB	0.999935	1	0.030886	1.02164	none	ON	ON
SAOUHSC_00529	FusA	39	HG001_exp_TSBDP	HG001_exp_TSB	HG001_exp_TSBDP/HG001_exp_TSB	0.99999	1	0.0527072	1.03721	none	ON	ON
SAOUHSC_00530	Tuf	25	HG001_exp_TSBDP	HG001_exp_TSB	HG001_exp_TSBDP/HG001_exp_TSB	0.999995	1	-0.0462784	-1.0326	none	ON	ON
SAOUHSC_00531	SAOUHSC_00531	12	HG001_exp_TSBDP	HG001_exp_TSB	HG001_exp_TSBDP/HG001_exp_TSB	0.7664	1	-0.134337	-1.09759	none	ON	ON
SAOUHSC_00532	Kbl	21	HG001_exp_TSBDP	HG001_exp_TSB	HG001_exp_TSBDP/HG001_exp_TSB	9.44604e-11	2.55528e-09	-0.497702	-1.41196	none	ON	ON	CcpA
SAOUHSC_00533	HchA	13	HG001_exp_TSBDP	HG001_exp_TSB	HG001_exp_TSBDP/HG001_exp_TSB	0.977899	1	0.0640776	1.04542	none	ON	ON	SigB
SAOUHSC_00534	AraB	14	HG001_exp_TSBDP	HG001_exp_TSB	HG001_exp_TSBDP/HG001_exp_TSB	0.00378368	0.027341	-0.313849	-1.24302	none	ON	ON	CcpA
SAOUHSC_00535	SAOUHSC_00535	17	HG001_exp_TSBDP	HG001_exp_TSB	HG001_exp_TSBDP/HG001_exp_TSB	0.861393	1	-0.103734	-1.07455	none	ON	ON	CcpA
SAOUHSC_00536	IlvE	23	HG001_exp_TSBDP	HG001_exp_TSB	HG001_exp_TSBDP/HG001_exp_TSB	0.931107	1	-0.0683777	-1.04854	none	ON	ON	CodY
SAOUHSC_00538	SAOUHSC_00538	11	HG001_exp_TSBDP	HG001_exp_TSB	HG001_exp_TSBDP/HG001_exp_TSB	0.999998	1	-0.00677433	-1.00471	none	ON	ON
SAOUHSC_00539	Dck	10	HG001_exp_TSBDP	HG001_exp_TSB	HG001_exp_TSBDP/HG001_exp_TSB	0.000266884	0.00260706	0.450117	1.36615	none	ON	ON
SAOUHSC_00540	Dgk	8	HG001_exp_TSBDP	HG001_exp_TSB	HG001_exp_TSBDP/HG001_exp_TSB	0.0219546	0.113819	0.366652	1.28936	none	ON	ON
SAOUHSC_00541	TadA	4	HG001_exp_TSBDP	HG001_exp_TSB	HG001_exp_TSBDP/HG001_exp_TSB	0.99985	1	0.0723053	1.0514	none	ON	ON
SAOUHSC_00542	SAOUHSC_00542	13	HG001_exp_TSBDP	HG001_exp_TSB	HG001_exp_TSBDP/HG001_exp_TSB	3.99462e-06	5.81286e-05	0.4137	1.3321	none	ON	ON
SAOUHSC_00543	Azo1	12	HG001_exp_TSBDP	HG001_exp_TSB	HG001_exp_TSBDP/HG001_exp_TSB	0.00776917	0.0495255	0.320387	1.24867	none	ON	ON
SAOUHSC_00544	SdrC	25	HG001_exp_TSBDP	HG001_exp_TSB	HG001_exp_TSBDP/HG001_exp_TSB	0.999968	1	0.159647	1.11701	none	ON	ON
SAOUHSC_00545	SdrD	43	HG001_exp_TSBDP	HG001_exp_TSB	HG001_exp_TSBDP/HG001_exp_TSB	0.135235	0.427804	-0.169427	-1.12461	none	ON	ON
SAOUHSC_00547	SAOUHSC_00547	12	HG001_exp_TSBDP	HG001_exp_TSB	HG001_exp_TSBDP/HG001_exp_TSB	0.515075	0.994335	0.106282	1.07645	none	ON	ON
SAOUHSC_00548	SAOUHSC_00548	19	HG001_exp_TSBDP	HG001_exp_TSB	HG001_exp_TSBDP/HG001_exp_TSB	0.222611	0.592624	0.181223	1.13384	none	ON	ON
SAOUHSC_00549	FolE2	10	HG001_exp_TSBDP	HG001_exp_TSB	HG001_exp_TSBDP/HG001_exp_TSB	0.590411	1	0.160319	1.11753	none	ON	ON
SAOUHSC_00550	BshB2	6	HG001_exp_TSBDP	HG001_exp_TSB	HG001_exp_TSBDP/HG001_exp_TSB	0.655625	1	0.227963	1.17118	none	ON	ON
SAOUHSC_00551	SAOUHSC_00551	2	HG001_exp_TSBDP	HG001_exp_TSB	HG001_exp_TSBDP/HG001_exp_TSB	0.594866	1	0.0809589	1.05772	none	ON	ON
SAOUHSC_00552	NagB	7	HG001_exp_TSBDP	HG001_exp_TSB	HG001_exp_TSBDP/HG001_exp_TSB	0.00926509	0.0573294	0.321613	1.24973	none	ON	ON
SAOUHSC_00553	HxlA	12	HG001_exp_TSBDP	HG001_exp_TSB	HG001_exp_TSBDP/HG001_exp_TSB	0.629464	1	-0.139778	-1.10174	none	ON	ON	SigB
SAOUHSC_00554	HxlB	6	HG001_exp_TSBDP	HG001_exp_TSB	HG001_exp_TSBDP/HG001_exp_TSB	0.188553	0.535459	-0.201187	-1.14964	none	ON	ON	SigB
SAOUHSC_00555	SAOUHSC_00555	9	HG001_exp_TSBDP	HG001_exp_TSB	HG001_exp_TSBDP/HG001_exp_TSB	0.0852974	0.301976	0.198099	1.14719	none	ON	ON
SAOUHSC_00556	ProP	4	HG001_exp_TSBDP	HG001_exp_TSB	HG001_exp_TSBDP/HG001_exp_TSB	6.7226e-05	0.00076674	1.93456	3.82262	up	ON	ON	SigB
SAOUHSC_00557	VraA	2	HG001_exp_TSBDP	HG001_exp_TSB	HG001_exp_TSBDP/HG001_exp_TSB	0.244318	0.626784	-0.459233	-1.37481	none	OFF	OFF	BirA
SAOUHSC_00558	VraB	10	HG001_exp_TSBDP	HG001_exp_TSB	HG001_exp_TSBDP/HG001_exp_TSB	0.716602	1	-0.16805	-1.12354	none	ON	ON	BirA
SAOUHSC_00562	PdxK	13	HG001_exp_TSBDP	HG001_exp_TSB	HG001_exp_TSBDP/HG001_exp_TSB	0.872439	1	0.0661521	1.04692	none	ON	ON
SAOUHSC_00564	Ung	12	HG001_exp_TSBDP	HG001_exp_TSB	HG001_exp_TSBDP/HG001_exp_TSB	0.0329504	0.15519	0.286188	1.21941	none	ON	ON
SAOUHSC_00565	SAOUHSC_00565	3	HG001_exp_TSBDP	HG001_exp_TSB	HG001_exp_TSBDP/HG001_exp_TSB	0.0623395	0.243135	0.391452	1.31171	none	ON	ON
SAOUHSC_00569	SAOUHSC_00569	4	HG001_exp_TSBDP	HG001_exp_TSB	HG001_exp_TSBDP/HG001_exp_TSB	0.0570845	0.227261	0.469747	1.38487	none	ON	ON	SigB
SAOUHSC_00573	HemQ	11	HG001_exp_TSBDP	HG001_exp_TSB	HG001_exp_TSBDP/HG001_exp_TSB	0.973602	1	-0.060361	-1.04273	none	ON	ON
SAOUHSC_00574	Pta	18	HG001_exp_TSBDP	HG001_exp_TSB	HG001_exp_TSBDP/HG001_exp_TSB	1	1	-0.0097346	-1.00677	none	ON	ON
SAOUHSC_00575	LipL	6	HG001_exp_TSBDP	HG001_exp_TSB	HG001_exp_TSBDP/HG001_exp_TSB	0.435003	0.908459	-0.17487	-1.12886	none	ON	ON
SAOUHSC_00577	MvaK1	13	HG001_exp_TSBDP	HG001_exp_TSB	HG001_exp_TSBDP/HG001_exp_TSB	0.0615194	0.240827	-0.26294	-1.19992	none	ON	ON	SigB
SAOUHSC_00578	MvaD	7	HG001_exp_TSBDP	HG001_exp_TSB	HG001_exp_TSBDP/HG001_exp_TSB	0.0598335	0.234663	-0.181393	-1.13398	none	ON	ON	SigB
SAOUHSC_00579	MvaK2	16	HG001_exp_TSBDP	HG001_exp_TSB	HG001_exp_TSBDP/HG001_exp_TSB	0.0022475	0.0175638	-0.247	-1.18674	none	ON	ON	SigB
SAOUHSC_00581	MerA	18	HG001_exp_TSBDP	HG001_exp_TSB	HG001_exp_TSBDP/HG001_exp_TSB	0.0756263	0.27946	-0.267802	-1.20397	none	ON	ON
SAOUHSC_00582	HypR	3	HG001_exp_TSBDP	HG001_exp_TSB	HG001_exp_TSBDP/HG001_exp_TSB	0.213369	0.581665	0.302141	1.23297	none	OFF	ON
SAOUHSC_00584	TspA	8	HG001_exp_TSBDP	HG001_exp_TSB	HG001_exp_TSBDP/HG001_exp_TSB	0.854515	1	0.169719	1.12484	none	OFF	OFF
SAOUHSC_00603	IolS	15	HG001_exp_TSBDP	HG001_exp_TSB	HG001_exp_TSBDP/HG001_exp_TSB	0.435326	0.908459	-0.151241	-1.11052	none	ON	ON
SAOUHSC_00604	SAOUHSC_00604	9	HG001_exp_TSBDP	HG001_exp_TSB	HG001_exp_TSBDP/HG001_exp_TSB	0.999989	1	-0.00796576	-1.00554	none	ON	ON
SAOUHSC_00605	SAOUHSC_00605	3	HG001_exp_TSBDP	HG001_exp_TSB	HG001_exp_TSBDP/HG001_exp_TSB	0.407217	0.867907	-0.122435	-1.08857	none	ON	ON
SAOUHSC_00606	SAOUHSC_00606	13	HG001_exp_TSBDP	HG001_exp_TSB	HG001_exp_TSBDP/HG001_exp_TSB	0.274679	0.670801	-0.12713	-1.09212	none	ON	ON
SAOUHSC_00607	SAOUHSC_00607	8	HG001_exp_TSBDP	HG001_exp_TSB	HG001_exp_TSBDP/HG001_exp_TSB	0.30592	0.722834	-0.169881	-1.12497	none	ON	ON
SAOUHSC_00608	Adh1	16	HG001_exp_TSBDP	HG001_exp_TSB	HG001_exp_TSBDP/HG001_exp_TSB	0.926078	1	0.106358	1.07651	none	ON	ON	Rex
SAOUHSC_00610	SAOUHSC_00610	3	HG001_exp_TSBDP	HG001_exp_TSB	HG001_exp_TSBDP/HG001_exp_TSB	0.602064	1	-0.112163	-1.08085	none	ON	ON
SAOUHSC_00611	ArgS	29	HG001_exp_TSBDP	HG001_exp_TSB	HG001_exp_TSBDP/HG001_exp_TSB	0.017386	0.0950374	-0.205748	-1.15328	none	ON	ON
SAOUHSC_00613	SAOUHSC_00613	15	HG001_exp_TSBDP	HG001_exp_TSB	HG001_exp_TSBDP/HG001_exp_TSB	0.94547	1	-0.0531043	-1.03749	none	ON	ON
SAOUHSC_00615	SAOUHSC_00615	10	HG001_exp_TSBDP	HG001_exp_TSB	HG001_exp_TSBDP/HG001_exp_TSB	0.999978	1	-0.0163735	-1.01141	none	ON	ON
SAOUHSC_00616	SAOUHSC_00616	7	HG001_exp_TSBDP	HG001_exp_TSB	HG001_exp_TSBDP/HG001_exp_TSB	0.983484	1	-0.0585404	-1.04141	none	ON	ON
SAOUHSC_00617	SAOUHSC_00617	7	HG001_exp_TSBDP	HG001_exp_TSB	HG001_exp_TSBDP/HG001_exp_TSB	0.0783902	0.285178	0.400581	1.32004	none	ON	ON
SAOUHSC_00618	SAOUHSC_00618	5	HG001_exp_TSBDP	HG001_exp_TSB	HG001_exp_TSBDP/HG001_exp_TSB	0.791713	1	0.115253	1.08316	none	ON	ON
SAOUHSC_00619	SAOUHSC_00619	8	HG001_exp_TSBDP	HG001_exp_TSB	HG001_exp_TSBDP/HG001_exp_TSB	0.000974824	0.00839543	0.626368	1.54367	up	ON	ON	SigB
SAOUHSC_00620	SarA	7	HG001_exp_TSBDP	HG001_exp_TSB	HG001_exp_TSBDP/HG001_exp_TSB	0.983111	1	-0.0276617	-1.01936	none	ON	ON	SigB
SAOUHSC_00625	MnhA2	5	HG001_exp_TSBDP	HG001_exp_TSB	HG001_exp_TSBDP/HG001_exp_TSB	0.471216	0.942433	-0.127693	-1.09255	none	ON	ON	SigB
SAOUHSC_00628	MnhD2	3	HG001_exp_TSBDP	HG001_exp_TSB	HG001_exp_TSBDP/HG001_exp_TSB	0.506374	0.982082	0.210787	1.15732	none	OFF	OFF	SigB
SAOUHSC_00629	MnhE2	3	HG001_exp_TSBDP	HG001_exp_TSB	HG001_exp_TSBDP/HG001_exp_TSB	0.0852007	0.301976	-0.284426	-1.21793	none	ON	ON	SigB
SAOUHSC_00633	SAOUHSC_00633	5	HG001_exp_TSBDP	HG001_exp_TSB	HG001_exp_TSBDP/HG001_exp_TSB	0.842039	1	0.145232	1.10591	none	ON	ON
SAOUHSC_00634	MntC	23	HG001_exp_TSBDP	HG001_exp_TSB	HG001_exp_TSBDP/HG001_exp_TSB	1	1	0.000885463	1.00061	none	ON	ON	MntR
SAOUHSC_00637	MntA	9	HG001_exp_TSBDP	HG001_exp_TSB	HG001_exp_TSBDP/HG001_exp_TSB	0.395188	0.853477	-0.261853	-1.19902	none	ON	ON	MntR
SAOUHSC_00638	MntR	10	HG001_exp_TSBDP	HG001_exp_TSB	HG001_exp_TSBDP/HG001_exp_TSB	0.218064	0.588249	0.358095	1.28173	none	ON	ON
SAOUHSC_00639	SAOUHSC_00639	2	HG001_exp_TSBDP	HG001_exp_TSB	HG001_exp_TSBDP/HG001_exp_TSB	0.616122	1	0.193451	1.1435	none	OFF	OFF
SAOUHSC_00640	TagA	7	HG001_exp_TSBDP	HG001_exp_TSB	HG001_exp_TSBDP/HG001_exp_TSB	0.82732	1	-0.0869768	-1.06214	none	ON	ON
SAOUHSC_00641	TagH	9	HG001_exp_TSBDP	HG001_exp_TSB	HG001_exp_TSBDP/HG001_exp_TSB	0.368114	0.814416	-0.168832	-1.12415	none	ON	ON
SAOUHSC_00642	TagG	8	HG001_exp_TSBDP	HG001_exp_TSB	HG001_exp_TSBDP/HG001_exp_TSB	0.88896	1	0.0969196	1.06949	none	ON	ON
SAOUHSC_00643	TagB	11	HG001_exp_TSBDP	HG001_exp_TSB	HG001_exp_TSBDP/HG001_exp_TSB	0.969452	1	0.0590006	1.04174	none	ON	ON
SAOUHSC_00644	TagX	11	HG001_exp_TSBDP	HG001_exp_TSB	HG001_exp_TSBDP/HG001_exp_TSB	0.85891	1	-0.102747	-1.07382	none	ON	ON
SAOUHSC_00645	TagD	4	HG001_exp_TSBDP	HG001_exp_TSB	HG001_exp_TSBDP/HG001_exp_TSB	0.667766	1	0.0888037	1.06349	none	ON	ON
SAOUHSC_00646	Pbp4	13	HG001_exp_TSBDP	HG001_exp_TSB	HG001_exp_TSBDP/HG001_exp_TSB	0.0289991	0.140662	-0.191085	-1.14162	none	ON	ON
SAOUHSC_00647	AbcA	15	HG001_exp_TSBDP	HG001_exp_TSB	HG001_exp_TSBDP/HG001_exp_TSB	0.989284	1	0.0550017	1.03886	none	ON	ON
SAOUHSC_00648	NupG	5	HG001_exp_TSBDP	HG001_exp_TSB	HG001_exp_TSBDP/HG001_exp_TSB	0.992599	1	0.0468455	1.033	none	ON	ON
SAOUHSC_00651	SAOUHSC_00651	6	HG001_exp_TSBDP	HG001_exp_TSB	HG001_exp_TSBDP/HG001_exp_TSB	0.983937	1	0.0270509	1.01893	none	ON	ON
SAOUHSC_00652	FhuC	13	HG001_exp_TSBDP	HG001_exp_TSB	HG001_exp_TSBDP/HG001_exp_TSB	1.69058e-19	1.18904e-17	2.39194	5.24861	up	ON	ON	Fur
SAOUHSC_00653	FhuB	4	HG001_exp_TSBDP	HG001_exp_TSB	HG001_exp_TSBDP/HG001_exp_TSB	4.89466e-07	8.39654e-06	2.2799	4.85643	up	ON	ON	Fur
SAOUHSC_00654	FhuG	2	HG001_exp_TSBDP	HG001_exp_TSB	HG001_exp_TSBDP/HG001_exp_TSB	0.0010238	0.00876544	2.0027	4.0075	up	ON	ON	Fur
SAOUHSC_00655	DhaK	16	HG001_exp_TSBDP	HG001_exp_TSB	HG001_exp_TSBDP/HG001_exp_TSB	0.999996	1	0.00765181	1.00532	none	ON	ON	CcpA
SAOUHSC_00656	DhaL	11	HG001_exp_TSBDP	HG001_exp_TSB	HG001_exp_TSBDP/HG001_exp_TSB	0.99286	1	0.0987147	1.07082	none	ON	ON	CcpA
SAOUHSC_00658	DhaM	3	HG001_exp_TSBDP	HG001_exp_TSB	HG001_exp_TSBDP/HG001_exp_TSB	0.946018	1	-0.0357213	-1.02507	none	OFF	OFF	CcpA
SAOUHSC_00659	SAOUHSC_00659	3	HG001_exp_TSBDP	HG001_exp_TSB	HG001_exp_TSBDP/HG001_exp_TSB	0.292469	0.697299	0.294362	1.22634	none	ON	ON
SAOUHSC_00660	ProT	3	HG001_exp_TSBDP	HG001_exp_TSB	HG001_exp_TSBDP/HG001_exp_TSB	0.562895	1	0.127458	1.09237	none	ON	ON
SAOUHSC_00661	GehE	9	HG001_exp_TSBDP	HG001_exp_TSB	HG001_exp_TSBDP/HG001_exp_TSB	0.807921	1	-0.0934081	-1.06689	none	ON	ON
SAOUHSC_00663	SAOUHSC_00663	4	HG001_exp_TSBDP	HG001_exp_TSB	HG001_exp_TSBDP/HG001_exp_TSB	0.384138	0.837326	1.20923	2.31214	none	ON	ON
SAOUHSC_00664	GraX	6	HG001_exp_TSBDP	HG001_exp_TSB	HG001_exp_TSBDP/HG001_exp_TSB	0.864803	1	-0.244962	-1.18506	none	ON	ON
SAOUHSC_00665	GraR	11	HG001_exp_TSBDP	HG001_exp_TSB	HG001_exp_TSBDP/HG001_exp_TSB	0.310797	0.731798	-0.14277	-1.10402	none	ON	ON
SAOUHSC_00666	GraS	11	HG001_exp_TSBDP	HG001_exp_TSB	HG001_exp_TSBDP/HG001_exp_TSB	0.321065	0.746087	-0.185079	-1.13688	none	ON	ON
SAOUHSC_00667	VraF	9	HG001_exp_TSBDP	HG001_exp_TSB	HG001_exp_TSBDP/HG001_exp_TSB	0.84705	1	-0.231923	-1.1744	none	ON	ON	GraR
SAOUHSC_00668	VraG	4	HG001_exp_TSBDP	HG001_exp_TSB	HG001_exp_TSBDP/HG001_exp_TSB	0.557846	1	-0.16479	-1.121	none	ON	ON
SAOUHSC_00669	PitR	9	HG001_exp_TSBDP	HG001_exp_TSB	HG001_exp_TSBDP/HG001_exp_TSB	0.992611	1	0.0531048	1.0375	none	ON	ON	GraR
SAOUHSC_00671	SAOUHSC_00671	6	HG001_exp_TSBDP	HG001_exp_TSB	HG001_exp_TSBDP/HG001_exp_TSB	0.00419559	0.029707	0.588028	1.50319	up	ON	ON	WalR
SAOUHSC_00673	Rbf	9	HG001_exp_TSBDP	HG001_exp_TSB	HG001_exp_TSBDP/HG001_exp_TSB	0.992589	1	0.0673042	1.04776	none	ON	ON
SAOUHSC_00674	SarX	8	HG001_exp_TSBDP	HG001_exp_TSB	HG001_exp_TSBDP/HG001_exp_TSB	4.91733e-09	1.10378e-07	0.840452	1.79061	up	ON	ON
SAOUHSC_00675	SAOUHSC_00675	9	HG001_exp_TSBDP	HG001_exp_TSB	HG001_exp_TSBDP/HG001_exp_TSB	0.831451	1	0.114456	1.08257	none	ON	ON
SAOUHSC_00676	SAOUHSC_00676	3	HG001_exp_TSBDP	HG001_exp_TSB	HG001_exp_TSBDP/HG001_exp_TSB	0.956147	1	-0.022555	-1.01576	none	ON	ON
SAOUHSC_00678	SAOUHSC_00678	6	HG001_exp_TSBDP	HG001_exp_TSB	HG001_exp_TSBDP/HG001_exp_TSB	0.43549	0.908459	-0.157393	-1.11527	none	ON	ON
SAOUHSC_00679	CcpE	9	HG001_exp_TSBDP	HG001_exp_TSB	HG001_exp_TSBDP/HG001_exp_TSB	5.95981e-06	8.21908e-05	-0.466349	-1.38161	none	ON	ON
SAOUHSC_00686	SAOUHSC_00686	6	HG001_exp_TSBDP	HG001_exp_TSB	HG001_exp_TSBDP/HG001_exp_TSB	0.0768823	0.282155	-0.225984	-1.16957	none	ON	ON	SigB
SAOUHSC_00687	SAOUHSC_00687	6	HG001_exp_TSBDP	HG001_exp_TSB	HG001_exp_TSBDP/HG001_exp_TSB	0.984875	1	-0.0385698	-1.0271	none	ON	ON	SigB
SAOUHSC_00688	SAOUHSC_00688	5	HG001_exp_TSBDP	HG001_exp_TSB	HG001_exp_TSBDP/HG001_exp_TSB	0.333231	0.764258	-0.278824	-1.21321	none	ON	ON	SigB
SAOUHSC_00689	SAOUHSC_00689	2	HG001_exp_TSBDP	HG001_exp_TSB	HG001_exp_TSBDP/HG001_exp_TSB	0.246087	0.62849	-0.285022	-1.21843	none	OFF	ON	SigB
SAOUHSC_00690	SAOUHSC_00690	4	HG001_exp_TSBDP	HG001_exp_TSB	HG001_exp_TSBDP/HG001_exp_TSB	0.129046	0.411931	-1.14536	-2.21201	none	OFF	OFF	SigB
SAOUHSC_00691	UppP	3	HG001_exp_TSBDP	HG001_exp_TSB	HG001_exp_TSBDP/HG001_exp_TSB	0.812427	1	-0.0934101	-1.06689	none	ON	ON
SAOUHSC_00692	CydD	9	HG001_exp_TSBDP	HG001_exp_TSB	HG001_exp_TSBDP/HG001_exp_TSB	0.856864	1	0.177898	1.13123	none	ON	ON
SAOUHSC_00693	CydC	10	HG001_exp_TSBDP	HG001_exp_TSB	HG001_exp_TSBDP/HG001_exp_TSB	0.840015	1	0.121143	1.0876	none	ON	ON
SAOUHSC_00694	MgrA	8	HG001_exp_TSBDP	HG001_exp_TSB	HG001_exp_TSBDP/HG001_exp_TSB	0.0821231	0.295196	0.258882	1.19655	none	ON	ON	S871
SAOUHSC_00695	SAOUHSC_00695	8	HG001_exp_TSBDP	HG001_exp_TSB	HG001_exp_TSBDP/HG001_exp_TSB	0.280219	0.676502	-0.202573	-1.15075	none	ON	ON
SAOUHSC_00696	SAOUHSC_00696	5	HG001_exp_TSBDP	HG001_exp_TSB	HG001_exp_TSBDP/HG001_exp_TSB	0.219408	0.588249	-0.185764	-1.13742	none	ON	ON
SAOUHSC_00698	SAOUHSC_00698	3	HG001_exp_TSBDP	HG001_exp_TSB	HG001_exp_TSBDP/HG001_exp_TSB	0.327009	0.752502	2.02493	4.06972	none	OFF	OFF
SAOUHSC_00699	SAOUHSC_00699	11	HG001_exp_TSBDP	HG001_exp_TSB	HG001_exp_TSBDP/HG001_exp_TSB	0.0210308	0.110884	-0.415091	-1.33338	none	ON	ON
SAOUHSC_00702	SAOUHSC_00702	3	HG001_exp_TSBDP	HG001_exp_TSB	HG001_exp_TSBDP/HG001_exp_TSB	0.114654	0.378592	-0.38114	-1.30237	none	ON	ON
SAOUHSC_00703	NorA	3	HG001_exp_TSBDP	HG001_exp_TSB	HG001_exp_TSBDP/HG001_exp_TSB	0.638261	1	-0.171756	-1.12643	none	OFF	OFF
SAOUHSC_00704	SAOUHSC_00704	2	HG001_exp_TSBDP	HG001_exp_TSB	HG001_exp_TSBDP/HG001_exp_TSB	0.145153	0.451064	-2.18041	-4.53284	none	OFF	OFF
SAOUHSC_00705	SAOUHSC_00705	5	HG001_exp_TSBDP	HG001_exp_TSB	HG001_exp_TSBDP/HG001_exp_TSB	0.100831	0.34482	0.192384	1.14265	none	ON	ON
SAOUHSC_00706	FruR	12	HG001_exp_TSBDP	HG001_exp_TSB	HG001_exp_TSBDP/HG001_exp_TSB	0.608058	1	-0.217577	-1.16278	none	ON	ON	FruR; CcpA
SAOUHSC_00707	FruB	11	HG001_exp_TSBDP	HG001_exp_TSB	HG001_exp_TSBDP/HG001_exp_TSB	0.1484	0.459127	-0.2254	-1.1691	none	ON	ON	FruR; CcpA
SAOUHSC_00708	FruA	17	HG001_exp_TSBDP	HG001_exp_TSB	HG001_exp_TSBDP/HG001_exp_TSB	0.343786	0.778313	-0.136972	-1.0996	none	ON	ON	FruR; CcpA
SAOUHSC_00710	NagA	17	HG001_exp_TSBDP	HG001_exp_TSB	HG001_exp_TSBDP/HG001_exp_TSB	1	1	0.00679579	1.00472	none	ON	ON
SAOUHSC_00711	MpfA	9	HG001_exp_TSBDP	HG001_exp_TSB	HG001_exp_TSBDP/HG001_exp_TSB	0.00253179	0.0194966	-0.412095	-1.33062	none	ON	ON
SAOUHSC_00712	SAOUHSC_00712	9	HG001_exp_TSBDP	HG001_exp_TSB	HG001_exp_TSBDP/HG001_exp_TSB	0.815989	1	-0.104426	-1.07507	none	ON	ON
SAOUHSC_00713	CsbB	3	HG001_exp_TSBDP	HG001_exp_TSB	HG001_exp_TSBDP/HG001_exp_TSB	0.629961	1	0.104587	1.07519	none	ON	ON
SAOUHSC_00714	SaeS	9	HG001_exp_TSBDP	HG001_exp_TSB	HG001_exp_TSBDP/HG001_exp_TSB	0.285894	0.688627	-0.144292	-1.10519	none	ON	ON	SaeR
SAOUHSC_00715	SaeR	8	HG001_exp_TSBDP	HG001_exp_TSB	HG001_exp_TSBDP/HG001_exp_TSB	0.558979	1	-0.12037	-1.08701	none	ON	ON	SaeR
SAOUHSC_00716	SaeQ	4	HG001_exp_TSBDP	HG001_exp_TSB	HG001_exp_TSBDP/HG001_exp_TSB	0.95452	1	-0.0387352	-1.02721	none	ON	OFF	SaeR
SAOUHSC_00717	SaeP	5	HG001_exp_TSBDP	HG001_exp_TSB	HG001_exp_TSBDP/HG001_exp_TSB	0.000741816	0.00660435	0.578467	1.49326	none	ON	ON	SaeR
SAOUHSC_00719	QueE	8	HG001_exp_TSBDP	HG001_exp_TSB	HG001_exp_TSBDP/HG001_exp_TSB	0.00494516	0.0344366	-0.4653	-1.3806	none	ON	ON	S279; SigB
SAOUHSC_00720	QueD	8	HG001_exp_TSBDP	HG001_exp_TSB	HG001_exp_TSBDP/HG001_exp_TSB	0.120599	0.391961	-0.237048	-1.17858	none	ON	ON	S279; SigB
SAOUHSC_00721	QueC	6	HG001_exp_TSBDP	HG001_exp_TSB	HG001_exp_TSBDP/HG001_exp_TSB	0.943036	1	-0.0709307	-1.05039	none	ON	ON	S279
SAOUHSC_00722	PabA	4	HG001_exp_TSBDP	HG001_exp_TSB	HG001_exp_TSBDP/HG001_exp_TSB	0.288443	0.690069	-0.217883	-1.16303	none	ON	ON
SAOUHSC_00723	PabB	15	HG001_exp_TSBDP	HG001_exp_TSB	HG001_exp_TSBDP/HG001_exp_TSB	0.0700331	0.26378	-0.210404	-1.15701	none	ON	ON
SAOUHSC_00724	PabC	6	HG001_exp_TSBDP	HG001_exp_TSB	HG001_exp_TSBDP/HG001_exp_TSB	0.168616	0.501172	-0.197398	-1.14663	none	ON	ON
SAOUHSC_00726	SAOUHSC_00726	10	HG001_exp_TSBDP	HG001_exp_TSB	HG001_exp_TSBDP/HG001_exp_TSB	0.0186184	0.100367	-0.235785	-1.17755	none	ON	ON
SAOUHSC_00727	SAOUHSC_00727	11	HG001_exp_TSBDP	HG001_exp_TSB	HG001_exp_TSBDP/HG001_exp_TSB	0.0198704	0.105875	-0.238337	-1.17963	none	ON	ON
SAOUHSC_00728	LtaS	21	HG001_exp_TSBDP	HG001_exp_TSB	HG001_exp_TSBDP/HG001_exp_TSB	0.972461	1	-0.0661054	-1.04689	none	ON	ON
SAOUHSC_00729	SAOUHSC_00729	20	HG001_exp_TSBDP	HG001_exp_TSB	HG001_exp_TSBDP/HG001_exp_TSB	0.997845	1	-0.0434379	-1.03057	none	ON	ON
SAOUHSC_00730	RecQ1	19	HG001_exp_TSBDP	HG001_exp_TSB	HG001_exp_TSBDP/HG001_exp_TSB	0.0211598	0.110884	-0.269261	-1.20519	none	ON	ON
SAOUHSC_00731	OpuBA	11	HG001_exp_TSBDP	HG001_exp_TSB	HG001_exp_TSBDP/HG001_exp_TSB	0.98227	1	-0.0507188	-1.03578	none	ON	ON
SAOUHSC_00732	OpuBB	16	HG001_exp_TSBDP	HG001_exp_TSB	HG001_exp_TSBDP/HG001_exp_TSB	0.998712	1	0.0303349	1.02125	none	ON	ON
SAOUHSC_00733	HisC	11	HG001_exp_TSBDP	HG001_exp_TSB	HG001_exp_TSBDP/HG001_exp_TSB	0.00348528	0.0257131	-0.300284	-1.23139	none	ON	ON
SAOUHSC_00736	BmrU	9	HG001_exp_TSBDP	HG001_exp_TSB	HG001_exp_TSBDP/HG001_exp_TSB	0.210398	0.576545	0.30848	1.2384	none	ON	ON	SigB
SAOUHSC_00738	DtpT	7	HG001_exp_TSBDP	HG001_exp_TSB	HG001_exp_TSBDP/HG001_exp_TSB	4.39797e-10	1.10473e-08	-1.22529	-2.33802	down	ON	ON	CodY
SAOUHSC_00739	QueF	5	HG001_exp_TSBDP	HG001_exp_TSB	HG001_exp_TSBDP/HG001_exp_TSB	0.0582226	0.229626	0.23443	1.17644	none	ON	ON	LexA
SAOUHSC_00741	NrdI	2	HG001_exp_TSBDP	HG001_exp_TSB	HG001_exp_TSBDP/HG001_exp_TSB	0.470317	0.942283	-0.579559	-1.49439	none	OFF	OFF	NrdR
SAOUHSC_00742	NrdE	31	HG001_exp_TSBDP	HG001_exp_TSB	HG001_exp_TSBDP/HG001_exp_TSB	6.64596e-11	1.82117e-09	-0.386481	-1.3072	none	ON	ON	NrdR
SAOUHSC_00743	NrdF	13	HG001_exp_TSBDP	HG001_exp_TSB	HG001_exp_TSBDP/HG001_exp_TSB	0.117815	0.386009	-0.26589	-1.20238	none	ON	ON	NrdR
SAOUHSC_00746	SstA	2	HG001_exp_TSBDP	HG001_exp_TSB	HG001_exp_TSBDP/HG001_exp_TSB	0.00264334	0.0201352	4.2939	19.6153	up	ON	OFF
SAOUHSC_00747	SstB	2	HG001_exp_TSBDP	HG001_exp_TSB	HG001_exp_TSBDP/HG001_exp_TSB	0.000855316	0.00755111	5.96944	62.6585	up	ON	OFF
SAOUHSC_00748	SstC	7	HG001_exp_TSBDP	HG001_exp_TSB	HG001_exp_TSBDP/HG001_exp_TSB	1.77929e-11	5.22076e-10	3.9193	15.1296	up	ON	ON
SAOUHSC_00749	SstD	20	HG001_exp_TSBDP	HG001_exp_TSB	HG001_exp_TSBDP/HG001_exp_TSB	5.73172e-26	6.71885e-24	3.20924	9.2486	up	ON	ON
SAOUHSC_00751	SAOUHSC_00751	3	HG001_exp_TSBDP	HG001_exp_TSB	HG001_exp_TSBDP/HG001_exp_TSB	4.32919e-05	0.000516079	0.737051	1.66677	up	ON	ON
SAOUHSC_00752	MurB	8	HG001_exp_TSBDP	HG001_exp_TSB	HG001_exp_TSBDP/HG001_exp_TSB	0.0369656	0.170681	-0.28716	-1.22024	none	ON	ON
SAOUHSC_00753	SAOUHSC_00753	4	HG001_exp_TSBDP	HG001_exp_TSB	HG001_exp_TSBDP/HG001_exp_TSB	0.0311476	0.148356	-0.38721	-1.30786	none	ON	ON
SAOUHSC_00754	SAOUHSC_00754	6	HG001_exp_TSBDP	HG001_exp_TSB	HG001_exp_TSBDP/HG001_exp_TSB	0.524745	1	0.123391	1.08929	none	ON	ON
SAOUHSC_00755	BrxC	5	HG001_exp_TSBDP	HG001_exp_TSB	HG001_exp_TSBDP/HG001_exp_TSB	0.445328	0.91925	-0.142595	-1.10389	none	ON	ON
SAOUHSC_00756	SAOUHSC_00756	8	HG001_exp_TSBDP	HG001_exp_TSB	HG001_exp_TSBDP/HG001_exp_TSB	0.371094	0.817336	-0.167255	-1.12292	none	ON	ON
SAOUHSC_00757	PepT	10	HG001_exp_TSBDP	HG001_exp_TSB	HG001_exp_TSBDP/HG001_exp_TSB	0.926737	1	0.0857044	1.06121	none	ON	ON
SAOUHSC_00759	SAOUHSC_00759	3	HG001_exp_TSBDP	HG001_exp_TSB	HG001_exp_TSBDP/HG001_exp_TSB	0.244475	0.626784	0.351094	1.27553	none	ON	OFF
SAOUHSC_00760	GdpS	5	HG001_exp_TSBDP	HG001_exp_TSB	HG001_exp_TSBDP/HG001_exp_TSB	1	1	-0.000395709	-1.00027	none	ON	ON
SAOUHSC_00763	SAOUHSC_00763	9	HG001_exp_TSBDP	HG001_exp_TSB	HG001_exp_TSBDP/HG001_exp_TSB	0.99723	1	0.0274197	1.01919	none	ON	ON
SAOUHSC_00767	SaHPF	13	HG001_exp_TSBDP	HG001_exp_TSB	HG001_exp_TSBDP/HG001_exp_TSB	0.0197876	0.105875	0.258371	1.19613	none	ON	ON	CodY
SAOUHSC_00769	SecA	33	HG001_exp_TSBDP	HG001_exp_TSB	HG001_exp_TSBDP/HG001_exp_TSB	1	1	0.00917468	1.00638	none	ON	ON
SAOUHSC_00771	PrfB	4	HG001_exp_TSBDP	HG001_exp_TSB	HG001_exp_TSBDP/HG001_exp_TSB	0.194579	0.548146	-0.159034	-1.11654	none	ON	ON
SAOUHSC_00773	SAOUHSC_00773	3	HG001_exp_TSBDP	HG001_exp_TSB	HG001_exp_TSBDP/HG001_exp_TSB	0.000420277	0.00403084	-1.30516	-2.47112	down	OFF	OFF	WalR
SAOUHSC_00774	SAOUHSC_00774	7	HG001_exp_TSBDP	HG001_exp_TSB	HG001_exp_TSBDP/HG001_exp_TSB	0.741107	1	0.0684435	1.04858	none	ON	ON
SAOUHSC_00776	UvrB	10	HG001_exp_TSBDP	HG001_exp_TSB	HG001_exp_TSBDP/HG001_exp_TSB	0.600435	1	-0.122784	-1.08883	none	ON	ON	LexA
SAOUHSC_00779	UvrB2	12	HG001_exp_TSBDP	HG001_exp_TSB	HG001_exp_TSBDP/HG001_exp_TSB	0.994683	1	0.0498905	1.03519	none	ON	ON	LexA
SAOUHSC_00780	UvrA	39	HG001_exp_TSBDP	HG001_exp_TSB	HG001_exp_TSBDP/HG001_exp_TSB	8.84137e-08	1.6222e-06	-0.302096	-1.23293	none	ON	ON	LexA
SAOUHSC_00781	HprK	15	HG001_exp_TSBDP	HG001_exp_TSB	HG001_exp_TSBDP/HG001_exp_TSB	0.644052	1	0.115793	1.08357	none	ON	ON
SAOUHSC_00782	Lgt	4	HG001_exp_TSBDP	HG001_exp_TSB	HG001_exp_TSBDP/HG001_exp_TSB	0.81324	1	-0.139162	-1.10126	none	ON	ON
SAOUHSC_00784	SAOUHSC_00784	11	HG001_exp_TSBDP	HG001_exp_TSB	HG001_exp_TSBDP/HG001_exp_TSB	0.706711	1	-0.152878	-1.11178	none	ON	ON
SAOUHSC_00785	TrxB	11	HG001_exp_TSBDP	HG001_exp_TSB	HG001_exp_TSBDP/HG001_exp_TSB	0.00912147	0.0566067	-0.332562	-1.25925	none	ON	ON
SAOUHSC_00787	SAOUHSC_00787	15	HG001_exp_TSBDP	HG001_exp_TSB	HG001_exp_TSBDP/HG001_exp_TSB	0.659727	1	-0.0948645	-1.06797	none	ON	ON
SAOUHSC_00788	SAOUHSC_00788	9	HG001_exp_TSBDP	HG001_exp_TSB	HG001_exp_TSBDP/HG001_exp_TSB	0.999368	1	-0.0160791	-1.01121	none	ON	ON	SigB
SAOUHSC_00789	WhiA	13	HG001_exp_TSBDP	HG001_exp_TSB	HG001_exp_TSBDP/HG001_exp_TSB	0.999813	1	0.0259631	1.01816	none	ON	ON	SigB
SAOUHSC_00790	ClpP	8	HG001_exp_TSBDP	HG001_exp_TSB	HG001_exp_TSBDP/HG001_exp_TSB	0.00805635	0.0508949	-0.421326	-1.33916	none	ON	ON	CtsR
SAOUHSC_00792	SAOUHSC_00792	17	HG001_exp_TSBDP	HG001_exp_TSB	HG001_exp_TSBDP/HG001_exp_TSB	0.0330808	0.155458	0.2143	1.16014	none	ON	ON	SigB
SAOUHSC_00793	SAOUHSC_00793	2	HG001_exp_TSBDP	HG001_exp_TSB	HG001_exp_TSBDP/HG001_exp_TSB	0.667859	1	-0.137916	-1.10031	none	OFF	OFF
SAOUHSC_00794	GapR	13	HG001_exp_TSBDP	HG001_exp_TSB	HG001_exp_TSBDP/HG001_exp_TSB	0.154832	0.472103	-0.141284	-1.10289	none	ON	ON	GapR; SigB
SAOUHSC_00795	GapA	20	HG001_exp_TSBDP	HG001_exp_TSB	HG001_exp_TSBDP/HG001_exp_TSB	1	1	-0.00699848	-1.00486	none	ON	ON	GapR
SAOUHSC_00796	Pgk	26	HG001_exp_TSBDP	HG001_exp_TSB	HG001_exp_TSBDP/HG001_exp_TSB	0.999611	1	0.0502274	1.03543	none	ON	ON	GapR
SAOUHSC_00797	TpiA	20	HG001_exp_TSBDP	HG001_exp_TSB	HG001_exp_TSBDP/HG001_exp_TSB	0.958097	1	0.0601488	1.04257	none	ON	ON	GapR
SAOUHSC_00798	Pgm	21	HG001_exp_TSBDP	HG001_exp_TSB	HG001_exp_TSBDP/HG001_exp_TSB	0.0548004	0.221511	-0.233954	-1.17605	none	ON	ON	GapR
SAOUHSC_00799	Eno	29	HG001_exp_TSBDP	HG001_exp_TSB	HG001_exp_TSBDP/HG001_exp_TSB	0.808079	1	0.119738	1.08654	none	ON	ON	GapR
SAOUHSC_00802	Est	10	HG001_exp_TSBDP	HG001_exp_TSB	HG001_exp_TSBDP/HG001_exp_TSB	0.749216	1	-0.0920152	-1.06586	none	ON	ON
SAOUHSC_00803	Rnr	26	HG001_exp_TSBDP	HG001_exp_TSB	HG001_exp_TSBDP/HG001_exp_TSB	0.620697	1	-0.107387	-1.07728	none	ON	ON
SAOUHSC_00804	SmpB	3	HG001_exp_TSBDP	HG001_exp_TSB	HG001_exp_TSBDP/HG001_exp_TSB	0.998039	1	-0.00622241	-1.00432	none	ON	ON
SAOUHSC_00806	SAOUHSC_00806	6	HG001_exp_TSBDP	HG001_exp_TSB	HG001_exp_TSBDP/HG001_exp_TSB	0.0841971	0.301112	-0.417373	-1.33549	none	ON	ON
SAOUHSC_00808	SAOUHSC_00808	11	HG001_exp_TSBDP	HG001_exp_TSB	HG001_exp_TSBDP/HG001_exp_TSB	0.0416185	0.184736	-0.308888	-1.23875	none	ON	ON
SAOUHSC_00811	SAOUHSC_00811	4	HG001_exp_TSBDP	HG001_exp_TSB	HG001_exp_TSBDP/HG001_exp_TSB	0.265657	0.661789	-0.188277	-1.1394	none	ON	ON	SigB
SAOUHSC_00812	ClfA	16	HG001_exp_TSBDP	HG001_exp_TSB	HG001_exp_TSBDP/HG001_exp_TSB	0.000459295	0.00430717	-0.47578	-1.39067	none	ON	ON	SigB
SAOUHSC_00816	Emp	12	HG001_exp_TSBDP	HG001_exp_TSB	HG001_exp_TSBDP/HG001_exp_TSB	9.15806e-07	1.50965e-05	-0.885436	-1.84732	down	ON	ON
SAOUHSC_00817	SAOUHSC_00817	2	HG001_exp_TSBDP	HG001_exp_TSB	HG001_exp_TSBDP/HG001_exp_TSB	0.98173	1	0.720513	1.64777	none	OFF	OFF
SAOUHSC_00818	Nuc	2	HG001_exp_TSBDP	HG001_exp_TSB	HG001_exp_TSBDP/HG001_exp_TSB	0.693687	1	1.14925	2.21798	none	OFF	OFF	SaeR
SAOUHSC_00819	CspC	3	HG001_exp_TSBDP	HG001_exp_TSB	HG001_exp_TSBDP/HG001_exp_TSB	0.57211	1	-0.103039	-1.07403	none	ON	ON
SAOUHSC_00820	SAOUHSC_00820	3	HG001_exp_TSBDP	HG001_exp_TSB	HG001_exp_TSBDP/HG001_exp_TSB	0.452112	0.92426	0.347247	1.27213	none	ON	ON	SigB
SAOUHSC_00821	SAOUHSC_00821	2	HG001_exp_TSBDP	HG001_exp_TSB	HG001_exp_TSBDP/HG001_exp_TSB	0.810669	1	0.0786937	1.05606	none	ON	ON	SigB
SAOUHSC_00822	LnsA	3	HG001_exp_TSBDP	HG001_exp_TSB	HG001_exp_TSBDP/HG001_exp_TSB	0.177854	0.518332	0.283255	1.21694	none	OFF	OFF
SAOUHSC_00827	SAOUHSC_00827	6	HG001_exp_TSBDP	HG001_exp_TSB	HG001_exp_TSBDP/HG001_exp_TSB	0.0534541	0.219432	0.723218	1.65086	none	OFF	OFF
SAOUHSC_00830	SAOUHSC_00830	9	HG001_exp_TSBDP	HG001_exp_TSB	HG001_exp_TSBDP/HG001_exp_TSB	0.000450823	0.00428824	0.42312	1.34082	none	ON	ON
SAOUHSC_00831	Ohr	4	HG001_exp_TSBDP	HG001_exp_TSB	HG001_exp_TSBDP/HG001_exp_TSB	0.716259	1	0.206472	1.15386	none	ON	ON	SigB
SAOUHSC_00832	AroD	6	HG001_exp_TSBDP	HG001_exp_TSB	HG001_exp_TSBDP/HG001_exp_TSB	0.999315	1	-0.0142921	-1.00996	none	ON	ON
SAOUHSC_00833	NtrA	7	HG001_exp_TSBDP	HG001_exp_TSB	HG001_exp_TSBDP/HG001_exp_TSB	3.87314e-12	1.25728e-10	2.73771	6.67013	up	ON	ON	Fur
SAOUHSC_00834	SAOUHSC_00834	4	HG001_exp_TSBDP	HG001_exp_TSB	HG001_exp_TSBDP/HG001_exp_TSB	0.993019	1	-0.0134	-1.00933	none	ON	ON
SAOUHSC_00835	SAOUHSC_00835	5	HG001_exp_TSBDP	HG001_exp_TSB	HG001_exp_TSBDP/HG001_exp_TSB	0.704903	1	-0.101752	-1.07308	none	ON	ON
SAOUHSC_00836	GcvH	5	HG001_exp_TSBDP	HG001_exp_TSB	HG001_exp_TSBDP/HG001_exp_TSB	0.281426	0.678638	-0.278207	-1.21269	none	ON	ON	CcpA
SAOUHSC_00838	SAOUHSC_00838	11	HG001_exp_TSBDP	HG001_exp_TSB	HG001_exp_TSBDP/HG001_exp_TSB	3.17009e-06	4.71049e-05	-0.871298	-1.82931	down	ON	ON
SAOUHSC_00841	SAOUHSC_00841	4	HG001_exp_TSBDP	HG001_exp_TSB	HG001_exp_TSBDP/HG001_exp_TSB	0.67105	1	0.13457	1.09777	none	ON	ON	SigB
SAOUHSC_00842	MetN1	12	HG001_exp_TSBDP	HG001_exp_TSB	HG001_exp_TSBDP/HG001_exp_TSB	0.0512083	0.213959	-0.251797	-1.19069	none	ON	ON	S349
SAOUHSC_00844	MetQ1	18	HG001_exp_TSBDP	HG001_exp_TSB	HG001_exp_TSBDP/HG001_exp_TSB	1.04595e-06	1.67172e-05	-0.483319	-1.39796	none	ON	ON	S349
SAOUHSC_00845	SAOUHSC_00845	7	HG001_exp_TSBDP	HG001_exp_TSB	HG001_exp_TSBDP/HG001_exp_TSB	0.616229	1	0.121184	1.08763	none	ON	ON	SigB
SAOUHSC_00847	SufC	19	HG001_exp_TSBDP	HG001_exp_TSB	HG001_exp_TSBDP/HG001_exp_TSB	0.0452174	0.19632	-0.226889	-1.17031	none	ON	ON	PerR; SigB
SAOUHSC_00848	SufD	17	HG001_exp_TSBDP	HG001_exp_TSB	HG001_exp_TSBDP/HG001_exp_TSB	0.0136362	0.078388	-0.238872	-1.18007	none	ON	ON	PerR; SigB
SAOUHSC_00849	SufS	18	HG001_exp_TSBDP	HG001_exp_TSB	HG001_exp_TSBDP/HG001_exp_TSB	0.963498	1	-0.0654167	-1.04639	none	ON	ON	PerR
SAOUHSC_00850	SufU	4	HG001_exp_TSBDP	HG001_exp_TSB	HG001_exp_TSBDP/HG001_exp_TSB	0.919761	1	0.0576834	1.04079	none	ON	ON	PerR
SAOUHSC_00851	SufB	23	HG001_exp_TSBDP	HG001_exp_TSB	HG001_exp_TSBDP/HG001_exp_TSB	0.882664	1	-0.096421	-1.06912	none	ON	ON	PerR
SAOUHSC_00854	MpfB	5	HG001_exp_TSBDP	HG001_exp_TSB	HG001_exp_TSBDP/HG001_exp_TSB	0.0978582	0.335741	-0.274685	-1.20973	none	ON	ON	SigB
SAOUHSC_00855	SAOUHSC_00855	8	HG001_exp_TSBDP	HG001_exp_TSB	HG001_exp_TSBDP/HG001_exp_TSB	0.0415552	0.184736	-0.347396	-1.27226	none	ON	ON	SigB
SAOUHSC_00858	SAOUHSC_00858	9	HG001_exp_TSBDP	HG001_exp_TSB	HG001_exp_TSBDP/HG001_exp_TSB	5.55869e-05	0.000651602	-0.479922	-1.39467	none	ON	ON
SAOUHSC_00860	SAOUHSC_00860	12	HG001_exp_TSBDP	HG001_exp_TSB	HG001_exp_TSBDP/HG001_exp_TSB	0.227534	0.597879	-0.160645	-1.11779	none	ON	ON
SAOUHSC_00861	LipA	16	HG001_exp_TSBDP	HG001_exp_TSB	HG001_exp_TSBDP/HG001_exp_TSB	8.87339e-21	6.93439e-19	-2.22137	-4.66335	down	ON	ON
SAOUHSC_00862	SAOUHSC_00862	5	HG001_exp_TSBDP	HG001_exp_TSB	HG001_exp_TSBDP/HG001_exp_TSB	0.152472	0.467609	0.169326	1.12453	none	ON	ON
SAOUHSC_00863	SAOUHSC_00863	5	HG001_exp_TSBDP	HG001_exp_TSB	HG001_exp_TSBDP/HG001_exp_TSB	0.070133	0.26378	0.268454	1.20452	none	ON	ON
SAOUHSC_00864	SAOUHSC_00864	6	HG001_exp_TSBDP	HG001_exp_TSB	HG001_exp_TSBDP/HG001_exp_TSB	0.600078	1	-0.112616	-1.08119	none	ON	ON
SAOUHSC_00865	NagD	10	HG001_exp_TSBDP	HG001_exp_TSB	HG001_exp_TSBDP/HG001_exp_TSB	0.999999	1	-0.00603871	-1.00419	none	ON	ON
SAOUHSC_00866	SAOUHSC_00866	9	HG001_exp_TSBDP	HG001_exp_TSB	HG001_exp_TSBDP/HG001_exp_TSB	0.524918	1	-0.0962707	-1.06901	none	ON	ON
SAOUHSC_00869	DltA	18	HG001_exp_TSBDP	HG001_exp_TSB	HG001_exp_TSBDP/HG001_exp_TSB	0.529576	1	-0.100182	-1.07191	none	ON	ON
SAOUHSC_00870	DltB	6	HG001_exp_TSBDP	HG001_exp_TSB	HG001_exp_TSBDP/HG001_exp_TSB	0.998949	1	-0.0325148	-1.02279	none	ON	ON
SAOUHSC_00871	DltC	5	HG001_exp_TSBDP	HG001_exp_TSB	HG001_exp_TSBDP/HG001_exp_TSB	0.629359	1	0.122429	1.08857	none	ON	ON
SAOUHSC_00872	DltD	16	HG001_exp_TSBDP	HG001_exp_TSB	HG001_exp_TSBDP/HG001_exp_TSB	0.278528	0.675644	-0.148172	-1.10816	none	ON	ON
SAOUHSC_00873	Nfu	4	HG001_exp_TSBDP	HG001_exp_TSB	HG001_exp_TSBDP/HG001_exp_TSB	0.00776765	0.0495255	-0.532394	-1.44633	none	ON	ON
SAOUHSC_00874	SAOUHSC_00874	5	HG001_exp_TSBDP	HG001_exp_TSB	HG001_exp_TSBDP/HG001_exp_TSB	0.976825	1	-0.0466421	-1.03286	none	ON	ON
SAOUHSC_00875	Ndh2b	18	HG001_exp_TSBDP	HG001_exp_TSB	HG001_exp_TSBDP/HG001_exp_TSB	0.690196	1	-0.142595	-1.10389	none	ON	ON
SAOUHSC_00877	SufA	3	HG001_exp_TSBDP	HG001_exp_TSB	HG001_exp_TSBDP/HG001_exp_TSB	0.000915826	0.00798509	-0.450528	-1.36654	none	ON	ON
SAOUHSC_00878	Ndh2a	16	HG001_exp_TSBDP	HG001_exp_TSB	HG001_exp_TSBDP/HG001_exp_TSB	0.996607	1	-0.0375653	-1.02638	none	ON	ON
SAOUHSC_00879	PepZ	16	HG001_exp_TSBDP	HG001_exp_TSB	HG001_exp_TSBDP/HG001_exp_TSB	0.95163	1	-0.0656949	-1.04659	none	ON	ON
SAOUHSC_00880	SAOUHSC_00880	2	HG001_exp_TSBDP	HG001_exp_TSB	HG001_exp_TSBDP/HG001_exp_TSB	0.250074	0.632918	-1.84845	-3.60113	none	OFF	OFF	HisR
SAOUHSC_00881	SAOUHSC_00881	3	HG001_exp_TSBDP	HG001_exp_TSB	HG001_exp_TSBDP/HG001_exp_TSB	0.248563	0.631889	0.914438	1.88483	none	OFF	OFF	HisR
SAOUHSC_00883	MnhG1	2	HG001_exp_TSBDP	HG001_exp_TSB	HG001_exp_TSBDP/HG001_exp_TSB	0.872808	1	0.0546049	1.03857	none	ON	ON
SAOUHSC_00885	MnhE1	5	HG001_exp_TSBDP	HG001_exp_TSB	HG001_exp_TSBDP/HG001_exp_TSB	0.744757	1	-0.0716319	-1.0509	none	ON	ON
SAOUHSC_00886	MnhD1	5	HG001_exp_TSBDP	HG001_exp_TSB	HG001_exp_TSBDP/HG001_exp_TSB	0.879511	1	-0.109307	-1.07871	none	ON	ON
SAOUHSC_00887	MnhC1	2	HG001_exp_TSBDP	HG001_exp_TSB	HG001_exp_TSBDP/HG001_exp_TSB	0.95495	1	0.0177867	1.01241	none	ON	ON
SAOUHSC_00889	MnhA1	5	HG001_exp_TSBDP	HG001_exp_TSB	HG001_exp_TSBDP/HG001_exp_TSB	0.948331	1	-0.0404032	-1.0284	none	ON	ON
SAOUHSC_00890	KapB	6	HG001_exp_TSBDP	HG001_exp_TSB	HG001_exp_TSBDP/HG001_exp_TSB	0.996525	1	-0.0196575	-1.01372	none	ON	ON
SAOUHSC_00891	PpiB	9	HG001_exp_TSBDP	HG001_exp_TSB	HG001_exp_TSBDP/HG001_exp_TSB	0.6586	1	0.0969864	1.06954	none	ON	ON
SAOUHSC_00892	SAOUHSC_00892	4	HG001_exp_TSBDP	HG001_exp_TSB	HG001_exp_TSBDP/HG001_exp_TSB	0.873691	1	-0.0455399	-1.03207	none	ON	ON
SAOUHSC_00893	SAOUHSC_00893	13	HG001_exp_TSBDP	HG001_exp_TSB	HG001_exp_TSBDP/HG001_exp_TSB	0.972583	1	-0.0459235	-1.03234	none	ON	ON
SAOUHSC_00894	RocD	19	HG001_exp_TSBDP	HG001_exp_TSB	HG001_exp_TSBDP/HG001_exp_TSB	1	1	0.000438759	1.0003	none	ON	ON	ArgR; CcpA
SAOUHSC_00895	GudB	23	HG001_exp_TSBDP	HG001_exp_TSB	HG001_exp_TSBDP/HG001_exp_TSB	0.999999	1	0.0833556	1.05948	none	ON	ON	CcpA
SAOUHSC_00897	GlpQ	11	HG001_exp_TSBDP	HG001_exp_TSB	HG001_exp_TSBDP/HG001_exp_TSB	0.999375	1	0.15713	1.11507	none	OFF	OFF
SAOUHSC_00898	ArgH	5	HG001_exp_TSBDP	HG001_exp_TSB	HG001_exp_TSBDP/HG001_exp_TSB	2.63317e-05	0.000332693	-1.10357	-2.14885	down	ON	ON	CodY; ArgR
SAOUHSC_00899	ArgG	13	HG001_exp_TSBDP	HG001_exp_TSB	HG001_exp_TSBDP/HG001_exp_TSB	0.000229912	0.00229912	-0.442644	-1.35909	none	ON	ON	CodY; ArgR
SAOUHSC_00900	Pgi	26	HG001_exp_TSBDP	HG001_exp_TSB	HG001_exp_TSBDP/HG001_exp_TSB	0.63172	1	-0.119687	-1.0865	none	ON	ON
SAOUHSC_00902	SpsA	6	HG001_exp_TSBDP	HG001_exp_TSB	HG001_exp_TSBDP/HG001_exp_TSB	0.983442	1	0.0391398	1.0275	none	ON	ON
SAOUHSC_00903	SpsB	8	HG001_exp_TSBDP	HG001_exp_TSB	HG001_exp_TSBDP/HG001_exp_TSB	0.999998	1	-0.128419	-1.0931	none	ON	ON
SAOUHSC_00904	AddB	38	HG001_exp_TSBDP	HG001_exp_TSB	HG001_exp_TSBDP/HG001_exp_TSB	0.000146202	0.00155018	-0.254468	-1.1929	none	ON	ON
SAOUHSC_00905	AddA	51	HG001_exp_TSBDP	HG001_exp_TSB	HG001_exp_TSBDP/HG001_exp_TSB	0.177787	0.518332	-0.17111	-1.12592	none	ON	ON
SAOUHSC_00906	SAOUHSC_00906	16	HG001_exp_TSBDP	HG001_exp_TSB	HG001_exp_TSBDP/HG001_exp_TSB	0.0210751	0.110884	0.206297	1.15372	none	ON	ON
SAOUHSC_00908	Cdr	20	HG001_exp_TSBDP	HG001_exp_TSB	HG001_exp_TSBDP/HG001_exp_TSB	0.990467	1	0.0519759	1.03668	none	ON	ON
SAOUHSC_00909	SAOUHSC_00909	9	HG001_exp_TSBDP	HG001_exp_TSB	HG001_exp_TSBDP/HG001_exp_TSB	0.765559	1	-0.071479	-1.05079	none	ON	ON
SAOUHSC_00910	SufT	2	HG001_exp_TSBDP	HG001_exp_TSB	HG001_exp_TSBDP/HG001_exp_TSB	0.837603	1	0.06171	1.0437	none	ON	ON
SAOUHSC_00912	ClpB	46	HG001_exp_TSBDP	HG001_exp_TSB	HG001_exp_TSBDP/HG001_exp_TSB	1.05374e-06	1.67172e-05	-0.311397	-1.24091	none	ON	ON	CtsR
SAOUHSC_00913	SAOUHSC_00913	4	HG001_exp_TSBDP	HG001_exp_TSB	HG001_exp_TSBDP/HG001_exp_TSB	0.0381694	0.174614	-1.26512	-2.40347	none	OFF	OFF
SAOUHSC_00917	SAOUHSC_00917	4	HG001_exp_TSBDP	HG001_exp_TSB	HG001_exp_TSBDP/HG001_exp_TSB	0.965543	1	0.0228532	1.01597	none	ON	ON
SAOUHSC_00918	SAOUHSC_00918	3	HG001_exp_TSBDP	HG001_exp_TSB	HG001_exp_TSBDP/HG001_exp_TSB	0.509808	0.985971	-1.13288	-2.19297	none	OFF	OFF
SAOUHSC_00920	FabH	9	HG001_exp_TSBDP	HG001_exp_TSB	HG001_exp_TSBDP/HG001_exp_TSB	0.087737	0.30692	0.22696	1.17037	none	ON	ON	FapR
SAOUHSC_00921	FabF	23	HG001_exp_TSBDP	HG001_exp_TSB	HG001_exp_TSBDP/HG001_exp_TSB	9.69542e-05	0.00106549	0.306809	1.23697	none	ON	ON	FapR
SAOUHSC_00923	Opp3B	4	HG001_exp_TSBDP	HG001_exp_TSB	HG001_exp_TSBDP/HG001_exp_TSB	0.0801446	0.290558	-0.516355	-1.43034	none	ON	ON	CodY
SAOUHSC_00924	Opp3C	8	HG001_exp_TSBDP	HG001_exp_TSB	HG001_exp_TSBDP/HG001_exp_TSB	4.07327e-06	5.88671e-05	-0.599712	-1.51541	down	ON	ON	CodY
SAOUHSC_00925	Opp3D	11	HG001_exp_TSBDP	HG001_exp_TSB	HG001_exp_TSBDP/HG001_exp_TSB	0.155676	0.473992	-0.334319	-1.26078	none	ON	ON	CodY
SAOUHSC_00926	Opp3F	10	HG001_exp_TSBDP	HG001_exp_TSB	HG001_exp_TSBDP/HG001_exp_TSB	3.11271e-10	8.10842e-09	-0.93421	-1.91084	down	ON	ON	CodY
SAOUHSC_00927	Opp3A	18	HG001_exp_TSBDP	HG001_exp_TSB	HG001_exp_TSBDP/HG001_exp_TSB	3.27766e-07	5.76321e-06	-0.531216	-1.44515	none	ON	ON	CodY
SAOUHSC_00933	TrpS	15	HG001_exp_TSBDP	HG001_exp_TSB	HG001_exp_TSBDP/HG001_exp_TSB	0.61803	1	-0.128645	-1.09327	none	ON	ON
SAOUHSC_00934	SpxA	8	HG001_exp_TSBDP	HG001_exp_TSB	HG001_exp_TSBDP/HG001_exp_TSB	0.484609	0.956525	0.297547	1.22905	none	ON	ON
SAOUHSC_00935	TrfA	6	HG001_exp_TSBDP	HG001_exp_TSB	HG001_exp_TSBDP/HG001_exp_TSB	0.0120605	0.0718863	0.319097	1.24755	none	ON	ON
SAOUHSC_00937	PepF	24	HG001_exp_TSBDP	HG001_exp_TSB	HG001_exp_TSBDP/HG001_exp_TSB	0.999999	1	-0.022193	-1.0155	none	ON	ON
SAOUHSC_00938	YjbH	8	HG001_exp_TSBDP	HG001_exp_TSB	HG001_exp_TSBDP/HG001_exp_TSB	0.99963	1	0.000313546	1.00022	none	ON	ON
SAOUHSC_00939	YjbI	4	HG001_exp_TSBDP	HG001_exp_TSB	HG001_exp_TSBDP/HG001_exp_TSB	6.20155e-05	0.000715042	-1.1651	-2.24249	down	ON	ON
SAOUHSC_00940	SAOUHSC_00940	10	HG001_exp_TSBDP	HG001_exp_TSB	HG001_exp_TSBDP/HG001_exp_TSB	0.998338	1	0.010566	1.00735	none	ON	ON
SAOUHSC_00941	SAOUHSC_00941	5	HG001_exp_TSBDP	HG001_exp_TSB	HG001_exp_TSBDP/HG001_exp_TSB	0.760654	1	-0.11095	-1.07994	none	ON	ON
SAOUHSC_00942	RelQ	10	HG001_exp_TSBDP	HG001_exp_TSB	HG001_exp_TSBDP/HG001_exp_TSB	0.98682	1	0.0336248	1.02358	none	ON	ON
SAOUHSC_00943	PpnK	7	HG001_exp_TSBDP	HG001_exp_TSB	HG001_exp_TSBDP/HG001_exp_TSB	0.667986	1	-0.11793	-1.08518	none	ON	ON
SAOUHSC_00944	SAOUHSC_00944	4	HG001_exp_TSBDP	HG001_exp_TSB	HG001_exp_TSBDP/HG001_exp_TSB	0.243999	0.626784	-0.411035	-1.32964	none	ON	ON
SAOUHSC_00945	MgtE	8	HG001_exp_TSBDP	HG001_exp_TSB	HG001_exp_TSBDP/HG001_exp_TSB	0.275844	0.67209	-0.142343	-1.1037	none	ON	ON
SAOUHSC_00946	CpaA	13	HG001_exp_TSBDP	HG001_exp_TSB	HG001_exp_TSBDP/HG001_exp_TSB	0.768936	1	-0.115531	-1.08337	none	ON	ON
SAOUHSC_00947	FabI	15	HG001_exp_TSBDP	HG001_exp_TSB	HG001_exp_TSBDP/HG001_exp_TSB	0.270739	0.664255	-0.12752	-1.09241	none	ON	ON	FapR
SAOUHSC_00948	CozEa	4	HG001_exp_TSBDP	HG001_exp_TSB	HG001_exp_TSBDP/HG001_exp_TSB	0.768659	1	-0.0900948	-1.06444	none	ON	ON
SAOUHSC_00949	SAOUHSC_00949	2	HG001_exp_TSBDP	HG001_exp_TSB	HG001_exp_TSBDP/HG001_exp_TSB	0.863367	1	0.192661	1.14287	none	OFF	OFF	CodY
SAOUHSC_00951	SAOUHSC_00951	12	HG001_exp_TSBDP	HG001_exp_TSB	HG001_exp_TSBDP/HG001_exp_TSB	0.869192	1	0.0683089	1.04849	none	ON	ON	CcpA
SAOUHSC_00953	UgtP	12	HG001_exp_TSBDP	HG001_exp_TSB	HG001_exp_TSBDP/HG001_exp_TSB	0.000101658	0.00111139	-0.505605	-1.41972	none	ON	ON
SAOUHSC_00954	MurE	25	HG001_exp_TSBDP	HG001_exp_TSB	HG001_exp_TSBDP/HG001_exp_TSB	0.66241	1	-0.107807	-1.07759	none	ON	ON
SAOUHSC_00956	PrfC	14	HG001_exp_TSBDP	HG001_exp_TSB	HG001_exp_TSBDP/HG001_exp_TSB	0.952546	1	-0.0741318	-1.05273	none	ON	ON
SAOUHSC_00957	SAOUHSC_00957	3	HG001_exp_TSBDP	HG001_exp_TSB	HG001_exp_TSBDP/HG001_exp_TSB	0.383812	0.837326	-0.3745	-1.29639	none	ON	ON	S399
SAOUHSC_00958	HtrA2	27	HG001_exp_TSBDP	HG001_exp_TSB	HG001_exp_TSBDP/HG001_exp_TSB	0.927594	1	0.0745451	1.05303	none	ON	ON
SAOUHSC_00960	SAOUHSC_00960	10	HG001_exp_TSBDP	HG001_exp_TSB	HG001_exp_TSBDP/HG001_exp_TSB	0.996186	1	-0.0359075	-1.0252	none	ON	ON
SAOUHSC_00961	ComK1	4	HG001_exp_TSBDP	HG001_exp_TSB	HG001_exp_TSBDP/HG001_exp_TSB	0.000150831	0.00159127	-1.40365	-2.6457	down	OFF	OFF	CodY
SAOUHSC_00963	LplA1	8	HG001_exp_TSBDP	HG001_exp_TSB	HG001_exp_TSBDP/HG001_exp_TSB	0.907227	1	0.0609073	1.04312	none	ON	ON
SAOUHSC_00964	SAOUHSC_00964	3	HG001_exp_TSBDP	HG001_exp_TSB	HG001_exp_TSBDP/HG001_exp_TSB	0.173162	0.508875	0.288501	1.22137	none	ON	ON
SAOUHSC_00972	SAOUHSC_00972	6	HG001_exp_TSBDP	HG001_exp_TSB	HG001_exp_TSBDP/HG001_exp_TSB	0.180668	0.522922	-0.186246	-1.1378	none	ON	ON	GraR
SAOUHSC_00973	TarM	23	HG001_exp_TSBDP	HG001_exp_TSB	HG001_exp_TSBDP/HG001_exp_TSB	0.139813	0.437692	-0.194012	-1.14394	none	ON	ON
SAOUHSC_00976	SAOUHSC_00976	2	HG001_exp_TSBDP	HG001_exp_TSB	HG001_exp_TSBDP/HG001_exp_TSB	0.442329	0.916814	2.55448	5.87455	none	OFF	OFF
SAOUHSC_00979	SAOUHSC_00979	7	HG001_exp_TSBDP	HG001_exp_TSB	HG001_exp_TSBDP/HG001_exp_TSB	0.229726	0.600646	0.253417	1.19203	none	ON	ON
SAOUHSC_00980	MenA	7	HG001_exp_TSBDP	HG001_exp_TSB	HG001_exp_TSBDP/HG001_exp_TSB	0.756304	1	0.0868961	1.06208	none	ON	ON
SAOUHSC_00982	MenF	12	HG001_exp_TSBDP	HG001_exp_TSB	HG001_exp_TSBDP/HG001_exp_TSB	0.619008	1	-0.149711	-1.10935	none	ON	ON
SAOUHSC_00983	MenD	19	HG001_exp_TSBDP	HG001_exp_TSB	HG001_exp_TSBDP/HG001_exp_TSB	0.103646	0.349349	-0.191826	-1.14221	none	ON	ON
SAOUHSC_00984	MenH	6	HG001_exp_TSBDP	HG001_exp_TSB	HG001_exp_TSBDP/HG001_exp_TSB	0.963764	1	0.0592352	1.04191	none	ON	ON
SAOUHSC_00985	MenB	13	HG001_exp_TSBDP	HG001_exp_TSB	HG001_exp_TSBDP/HG001_exp_TSB	0.989665	1	-0.0355506	-1.02495	none	ON	ON
SAOUHSC_00987	SspB	7	HG001_exp_TSBDP	HG001_exp_TSB	HG001_exp_TSBDP/HG001_exp_TSB	0.460558	0.932522	-1.12249	-2.17723	none	OFF	OFF
SAOUHSC_00988	SspA	4	HG001_exp_TSBDP	HG001_exp_TSB	HG001_exp_TSBDP/HG001_exp_TSB	0.872786	1	0.278306	1.21277	none	OFF	OFF
SAOUHSC_00989	PatA	13	HG001_exp_TSBDP	HG001_exp_TSB	HG001_exp_TSBDP/HG001_exp_TSB	0.999736	1	-0.022706	-1.01586	none	ON	ON	CodY
SAOUHSC_00992	SAOUHSC_00992	4	HG001_exp_TSBDP	HG001_exp_TSB	HG001_exp_TSBDP/HG001_exp_TSB	6.54527e-05	0.000750572	-1.22392	-2.33581	down	OFF	ON
SAOUHSC_00994	Atl	75	HG001_exp_TSBDP	HG001_exp_TSB	HG001_exp_TSBDP/HG001_exp_TSB	1	1	-0.0555844	-1.03928	none	ON	ON	WalR; SigB
SAOUHSC_00995	SAOUHSC_00995	4	HG001_exp_TSBDP	HG001_exp_TSB	HG001_exp_TSBDP/HG001_exp_TSB	0.22296	0.592624	-0.191994	-1.14234	none	ON	ON
SAOUHSC_00996	SAOUHSC_00996	4	HG001_exp_TSBDP	HG001_exp_TSB	HG001_exp_TSBDP/HG001_exp_TSB	0.983238	1	-0.0317519	-1.02225	none	ON	ON
SAOUHSC_00997	SAOUHSC_00997	12	HG001_exp_TSBDP	HG001_exp_TSB	HG001_exp_TSBDP/HG001_exp_TSB	0.990477	1	0.0340373	1.02387	none	ON	ON
SAOUHSC_00998	FmtA	14	HG001_exp_TSBDP	HG001_exp_TSB	HG001_exp_TSBDP/HG001_exp_TSB	0.696728	1	0.104091	1.07482	none	ON	ON
SAOUHSC_01001	QoxB	7	HG001_exp_TSBDP	HG001_exp_TSB	HG001_exp_TSBDP/HG001_exp_TSB	0.00705803	0.0459643	-0.494355	-1.40869	none	ON	ON
SAOUHSC_01002	QoxA	10	HG001_exp_TSBDP	HG001_exp_TSB	HG001_exp_TSBDP/HG001_exp_TSB	4.13475e-05	0.0004957	-0.578633	-1.49343	none	ON	ON	GraR
SAOUHSC_01005	SAOUHSC_01005	2	HG001_exp_TSBDP	HG001_exp_TSB	HG001_exp_TSBDP/HG001_exp_TSB	0.726282	1	0.299524	1.23074	none	OFF	OFF
SAOUHSC_01007	FolD	17	HG001_exp_TSBDP	HG001_exp_TSB	HG001_exp_TSBDP/HG001_exp_TSB	0.0663967	0.255186	-0.20999	-1.15668	none	ON	ON
SAOUHSC_01008	PurE	7	HG001_exp_TSBDP	HG001_exp_TSB	HG001_exp_TSBDP/HG001_exp_TSB	7.57037e-09	1.64675e-07	-0.911927	-1.88156	down	ON	ON
SAOUHSC_01009	PurK	13	HG001_exp_TSBDP	HG001_exp_TSB	HG001_exp_TSBDP/HG001_exp_TSB	8.60073e-13	2.88056e-11	-1.05783	-2.08179	down	ON	ON
SAOUHSC_01010	PurC	16	HG001_exp_TSBDP	HG001_exp_TSB	HG001_exp_TSBDP/HG001_exp_TSB	2.89602e-14	1.15294e-12	-1.01047	-2.01457	down	ON	ON
SAOUHSC_01011	PurS	6	HG001_exp_TSBDP	HG001_exp_TSB	HG001_exp_TSBDP/HG001_exp_TSB	8.97714e-09	1.93283e-07	-1.01047	-2.01457	down	ON	ON
SAOUHSC_01012	PurQ	11	HG001_exp_TSBDP	HG001_exp_TSB	HG001_exp_TSBDP/HG001_exp_TSB	5.7541e-14	2.16806e-12	-1.09973	-2.14314	down	ON	ON
SAOUHSC_01013	PurL	41	HG001_exp_TSBDP	HG001_exp_TSB	HG001_exp_TSBDP/HG001_exp_TSB	1.18957e-38	6.27496e-36	-1.021	-2.02933	down	ON	ON
SAOUHSC_01014	PurF	12	HG001_exp_TSBDP	HG001_exp_TSB	HG001_exp_TSBDP/HG001_exp_TSB	0.0262426	0.129981	-0.839826	-1.78983	none	ON	ON
SAOUHSC_01015	PurM	15	HG001_exp_TSBDP	HG001_exp_TSB	HG001_exp_TSBDP/HG001_exp_TSB	7.3992e-16	3.63077e-14	-1.0529	-2.0747	down	ON	ON
SAOUHSC_01016	PurN	8	HG001_exp_TSBDP	HG001_exp_TSB	HG001_exp_TSBDP/HG001_exp_TSB	2.53036e-09	5.99895e-08	-0.893958	-1.85827	down	ON	ON
SAOUHSC_01017	PurH	24	HG001_exp_TSBDP	HG001_exp_TSB	HG001_exp_TSBDP/HG001_exp_TSB	8.79208e-22	7.7297e-20	-0.83324	-1.78168	down	ON	ON
SAOUHSC_01018	PurD	14	HG001_exp_TSBDP	HG001_exp_TSB	HG001_exp_TSBDP/HG001_exp_TSB	1.3592e-13	4.86085e-12	-0.971406	-1.96075	down	ON	ON
SAOUHSC_01021	ThiW	7	HG001_exp_TSBDP	HG001_exp_TSB	HG001_exp_TSBDP/HG001_exp_TSB	0.980201	1	0.0359019	1.0252	none	ON	ON	S416
SAOUHSC_01024	GraF	2	HG001_exp_TSBDP	HG001_exp_TSB	HG001_exp_TSBDP/HG001_exp_TSB	0.798034	1	-0.902814	-1.86971	none	OFF	OFF
SAOUHSC_01025	SAOUHSC_01025	4	HG001_exp_TSBDP	HG001_exp_TSB	HG001_exp_TSBDP/HG001_exp_TSB	0.042778	0.187654	0.549414	1.46349	none	ON	ON
SAOUHSC_01026	RlmQ	11	HG001_exp_TSBDP	HG001_exp_TSB	HG001_exp_TSBDP/HG001_exp_TSB	0.879329	1	-0.0528561	-1.03732	none	ON	ON
SAOUHSC_01027	SAOUHSC_01027	11	HG001_exp_TSBDP	HG001_exp_TSB	HG001_exp_TSBDP/HG001_exp_TSB	0.46011	0.932522	0.172922	1.12734	none	ON	ON	SigB
SAOUHSC_01028	PtsH	8	HG001_exp_TSBDP	HG001_exp_TSB	HG001_exp_TSBDP/HG001_exp_TSB	0.955647	1	0.0690821	1.04905	none	ON	ON
SAOUHSC_01029	PtsI	31	HG001_exp_TSBDP	HG001_exp_TSB	HG001_exp_TSBDP/HG001_exp_TSB	0.029433	0.141789	-0.21044	-1.15704	none	ON	ON
SAOUHSC_01030	SAOUHSC_01030	2	HG001_exp_TSBDP	HG001_exp_TSB	HG001_exp_TSBDP/HG001_exp_TSB	0.181806	0.524751	-1.81201	-3.51131	none	OFF	OFF
SAOUHSC_01031	CydA	5	HG001_exp_TSBDP	HG001_exp_TSB	HG001_exp_TSBDP/HG001_exp_TSB	1.27557e-08	2.68731e-07	1.72785	3.31233	up	ON	ON
SAOUHSC_01032	CydB	4	HG001_exp_TSBDP	HG001_exp_TSB	HG001_exp_TSBDP/HG001_exp_TSB	9.28437e-08	1.6888e-06	2.14885	4.43474	up	ON	ON
SAOUHSC_01034	KtrA	8	HG001_exp_TSBDP	HG001_exp_TSB	HG001_exp_TSBDP/HG001_exp_TSB	0.0014696	0.0119724	0.382172	1.3033	none	ON	ON
SAOUHSC_01035	RnjA	20	HG001_exp_TSBDP	HG001_exp_TSB	HG001_exp_TSBDP/HG001_exp_TSB	0.168519	0.501172	-0.127629	-1.0925	none	ON	ON
SAOUHSC_01036	RpoY	6	HG001_exp_TSBDP	HG001_exp_TSB	HG001_exp_TSBDP/HG001_exp_TSB	0.0516008	0.214749	-0.258416	-1.19616	none	ON	ON
SAOUHSC_01038	Def	9	HG001_exp_TSBDP	HG001_exp_TSB	HG001_exp_TSBDP/HG001_exp_TSB	0.000209306	0.00212325	0.400459	1.31993	none	ON	ON
SAOUHSC_01039	SAOUHSC_01039	10	HG001_exp_TSBDP	HG001_exp_TSB	HG001_exp_TSBDP/HG001_exp_TSB	0.992056	1	0.229537	1.17246	none	ON	ON
SAOUHSC_01040	PdhA	17	HG001_exp_TSBDP	HG001_exp_TSB	HG001_exp_TSBDP/HG001_exp_TSB	0.993895	1	-0.0983802	-1.07057	none	ON	ON
SAOUHSC_01041	PdhB	16	HG001_exp_TSBDP	HG001_exp_TSB	HG001_exp_TSBDP/HG001_exp_TSB	0.108889	0.363538	-0.167328	-1.12298	none	ON	ON
SAOUHSC_01042	PdhC	19	HG001_exp_TSBDP	HG001_exp_TSB	HG001_exp_TSBDP/HG001_exp_TSB	1	1	-0.0136225	-1.00949	none	ON	ON
SAOUHSC_01043	PdhD	22	HG001_exp_TSBDP	HG001_exp_TSB	HG001_exp_TSBDP/HG001_exp_TSB	0.0100858	0.0613286	-0.248063	-1.18761	none	ON	ON
SAOUHSC_01044	SAOUHSC_01044	2	HG001_exp_TSBDP	HG001_exp_TSB	HG001_exp_TSBDP/HG001_exp_TSB	0.909309	1	0.47326	1.38824	none	ON	ON
SAOUHSC_01045	SAOUHSC_01045	3	HG001_exp_TSBDP	HG001_exp_TSB	HG001_exp_TSBDP/HG001_exp_TSB	0.561594	1	0.133382	1.09686	none	ON	ON
SAOUHSC_01046	PotA	11	HG001_exp_TSBDP	HG001_exp_TSB	HG001_exp_TSBDP/HG001_exp_TSB	0.558284	1	-0.0898499	-1.06426	none	ON	ON
SAOUHSC_01047	PotB	2	HG001_exp_TSBDP	HG001_exp_TSB	HG001_exp_TSBDP/HG001_exp_TSB	0.996554	1	-0.00339565	-1.00236	none	ON	ON
SAOUHSC_01049	PotD	12	HG001_exp_TSBDP	HG001_exp_TSB	HG001_exp_TSBDP/HG001_exp_TSB	0.993816	1	0.0407038	1.02862	none	ON	ON
SAOUHSC_01050	SAOUHSC_01050	9	HG001_exp_TSBDP	HG001_exp_TSB	HG001_exp_TSBDP/HG001_exp_TSB	1	1	-0.000872899	-1.00061	none	ON	ON
SAOUHSC_01054	SAOUHSC_01054	7	HG001_exp_TSBDP	HG001_exp_TSB	HG001_exp_TSBDP/HG001_exp_TSB	0.981052	1	-0.055784	-1.03942	none	ON	ON
SAOUHSC_01055	Imp	9	HG001_exp_TSBDP	HG001_exp_TSB	HG001_exp_TSBDP/HG001_exp_TSB	0.180602	0.522922	0.175273	1.12918	none	ON	ON
SAOUHSC_01058	TypA	27	HG001_exp_TSBDP	HG001_exp_TSB	HG001_exp_TSBDP/HG001_exp_TSB	0.000136816	0.00145799	-0.24911	-1.18847	none	ON	ON
SAOUHSC_01061	SAOUHSC_01061	8	HG001_exp_TSBDP	HG001_exp_TSB	HG001_exp_TSBDP/HG001_exp_TSB	0.804261	1	-0.0923887	-1.06613	none	ON	ON
SAOUHSC_01062	Fpa	5	HG001_exp_TSBDP	HG001_exp_TSB	HG001_exp_TSBDP/HG001_exp_TSB	3.58546e-09	8.24653e-08	3.65434	12.5912	up	ON	ON
SAOUHSC_01063	FtsW	3	HG001_exp_TSBDP	HG001_exp_TSB	HG001_exp_TSBDP/HG001_exp_TSB	0.99734	1	0.00957727	1.00666	none	OFF	ON
SAOUHSC_01064	PycA	60	HG001_exp_TSBDP	HG001_exp_TSB	HG001_exp_TSBDP/HG001_exp_TSB	0.979308	1	0.0738877	1.05255	none	ON	ON	CodY
SAOUHSC_01065	CtaA	2	HG001_exp_TSBDP	HG001_exp_TSB	HG001_exp_TSBDP/HG001_exp_TSB	0.545744	1	1.05955	2.08427	none	ON	OFF
SAOUHSC_01066	CtaB	2	HG001_exp_TSBDP	HG001_exp_TSB	HG001_exp_TSBDP/HG001_exp_TSB	0.356303	0.795602	0.456872	1.37256	none	ON	ON
SAOUHSC_01069	SAOUHSC_01069	15	HG001_exp_TSBDP	HG001_exp_TSB	HG001_exp_TSBDP/HG001_exp_TSB	0.717794	1	-0.107632	-1.07746	none	ON	ON
SAOUHSC_01070	RicF	4	HG001_exp_TSBDP	HG001_exp_TSB	HG001_exp_TSBDP/HG001_exp_TSB	0.00578082	0.0392203	-0.72151	-1.64891	down	ON	ON
SAOUHSC_01071	SAOUHSC_01071	17	HG001_exp_TSBDP	HG001_exp_TSB	HG001_exp_TSBDP/HG001_exp_TSB	0.997296	1	-0.0491246	-1.03464	none	ON	ON
SAOUHSC_01072	SAOUHSC_01072	2	HG001_exp_TSBDP	HG001_exp_TSB	HG001_exp_TSBDP/HG001_exp_TSB	0.349255	0.787929	-0.417503	-1.33561	none	ON	ON
SAOUHSC_01073	SAOUHSC_01073	2	HG001_exp_TSBDP	HG001_exp_TSB	HG001_exp_TSBDP/HG001_exp_TSB	0.778417	1	0.248051	1.1876	none	OFF	OFF
SAOUHSC_01074	RsmD	5	HG001_exp_TSBDP	HG001_exp_TSB	HG001_exp_TSBDP/HG001_exp_TSB	0.947867	1	-0.0369377	-1.02593	none	ON	ON
SAOUHSC_01075	CoaD	5	HG001_exp_TSBDP	HG001_exp_TSB	HG001_exp_TSBDP/HG001_exp_TSB	0.691727	1	-0.0916263	-1.06557	none	ON	ON
SAOUHSC_01076	SAOUHSC_01076	10	HG001_exp_TSBDP	HG001_exp_TSB	HG001_exp_TSBDP/HG001_exp_TSB	0.877416	1	-0.172869	-1.1273	none	ON	ON
SAOUHSC_01077	SAOUHSC_01077	9	HG001_exp_TSBDP	HG001_exp_TSB	HG001_exp_TSBDP/HG001_exp_TSB	0.999996	1	0.0121662	1.00847	none	ON	ON
SAOUHSC_01078	RpmF	2	HG001_exp_TSBDP	HG001_exp_TSB	HG001_exp_TSBDP/HG001_exp_TSB	0.956985	1	0.0622539	1.0441	none	OFF	ON
SAOUHSC_01079	IsdB	22	HG001_exp_TSBDP	HG001_exp_TSB	HG001_exp_TSBDP/HG001_exp_TSB	2.53997e-25	2.67967e-23	6.4988	90.4347	up	ON	OFF	Fur
SAOUHSC_01081	IsdA	9	HG001_exp_TSBDP	HG001_exp_TSB	HG001_exp_TSBDP/HG001_exp_TSB	1.44859e-15	6.64462e-14	3.90054	14.9341	up	ON	ON	Fur
SAOUHSC_01082	IsdC	6	HG001_exp_TSBDP	HG001_exp_TSB	HG001_exp_TSBDP/HG001_exp_TSB	1.40065e-09	3.35839e-08	5.36956	41.3427	up	ON	OFF	Fur
SAOUHSC_01084	IsdD	6	HG001_exp_TSBDP	HG001_exp_TSB	HG001_exp_TSBDP/HG001_exp_TSB	5.46454e-09	1.2137e-07	5.92426	60.7266	up	ON	OFF	Fur
SAOUHSC_01085	IsdE	16	HG001_exp_TSBDP	HG001_exp_TSB	HG001_exp_TSBDP/HG001_exp_TSB	7.05036e-23	6.46794e-21	4.68479	25.7194	up	ON	OFF	Fur
SAOUHSC_01088	SrtB	5	HG001_exp_TSBDP	HG001_exp_TSB	HG001_exp_TSBDP/HG001_exp_TSB	1.0891e-08	2.32121e-07	3.06624	8.37586	up	ON	OFF	Fur
SAOUHSC_01089	IsdG	5	HG001_exp_TSBDP	HG001_exp_TSB	HG001_exp_TSBDP/HG001_exp_TSB	4.90834e-09	1.10378e-07	2.83691	7.14487	up	ON	ON	Fur
SAOUHSC_01091	SAOUHSC_01091	6	HG001_exp_TSBDP	HG001_exp_TSB	HG001_exp_TSBDP/HG001_exp_TSB	0.920979	1	0.0526887	1.0372	none	ON	ON
SAOUHSC_01092	PheS	9	HG001_exp_TSBDP	HG001_exp_TSB	HG001_exp_TSBDP/HG001_exp_TSB	0.991278	1	-0.0441631	-1.03108	none	ON	ON	S450
SAOUHSC_01093	PheT	28	HG001_exp_TSBDP	HG001_exp_TSB	HG001_exp_TSBDP/HG001_exp_TSB	0.0514658	0.214611	-0.160034	-1.11731	none	ON	ON	S450
SAOUHSC_01095	RnhC	9	HG001_exp_TSBDP	HG001_exp_TSB	HG001_exp_TSBDP/HG001_exp_TSB	0.580281	1	-0.117709	-1.08501	none	ON	ON
SAOUHSC_01098	PolX	21	HG001_exp_TSBDP	HG001_exp_TSB	HG001_exp_TSBDP/HG001_exp_TSB	0.0286643	0.140004	-0.174067	-1.12823	none	ON	ON
SAOUHSC_01099	MutS2	22	HG001_exp_TSBDP	HG001_exp_TSB	HG001_exp_TSBDP/HG001_exp_TSB	0.191854	0.541917	-0.170753	-1.12565	none	ON	ON
SAOUHSC_01100	TrxA	7	HG001_exp_TSBDP	HG001_exp_TSB	HG001_exp_TSBDP/HG001_exp_TSB	0.671356	1	0.0990688	1.07108	none	ON	ON
SAOUHSC_01102	UvrC	13	HG001_exp_TSBDP	HG001_exp_TSB	HG001_exp_TSBDP/HG001_exp_TSB	0.000472201	0.00438918	-0.705808	-1.63106	down	OFF	ON
SAOUHSC_01104	SdhA	25	HG001_exp_TSBDP	HG001_exp_TSB	HG001_exp_TSBDP/HG001_exp_TSB	3.41946e-25	3.43574e-23	-2.09679	-4.27758	down	ON	ON	CcpA
SAOUHSC_01105	SdhB	11	HG001_exp_TSBDP	HG001_exp_TSB	HG001_exp_TSBDP/HG001_exp_TSB	2.7748e-07	4.92003e-06	-1.6269	-3.08849	down	OFF	ON	CcpA
SAOUHSC_01106	MurI	17	HG001_exp_TSBDP	HG001_exp_TSB	HG001_exp_TSBDP/HG001_exp_TSB	0.00663149	0.0433202	-0.214844	-1.16058	none	ON	ON
SAOUHSC_01107	SAOUHSC_01107	8	HG001_exp_TSBDP	HG001_exp_TSB	HG001_exp_TSBDP/HG001_exp_TSB	0.00429069	0.0301778	-0.52682	-1.44075	none	ON	ON
SAOUHSC_01108	SAOUHSC_01108	4	HG001_exp_TSBDP	HG001_exp_TSB	HG001_exp_TSBDP/HG001_exp_TSB	0.87679	1	-0.0735702	-1.05232	none	ON	ON
SAOUHSC_01110	Ecb	3	HG001_exp_TSBDP	HG001_exp_TSB	HG001_exp_TSBDP/HG001_exp_TSB	0.796527	1	0.0597059	1.04225	none	ON	ON	S871; SaeR
SAOUHSC_01114	Efb	4	HG001_exp_TSBDP	HG001_exp_TSB	HG001_exp_TSBDP/HG001_exp_TSB	0.668102	1	-0.100645	-1.07225	none	ON	ON	SaeR
SAOUHSC_01120	SAOUHSC_01120	3	HG001_exp_TSBDP	HG001_exp_TSB	HG001_exp_TSBDP/HG001_exp_TSB	0.503982	0.980998	0.198797	1.14774	none	ON	ON
SAOUHSC_01121	Hla	15	HG001_exp_TSBDP	HG001_exp_TSB	HG001_exp_TSBDP/HG001_exp_TSB	0.999978	1	-0.0158091	-1.01102	none	OFF	OFF	S871; SaeR; CcpA
SAOUHSC_01123	SAOUHSC_01123	2	HG001_exp_TSBDP	HG001_exp_TSB	HG001_exp_TSBDP/HG001_exp_TSB	0.0167971	0.0925378	-0.95124	-1.93353	none	ON	ON
SAOUHSC_01125	Ssl13	2	HG001_exp_TSBDP	HG001_exp_TSB	HG001_exp_TSBDP/HG001_exp_TSB	0.829894	1	-2.24769	-4.74922	none	OFF	OFF
SAOUHSC_01128	ArgF	11	HG001_exp_TSBDP	HG001_exp_TSB	HG001_exp_TSBDP/HG001_exp_TSB	0.649252	1	-0.552035	-1.46615	none	OFF	OFF
SAOUHSC_01129	ArcC1	10	HG001_exp_TSBDP	HG001_exp_TSB	HG001_exp_TSBDP/HG001_exp_TSB	0.874965	1	-0.198472	-1.14748	none	OFF	OFF
SAOUHSC_01130	SAOUHSC_01130	3	HG001_exp_TSBDP	HG001_exp_TSB	HG001_exp_TSBDP/HG001_exp_TSB	0.539672	1	-0.385468	-1.30628	none	OFF	OFF
SAOUHSC_01134	SAOUHSC_01134	4	HG001_exp_TSBDP	HG001_exp_TSB	HG001_exp_TSBDP/HG001_exp_TSB	0.538134	1	-0.184921	-1.13675	none	ON	ON
SAOUHSC_01135	Psmβ1	4	HG001_exp_TSBDP	HG001_exp_TSB	HG001_exp_TSBDP/HG001_exp_TSB	0.735692	1	-0.29696	-1.22855	none	OFF	OFF	AgrA
SAOUHSC_01136	Psmβ2	2	HG001_exp_TSBDP	HG001_exp_TSB	HG001_exp_TSBDP/HG001_exp_TSB	0.0369674	0.170681	1.51755	2.86305	none	OFF	OFF	AgrA
SAOUHSC_01137	SAOUHSC_01137	10	HG001_exp_TSBDP	HG001_exp_TSB	HG001_exp_TSBDP/HG001_exp_TSB	0.000547757	0.00500332	-0.389151	-1.30962	none	ON	ON
SAOUHSC_01138	SAOUHSC_01138	8	HG001_exp_TSBDP	HG001_exp_TSB	HG001_exp_TSBDP/HG001_exp_TSB	0.00354087	0.025852	0.436887	1.35368	none	ON	ON
SAOUHSC_01142	MraZ	2	HG001_exp_TSBDP	HG001_exp_TSB	HG001_exp_TSBDP/HG001_exp_TSB	0.631045	1	0.633344	1.55116	none	OFF	OFF
SAOUHSC_01143	MraW	11	HG001_exp_TSBDP	HG001_exp_TSB	HG001_exp_TSBDP/HG001_exp_TSB	0.999812	1	0.0165187	1.01152	none	ON	ON
SAOUHSC_01144	FtsL	5	HG001_exp_TSBDP	HG001_exp_TSB	HG001_exp_TSBDP/HG001_exp_TSB	0.738621	1	0.124581	1.09019	none	ON	ON
SAOUHSC_01145	Pbp1	30	HG001_exp_TSBDP	HG001_exp_TSB	HG001_exp_TSBDP/HG001_exp_TSB	0.152213	0.467494	-0.187473	-1.13877	none	ON	ON
SAOUHSC_01147	MurD	16	HG001_exp_TSBDP	HG001_exp_TSB	HG001_exp_TSBDP/HG001_exp_TSB	0.0105167	0.0637653	-0.245277	-1.18532	none	ON	ON
SAOUHSC_01148	DivIB	16	HG001_exp_TSBDP	HG001_exp_TSB	HG001_exp_TSBDP/HG001_exp_TSB	0.00776739	0.0495255	-0.189933	-1.14071	none	ON	ON
SAOUHSC_01149	FtsA	18	HG001_exp_TSBDP	HG001_exp_TSB	HG001_exp_TSBDP/HG001_exp_TSB	0.41024	0.872587	-0.171662	-1.12636	none	ON	ON
SAOUHSC_01150	FtsZ	22	HG001_exp_TSBDP	HG001_exp_TSB	HG001_exp_TSBDP/HG001_exp_TSB	0.334419	0.765318	-0.125387	-1.0908	none	ON	ON
SAOUHSC_01152	SAOUHSC_01152	7	HG001_exp_TSBDP	HG001_exp_TSB	HG001_exp_TSBDP/HG001_exp_TSB	0.112527	0.373322	-0.284113	-1.21766	none	ON	ON
SAOUHSC_01153	SAOUHSC_01153	10	HG001_exp_TSBDP	HG001_exp_TSB	HG001_exp_TSBDP/HG001_exp_TSB	0.0128582	0.0759969	-0.310909	-1.24049	none	ON	ON
SAOUHSC_01154	SepF	9	HG001_exp_TSBDP	HG001_exp_TSB	HG001_exp_TSBDP/HG001_exp_TSB	0.90208	1	-0.0595912	-1.04217	none	ON	ON
SAOUHSC_01156	SAOUHSC_01156	5	HG001_exp_TSBDP	HG001_exp_TSB	HG001_exp_TSBDP/HG001_exp_TSB	0.0846596	0.301234	-0.220415	-1.16507	none	ON	ON
SAOUHSC_01158	DivIVA	7	HG001_exp_TSBDP	HG001_exp_TSB	HG001_exp_TSBDP/HG001_exp_TSB	0.995195	1	0.021825	1.01524	none	ON	ON
SAOUHSC_01159	IleS	40	HG001_exp_TSBDP	HG001_exp_TSB	HG001_exp_TSBDP/HG001_exp_TSB	0.114837	0.378603	-0.153837	-1.11252	none	ON	ON	S476; S477
SAOUHSC_01160	SAOUHSC_01160	4	HG001_exp_TSBDP	HG001_exp_TSB	HG001_exp_TSBDP/HG001_exp_TSB	0.206274	0.568939	-0.298443	-1.22982	none	ON	ON
SAOUHSC_01162	LspA	3	HG001_exp_TSBDP	HG001_exp_TSB	HG001_exp_TSBDP/HG001_exp_TSB	0.0711169	0.266058	0.416168	1.33438	none	OFF	OFF
SAOUHSC_01163	SAOUHSC_01163	17	HG001_exp_TSBDP	HG001_exp_TSB	HG001_exp_TSBDP/HG001_exp_TSB	0.326925	0.752502	0.175078	1.12903	none	ON	ON
SAOUHSC_01164	PyrR	9	HG001_exp_TSBDP	HG001_exp_TSB	HG001_exp_TSBDP/HG001_exp_TSB	0.999085	1	-0.018426	-1.01285	none	ON	ON	S481
SAOUHSC_01165	PyrP	4	HG001_exp_TSBDP	HG001_exp_TSB	HG001_exp_TSBDP/HG001_exp_TSB	0.497416	0.973922	0.403041	1.32229	none	ON	ON	S482
SAOUHSC_01166	PyrB	7	HG001_exp_TSBDP	HG001_exp_TSB	HG001_exp_TSBDP/HG001_exp_TSB	0.0685266	0.260995	-0.205833	-1.15335	none	ON	ON	S482
SAOUHSC_01168	PyrC	16	HG001_exp_TSBDP	HG001_exp_TSB	HG001_exp_TSBDP/HG001_exp_TSB	0.000240251	0.00236883	-0.320583	-1.24883	none	ON	ON	S482
SAOUHSC_01169	CarA	11	HG001_exp_TSBDP	HG001_exp_TSB	HG001_exp_TSBDP/HG001_exp_TSB	1.50073e-08	3.10446e-07	-0.557381	-1.4716	none	ON	ON	S482
SAOUHSC_01170	CarB	36	HG001_exp_TSBDP	HG001_exp_TSB	HG001_exp_TSBDP/HG001_exp_TSB	8.92741e-15	3.92434e-13	-0.437897	-1.35463	none	ON	ON	S482
SAOUHSC_01171	PyrF	11	HG001_exp_TSBDP	HG001_exp_TSB	HG001_exp_TSBDP/HG001_exp_TSB	0.000346968	0.00335827	-0.445539	-1.36182	none	ON	ON	S482
SAOUHSC_01172	PyrE	11	HG001_exp_TSBDP	HG001_exp_TSB	HG001_exp_TSBDP/HG001_exp_TSB	3.38581e-05	0.000425242	-0.411356	-1.32994	none	ON	ON	S482
SAOUHSC_01174	SAOUHSC_01174	5	HG001_exp_TSBDP	HG001_exp_TSB	HG001_exp_TSBDP/HG001_exp_TSB	0.534719	1	0.146022	1.10651	none	ON	ON
SAOUHSC_01175	RqcH	28	HG001_exp_TSBDP	HG001_exp_TSB	HG001_exp_TSBDP/HG001_exp_TSB	0.505991	0.982082	-0.12159	-1.08793	none	ON	ON
SAOUHSC_01176	Gmk	10	HG001_exp_TSBDP	HG001_exp_TSB	HG001_exp_TSBDP/HG001_exp_TSB	0.455215	0.92534	-0.164149	-1.12051	none	ON	ON
SAOUHSC_01177	RpoZ	9	HG001_exp_TSBDP	HG001_exp_TSB	HG001_exp_TSBDP/HG001_exp_TSB	1	1	-0.00339332	-1.00235	none	ON	ON
SAOUHSC_01178	CoaBC	20	HG001_exp_TSBDP	HG001_exp_TSB	HG001_exp_TSBDP/HG001_exp_TSB	0.999998	1	-0.0171807	-1.01198	none	ON	ON
SAOUHSC_01179	PriA	31	HG001_exp_TSBDP	HG001_exp_TSB	HG001_exp_TSBDP/HG001_exp_TSB	0.999991	1	-0.0610765	-1.04324	none	ON	ON
SAOUHSC_01180	SAOUHSC_01180	8	HG001_exp_TSBDP	HG001_exp_TSB	HG001_exp_TSBDP/HG001_exp_TSB	0.995478	1	-0.045229	-1.03185	none	ON	ON
SAOUHSC_01182	Def2	6	HG001_exp_TSBDP	HG001_exp_TSB	HG001_exp_TSBDP/HG001_exp_TSB	0.861077	1	0.0702043	1.04987	none	ON	ON
SAOUHSC_01183	Fmt	12	HG001_exp_TSBDP	HG001_exp_TSB	HG001_exp_TSBDP/HG001_exp_TSB	0.902947	1	-0.100458	-1.07211	none	ON	ON
SAOUHSC_01184	Sun	16	HG001_exp_TSBDP	HG001_exp_TSB	HG001_exp_TSBDP/HG001_exp_TSB	0.755469	1	-0.151919	-1.11105	none	ON	ON
SAOUHSC_01185	RlmN	12	HG001_exp_TSBDP	HG001_exp_TSB	HG001_exp_TSBDP/HG001_exp_TSB	1.61717e-17	9.22224e-16	-3.42887	-10.7695	down	ON	ON
SAOUHSC_01186	Stp1	11	HG001_exp_TSBDP	HG001_exp_TSB	HG001_exp_TSBDP/HG001_exp_TSB	0.999079	1	-0.0221578	-1.01548	none	ON	ON
SAOUHSC_01187	PknB	21	HG001_exp_TSBDP	HG001_exp_TSB	HG001_exp_TSBDP/HG001_exp_TSB	1	1	0.0136918	1.00954	none	ON	ON
SAOUHSC_01188	RsgA	12	HG001_exp_TSBDP	HG001_exp_TSB	HG001_exp_TSBDP/HG001_exp_TSB	0.00152617	0.0123855	0.373732	1.2957	none	ON	ON
SAOUHSC_01189	CfxE	7	HG001_exp_TSBDP	HG001_exp_TSB	HG001_exp_TSBDP/HG001_exp_TSB	0.998362	1	-0.0300387	-1.02104	none	ON	ON
SAOUHSC_01190	ThiN	10	HG001_exp_TSBDP	HG001_exp_TSB	HG001_exp_TSBDP/HG001_exp_TSB	0.999998	1	0.0325071	1.02279	none	ON	ON
SAOUHSC_01191	RpmB	2	HG001_exp_TSBDP	HG001_exp_TSB	HG001_exp_TSBDP/HG001_exp_TSB	0.60135	1	-0.813198	-1.7571	none	OFF	OFF
SAOUHSC_01192	SAOUHSC_01192	6	HG001_exp_TSBDP	HG001_exp_TSB	HG001_exp_TSBDP/HG001_exp_TSB	0.153659	0.470567	-0.166618	-1.12242	none	ON	ON
SAOUHSC_01193	FakA	20	HG001_exp_TSBDP	HG001_exp_TSB	HG001_exp_TSBDP/HG001_exp_TSB	0.125791	0.402759	-0.158091	-1.11581	none	ON	ON
SAOUHSC_01194	RecG	15	HG001_exp_TSBDP	HG001_exp_TSB	HG001_exp_TSBDP/HG001_exp_TSB	0.979491	1	-0.0722278	-1.05134	none	ON	ON
SAOUHSC_01196	FapR	5	HG001_exp_TSBDP	HG001_exp_TSB	HG001_exp_TSBDP/HG001_exp_TSB	0.818009	1	0.180651	1.1334	none	ON	ON	FapR
SAOUHSC_01197	PlsX	16	HG001_exp_TSBDP	HG001_exp_TSB	HG001_exp_TSBDP/HG001_exp_TSB	0.0269049	0.132639	0.219487	1.16432	none	ON	ON	FapR
SAOUHSC_01198	FabD	16	HG001_exp_TSBDP	HG001_exp_TSB	HG001_exp_TSBDP/HG001_exp_TSB	0.316588	0.740577	0.181645	1.13418	none	ON	ON	FapR
SAOUHSC_01199	FabG	13	HG001_exp_TSBDP	HG001_exp_TSB	HG001_exp_TSBDP/HG001_exp_TSB	0.0163601	0.0904073	0.188466	1.13955	none	ON	ON	FapR
SAOUHSC_01201	AcpP	5	HG001_exp_TSBDP	HG001_exp_TSB	HG001_exp_TSBDP/HG001_exp_TSB	0.805265	1	-0.718341	-1.64529	none	ON	ON
SAOUHSC_01203	Rnc	7	HG001_exp_TSBDP	HG001_exp_TSB	HG001_exp_TSBDP/HG001_exp_TSB	0.0136921	0.078388	-0.373598	-1.29558	none	ON	ON
SAOUHSC_01204	Smc	54	HG001_exp_TSBDP	HG001_exp_TSB	HG001_exp_TSBDP/HG001_exp_TSB	0.0129072	0.076073	-0.163573	-1.12006	none	ON	ON
SAOUHSC_01205	FtsY	13	HG001_exp_TSBDP	HG001_exp_TSB	HG001_exp_TSBDP/HG001_exp_TSB	0.933345	1	-0.166908	-1.12265	none	ON	ON
SAOUHSC_01206	SAOUHSC_01206	6	HG001_exp_TSBDP	HG001_exp_TSB	HG001_exp_TSBDP/HG001_exp_TSB	0.0385724	0.175783	-0.512599	-1.42662	none	ON	ON
SAOUHSC_01207	Ffh	20	HG001_exp_TSBDP	HG001_exp_TSB	HG001_exp_TSBDP/HG001_exp_TSB	0.999999	1	-0.0189885	-1.01325	none	ON	ON
SAOUHSC_01208	RpsP	5	HG001_exp_TSBDP	HG001_exp_TSB	HG001_exp_TSBDP/HG001_exp_TSB	0.943139	1	0.0516985	1.03648	none	ON	ON
SAOUHSC_01209	RimM	5	HG001_exp_TSBDP	HG001_exp_TSB	HG001_exp_TSBDP/HG001_exp_TSB	0.973576	1	-0.027575	-1.0193	none	ON	ON
SAOUHSC_01210	TrmD	8	HG001_exp_TSBDP	HG001_exp_TSB	HG001_exp_TSBDP/HG001_exp_TSB	0.451842	0.92426	-0.156596	-1.11465	none	ON	ON
SAOUHSC_01211	RplS	8	HG001_exp_TSBDP	HG001_exp_TSB	HG001_exp_TSBDP/HG001_exp_TSB	1	1	-0.00555941	-1.00386	none	ON	ON	S500
SAOUHSC_01213	SAOUHSC_01213	9	HG001_exp_TSBDP	HG001_exp_TSB	HG001_exp_TSBDP/HG001_exp_TSB	0.776366	1	-0.910434	-1.87961	none	OFF	OFF
SAOUHSC_01214	RbgA	12	HG001_exp_TSBDP	HG001_exp_TSB	HG001_exp_TSBDP/HG001_exp_TSB	0.19486	0.548205	0.149261	1.109	none	ON	ON
SAOUHSC_01215	RnhB	6	HG001_exp_TSBDP	HG001_exp_TSB	HG001_exp_TSBDP/HG001_exp_TSB	0.996351	1	0.0218338	1.01525	none	ON	ON
SAOUHSC_01216	SucC	21	HG001_exp_TSBDP	HG001_exp_TSB	HG001_exp_TSBDP/HG001_exp_TSB	9.04404e-05	0.00100968	0.263982	1.20079	none	ON	ON
SAOUHSC_01218	SucD	11	HG001_exp_TSBDP	HG001_exp_TSB	HG001_exp_TSBDP/HG001_exp_TSB	0.0823311	0.29544	0.241777	1.18245	none	ON	ON
SAOUHSC_01219	LytN	12	HG001_exp_TSBDP	HG001_exp_TSB	HG001_exp_TSBDP/HG001_exp_TSB	0.00607058	0.0402796	-0.650504	-1.56972	down	ON	ON
SAOUHSC_01222	TopA	22	HG001_exp_TSBDP	HG001_exp_TSB	HG001_exp_TSBDP/HG001_exp_TSB	0.187959	0.534493	-0.177413	-1.13085	none	ON	ON
SAOUHSC_01223	Gid	19	HG001_exp_TSBDP	HG001_exp_TSB	HG001_exp_TSBDP/HG001_exp_TSB	0.015696	0.0871843	-0.243296	-1.18369	none	ON	ON
SAOUHSC_01224	XerC	6	HG001_exp_TSBDP	HG001_exp_TSB	HG001_exp_TSBDP/HG001_exp_TSB	0.0025873	0.0197797	-0.801543	-1.74296	down	OFF	OFF
SAOUHSC_01225	HslV	5	HG001_exp_TSBDP	HG001_exp_TSB	HG001_exp_TSBDP/HG001_exp_TSB	0.683542	1	-0.113084	-1.08154	none	ON	ON
SAOUHSC_01226	HslU	14	HG001_exp_TSBDP	HG001_exp_TSB	HG001_exp_TSBDP/HG001_exp_TSB	0.0765959	0.282055	-0.184275	-1.13625	none	ON	ON
SAOUHSC_01228	CodY	12	HG001_exp_TSBDP	HG001_exp_TSB	HG001_exp_TSBDP/HG001_exp_TSB	0.996708	1	-0.0365025	-1.02562	none	ON	ON
SAOUHSC_01232	RpsB	11	HG001_exp_TSBDP	HG001_exp_TSB	HG001_exp_TSBDP/HG001_exp_TSB	1	1	-0.000463431	-1.00032	none	ON	ON
SAOUHSC_01234	Tsf	27	HG001_exp_TSBDP	HG001_exp_TSB	HG001_exp_TSBDP/HG001_exp_TSB	0.999999	1	0.0347993	1.02441	none	ON	ON
SAOUHSC_01235	PyrH	9	HG001_exp_TSBDP	HG001_exp_TSB	HG001_exp_TSBDP/HG001_exp_TSB	0.55297	1	-0.224376	-1.16827	none	ON	ON
SAOUHSC_01236	Frr	8	HG001_exp_TSBDP	HG001_exp_TSB	HG001_exp_TSBDP/HG001_exp_TSB	0.999932	1	-0.00426123	-1.00296	none	ON	ON
SAOUHSC_01237	UppS	8	HG001_exp_TSBDP	HG001_exp_TSB	HG001_exp_TSBDP/HG001_exp_TSB	0.593876	1	-0.23837	-1.17966	none	ON	ON
SAOUHSC_01239	RasP	9	HG001_exp_TSBDP	HG001_exp_TSB	HG001_exp_TSBDP/HG001_exp_TSB	0.999818	1	-0.0296346	-1.02075	none	ON	ON
SAOUHSC_01240	ProS	30	HG001_exp_TSBDP	HG001_exp_TSB	HG001_exp_TSBDP/HG001_exp_TSB	0.467559	0.939571	-0.124661	-1.09025	none	ON	ON
SAOUHSC_01241	PolC	44	HG001_exp_TSBDP	HG001_exp_TSB	HG001_exp_TSBDP/HG001_exp_TSB	0.999989	1	-0.0383532	-1.02694	none	ON	ON
SAOUHSC_01242	RimP	8	HG001_exp_TSBDP	HG001_exp_TSB	HG001_exp_TSBDP/HG001_exp_TSB	0.425053	0.896152	-0.147071	-1.10732	none	ON	ON
SAOUHSC_01243	NusA	22	HG001_exp_TSBDP	HG001_exp_TSB	HG001_exp_TSBDP/HG001_exp_TSB	1	1	-0.00729789	-1.00507	none	ON	ON
SAOUHSC_01244	RnpM	3	HG001_exp_TSBDP	HG001_exp_TSB	HG001_exp_TSBDP/HG001_exp_TSB	0.657573	1	-0.0795653	-1.0567	none	ON	ON
SAOUHSC_01245	RplGA	6	HG001_exp_TSBDP	HG001_exp_TSB	HG001_exp_TSBDP/HG001_exp_TSB	0.239837	0.620167	-0.136055	-1.0989	none	ON	ON
SAOUHSC_01246	InfB	32	HG001_exp_TSBDP	HG001_exp_TSB	HG001_exp_TSBDP/HG001_exp_TSB	0.118646	0.387528	-0.161383	-1.11836	none	ON	ON
SAOUHSC_01247	RbfA	5	HG001_exp_TSBDP	HG001_exp_TSB	HG001_exp_TSBDP/HG001_exp_TSB	0.318444	0.74163	0.145178	1.10587	none	ON	ON
SAOUHSC_01248	TruB	13	HG001_exp_TSBDP	HG001_exp_TSB	HG001_exp_TSBDP/HG001_exp_TSB	0.710853	1	0.134293	1.09755	none	ON	ON	SigB
SAOUHSC_01249	RibC	15	HG001_exp_TSBDP	HG001_exp_TSB	HG001_exp_TSBDP/HG001_exp_TSB	0.00165506	0.0133289	0.22826	1.17142	none	ON	ON
SAOUHSC_01250	RpsO	2	HG001_exp_TSBDP	HG001_exp_TSB	HG001_exp_TSBDP/HG001_exp_TSB	0.62786	1	1.51169	2.85144	none	OFF	OFF
SAOUHSC_01251	PnpA	39	HG001_exp_TSBDP	HG001_exp_TSB	HG001_exp_TSBDP/HG001_exp_TSB	1	1	-0.00616484	-1.00428	none	ON	ON
SAOUHSC_01252	RnjB	25	HG001_exp_TSBDP	HG001_exp_TSB	HG001_exp_TSBDP/HG001_exp_TSB	0.999999	1	-0.0421596	-1.02965	none	ON	ON
SAOUHSC_01253	SpoIIIE	25	HG001_exp_TSBDP	HG001_exp_TSB	HG001_exp_TSBDP/HG001_exp_TSB	0.486871	0.959195	-0.144325	-1.10521	none	ON	ON
SAOUHSC_01254	SAOUHSC_01254	9	HG001_exp_TSBDP	HG001_exp_TSB	HG001_exp_TSBDP/HG001_exp_TSB	0.981888	1	0.0335319	1.02351	none	ON	ON
SAOUHSC_01255	SAOUHSC_01255	15	HG001_exp_TSBDP	HG001_exp_TSB	HG001_exp_TSBDP/HG001_exp_TSB	0.621771	1	-0.127055	-1.09206	none	ON	ON
SAOUHSC_01256	SAOUHSC_01256	15	HG001_exp_TSBDP	HG001_exp_TSB	HG001_exp_TSBDP/HG001_exp_TSB	0.218861	0.588249	-0.157876	-1.11564	none	ON	ON
SAOUHSC_01257	SAOUHSC_01257	6	HG001_exp_TSBDP	HG001_exp_TSB	HG001_exp_TSBDP/HG001_exp_TSB	0.0410092	0.183021	-0.314765	-1.24381	none	ON	ON
SAOUHSC_01258	SAOUHSC_01258	5	HG001_exp_TSBDP	HG001_exp_TSB	HG001_exp_TSBDP/HG001_exp_TSB	0.557758	1	-0.126583	-1.0917	none	ON	ON
SAOUHSC_01259	RodZ	3	HG001_exp_TSBDP	HG001_exp_TSB	HG001_exp_TSBDP/HG001_exp_TSB	0.813732	1	-0.0610888	-1.04325	none	ON	ON
SAOUHSC_01260	PgsA	2	HG001_exp_TSBDP	HG001_exp_TSB	HG001_exp_TSBDP/HG001_exp_TSB	0.875271	1	-0.0559865	-1.03957	none	ON	ON
SAOUHSC_01261	CinA	20	HG001_exp_TSBDP	HG001_exp_TSB	HG001_exp_TSBDP/HG001_exp_TSB	5.86093e-05	0.000679481	-0.387488	-1.30811	none	ON	ON
SAOUHSC_01262	RecA	9	HG001_exp_TSBDP	HG001_exp_TSB	HG001_exp_TSBDP/HG001_exp_TSB	0.00018384	0.00190148	-0.361117	-1.28442	none	ON	ON	LexA
SAOUHSC_01263	Rny	22	HG001_exp_TSBDP	HG001_exp_TSB	HG001_exp_TSBDP/HG001_exp_TSB	1	1	-0.00236096	-1.00164	none	ON	ON
SAOUHSC_01264	SAOUHSC_01264	5	HG001_exp_TSBDP	HG001_exp_TSB	HG001_exp_TSBDP/HG001_exp_TSB	3.30178e-06	4.83802e-05	0.94851	1.92988	up	ON	ON
SAOUHSC_01265	SAOUHSC_01265	13	HG001_exp_TSBDP	HG001_exp_TSB	HG001_exp_TSBDP/HG001_exp_TSB	0.000162761	0.00170013	0.330447	1.2574	none	ON	ON
SAOUHSC_01266	SAOUHSC_01266	19	HG001_exp_TSBDP	HG001_exp_TSB	HG001_exp_TSBDP/HG001_exp_TSB	0.00311158	0.0231177	-0.25514	-1.19345	none	ON	ON
SAOUHSC_01267	SAOUHSC_01267	11	HG001_exp_TSBDP	HG001_exp_TSB	HG001_exp_TSBDP/HG001_exp_TSB	0.00247844	0.0192261	-0.325767	-1.25333	none	ON	ON
SAOUHSC_01268	SAOUHSC_01268	5	HG001_exp_TSBDP	HG001_exp_TSB	HG001_exp_TSBDP/HG001_exp_TSB	0.964093	1	-0.0293515	-1.02055	none	ON	ON
SAOUHSC_01269	MiaB	19	HG001_exp_TSBDP	HG001_exp_TSB	HG001_exp_TSBDP/HG001_exp_TSB	4.15164e-27	5.15291e-25	-3.08821	-8.50442	down	ON	ON
SAOUHSC_01270	RicA	4	HG001_exp_TSBDP	HG001_exp_TSB	HG001_exp_TSBDP/HG001_exp_TSB	5.67874e-05	0.000661996	-0.988809	-1.98455	down	ON	ON
SAOUHSC_01272	MutS	32	HG001_exp_TSBDP	HG001_exp_TSB	HG001_exp_TSBDP/HG001_exp_TSB	0.279442	0.675659	-0.182554	-1.13489	none	ON	ON
SAOUHSC_01273	MutL	22	HG001_exp_TSBDP	HG001_exp_TSB	HG001_exp_TSBDP/HG001_exp_TSB	0.992801	1	-0.0745895	-1.05306	none	ON	ON
SAOUHSC_01274	GlpP	5	HG001_exp_TSBDP	HG001_exp_TSB	HG001_exp_TSBDP/HG001_exp_TSB	0.677817	1	-0.0734278	-1.05221	none	ON	ON
SAOUHSC_01275	GlpF	5	HG001_exp_TSBDP	HG001_exp_TSB	HG001_exp_TSBDP/HG001_exp_TSB	0.269862	0.664255	-0.457494	-1.37316	none	ON	ON	CcpA
SAOUHSC_01276	GlpK	19	HG001_exp_TSBDP	HG001_exp_TSB	HG001_exp_TSBDP/HG001_exp_TSB	0.0205818	0.109114	0.197028	1.14633	none	ON	ON	CcpA
SAOUHSC_01278	GlpD	30	HG001_exp_TSBDP	HG001_exp_TSB	HG001_exp_TSBDP/HG001_exp_TSB	0.00626087	0.0412826	-0.267836	-1.204	none	ON	ON	CcpA
SAOUHSC_01279	SAOUHSC_01279	14	HG001_exp_TSBDP	HG001_exp_TSB	HG001_exp_TSBDP/HG001_exp_TSB	0.676217	1	-0.107034	-1.07701	none	ON	ON
SAOUHSC_01280	MiaA	10	HG001_exp_TSBDP	HG001_exp_TSB	HG001_exp_TSBDP/HG001_exp_TSB	0.0526315	0.217694	-0.198124	-1.14721	none	ON	ON
SAOUHSC_01281	Hfq	2	HG001_exp_TSBDP	HG001_exp_TSB	HG001_exp_TSBDP/HG001_exp_TSB	0.0010261	0.00876544	-1.38385	-2.60963	down	ON	ON
SAOUHSC_01282	BsaA	5	HG001_exp_TSBDP	HG001_exp_TSB	HG001_exp_TSBDP/HG001_exp_TSB	0.376273	0.825298	-0.140079	-1.10197	none	ON	ON
SAOUHSC_01283	HflX	15	HG001_exp_TSBDP	HG001_exp_TSB	HG001_exp_TSBDP/HG001_exp_TSB	0.80551	1	-0.130484	-1.09466	none	ON	ON
SAOUHSC_01284	SAOUHSC_01284	16	HG001_exp_TSBDP	HG001_exp_TSB	HG001_exp_TSBDP/HG001_exp_TSB	0.9764	1	-0.0530934	-1.03749	none	ON	ON
SAOUHSC_01285	GlnR	5	HG001_exp_TSBDP	HG001_exp_TSB	HG001_exp_TSBDP/HG001_exp_TSB	0.760644	1	-0.0707689	-1.05028	none	ON	ON	CodY; GlnR
SAOUHSC_01287	GlnA	22	HG001_exp_TSBDP	HG001_exp_TSB	HG001_exp_TSBDP/HG001_exp_TSB	0.999909	1	-0.0972895	-1.06976	none	ON	ON	CodY; GlnR
SAOUHSC_01290	SAOUHSC_01290	2	HG001_exp_TSBDP	HG001_exp_TSB	HG001_exp_TSBDP/HG001_exp_TSB	0.250167	0.632918	-0.390955	-1.31126	none	OFF	ON
SAOUHSC_01292	SAOUHSC_01292	4	HG001_exp_TSBDP	HG001_exp_TSB	HG001_exp_TSBDP/HG001_exp_TSB	0.716761	1	-0.0843225	-1.06019	none	ON	ON
SAOUHSC_01297	SAOUHSC_01297	2	HG001_exp_TSBDP	HG001_exp_TSB	HG001_exp_TSBDP/HG001_exp_TSB	0.242055	0.623609	0.295408	1.22723	none	ON	ON
SAOUHSC_01307	SAOUHSC_01307	7	HG001_exp_TSBDP	HG001_exp_TSB	HG001_exp_TSBDP/HG001_exp_TSB	0.0466651	0.200129	-0.690454	-1.61379	none	OFF	ON
SAOUHSC_01310	Cls1	18	HG001_exp_TSBDP	HG001_exp_TSB	HG001_exp_TSBDP/HG001_exp_TSB	1	1	0.0115938	1.00807	none	ON	ON
SAOUHSC_01314	SAOUHSC_01314	4	HG001_exp_TSBDP	HG001_exp_TSB	HG001_exp_TSBDP/HG001_exp_TSB	0.943595	1	0.00668385	1.00464	none	ON	ON
SAOUHSC_01316	Nuc2	6	HG001_exp_TSBDP	HG001_exp_TSB	HG001_exp_TSBDP/HG001_exp_TSB	0.999966	1	-0.00472375	-1.00328	none	ON	ON
SAOUHSC_01317	SAOUHSC_01317	13	HG001_exp_TSBDP	HG001_exp_TSB	HG001_exp_TSBDP/HG001_exp_TSB	0.912932	1	0.0601692	1.04259	none	ON	ON
SAOUHSC_01318	SAOUHSC_01318	4	HG001_exp_TSBDP	HG001_exp_TSB	HG001_exp_TSBDP/HG001_exp_TSB	0.156904	0.476355	-0.656194	-1.57592	none	OFF	OFF	CcpA
SAOUHSC_01319	ThrD	7	HG001_exp_TSBDP	HG001_exp_TSB	HG001_exp_TSBDP/HG001_exp_TSB	0.000390325	0.00376066	-1.34703	-2.54388	down	OFF	ON	CodY
SAOUHSC_01320	Hom	19	HG001_exp_TSBDP	HG001_exp_TSB	HG001_exp_TSBDP/HG001_exp_TSB	4.19041e-06	6.01481e-05	-0.393343	-1.31343	none	ON	ON	CodY
SAOUHSC_01321	ThrC	16	HG001_exp_TSBDP	HG001_exp_TSB	HG001_exp_TSBDP/HG001_exp_TSB	9.67152e-05	0.00106549	-0.324427	-1.25217	none	ON	ON	CodY
SAOUHSC_01322	ThrB	7	HG001_exp_TSBDP	HG001_exp_TSB	HG001_exp_TSBDP/HG001_exp_TSB	0.00114977	0.0097041	-0.47521	-1.39012	none	ON	ON	CodY
SAOUHSC_01323	SAOUHSC_01323	14	HG001_exp_TSBDP	HG001_exp_TSB	HG001_exp_TSBDP/HG001_exp_TSB	0.539191	1	0.10095	1.07248	none	ON	ON	CodY
SAOUHSC_01324	SAOUHSC_01324	3	HG001_exp_TSBDP	HG001_exp_TSB	HG001_exp_TSBDP/HG001_exp_TSB	0.920453	1	-0.0316615	-1.02219	none	ON	ON
SAOUHSC_01326	SAOUHSC_01326	4	HG001_exp_TSBDP	HG001_exp_TSB	HG001_exp_TSBDP/HG001_exp_TSB	0.00286299	0.0214979	-0.893905	-1.8582	down	ON	ON	CodY
SAOUHSC_01327	KatA	28	HG001_exp_TSBDP	HG001_exp_TSB	HG001_exp_TSBDP/HG001_exp_TSB	1.99393e-37	8.41438e-35	-3.29981	-9.84786	down	ON	ON	CodY; PerR
SAOUHSC_01330	GuaC	15	HG001_exp_TSBDP	HG001_exp_TSB	HG001_exp_TSBDP/HG001_exp_TSB	0.0163676	0.0904073	-0.259084	-1.19672	none	ON	ON
SAOUHSC_01332	SAOUHSC_01332	12	HG001_exp_TSBDP	HG001_exp_TSB	HG001_exp_TSBDP/HG001_exp_TSB	0.9758	1	0.0522585	1.03689	none	ON	ON
SAOUHSC_01333	LexA	6	HG001_exp_TSBDP	HG001_exp_TSB	HG001_exp_TSBDP/HG001_exp_TSB	0.185215	0.530304	-0.16549	-1.12155	none	ON	ON	LexA
SAOUHSC_01336	SAOUHSC_01336	5	HG001_exp_TSBDP	HG001_exp_TSB	HG001_exp_TSBDP/HG001_exp_TSB	0.917863	1	0.0586977	1.04153	none	ON	ON
SAOUHSC_01337	Tkt	34	HG001_exp_TSBDP	HG001_exp_TSB	HG001_exp_TSBDP/HG001_exp_TSB	0.946157	1	0.0690888	1.04905	none	ON	ON
SAOUHSC_01338	SAOUHSC_01338	5	HG001_exp_TSBDP	HG001_exp_TSB	HG001_exp_TSBDP/HG001_exp_TSB	0.990251	1	-0.0483848	-1.03411	none	ON	ON
SAOUHSC_01341	SbcD	13	HG001_exp_TSBDP	HG001_exp_TSB	HG001_exp_TSBDP/HG001_exp_TSB	0.0133577	0.077555	-0.339036	-1.26491	none	ON	ON	LexA
SAOUHSC_01343	SbcC	39	HG001_exp_TSBDP	HG001_exp_TSB	HG001_exp_TSBDP/HG001_exp_TSB	0.000577223	0.00522721	-0.267014	-1.20331	none	ON	ON	LexA
SAOUHSC_01346	OpuD1	6	HG001_exp_TSBDP	HG001_exp_TSB	HG001_exp_TSBDP/HG001_exp_TSB	0.245394	0.628375	0.172489	1.127	none	ON	ON
SAOUHSC_01347	CitB	45	HG001_exp_TSBDP	HG001_exp_TSB	HG001_exp_TSBDP/HG001_exp_TSB	2.95063e-52	6.22583e-49	-2.36646	-5.15676	down	ON	ON	Fur; CcpA
SAOUHSC_01348	SAOUHSC_01348	9	HG001_exp_TSBDP	HG001_exp_TSB	HG001_exp_TSBDP/HG001_exp_TSB	0.311794	0.731798	-0.209721	-1.15646	none	ON	ON
SAOUHSC_01349	SAOUHSC_01349	6	HG001_exp_TSBDP	HG001_exp_TSB	HG001_exp_TSBDP/HG001_exp_TSB	0.0391455	0.177247	0.245076	1.18515	none	ON	ON
SAOUHSC_01351	ParE	28	HG001_exp_TSBDP	HG001_exp_TSB	HG001_exp_TSBDP/HG001_exp_TSB	0.972338	1	-0.1209	-1.08741	none	ON	ON	LexA
SAOUHSC_01352	ParC	33	HG001_exp_TSBDP	HG001_exp_TSB	HG001_exp_TSBDP/HG001_exp_TSB	0.696906	1	-0.0998173	-1.07164	none	ON	ON	LexA
SAOUHSC_01354	AlsT	8	HG001_exp_TSBDP	HG001_exp_TSB	HG001_exp_TSBDP/HG001_exp_TSB	0.0874119	0.306871	-0.28125	-1.21525	none	ON	ON
SAOUHSC_01356	GlcT	6	HG001_exp_TSBDP	HG001_exp_TSB	HG001_exp_TSBDP/HG001_exp_TSB	0.64989	1	0.117897	1.08515	none	ON	ON
SAOUHSC_01358	CozEb	7	HG001_exp_TSBDP	HG001_exp_TSB	HG001_exp_TSBDP/HG001_exp_TSB	0.0275531	0.135518	-0.376298	-1.29801	none	ON	ON
SAOUHSC_01359	MprF	12	HG001_exp_TSBDP	HG001_exp_TSB	HG001_exp_TSBDP/HG001_exp_TSB	0.112294	0.373135	-0.194088	-1.144	none	ON	ON	GraR
SAOUHSC_01360	MsrA2	6	HG001_exp_TSBDP	HG001_exp_TSB	HG001_exp_TSBDP/HG001_exp_TSB	0.515983	0.995178	0.117612	1.08494	none	ON	ON
SAOUHSC_01361	MsrR	11	HG001_exp_TSBDP	HG001_exp_TSB	HG001_exp_TSBDP/HG001_exp_TSB	0.324977	0.750221	-0.17189	-1.12653	none	ON	ON
SAOUHSC_01362	DmpI	2	HG001_exp_TSBDP	HG001_exp_TSB	HG001_exp_TSBDP/HG001_exp_TSB	0.969431	1	-0.0199035	-1.01389	none	ON	ON
SAOUHSC_01364	TyrA	7	HG001_exp_TSBDP	HG001_exp_TSB	HG001_exp_TSBDP/HG001_exp_TSB	0.567422	1	-0.222565	-1.16681	none	ON	ON	CodY
SAOUHSC_01365	SAOUHSC_01365	10	HG001_exp_TSBDP	HG001_exp_TSB	HG001_exp_TSBDP/HG001_exp_TSB	0.518559	0.996502	-0.146083	-1.10656	none	ON	ON
SAOUHSC_01366	TrpE	11	HG001_exp_TSBDP	HG001_exp_TSB	HG001_exp_TSBDP/HG001_exp_TSB	0.000153599	0.0016124	-0.508913	-1.42298	none	ON	ON	S576; S577; CodY
SAOUHSC_01368	TrpD	8	HG001_exp_TSBDP	HG001_exp_TSB	HG001_exp_TSBDP/HG001_exp_TSB	0.0013567	0.0111254	-0.567529	-1.48198	none	ON	ON	S576; S577; CodY
SAOUHSC_01369	TrpC	2	HG001_exp_TSBDP	HG001_exp_TSB	HG001_exp_TSBDP/HG001_exp_TSB	0.506401	0.982082	0.562794	1.47713	none	OFF	OFF	S576; S577; CodY
SAOUHSC_01371	TrpB	6	HG001_exp_TSBDP	HG001_exp_TSB	HG001_exp_TSBDP/HG001_exp_TSB	0.207754	0.571528	-0.244269	-1.18449	none	ON	ON	S576; S577; CodY
SAOUHSC_01372	TrpA	2	HG001_exp_TSBDP	HG001_exp_TSB	HG001_exp_TSBDP/HG001_exp_TSB	0.864687	1	-0.0544497	-1.03846	none	OFF	OFF	S576; S577; CodY
SAOUHSC_01373	FemA	24	HG001_exp_TSBDP	HG001_exp_TSB	HG001_exp_TSBDP/HG001_exp_TSB	0.808921	1	0.0792524	1.05647	none	ON	ON
SAOUHSC_01374	FemB	17	HG001_exp_TSBDP	HG001_exp_TSB	HG001_exp_TSBDP/HG001_exp_TSB	0.880026	1	-0.0794168	-1.05659	none	ON	ON
SAOUHSC_01375	SAOUHSC_01375	2	HG001_exp_TSBDP	HG001_exp_TSB	HG001_exp_TSBDP/HG001_exp_TSB	0.999859	1	-0.0406837	-1.0286	none	OFF	OFF
SAOUHSC_01376	SAOUHSC_01376	4	HG001_exp_TSBDP	HG001_exp_TSB	HG001_exp_TSBDP/HG001_exp_TSB	0.0371631	0.17121	0.451947	1.36788	none	ON	ON
SAOUHSC_01377	NikE	4	HG001_exp_TSBDP	HG001_exp_TSB	HG001_exp_TSBDP/HG001_exp_TSB	0.90092	1	0.123679	1.08951	none	OFF	ON
SAOUHSC_01378	NikD	3	HG001_exp_TSBDP	HG001_exp_TSB	HG001_exp_TSBDP/HG001_exp_TSB	0.048549	0.205699	-0.933521	-1.90993	none	OFF	OFF
SAOUHSC_01380	NikB	2	HG001_exp_TSBDP	HG001_exp_TSB	HG001_exp_TSBDP/HG001_exp_TSB	0.221143	0.591677	0.99421	1.99199	none	OFF	OFF
SAOUHSC_01383	SAOUHSC_01383	23	HG001_exp_TSBDP	HG001_exp_TSB	HG001_exp_TSBDP/HG001_exp_TSB	0.9988	1	0.0444588	1.0313	none	ON	ON
SAOUHSC_01384	PhoU	5	HG001_exp_TSBDP	HG001_exp_TSB	HG001_exp_TSBDP/HG001_exp_TSB	0.577341	1	0.207016	1.1543	none	ON	ON
SAOUHSC_01389	PstS	10	HG001_exp_TSBDP	HG001_exp_TSB	HG001_exp_TSBDP/HG001_exp_TSB	6.12709e-06	8.3949e-05	0.752123	1.68427	up	ON	ON
SAOUHSC_01391	CvfB	12	HG001_exp_TSBDP	HG001_exp_TSB	HG001_exp_TSBDP/HG001_exp_TSB	0.497577	0.973922	-0.108819	-1.07834	none	ON	ON
SAOUHSC_01392	SAOUHSC_01392	24	HG001_exp_TSBDP	HG001_exp_TSB	HG001_exp_TSBDP/HG001_exp_TSB	0.664837	1	-0.10456	-1.07517	none	ON	ON
SAOUHSC_01394	LysC	5	HG001_exp_TSBDP	HG001_exp_TSB	HG001_exp_TSBDP/HG001_exp_TSB	0.221248	0.591677	0.353961	1.27806	none	OFF	OFF	S584; CodY
SAOUHSC_01395	Asd	18	HG001_exp_TSBDP	HG001_exp_TSB	HG001_exp_TSBDP/HG001_exp_TSB	0.528647	1	-0.127541	-1.09243	none	ON	ON	S584; CodY
SAOUHSC_01396	DapA	17	HG001_exp_TSBDP	HG001_exp_TSB	HG001_exp_TSBDP/HG001_exp_TSB	0.878412	1	0.100613	1.07223	none	ON	ON	S584; CodY
SAOUHSC_01397	DapB	10	HG001_exp_TSBDP	HG001_exp_TSB	HG001_exp_TSBDP/HG001_exp_TSB	0.999371	1	-0.00967571	-1.00673	none	ON	ON	S584; CodY
SAOUHSC_01398	DapD	5	HG001_exp_TSBDP	HG001_exp_TSB	HG001_exp_TSBDP/HG001_exp_TSB	0.735074	1	-0.0753397	-1.05361	none	ON	ON	S584; CodY
SAOUHSC_01399	DapI	11	HG001_exp_TSBDP	HG001_exp_TSB	HG001_exp_TSBDP/HG001_exp_TSB	0.998773	1	-0.0764979	-1.05446	none	ON	ON	S584; CodY
SAOUHSC_01400	Alr2	7	HG001_exp_TSBDP	HG001_exp_TSB	HG001_exp_TSBDP/HG001_exp_TSB	0.792621	1	-0.126717	-1.09181	none	ON	ON	S584; CodY
SAOUHSC_01401	LysA	16	HG001_exp_TSBDP	HG001_exp_TSB	HG001_exp_TSBDP/HG001_exp_TSB	4.53293e-05	0.000537331	0.347599	1.27244	none	ON	ON	S584; CodY
SAOUHSC_01403	CspA	6	HG001_exp_TSBDP	HG001_exp_TSB	HG001_exp_TSBDP/HG001_exp_TSB	0.893815	1	0.101925	1.0732	none	ON	ON
SAOUHSC_01405	SAOUHSC_01405	3	HG001_exp_TSBDP	HG001_exp_TSB	HG001_exp_TSBDP/HG001_exp_TSB	0.643664	1	-0.134642	-1.09782	none	ON	ON
SAOUHSC_01406	AcyP	2	HG001_exp_TSBDP	HG001_exp_TSB	HG001_exp_TSBDP/HG001_exp_TSB	0.00619351	0.0409665	0.576585	1.49131	none	ON	ON
SAOUHSC_01407	XpaC	8	HG001_exp_TSBDP	HG001_exp_TSB	HG001_exp_TSBDP/HG001_exp_TSB	0.00408606	0.0290289	0.341224	1.26683	none	ON	ON
SAOUHSC_01408	SAOUHSC_01408	21	HG001_exp_TSBDP	HG001_exp_TSB	HG001_exp_TSBDP/HG001_exp_TSB	5.4983e-05	0.000648124	0.39325	1.31335	none	ON	ON
SAOUHSC_01411	BrnQ3	3	HG001_exp_TSBDP	HG001_exp_TSB	HG001_exp_TSBDP/HG001_exp_TSB	0.937893	1	0.0763333	1.05433	none	ON	ON
SAOUHSC_01412	SAOUHSC_01412	20	HG001_exp_TSBDP	HG001_exp_TSB	HG001_exp_TSBDP/HG001_exp_TSB	0.00904737	0.0563126	-0.272033	-1.20751	none	ON	ON
SAOUHSC_01413	SAOUHSC_01413	12	HG001_exp_TSBDP	HG001_exp_TSB	HG001_exp_TSBDP/HG001_exp_TSB	0.992061	1	-0.0601571	-1.04258	none	ON	ON
SAOUHSC_01414	SAOUHSC_01414	5	HG001_exp_TSBDP	HG001_exp_TSB	HG001_exp_TSBDP/HG001_exp_TSB	0.839082	1	0.0552331	1.03903	none	ON	ON
SAOUHSC_01415	SAOUHSC_01415	10	HG001_exp_TSBDP	HG001_exp_TSB	HG001_exp_TSBDP/HG001_exp_TSB	0.0339126	0.15866	0.252887	1.19159	none	ON	ON
SAOUHSC_01416	SucB	20	HG001_exp_TSBDP	HG001_exp_TSB	HG001_exp_TSBDP/HG001_exp_TSB	7.27951e-08	1.35927e-06	-0.919248	-1.89113	down	ON	ON
SAOUHSC_01418	SucA	39	HG001_exp_TSBDP	HG001_exp_TSB	HG001_exp_TSBDP/HG001_exp_TSB	3.39424e-28	5.50912e-26	-1.16613	-2.24409	down	ON	ON
SAOUHSC_01419	ArlS	12	HG001_exp_TSBDP	HG001_exp_TSB	HG001_exp_TSBDP/HG001_exp_TSB	0.0737499	0.273965	-0.217601	-1.1628	none	ON	ON
SAOUHSC_01420	ArlR	8	HG001_exp_TSBDP	HG001_exp_TSB	HG001_exp_TSBDP/HG001_exp_TSB	0.999994	1	0.00343881	1.00239	none	ON	ON	SigB
SAOUHSC_01424	MurG	15	HG001_exp_TSBDP	HG001_exp_TSB	HG001_exp_TSBDP/HG001_exp_TSB	1.66145e-11	5.00809e-10	-0.647564	-1.56652	down	ON	ON
SAOUHSC_01425	SAOUHSC_01425	6	HG001_exp_TSBDP	HG001_exp_TSB	HG001_exp_TSBDP/HG001_exp_TSB	0.0190366	0.102207	-0.39884	-1.31845	none	ON	ON
SAOUHSC_01427	CtpA	20	HG001_exp_TSBDP	HG001_exp_TSB	HG001_exp_TSBDP/HG001_exp_TSB	0.0039543	0.0283795	-0.323799	-1.25162	none	ON	ON
SAOUHSC_01429	SAOUHSC_01429	2	HG001_exp_TSBDP	HG001_exp_TSB	HG001_exp_TSBDP/HG001_exp_TSB	0.529024	1	-0.120095	-1.08681	none	ON	ON
SAOUHSC_01430	Crr	8	HG001_exp_TSBDP	HG001_exp_TSB	HG001_exp_TSBDP/HG001_exp_TSB	0.987675	1	-0.0334268	-1.02344	none	ON	ON
SAOUHSC_01431	MsrB	7	HG001_exp_TSBDP	HG001_exp_TSB	HG001_exp_TSBDP/HG001_exp_TSB	0.957244	1	-0.0449934	-1.03168	none	ON	ON
SAOUHSC_01432	MsrA1	10	HG001_exp_TSBDP	HG001_exp_TSB	HG001_exp_TSBDP/HG001_exp_TSB	0.898565	1	0.060075	1.04252	none	ON	ON
SAOUHSC_01433	FakB2	14	HG001_exp_TSBDP	HG001_exp_TSB	HG001_exp_TSBDP/HG001_exp_TSB	0.31066	0.731798	-0.189666	-1.1405	none	ON	ON
SAOUHSC_01434	DfrA	11	HG001_exp_TSBDP	HG001_exp_TSB	HG001_exp_TSBDP/HG001_exp_TSB	0.99998	1	0.0104921	1.0073	none	ON	ON
SAOUHSC_01435	ThyA	13	HG001_exp_TSBDP	HG001_exp_TSB	HG001_exp_TSBDP/HG001_exp_TSB	0.58882	1	-0.122547	-1.08866	none	ON	ON
SAOUHSC_01436	BrxA	5	HG001_exp_TSBDP	HG001_exp_TSB	HG001_exp_TSBDP/HG001_exp_TSB	0.00132442	0.0109161	-0.494109	-1.40845	none	ON	ON
SAOUHSC_01437	CvfC	12	HG001_exp_TSBDP	HG001_exp_TSB	HG001_exp_TSBDP/HG001_exp_TSB	5.49117e-13	1.89941e-11	-2.51657	-5.72219	down	OFF	ON
SAOUHSC_01438	SAOUHSC_01438	6	HG001_exp_TSBDP	HG001_exp_TSB	HG001_exp_TSBDP/HG001_exp_TSB	0.9922	1	-0.0196183	-1.01369	none	ON	ON
SAOUHSC_01440	SAOUHSC_01440	2	HG001_exp_TSBDP	HG001_exp_TSB	HG001_exp_TSBDP/HG001_exp_TSB	0.00580355	0.0392484	-0.576366	-1.49109	none	ON	ON	S602
SAOUHSC_01443	RnhA	6	HG001_exp_TSBDP	HG001_exp_TSB	HG001_exp_TSBDP/HG001_exp_TSB	0.684612	1	-0.123249	-1.08919	none	ON	ON
SAOUHSC_01447	Ebh	3	HG001_exp_TSBDP	HG001_exp_TSB	HG001_exp_TSBDP/HG001_exp_TSB	0.987659	1	-0.178456	-1.13167	none	OFF	OFF
SAOUHSC_01451	IlvA1	12	HG001_exp_TSBDP	HG001_exp_TSB	HG001_exp_TSBDP/HG001_exp_TSB	0.0588822	0.231362	0.862167	1.81777	none	OFF	OFF	CodY
SAOUHSC_01452	Ald1	12	HG001_exp_TSBDP	HG001_exp_TSB	HG001_exp_TSBDP/HG001_exp_TSB	0.0574244	0.228183	0.991145	1.98776	none	ON	OFF	Rex
SAOUHSC_01454	SAOUHSC_01454	12	HG001_exp_TSBDP	HG001_exp_TSB	HG001_exp_TSBDP/HG001_exp_TSB	0.958842	1	0.0603299	1.0427	none	ON	ON
SAOUHSC_01455	DynA	34	HG001_exp_TSBDP	HG001_exp_TSB	HG001_exp_TSBDP/HG001_exp_TSB	0.694012	1	0.0901604	1.06449	none	ON	ON
SAOUHSC_01456	SAOUHSC_01456	9	HG001_exp_TSBDP	HG001_exp_TSB	HG001_exp_TSBDP/HG001_exp_TSB	0.132788	0.421963	-0.639527	-1.55782	none	OFF	ON
SAOUHSC_01459	SAOUHSC_01459	3	HG001_exp_TSBDP	HG001_exp_TSB	HG001_exp_TSBDP/HG001_exp_TSB	0.874756	1	-0.0925428	-1.06625	none	ON	ON
SAOUHSC_01460	SAOUHSC_01460	19	HG001_exp_TSBDP	HG001_exp_TSB	HG001_exp_TSBDP/HG001_exp_TSB	1	1	-0.00467014	-1.00324	none	ON	ON
SAOUHSC_01462	GpsB	10	HG001_exp_TSBDP	HG001_exp_TSB	HG001_exp_TSBDP/HG001_exp_TSB	0.984495	1	0.0538639	1.03804	none	ON	ON
SAOUHSC_01463	SAOUHSC_01463	6	HG001_exp_TSBDP	HG001_exp_TSB	HG001_exp_TSBDP/HG001_exp_TSB	0.368734	0.81469	-0.154934	-1.11337	none	ON	ON
SAOUHSC_01464	SAOUHSC_01464	4	HG001_exp_TSBDP	HG001_exp_TSB	HG001_exp_TSBDP/HG001_exp_TSB	0.5513	1	-0.120278	-1.08694	none	ON	ON
SAOUHSC_01466	RecU	8	HG001_exp_TSBDP	HG001_exp_TSB	HG001_exp_TSBDP/HG001_exp_TSB	0.315094	0.738721	0.295072	1.22695	none	ON	ON
SAOUHSC_01467	Pbp2	27	HG001_exp_TSBDP	HG001_exp_TSB	HG001_exp_TSBDP/HG001_exp_TSB	0.999437	1	0.040518	1.02848	none	ON	ON
SAOUHSC_01468	SAOUHSC_01468	2	HG001_exp_TSBDP	HG001_exp_TSB	HG001_exp_TSBDP/HG001_exp_TSB	0.686958	1	-0.34656	-1.27153	none	ON	ON
SAOUHSC_01469	Nth	4	HG001_exp_TSBDP	HG001_exp_TSB	HG001_exp_TSBDP/HG001_exp_TSB	5.48724e-06	7.77052e-05	-1.61053	-3.05364	down	OFF	ON
SAOUHSC_01470	DnaD	6	HG001_exp_TSBDP	HG001_exp_TSB	HG001_exp_TSBDP/HG001_exp_TSB	0.809679	1	0.0926081	1.0663	none	ON	ON
SAOUHSC_01471	AsnC	17	HG001_exp_TSBDP	HG001_exp_TSB	HG001_exp_TSBDP/HG001_exp_TSB	0.999815	1	-0.0225955	-1.01579	none	ON	ON
SAOUHSC_01472	DinG	32	HG001_exp_TSBDP	HG001_exp_TSB	HG001_exp_TSBDP/HG001_exp_TSB	1	1	0.00511868	1.00355	none	ON	ON
SAOUHSC_01473	BirA	15	HG001_exp_TSBDP	HG001_exp_TSB	HG001_exp_TSBDP/HG001_exp_TSB	1	1	-0.00372568	-1.00259	none	ON	ON
SAOUHSC_01474	PapS	16	HG001_exp_TSBDP	HG001_exp_TSB	HG001_exp_TSBDP/HG001_exp_TSB	1	1	-0.0143591	-1.01	none	ON	ON
SAOUHSC_01475	BshA	13	HG001_exp_TSBDP	HG001_exp_TSB	HG001_exp_TSBDP/HG001_exp_TSB	0.999638	1	0.0306863	1.0215	none	ON	ON
SAOUHSC_01476	SAOUHSC_01476	3	HG001_exp_TSBDP	HG001_exp_TSB	HG001_exp_TSBDP/HG001_exp_TSB	0.370337	0.816521	0.140001	1.10191	none	ON	ON
SAOUHSC_01477	SAOUHSC_01477	4	HG001_exp_TSBDP	HG001_exp_TSB	HG001_exp_TSBDP/HG001_exp_TSB	0.474128	0.945471	-0.2206	-1.16522	none	ON	ON	CodY
SAOUHSC_01480	SAOUHSC_01480	11	HG001_exp_TSBDP	HG001_exp_TSB	HG001_exp_TSBDP/HG001_exp_TSB	0.346677	0.783179	-0.144667	-1.10548	none	ON	ON	CodY
SAOUHSC_01481	AroA	16	HG001_exp_TSBDP	HG001_exp_TSB	HG001_exp_TSBDP/HG001_exp_TSB	0.694208	1	-0.113301	-1.0817	none	ON	ON	CodY
SAOUHSC_01482	AroB	12	HG001_exp_TSBDP	HG001_exp_TSB	HG001_exp_TSBDP/HG001_exp_TSB	0.999748	1	0.0175339	1.01223	none	ON	ON	CodY
SAOUHSC_01483	AroC	19	HG001_exp_TSBDP	HG001_exp_TSB	HG001_exp_TSBDP/HG001_exp_TSB	0.976063	1	-0.0607674	-1.04302	none	ON	ON	CodY
SAOUHSC_01485	Ndk	2	HG001_exp_TSBDP	HG001_exp_TSB	HG001_exp_TSBDP/HG001_exp_TSB	0.541977	1	-0.136708	-1.09939	none	ON	ON
SAOUHSC_01486	HepT	8	HG001_exp_TSBDP	HG001_exp_TSB	HG001_exp_TSBDP/HG001_exp_TSB	0.904849	1	-0.064898	-1.04601	none	ON	ON
SAOUHSC_01487	UbiE	9	HG001_exp_TSBDP	HG001_exp_TSB	HG001_exp_TSBDP/HG001_exp_TSB	0.765491	1	0.0757954	1.05394	none	ON	ON
SAOUHSC_01488	SAOUHSC_01488	5	HG001_exp_TSBDP	HG001_exp_TSB	HG001_exp_TSBDP/HG001_exp_TSB	0.955229	1	-0.0284269	-1.0199	none	ON	ON
SAOUHSC_01490	Hup	11	HG001_exp_TSBDP	HG001_exp_TSB	HG001_exp_TSBDP/HG001_exp_TSB	0.026689	0.131882	1.01314	2.0183	none	ON	ON
SAOUHSC_01491	GpsA	11	HG001_exp_TSBDP	HG001_exp_TSB	HG001_exp_TSBDP/HG001_exp_TSB	0.868974	1	-0.122925	-1.08894	none	ON	ON
SAOUHSC_01492	EngA	16	HG001_exp_TSBDP	HG001_exp_TSB	HG001_exp_TSBDP/HG001_exp_TSB	0.932237	1	-0.0650259	-1.0461	none	ON	ON
SAOUHSC_01493	RpsA	23	HG001_exp_TSBDP	HG001_exp_TSB	HG001_exp_TSBDP/HG001_exp_TSB	0.976895	1	-0.0834002	-1.05951	none	ON	ON
SAOUHSC_01496	Cmk	9	HG001_exp_TSBDP	HG001_exp_TSB	HG001_exp_TSBDP/HG001_exp_TSB	0.00896383	0.0559576	-0.290522	-1.22308	none	ON	ON
SAOUHSC_01497	AnsA	10	HG001_exp_TSBDP	HG001_exp_TSB	HG001_exp_TSBDP/HG001_exp_TSB	0.986626	1	-0.0381508	-1.0268	none	ON	ON
SAOUHSC_01499	Bdr	17	HG001_exp_TSBDP	HG001_exp_TSB	HG001_exp_TSBDP/HG001_exp_TSB	0.256231	0.644394	0.12737	1.0923	none	ON	ON
SAOUHSC_01501	EbpS	18	HG001_exp_TSBDP	HG001_exp_TSB	HG001_exp_TSBDP/HG001_exp_TSB	0.841049	1	-0.157967	-1.11571	none	ON	ON
SAOUHSC_01502	RecQ2	4	HG001_exp_TSBDP	HG001_exp_TSB	HG001_exp_TSBDP/HG001_exp_TSB	0.983742	1	0.0393577	1.02766	none	ON	ON
SAOUHSC_01503	SAOUHSC_01503	8	HG001_exp_TSBDP	HG001_exp_TSB	HG001_exp_TSBDP/HG001_exp_TSB	0.270399	0.664255	-0.194308	-1.14417	none	ON	ON
SAOUHSC_01508	SAOUHSC_01508	2	HG001_exp_TSBDP	HG001_exp_TSB	HG001_exp_TSBDP/HG001_exp_TSB	0.0811258	0.293534	1.80471	3.49358	none	OFF	OFF
SAOUHSC_01514	SAOUHSC_01514	10	HG001_exp_TSBDP	HG001_exp_TSB	HG001_exp_TSBDP/HG001_exp_TSB	0.000239014	0.0023677	-0.34937	-1.274	none	ON	ON
SAOUHSC_01528	SAOUHSC_01528	5	HG001_exp_TSBDP	HG001_exp_TSB	HG001_exp_TSBDP/HG001_exp_TSB	0.000235536	0.00234425	-1.21009	-2.31352	down	OFF	ON
SAOUHSC_01541	SAOUHSC_01541	3	HG001_exp_TSBDP	HG001_exp_TSB	HG001_exp_TSBDP/HG001_exp_TSB	0.945683	1	-0.348442	-1.27319	none	ON	ON
SAOUHSC_01565	SAOUHSC_01565	5	HG001_exp_TSBDP	HG001_exp_TSB	HG001_exp_TSBDP/HG001_exp_TSB	0.0310792	0.148356	-0.39051	-1.31086	none	ON	ON
SAOUHSC_01572	SAOUHSC_01572	4	HG001_exp_TSBDP	HG001_exp_TSB	HG001_exp_TSBDP/HG001_exp_TSB	0.000164613	0.001711	-0.694323	-1.61812	down	ON	ON
SAOUHSC_01575	SAOUHSC_01575	18	HG001_exp_TSBDP	HG001_exp_TSB	HG001_exp_TSBDP/HG001_exp_TSB	0.999976	1	-0.0197272	-1.01377	none	ON	ON
SAOUHSC_01576	SAOUHSC_01576	14	HG001_exp_TSBDP	HG001_exp_TSB	HG001_exp_TSBDP/HG001_exp_TSB	1.6196e-05	0.000210948	-0.397928	-1.31761	none	ON	ON
SAOUHSC_01577	SAOUHSC_01577	3	HG001_exp_TSBDP	HG001_exp_TSB	HG001_exp_TSBDP/HG001_exp_TSB	0.44858	0.922519	-0.123418	-1.08931	none	ON	ON
SAOUHSC_01583	SAOUHSC_01583	3	HG001_exp_TSBDP	HG001_exp_TSB	HG001_exp_TSBDP/HG001_exp_TSB	0.964873	1	-0.244475	-1.18466	none	OFF	OFF
SAOUHSC_01584	SAOUHSC_01584	7	HG001_exp_TSBDP	HG001_exp_TSB	HG001_exp_TSBDP/HG001_exp_TSB	0.767326	1	0.226028	1.16961	none	ON	ON
SAOUHSC_01585	SrrB	23	HG001_exp_TSBDP	HG001_exp_TSB	HG001_exp_TSBDP/HG001_exp_TSB	0.0241728	0.121574	-0.240891	-1.18172	none	ON	ON	Rex
SAOUHSC_01586	SrrA	11	HG001_exp_TSBDP	HG001_exp_TSB	HG001_exp_TSBDP/HG001_exp_TSB	0.0556883	0.223388	-0.303668	-1.23428	none	ON	ON	Rex
SAOUHSC_01587	RluB	11	HG001_exp_TSBDP	HG001_exp_TSB	HG001_exp_TSBDP/HG001_exp_TSB	0.999903	1	-0.014828	-1.01033	none	ON	ON
SAOUHSC_01588	ScpB	8	HG001_exp_TSBDP	HG001_exp_TSB	HG001_exp_TSBDP/HG001_exp_TSB	0.0676479	0.259051	-0.197476	-1.14669	none	ON	ON
SAOUHSC_01589	ScpA	7	HG001_exp_TSBDP	HG001_exp_TSB	HG001_exp_TSBDP/HG001_exp_TSB	0.011203	0.0675381	-0.237649	-1.17907	none	ON	ON
SAOUHSC_01591	XerD	8	HG001_exp_TSBDP	HG001_exp_TSB	HG001_exp_TSBDP/HG001_exp_TSB	0.49005	0.963659	-0.122157	-1.08836	none	ON	ON
SAOUHSC_01592	Fur	6	HG001_exp_TSBDP	HG001_exp_TSB	HG001_exp_TSBDP/HG001_exp_TSB	0.999738	1	0.00747913	1.0052	none	ON	ON
SAOUHSC_01593	NudF	6	HG001_exp_TSBDP	HG001_exp_TSB	HG001_exp_TSBDP/HG001_exp_TSB	0.724384	1	-0.0860521	-1.06146	none	ON	ON
SAOUHSC_01594	SAOUHSC_01594	13	HG001_exp_TSBDP	HG001_exp_TSB	HG001_exp_TSBDP/HG001_exp_TSB	1	1	-0.00047961	-1.00033	none	ON	ON
SAOUHSC_01596	SAOUHSC_01596	4	HG001_exp_TSBDP	HG001_exp_TSB	HG001_exp_TSBDP/HG001_exp_TSB	0.742296	1	-0.300757	-1.23179	none	ON	ON
SAOUHSC_01597	ProC	12	HG001_exp_TSBDP	HG001_exp_TSB	HG001_exp_TSBDP/HG001_exp_TSB	0.794205	1	0.102128	1.07336	none	ON	ON
SAOUHSC_01598	Rnz	9	HG001_exp_TSBDP	HG001_exp_TSB	HG001_exp_TSBDP/HG001_exp_TSB	0.468947	0.941395	0.186525	1.13802	none	ON	ON
SAOUHSC_01599	Zwf	25	HG001_exp_TSBDP	HG001_exp_TSB	HG001_exp_TSBDP/HG001_exp_TSB	0.81615	1	-0.152656	-1.11161	none	ON	ON
SAOUHSC_01600	SAOUHSC_01600	10	HG001_exp_TSBDP	HG001_exp_TSB	HG001_exp_TSBDP/HG001_exp_TSB	0.617295	1	-0.0813115	-1.05798	none	ON	ON
SAOUHSC_01601	MalA	18	HG001_exp_TSBDP	HG001_exp_TSB	HG001_exp_TSBDP/HG001_exp_TSB	0.785191	1	-0.358299	-1.28191	none	ON	ON
SAOUHSC_01602	MalR	9	HG001_exp_TSBDP	HG001_exp_TSB	HG001_exp_TSBDP/HG001_exp_TSB	0.898726	1	-0.241653	-1.18235	none	OFF	OFF
SAOUHSC_01604	SAOUHSC_01604	6	HG001_exp_TSBDP	HG001_exp_TSB	HG001_exp_TSBDP/HG001_exp_TSB	0.989562	1	-0.0240427	-1.0168	none	ON	ON
SAOUHSC_01605	Gnd	29	HG001_exp_TSBDP	HG001_exp_TSB	HG001_exp_TSBDP/HG001_exp_TSB	0.999981	1	0.0517956	1.03655	none	ON	ON
SAOUHSC_01606	SAOUHSC_01606	13	HG001_exp_TSBDP	HG001_exp_TSB	HG001_exp_TSBDP/HG001_exp_TSB	0.0554474	0.223271	-0.267235	-1.2035	none	ON	ON
SAOUHSC_01609	SAOUHSC_01609	6	HG001_exp_TSBDP	HG001_exp_TSB	HG001_exp_TSBDP/HG001_exp_TSB	0.914481	1	0.120802	1.08734	none	ON	ON
SAOUHSC_01610	BrxB	7	HG001_exp_TSBDP	HG001_exp_TSB	HG001_exp_TSBDP/HG001_exp_TSB	0.27955	0.675659	0.142625	1.10391	none	ON	ON
SAOUHSC_01611	BfmBB	17	HG001_exp_TSBDP	HG001_exp_TSB	HG001_exp_TSBDP/HG001_exp_TSB	0.00250926	0.0193939	-0.32256	-1.25055	none	ON	ON
SAOUHSC_01612	BfmBAB	12	HG001_exp_TSBDP	HG001_exp_TSB	HG001_exp_TSBDP/HG001_exp_TSB	0.0223312	0.114644	-0.244557	-1.18473	none	ON	ON
SAOUHSC_01613	BfmBAA	10	HG001_exp_TSBDP	HG001_exp_TSB	HG001_exp_TSBDP/HG001_exp_TSB	0.0976909	0.335741	-0.267056	-1.20335	none	ON	ON
SAOUHSC_01614	LpdA	10	HG001_exp_TSBDP	HG001_exp_TSB	HG001_exp_TSBDP/HG001_exp_TSB	0.0178022	0.0970611	-0.296469	-1.22814	none	ON	ON
SAOUHSC_01615	RecN	28	HG001_exp_TSBDP	HG001_exp_TSB	HG001_exp_TSBDP/HG001_exp_TSB	0.00501273	0.0347923	-0.277886	-1.21242	none	ON	ON	ArgR
SAOUHSC_01617	ArgR	6	HG001_exp_TSBDP	HG001_exp_TSB	HG001_exp_TSBDP/HG001_exp_TSB	0.0317247	0.150515	-0.219206	-1.16409	none	ON	ON	ArgR
SAOUHSC_01618	IspA	11	HG001_exp_TSBDP	HG001_exp_TSB	HG001_exp_TSBDP/HG001_exp_TSB	0.606938	1	-0.163555	-1.12004	none	ON	ON
SAOUHSC_01619	XseB	4	HG001_exp_TSBDP	HG001_exp_TSB	HG001_exp_TSBDP/HG001_exp_TSB	0.364449	0.810314	0.159477	1.11688	none	ON	ON
SAOUHSC_01620	XseA	19	HG001_exp_TSBDP	HG001_exp_TSB	HG001_exp_TSBDP/HG001_exp_TSB	0.99923	1	-0.0335087	-1.0235	none	ON	ON
SAOUHSC_01621	NusB	6	HG001_exp_TSBDP	HG001_exp_TSB	HG001_exp_TSBDP/HG001_exp_TSB	0.954402	1	-0.0638432	-1.04525	none	ON	ON
SAOUHSC_01622	SAOUHSC_01622	3	HG001_exp_TSBDP	HG001_exp_TSB	HG001_exp_TSBDP/HG001_exp_TSB	0.899641	1	-0.10877	-1.07831	none	ON	ON
SAOUHSC_01623	AccC	19	HG001_exp_TSBDP	HG001_exp_TSB	HG001_exp_TSBDP/HG001_exp_TSB	0.886189	1	0.0738423	1.05252	none	ON	ON
SAOUHSC_01624	AccB	5	HG001_exp_TSBDP	HG001_exp_TSB	HG001_exp_TSBDP/HG001_exp_TSB	0.88198	1	0.0633205	1.04487	none	ON	ON
SAOUHSC_01625	Efp	12	HG001_exp_TSBDP	HG001_exp_TSB	HG001_exp_TSBDP/HG001_exp_TSB	0.0524518	0.217433	-0.265742	-1.20225	none	ON	ON
SAOUHSC_01626	PepQ2	18	HG001_exp_TSBDP	HG001_exp_TSB	HG001_exp_TSBDP/HG001_exp_TSB	0.814322	1	0.101186	1.07265	none	ON	ON
SAOUHSC_01627	SAOUHSC_01627	5	HG001_exp_TSBDP	HG001_exp_TSB	HG001_exp_TSBDP/HG001_exp_TSB	0.136569	0.430734	0.209734	1.15647	none	ON	ON
SAOUHSC_01629	LipM	8	HG001_exp_TSBDP	HG001_exp_TSB	HG001_exp_TSBDP/HG001_exp_TSB	0.994625	1	-0.027326	-1.01912	none	ON	ON	CodY
SAOUHSC_01630	SAOUHSC_01630	4	HG001_exp_TSBDP	HG001_exp_TSB	HG001_exp_TSBDP/HG001_exp_TSB	0.0999216	0.342264	0.23226	1.17467	none	ON	ON	CodY
SAOUHSC_01632	GcvPB	22	HG001_exp_TSBDP	HG001_exp_TSB	HG001_exp_TSBDP/HG001_exp_TSB	0.024164	0.121574	-0.240076	-1.18105	none	ON	ON	S652
SAOUHSC_01633	GcvPA	19	HG001_exp_TSBDP	HG001_exp_TSB	HG001_exp_TSBDP/HG001_exp_TSB	0.0476193	0.203394	-0.184768	-1.13663	none	ON	ON	S652
SAOUHSC_01634	GcvT	19	HG001_exp_TSBDP	HG001_exp_TSB	HG001_exp_TSBDP/HG001_exp_TSB	0.00198874	0.0157753	-0.336812	-1.26296	none	ON	ON	S652
SAOUHSC_01635	AroK	2	HG001_exp_TSBDP	HG001_exp_TSB	HG001_exp_TSBDP/HG001_exp_TSB	0.917416	1	0.0406063	1.02855	none	OFF	ON
SAOUHSC_01644	SAOUHSC_01644	8	HG001_exp_TSBDP	HG001_exp_TSB	HG001_exp_TSBDP/HG001_exp_TSB	0.0500533	0.210803	-0.278264	-1.21273	none	ON	ON
SAOUHSC_01645	SAOUHSC_01645	4	HG001_exp_TSBDP	HG001_exp_TSB	HG001_exp_TSBDP/HG001_exp_TSB	0.545457	1	-0.124432	-1.09008	none	ON	ON
SAOUHSC_01646	Glk	11	HG001_exp_TSBDP	HG001_exp_TSB	HG001_exp_TSBDP/HG001_exp_TSB	0.22244	0.592624	0.139546	1.10156	none	ON	ON
SAOUHSC_01649	SAOUHSC_01649	8	HG001_exp_TSBDP	HG001_exp_TSB	HG001_exp_TSBDP/HG001_exp_TSB	0.997919	1	0.0193606	1.01351	none	ON	ON
SAOUHSC_01650	SAOUHSC_01650	4	HG001_exp_TSBDP	HG001_exp_TSB	HG001_exp_TSBDP/HG001_exp_TSB	0.6292	1	-0.183694	-1.13579	none	ON	ON
SAOUHSC_01652	Pbp3	35	HG001_exp_TSBDP	HG001_exp_TSB	HG001_exp_TSBDP/HG001_exp_TSB	0.994462	1	-0.0642724	-1.04556	none	ON	ON
SAOUHSC_01653	SodA	15	HG001_exp_TSBDP	HG001_exp_TSB	HG001_exp_TSBDP/HG001_exp_TSB	5.9236e-06	8.21908e-05	0.588636	1.50382	up	ON	ON	CodY
SAOUHSC_01655	Zur	3	HG001_exp_TSBDP	HG001_exp_TSB	HG001_exp_TSBDP/HG001_exp_TSB	0.311615	0.731798	-0.146097	-1.10657	none	ON	ON	Zur
SAOUHSC_01657	ZnuC	11	HG001_exp_TSBDP	HG001_exp_TSB	HG001_exp_TSBDP/HG001_exp_TSB	0.0846236	0.301234	-0.260932	-1.19825	none	ON	ON	Zur
SAOUHSC_01658	Nfo	12	HG001_exp_TSBDP	HG001_exp_TSB	HG001_exp_TSBDP/HG001_exp_TSB	1	1	0.00722113	1.00502	none	ON	ON
SAOUHSC_01659	CshB	14	HG001_exp_TSBDP	HG001_exp_TSB	HG001_exp_TSBDP/HG001_exp_TSB	0.999993	1	0.0240981	1.01684	none	ON	ON
SAOUHSC_01660	SAOUHSC_01660	11	HG001_exp_TSBDP	HG001_exp_TSB	HG001_exp_TSBDP/HG001_exp_TSB	0.375487	0.82443	-0.137562	-1.10004	none	ON	ON
SAOUHSC_01661	TrmK	4	HG001_exp_TSBDP	HG001_exp_TSB	HG001_exp_TSBDP/HG001_exp_TSB	0.814054	1	-0.0746771	-1.05313	none	ON	ON
SAOUHSC_01662	SigA	16	HG001_exp_TSBDP	HG001_exp_TSB	HG001_exp_TSBDP/HG001_exp_TSB	0.914581	1	-0.0855955	-1.06113	none	ON	ON
SAOUHSC_01663	DnaG	20	HG001_exp_TSBDP	HG001_exp_TSB	HG001_exp_TSBDP/HG001_exp_TSB	4.17571e-08	8.08325e-07	-0.449629	-1.36569	none	ON	ON
SAOUHSC_01664	SAOUHSC_01664	13	HG001_exp_TSBDP	HG001_exp_TSB	HG001_exp_TSBDP/HG001_exp_TSB	0.950163	1	0.0788302	1.05616	none	ON	ON
SAOUHSC_01665	CcpN	3	HG001_exp_TSBDP	HG001_exp_TSB	HG001_exp_TSBDP/HG001_exp_TSB	0.969697	1	0.0310167	1.02173	none	ON	OFF
SAOUHSC_01666	GlyS	20	HG001_exp_TSBDP	HG001_exp_TSB	HG001_exp_TSBDP/HG001_exp_TSB	0.396384	0.854311	0.128056	1.09282	none	ON	ON	S658; S659
SAOUHSC_01667	RecO	5	HG001_exp_TSBDP	HG001_exp_TSB	HG001_exp_TSBDP/HG001_exp_TSB	0.105863	0.355687	0.260458	1.19786	none	ON	ON
SAOUHSC_01668	Era	11	HG001_exp_TSBDP	HG001_exp_TSB	HG001_exp_TSBDP/HG001_exp_TSB	0.999679	1	-0.0170426	-1.01188	none	ON	ON
SAOUHSC_01670	Cdd	3	HG001_exp_TSBDP	HG001_exp_TSB	HG001_exp_TSBDP/HG001_exp_TSB	0.444237	0.918062	0.111958	1.08069	none	ON	ON
SAOUHSC_01672	YbeY	7	HG001_exp_TSBDP	HG001_exp_TSB	HG001_exp_TSBDP/HG001_exp_TSB	0.992887	1	0.0231073	1.01615	none	ON	ON
SAOUHSC_01673	PhoH	17	HG001_exp_TSBDP	HG001_exp_TSB	HG001_exp_TSBDP/HG001_exp_TSB	0.219169	0.588249	-0.114902	-1.0829	none	ON	ON
SAOUHSC_01675	SAOUHSC_01675	13	HG001_exp_TSBDP	HG001_exp_TSB	HG001_exp_TSBDP/HG001_exp_TSB	0.199056	0.555567	0.236114	1.17782	none	ON	ON
SAOUHSC_01676	FloA	13	HG001_exp_TSBDP	HG001_exp_TSB	HG001_exp_TSBDP/HG001_exp_TSB	0.132746	0.421963	0.197457	1.14668	none	ON	ON
SAOUHSC_01677	SAOUHSC_01677	5	HG001_exp_TSBDP	HG001_exp_TSB	HG001_exp_TSBDP/HG001_exp_TSB	0.77121	1	0.0797552	1.05684	none	ON	ON
SAOUHSC_01679	MtaB	4	HG001_exp_TSBDP	HG001_exp_TSB	HG001_exp_TSBDP/HG001_exp_TSB	2.76569e-07	4.92003e-06	-1.53946	-2.90686	down	ON	ON
SAOUHSC_01680	RsmE	7	HG001_exp_TSBDP	HG001_exp_TSB	HG001_exp_TSBDP/HG001_exp_TSB	0.318067	0.74163	-0.150665	-1.11008	none	ON	ON
SAOUHSC_01681	PrmA	4	HG001_exp_TSBDP	HG001_exp_TSB	HG001_exp_TSBDP/HG001_exp_TSB	9.5013e-05	0.00105514	-0.54386	-1.45787	none	ON	ON
SAOUHSC_01682	DnaJ	16	HG001_exp_TSBDP	HG001_exp_TSB	HG001_exp_TSBDP/HG001_exp_TSB	7.44027e-10	1.84694e-08	-0.59752	-1.51311	down	ON	ON	CtsR; HrcA
SAOUHSC_01683	DnaK	42	HG001_exp_TSBDP	HG001_exp_TSB	HG001_exp_TSBDP/HG001_exp_TSB	1.11311e-15	5.33786e-14	-0.620692	-1.53761	down	ON	ON	CtsR; HrcA
SAOUHSC_01684	GrpE	15	HG001_exp_TSBDP	HG001_exp_TSB	HG001_exp_TSBDP/HG001_exp_TSB	3.9774e-12	1.27156e-10	-0.690854	-1.61424	down	ON	ON	CtsR; HrcA
SAOUHSC_01685	HrcA	10	HG001_exp_TSBDP	HG001_exp_TSB	HG001_exp_TSBDP/HG001_exp_TSB	0.741904	1	0.164825	1.12103	none	ON	ON	CtsR; HrcA
SAOUHSC_01686	HemN	9	HG001_exp_TSBDP	HG001_exp_TSB	HG001_exp_TSBDP/HG001_exp_TSB	0.000190671	0.00196252	-1.5857	-3.00153	down	ON	ON
SAOUHSC_01688	LepA	20	HG001_exp_TSBDP	HG001_exp_TSB	HG001_exp_TSBDP/HG001_exp_TSB	0.387396	0.842685	-0.174852	-1.12885	none	ON	ON
SAOUHSC_01689	RpsT	3	HG001_exp_TSBDP	HG001_exp_TSB	HG001_exp_TSBDP/HG001_exp_TSB	0.0397279	0.178534	-1.54268	-2.91336	none	ON	ON
SAOUHSC_01690	HolA	13	HG001_exp_TSBDP	HG001_exp_TSB	HG001_exp_TSBDP/HG001_exp_TSB	0.999999	1	-0.00780241	-1.00542	none	ON	ON
SAOUHSC_01692	ComEB	5	HG001_exp_TSBDP	HG001_exp_TSB	HG001_exp_TSBDP/HG001_exp_TSB	0.269996	0.664255	-0.233653	-1.17581	none	ON	ON
SAOUHSC_01693	ComEA	2	HG001_exp_TSBDP	HG001_exp_TSB	HG001_exp_TSBDP/HG001_exp_TSB	0.989602	1	0.103114	1.07409	none	OFF	OFF
SAOUHSC_01694	SAOUHSC_01694	3	HG001_exp_TSBDP	HG001_exp_TSB	HG001_exp_TSBDP/HG001_exp_TSB	0.994608	1	0.00818982	1.00569	none	ON	ON
SAOUHSC_01695	RsfS	9	HG001_exp_TSBDP	HG001_exp_TSB	HG001_exp_TSBDP/HG001_exp_TSB	0.235268	0.612103	-0.142534	-1.10384	none	ON	ON
SAOUHSC_01696	SAOUHSC_01696	11	HG001_exp_TSBDP	HG001_exp_TSB	HG001_exp_TSBDP/HG001_exp_TSB	0.33795	0.7684	-0.152251	-1.1113	none	ON	ON
SAOUHSC_01697	NadD	4	HG001_exp_TSBDP	HG001_exp_TSB	HG001_exp_TSBDP/HG001_exp_TSB	0.0527212	0.217694	-0.260541	-1.19793	none	ON	ON
SAOUHSC_01698	SAOUHSC_01698	6	HG001_exp_TSBDP	HG001_exp_TSB	HG001_exp_TSBDP/HG001_exp_TSB	0.668883	1	0.195307	1.14497	none	ON	ON
SAOUHSC_01699	AroE	13	HG001_exp_TSBDP	HG001_exp_TSB	HG001_exp_TSBDP/HG001_exp_TSB	0.0203275	0.108038	-0.271593	-1.20714	none	ON	ON
SAOUHSC_01700	SAOUHSC_01700	13	HG001_exp_TSBDP	HG001_exp_TSB	HG001_exp_TSBDP/HG001_exp_TSB	0.050811	0.213143	-0.219764	-1.16454	none	ON	ON
SAOUHSC_01701	SAOUHSC_01701	10	HG001_exp_TSBDP	HG001_exp_TSB	HG001_exp_TSBDP/HG001_exp_TSB	0.979407	1	-0.0750332	-1.05339	none	ON	ON
SAOUHSC_01702	MtnN	12	HG001_exp_TSBDP	HG001_exp_TSB	HG001_exp_TSBDP/HG001_exp_TSB	1	1	-0.00192639	-1.00134	none	ON	ON
SAOUHSC_01705	SAOUHSC_01705	2	HG001_exp_TSBDP	HG001_exp_TSB	HG001_exp_TSBDP/HG001_exp_TSB	0.159806	0.482391	1.29157	2.44794	none	OFF	OFF
SAOUHSC_01706	SAOUHSC_01706	10	HG001_exp_TSBDP	HG001_exp_TSB	HG001_exp_TSBDP/HG001_exp_TSB	0.957098	1	-0.0852053	-1.06084	none	ON	ON
SAOUHSC_01707	SAOUHSC_01707	4	HG001_exp_TSBDP	HG001_exp_TSB	HG001_exp_TSBDP/HG001_exp_TSB	0.996908	1	0.0427889	1.0301	none	OFF	OFF	CcpA
SAOUHSC_01708	PxpA	8	HG001_exp_TSBDP	HG001_exp_TSB	HG001_exp_TSBDP/HG001_exp_TSB	0.00267655	0.0203148	-0.744958	-1.67593	down	ON	ON	CcpA
SAOUHSC_01709	SAOUHSC_01709	7	HG001_exp_TSBDP	HG001_exp_TSB	HG001_exp_TSBDP/HG001_exp_TSB	7.90502e-07	1.32378e-05	-0.97556	-1.9664	down	ON	ON	CcpA
SAOUHSC_01710	SAOUHSC_01710	4	HG001_exp_TSBDP	HG001_exp_TSB	HG001_exp_TSBDP/HG001_exp_TSB	0.0237443	0.120859	-0.46163	-1.3771	none	ON	ON	CcpA
SAOUHSC_01711	SAOUHSC_01711	8	HG001_exp_TSBDP	HG001_exp_TSB	HG001_exp_TSBDP/HG001_exp_TSB	0.560323	1	-0.263669	-1.20053	none	OFF	OFF	CcpA
SAOUHSC_01712	SAOUHSC_01712	5	HG001_exp_TSBDP	HG001_exp_TSB	HG001_exp_TSBDP/HG001_exp_TSB	5.73897e-07	9.76551e-06	-1.07945	-2.11323	down	OFF	OFF	CcpA
SAOUHSC_01714	GreA	7	HG001_exp_TSBDP	HG001_exp_TSB	HG001_exp_TSBDP/HG001_exp_TSB	0.531902	1	-0.0947605	-1.06789	none	ON	ON
SAOUHSC_01715	Udk	12	HG001_exp_TSBDP	HG001_exp_TSB	HG001_exp_TSBDP/HG001_exp_TSB	0.0749555	0.277955	-0.21422	-1.16008	none	ON	ON
SAOUHSC_01716	SAOUHSC_01716	10	HG001_exp_TSBDP	HG001_exp_TSB	HG001_exp_TSBDP/HG001_exp_TSB	2.42375e-15	1.08811e-13	-2.20269	-4.60337	down	ON	ON
SAOUHSC_01717	SAOUHSC_01717	12	HG001_exp_TSBDP	HG001_exp_TSB	HG001_exp_TSBDP/HG001_exp_TSB	3.53709e-16	1.82031e-14	-1.41405	-2.66484	down	ON	ON
SAOUHSC_01718	SAOUHSC_01718	8	HG001_exp_TSBDP	HG001_exp_TSB	HG001_exp_TSBDP/HG001_exp_TSB	0.0482601	0.205699	-0.188375	-1.13948	none	ON	ON
SAOUHSC_01719	SAOUHSC_01719	7	HG001_exp_TSBDP	HG001_exp_TSB	HG001_exp_TSBDP/HG001_exp_TSB	0.594778	1	0.142736	1.104	none	ON	ON
SAOUHSC_01720	SAOUHSC_01720	7	HG001_exp_TSBDP	HG001_exp_TSB	HG001_exp_TSBDP/HG001_exp_TSB	0.63353	1	-0.10474	-1.0753	none	ON	ON
SAOUHSC_01721	SAOUHSC_01721	4	HG001_exp_TSBDP	HG001_exp_TSB	HG001_exp_TSBDP/HG001_exp_TSB	0.994158	1	0.0497635	1.0351	none	ON	ON
SAOUHSC_01722	AlaS	37	HG001_exp_TSBDP	HG001_exp_TSB	HG001_exp_TSBDP/HG001_exp_TSB	0.941453	1	-0.0796968	-1.0568	none	ON	ON	S678
SAOUHSC_01723	RecD2	23	HG001_exp_TSBDP	HG001_exp_TSB	HG001_exp_TSBDP/HG001_exp_TSB	0.000466764	0.00435784	-0.338002	-1.264	none	ON	ON
SAOUHSC_01724	SAOUHSC_01724	7	HG001_exp_TSBDP	HG001_exp_TSB	HG001_exp_TSBDP/HG001_exp_TSB	0.0214138	0.11184	-0.276517	-1.21127	none	ON	ON
SAOUHSC_01727	IscS	11	HG001_exp_TSBDP	HG001_exp_TSB	HG001_exp_TSBDP/HG001_exp_TSB	0.0406328	0.182028	-0.22829	-1.17145	none	ON	ON
SAOUHSC_01728	SAOUHSC_01728	7	HG001_exp_TSBDP	HG001_exp_TSB	HG001_exp_TSBDP/HG001_exp_TSB	0.82372	1	-0.0960209	-1.06882	none	ON	ON
SAOUHSC_01729	SAOUHSC_01729	3	HG001_exp_TSBDP	HG001_exp_TSB	HG001_exp_TSBDP/HG001_exp_TSB	0.99996	1	0.00996828	1.00693	none	OFF	ON	SigB
SAOUHSC_01730	CsbD	2	HG001_exp_TSBDP	HG001_exp_TSB	HG001_exp_TSBDP/HG001_exp_TSB	0.701928	1	0.249449	1.18875	none	OFF	OFF	SigB
SAOUHSC_01732	CymR	6	HG001_exp_TSBDP	HG001_exp_TSB	HG001_exp_TSBDP/HG001_exp_TSB	0.999728	1	0.00802165	1.00558	none	ON	ON
SAOUHSC_01734	RarA	16	HG001_exp_TSBDP	HG001_exp_TSB	HG001_exp_TSBDP/HG001_exp_TSB	0.0690018	0.261389	-0.206769	-1.1541	none	ON	ON
SAOUHSC_01735	TcdA	6	HG001_exp_TSBDP	HG001_exp_TSB	HG001_exp_TSBDP/HG001_exp_TSB	0.999336	1	0.0114595	1.00797	none	ON	ON
SAOUHSC_01737	AspS	27	HG001_exp_TSBDP	HG001_exp_TSB	HG001_exp_TSBDP/HG001_exp_TSB	0.324228	0.749312	-0.1697	-1.12482	none	ON	ON	S687
SAOUHSC_01738	HisS	15	HG001_exp_TSBDP	HG001_exp_TSB	HG001_exp_TSBDP/HG001_exp_TSB	0.999999	1	-0.0203323	-1.01419	none	ON	ON	S687
SAOUHSC_01739	LytH	10	HG001_exp_TSBDP	HG001_exp_TSB	HG001_exp_TSBDP/HG001_exp_TSB	1	1	0.0139146	1.00969	none	ON	ON
SAOUHSC_01741	Dtd	4	HG001_exp_TSBDP	HG001_exp_TSB	HG001_exp_TSBDP/HG001_exp_TSB	0.440869	0.916487	-0.149339	-1.10906	none	ON	ON
SAOUHSC_01742	RelA	27	HG001_exp_TSBDP	HG001_exp_TSB	HG001_exp_TSBDP/HG001_exp_TSB	0.98601	1	-0.0627202	-1.04443	none	ON	ON
SAOUHSC_01743	Apt	10	HG001_exp_TSBDP	HG001_exp_TSB	HG001_exp_TSBDP/HG001_exp_TSB	0.968013	1	-0.0684799	-1.04861	none	ON	ON
SAOUHSC_01744	RecJ	23	HG001_exp_TSBDP	HG001_exp_TSB	HG001_exp_TSBDP/HG001_exp_TSB	1	1	-0.0169805	-1.01184	none	ON	ON
SAOUHSC_01746	SecDF	17	HG001_exp_TSBDP	HG001_exp_TSB	HG001_exp_TSBDP/HG001_exp_TSB	1	1	0.0103588	1.00721	none	ON	ON
SAOUHSC_01747	YajC	3	HG001_exp_TSBDP	HG001_exp_TSB	HG001_exp_TSBDP/HG001_exp_TSB	0.849941	1	0.0445275	1.03135	none	ON	ON
SAOUHSC_01748	Tgt	10	HG001_exp_TSBDP	HG001_exp_TSB	HG001_exp_TSBDP/HG001_exp_TSB	0.937034	1	-0.0947382	-1.06787	none	ON	ON
SAOUHSC_01749	QueA	12	HG001_exp_TSBDP	HG001_exp_TSB	HG001_exp_TSBDP/HG001_exp_TSB	0.975963	1	-0.0549942	-1.03885	none	ON	ON
SAOUHSC_01750	RuvB	16	HG001_exp_TSBDP	HG001_exp_TSB	HG001_exp_TSBDP/HG001_exp_TSB	0.518512	0.996502	-0.166088	-1.12201	none	ON	ON
SAOUHSC_01751	RuvA	6	HG001_exp_TSBDP	HG001_exp_TSB	HG001_exp_TSBDP/HG001_exp_TSB	0.868091	1	-0.0544752	-1.03848	none	ON	ON
SAOUHSC_01752	ThrR	7	HG001_exp_TSBDP	HG001_exp_TSB	HG001_exp_TSBDP/HG001_exp_TSB	0.723578	1	-0.0869506	-1.06212	none	ON	ON
SAOUHSC_01753	ObgE	21	HG001_exp_TSBDP	HG001_exp_TSB	HG001_exp_TSBDP/HG001_exp_TSB	0.957761	1	-0.0698474	-1.04961	none	ON	ON
SAOUHSC_01755	RpmA	2	HG001_exp_TSBDP	HG001_exp_TSB	HG001_exp_TSBDP/HG001_exp_TSB	0.69722	1	2.29351	4.90246	none	OFF	OFF
SAOUHSC_01757	RplU	8	HG001_exp_TSBDP	HG001_exp_TSB	HG001_exp_TSBDP/HG001_exp_TSB	0.87296	1	0.0708071	1.0503	none	ON	ON	S694
SAOUHSC_01759	MreC	6	HG001_exp_TSBDP	HG001_exp_TSB	HG001_exp_TSBDP/HG001_exp_TSB	0.587163	1	0.110046	1.07926	none	ON	ON
SAOUHSC_01761	SAOUHSC_01761	7	HG001_exp_TSBDP	HG001_exp_TSB	HG001_exp_TSBDP/HG001_exp_TSB	0.17817	0.518537	0.27744	1.21204	none	ON	ON
SAOUHSC_01766	FolC	13	HG001_exp_TSBDP	HG001_exp_TSB	HG001_exp_TSBDP/HG001_exp_TSB	0.784643	1	-0.105448	-1.07583	none	ON	ON
SAOUHSC_01767	ValS	40	HG001_exp_TSBDP	HG001_exp_TSB	HG001_exp_TSBDP/HG001_exp_TSB	0.987622	1	-0.0765501	-1.05449	none	ON	ON	S697; S698
SAOUHSC_01768	Tag	8	HG001_exp_TSBDP	HG001_exp_TSB	HG001_exp_TSBDP/HG001_exp_TSB	0.287637	0.690069	-0.167262	-1.12293	none	ON	ON
SAOUHSC_01771	HemL	15	HG001_exp_TSBDP	HG001_exp_TSB	HG001_exp_TSBDP/HG001_exp_TSB	0.0461157	0.198554	-0.198435	-1.14745	none	ON	ON
SAOUHSC_01772	HemB	14	HG001_exp_TSBDP	HG001_exp_TSB	HG001_exp_TSBDP/HG001_exp_TSB	8.81019e-05	0.000988804	-0.31611	-1.24497	none	ON	ON
SAOUHSC_01773	HemD	8	HG001_exp_TSBDP	HG001_exp_TSB	HG001_exp_TSBDP/HG001_exp_TSB	0.00094904	0.00824064	-0.78866	-1.72747	down	ON	ON
SAOUHSC_01774	HemC	9	HG001_exp_TSBDP	HG001_exp_TSB	HG001_exp_TSBDP/HG001_exp_TSB	1.30275e-06	2.02118e-05	-0.493579	-1.40793	none	ON	ON
SAOUHSC_01776	HemA	8	HG001_exp_TSBDP	HG001_exp_TSB	HG001_exp_TSBDP/HG001_exp_TSB	4.83877e-07	8.36869e-06	-1.35594	-2.55964	down	OFF	ON
SAOUHSC_01777	EngB	9	HG001_exp_TSBDP	HG001_exp_TSB	HG001_exp_TSBDP/HG001_exp_TSB	0.501353	0.977685	-0.19337	-1.14343	none	ON	ON
SAOUHSC_01778	ClpX	17	HG001_exp_TSBDP	HG001_exp_TSB	HG001_exp_TSBDP/HG001_exp_TSB	0.935125	1	-0.133805	-1.09718	none	ON	ON
SAOUHSC_01779	Tig	30	HG001_exp_TSBDP	HG001_exp_TSB	HG001_exp_TSBDP/HG001_exp_TSB	1	1	0.00972567	1.00676	none	ON	ON
SAOUHSC_01781	SAOUHSC_01781	10	HG001_exp_TSBDP	HG001_exp_TSB	HG001_exp_TSBDP/HG001_exp_TSB	0.740488	1	-0.0888065	-1.06349	none	ON	ON
SAOUHSC_01782	SAOUHSC_01782	11	HG001_exp_TSBDP	HG001_exp_TSB	HG001_exp_TSBDP/HG001_exp_TSB	0.999471	1	-0.0167123	-1.01165	none	ON	ON
SAOUHSC_01786	InfC	8	HG001_exp_TSBDP	HG001_exp_TSB	HG001_exp_TSBDP/HG001_exp_TSB	0.047433	0.203009	-0.290448	-1.22302	none	ON	ON	S704; S705
SAOUHSC_01787	LysP	7	HG001_exp_TSBDP	HG001_exp_TSB	HG001_exp_TSBDP/HG001_exp_TSB	0.957937	1	0.0902621	1.06456	none	ON	ON	S706; SigB
SAOUHSC_01788	ThrS	33	HG001_exp_TSBDP	HG001_exp_TSB	HG001_exp_TSBDP/HG001_exp_TSB	0.994755	1	-0.0763371	-1.05434	none	ON	ON	S709
SAOUHSC_01791	DnaI	9	HG001_exp_TSBDP	HG001_exp_TSB	HG001_exp_TSBDP/HG001_exp_TSB	0.487374	0.95929	-0.0900932	-1.06444	none	ON	ON
SAOUHSC_01792	DnaB	11	HG001_exp_TSBDP	HG001_exp_TSB	HG001_exp_TSBDP/HG001_exp_TSB	0.980875	1	-0.0633078	-1.04486	none	ON	ON
SAOUHSC_01793	NrdR	2	HG001_exp_TSBDP	HG001_exp_TSB	HG001_exp_TSBDP/HG001_exp_TSB	0.613834	1	-0.187703	-1.13895	none	ON	ON
SAOUHSC_01794	GapB	14	HG001_exp_TSBDP	HG001_exp_TSB	HG001_exp_TSBDP/HG001_exp_TSB	5.67053e-06	7.97655e-05	-1.14553	-2.21228	down	ON	ON
SAOUHSC_01795	CoaE	11	HG001_exp_TSBDP	HG001_exp_TSB	HG001_exp_TSBDP/HG001_exp_TSB	0.999629	1	-0.017848	-1.01245	none	ON	ON
SAOUHSC_01796	MutM	12	HG001_exp_TSBDP	HG001_exp_TSB	HG001_exp_TSBDP/HG001_exp_TSB	0.960175	1	-0.0478683	-1.03374	none	ON	ON
SAOUHSC_01797	PolA	45	HG001_exp_TSBDP	HG001_exp_TSB	HG001_exp_TSBDP/HG001_exp_TSB	0.02099	0.110884	-0.192773	-1.14296	none	ON	ON
SAOUHSC_01798	SAOUHSC_01798	3	HG001_exp_TSBDP	HG001_exp_TSB	HG001_exp_TSBDP/HG001_exp_TSB	0.454546	0.924872	-0.154801	-1.11327	none	OFF	ON
SAOUHSC_01799	PhoR	17	HG001_exp_TSBDP	HG001_exp_TSB	HG001_exp_TSBDP/HG001_exp_TSB	0.99844	1	0.0781117	1.05564	none	ON	ON
SAOUHSC_01800	PhoP	7	HG001_exp_TSBDP	HG001_exp_TSB	HG001_exp_TSBDP/HG001_exp_TSB	0.998442	1	0.0174304	1.01216	none	ON	ON
SAOUHSC_01801	CitC	17	HG001_exp_TSBDP	HG001_exp_TSB	HG001_exp_TSBDP/HG001_exp_TSB	0.999999	1	-0.0362872	-1.02547	none	ON	ON
SAOUHSC_01802	CitZ	10	HG001_exp_TSBDP	HG001_exp_TSB	HG001_exp_TSBDP/HG001_exp_TSB	0.156576	0.476045	-0.451328	-1.3673	none	OFF	ON
SAOUHSC_01803	AapA	3	HG001_exp_TSBDP	HG001_exp_TSB	HG001_exp_TSBDP/HG001_exp_TSB	0.573357	1	-0.11658	-1.08416	none	ON	ON
SAOUHSC_01806	PykA	32	HG001_exp_TSBDP	HG001_exp_TSB	HG001_exp_TSBDP/HG001_exp_TSB	0.7933	1	-0.104708	-1.07528	none	ON	ON	CcpA
SAOUHSC_01807	PfkA	13	HG001_exp_TSBDP	HG001_exp_TSB	HG001_exp_TSBDP/HG001_exp_TSB	0.0737214	0.273965	-0.164602	-1.12086	none	ON	ON	CcpA
SAOUHSC_01808	AccA	20	HG001_exp_TSBDP	HG001_exp_TSB	HG001_exp_TSBDP/HG001_exp_TSB	0.969055	1	-0.0891015	-1.06371	none	ON	ON
SAOUHSC_01809	AccD	15	HG001_exp_TSBDP	HG001_exp_TSB	HG001_exp_TSBDP/HG001_exp_TSB	0.999602	1	0.0296345	1.02075	none	ON	ON
SAOUHSC_01810	SAOUHSC_01810	15	HG001_exp_TSBDP	HG001_exp_TSB	HG001_exp_TSBDP/HG001_exp_TSB	0.431022	0.902239	-0.110674	-1.07973	none	ON	ON
SAOUHSC_01811	DnaE	35	HG001_exp_TSBDP	HG001_exp_TSB	HG001_exp_TSBDP/HG001_exp_TSB	0.80125	1	-0.102395	-1.07355	none	ON	ON
SAOUHSC_01812	Pde2	9	HG001_exp_TSBDP	HG001_exp_TSB	HG001_exp_TSBDP/HG001_exp_TSB	0.0216174	0.112624	-0.281053	-1.21508	none	ON	ON
SAOUHSC_01813	SAOUHSC_01813	16	HG001_exp_TSBDP	HG001_exp_TSB	HG001_exp_TSBDP/HG001_exp_TSB	0.997888	1	0.0480386	1.03386	none	ON	ON
SAOUHSC_01814	UspA2	7	HG001_exp_TSBDP	HG001_exp_TSB	HG001_exp_TSBDP/HG001_exp_TSB	0.242623	0.624311	0.186463	1.13797	none	ON	ON
SAOUHSC_01815	SAOUHSC_01815	9	HG001_exp_TSBDP	HG001_exp_TSB	HG001_exp_TSBDP/HG001_exp_TSB	0.249129	0.632565	0.177553	1.13096	none	ON	ON	SigB
SAOUHSC_01816	PepQ	13	HG001_exp_TSBDP	HG001_exp_TSB	HG001_exp_TSBDP/HG001_exp_TSB	0.999986	1	0.0132947	1.00926	none	ON	ON
SAOUHSC_01818	Ald2	22	HG001_exp_TSBDP	HG001_exp_TSB	HG001_exp_TSBDP/HG001_exp_TSB	0.102808	0.349212	0.270079	1.20587	none	ON	ON	CcpA
SAOUHSC_01819	UspA1	10	HG001_exp_TSBDP	HG001_exp_TSB	HG001_exp_TSBDP/HG001_exp_TSB	0.103411	0.349212	0.171868	1.12652	none	ON	ON
SAOUHSC_01820	AckA	19	HG001_exp_TSBDP	HG001_exp_TSB	HG001_exp_TSBDP/HG001_exp_TSB	0.589605	1	-0.0896766	-1.06413	none	ON	ON
SAOUHSC_01821	SAOUHSC_01821	13	HG001_exp_TSBDP	HG001_exp_TSB	HG001_exp_TSBDP/HG001_exp_TSB	0.771145	1	-0.130716	-1.09484	none	ON	ON
SAOUHSC_01822	Tpx	9	HG001_exp_TSBDP	HG001_exp_TSB	HG001_exp_TSBDP/HG001_exp_TSB	0.996621	1	0.0255218	1.01785	none	ON	ON
SAOUHSC_01824	ThiI	17	HG001_exp_TSBDP	HG001_exp_TSB	HG001_exp_TSBDP/HG001_exp_TSB	0.0410279	0.183021	-0.20021	-1.14887	none	ON	ON
SAOUHSC_01825	NifZ	14	HG001_exp_TSBDP	HG001_exp_TSB	HG001_exp_TSBDP/HG001_exp_TSB	0.686289	1	-0.128274	-1.09299	none	ON	ON
SAOUHSC_01827	EzrA	27	HG001_exp_TSBDP	HG001_exp_TSB	HG001_exp_TSBDP/HG001_exp_TSB	0.0543052	0.220778	0.178162	1.13144	none	ON	ON
SAOUHSC_01828	SAOUHSC_01828	7	HG001_exp_TSBDP	HG001_exp_TSB	HG001_exp_TSBDP/HG001_exp_TSB	0.999997	1	-0.00300133	-1.00208	none	ON	ON
SAOUHSC_01829	RpsD	14	HG001_exp_TSBDP	HG001_exp_TSB	HG001_exp_TSBDP/HG001_exp_TSB	0.998899	1	0.0356311	1.02501	none	ON	ON
SAOUHSC_01830	SAOUHSC_01830	6	HG001_exp_TSBDP	HG001_exp_TSB	HG001_exp_TSBDP/HG001_exp_TSB	0.0631144	0.2448	-0.501539	-1.41572	none	OFF	OFF
SAOUHSC_01831	SAOUHSC_01831	2	HG001_exp_TSBDP	HG001_exp_TSB	HG001_exp_TSBDP/HG001_exp_TSB	0.481794	0.953646	-0.154153	-1.11277	none	ON	ON
SAOUHSC_01832	SAOUHSC_01832	14	HG001_exp_TSBDP	HG001_exp_TSB	HG001_exp_TSBDP/HG001_exp_TSB	1.46562e-10	3.91449e-09	-0.886492	-1.84868	down	ON	ON	CodY
SAOUHSC_01833	SerA	19	HG001_exp_TSBDP	HG001_exp_TSB	HG001_exp_TSBDP/HG001_exp_TSB	1.48217e-14	6.38239e-13	-0.710641	-1.63653	down	ON	ON	CodY
SAOUHSC_01835	SAOUHSC_01835	10	HG001_exp_TSBDP	HG001_exp_TSB	HG001_exp_TSBDP/HG001_exp_TSB	5.19269e-14	1.9921e-12	-1.3495	-2.54823	down	ON	ON
SAOUHSC_01836	PtaA	6	HG001_exp_TSBDP	HG001_exp_TSB	HG001_exp_TSBDP/HG001_exp_TSB	0.818773	1	-0.0690614	-1.04903	none	ON	ON
SAOUHSC_01837	PlsC	10	HG001_exp_TSBDP	HG001_exp_TSB	HG001_exp_TSBDP/HG001_exp_TSB	0.509341	0.985971	-0.21728	-1.16254	none	ON	ON
SAOUHSC_01838	HtrA1	21	HG001_exp_TSBDP	HG001_exp_TSB	HG001_exp_TSBDP/HG001_exp_TSB	0.99994	1	-0.0266269	-1.01863	none	ON	ON
SAOUHSC_01839	TyrS	20	HG001_exp_TSBDP	HG001_exp_TSB	HG001_exp_TSBDP/HG001_exp_TSB	0.999999	1	-0.0164887	-1.01149	none	ON	ON	S728
SAOUHSC_01840	SgtA	4	HG001_exp_TSBDP	HG001_exp_TSB	HG001_exp_TSBDP/HG001_exp_TSB	0.539312	1	-0.170454	-1.12541	none	ON	ON
SAOUHSC_01843	IsdH	17	HG001_exp_TSBDP	HG001_exp_TSB	HG001_exp_TSBDP/HG001_exp_TSB	1.16033e-15	5.44066e-14	2.49117	5.62234	up	ON	OFF	Fur
SAOUHSC_01845	Fhs	32	HG001_exp_TSBDP	HG001_exp_TSB	HG001_exp_TSBDP/HG001_exp_TSB	4.06397e-10	1.04318e-08	-0.47668	-1.39154	none	ON	ON	CcpA
SAOUHSC_01846	AcsA	31	HG001_exp_TSBDP	HG001_exp_TSB	HG001_exp_TSBDP/HG001_exp_TSB	0.417733	0.884956	0.301509	1.23243	none	OFF	OFF	CodY; CcpA
SAOUHSC_01847	AcuA	5	HG001_exp_TSBDP	HG001_exp_TSB	HG001_exp_TSBDP/HG001_exp_TSB	0.960868	1	-0.0516759	-1.03647	none	OFF	OFF	CodY; CcpA
SAOUHSC_01849	AcuC	8	HG001_exp_TSBDP	HG001_exp_TSB	HG001_exp_TSBDP/HG001_exp_TSB	0.999983	1	-0.203912	-1.15182	none	OFF	OFF	CodY; CcpA
SAOUHSC_01850	CcpA	21	HG001_exp_TSBDP	HG001_exp_TSB	HG001_exp_TSBDP/HG001_exp_TSB	0.994334	1	-0.0538564	-1.03804	none	ON	ON	CcpA
SAOUHSC_01852	AroA2	11	HG001_exp_TSBDP	HG001_exp_TSB	HG001_exp_TSBDP/HG001_exp_TSB	0.143949	0.447984	0.172406	1.12694	none	ON	ON
SAOUHSC_01854	SAOUHSC_01854	15	HG001_exp_TSBDP	HG001_exp_TSB	HG001_exp_TSBDP/HG001_exp_TSB	0.715127	1	-0.0928759	-1.06649	none	ON	ON	SigB
SAOUHSC_01855	FacZ	11	HG001_exp_TSBDP	HG001_exp_TSB	HG001_exp_TSBDP/HG001_exp_TSB	0.999599	1	-0.0166753	-1.01163	none	ON	ON	SigB
SAOUHSC_01856	MurC	21	HG001_exp_TSBDP	HG001_exp_TSB	HG001_exp_TSBDP/HG001_exp_TSB	0.0055116	0.037758	-0.248599	-1.18805	none	ON	ON
SAOUHSC_01857	FtsK	53	HG001_exp_TSBDP	HG001_exp_TSB	HG001_exp_TSBDP/HG001_exp_TSB	1	1	-0.0298868	-1.02093	none	ON	ON
SAOUHSC_01858	SAOUHSC_01858	11	HG001_exp_TSBDP	HG001_exp_TSB	HG001_exp_TSBDP/HG001_exp_TSB	0.998343	1	0.0259315	1.01814	none	ON	ON
SAOUHSC_01859	SAOUHSC_01859	9	HG001_exp_TSBDP	HG001_exp_TSB	HG001_exp_TSBDP/HG001_exp_TSB	0.918017	1	-0.0512717	-1.03618	none	ON	ON
SAOUHSC_01860	SAOUHSC_01860	4	HG001_exp_TSBDP	HG001_exp_TSB	HG001_exp_TSBDP/HG001_exp_TSB	0.26939	0.664255	0.203918	1.15182	none	ON	ON
SAOUHSC_01861	SAOUHSC_01861	14	HG001_exp_TSBDP	HG001_exp_TSB	HG001_exp_TSBDP/HG001_exp_TSB	0.999978	1	0.0177518	1.01238	none	ON	ON
SAOUHSC_01863	SAOUHSC_01863	4	HG001_exp_TSBDP	HG001_exp_TSB	HG001_exp_TSBDP/HG001_exp_TSB	0.587656	1	-0.131953	-1.09578	none	ON	ON
SAOUHSC_01864	SAOUHSC_01864	8	HG001_exp_TSBDP	HG001_exp_TSB	HG001_exp_TSBDP/HG001_exp_TSB	0.999988	1	-0.0211226	-1.01475	none	ON	ON
SAOUHSC_01865	TrmB	8	HG001_exp_TSBDP	HG001_exp_TSB	HG001_exp_TSBDP/HG001_exp_TSB	0.9942	1	-0.0406131	-1.02855	none	ON	ON
SAOUHSC_01866	SAOUHSC_01866	10	HG001_exp_TSBDP	HG001_exp_TSB	HG001_exp_TSBDP/HG001_exp_TSB	0.999991	1	0.00559834	1.00389	none	ON	ON
SAOUHSC_01867	Dat	16	HG001_exp_TSBDP	HG001_exp_TSB	HG001_exp_TSBDP/HG001_exp_TSB	0.0337263	0.158139	-0.199107	-1.14799	none	ON	ON
SAOUHSC_01868	SAOUHSC_01868	21	HG001_exp_TSBDP	HG001_exp_TSB	HG001_exp_TSBDP/HG001_exp_TSB	0.945488	1	0.112182	1.08086	none	ON	ON
SAOUHSC_01869	SAOUHSC_01869	5	HG001_exp_TSBDP	HG001_exp_TSB	HG001_exp_TSBDP/HG001_exp_TSB	0.0220765	0.113891	0.284445	1.21794	none	ON	ON	SigB
SAOUHSC_01870	SAOUHSC_01870	9	HG001_exp_TSBDP	HG001_exp_TSB	HG001_exp_TSBDP/HG001_exp_TSB	0.560832	1	-0.145049	-1.10577	none	ON	ON
SAOUHSC_01871	SAOUHSC_01871	5	HG001_exp_TSBDP	HG001_exp_TSB	HG001_exp_TSBDP/HG001_exp_TSB	0.40516	0.865271	-0.13186	-1.09571	none	ON	ON
SAOUHSC_01872	SAOUHSC_01872	8	HG001_exp_TSBDP	HG001_exp_TSB	HG001_exp_TSBDP/HG001_exp_TSB	0.137025	0.431466	0.203693	1.15164	none	ON	ON
SAOUHSC_01874	SAOUHSC_01874	4	HG001_exp_TSBDP	HG001_exp_TSB	HG001_exp_TSBDP/HG001_exp_TSB	0.999147	1	0.0115513	1.00804	none	ON	ON
SAOUHSC_01875	LeuS	25	HG001_exp_TSBDP	HG001_exp_TSB	HG001_exp_TSBDP/HG001_exp_TSB	0.569896	1	-0.0956989	-1.06858	none	ON	ON	S740
SAOUHSC_01877	SAOUHSC_01877	7	HG001_exp_TSBDP	HG001_exp_TSB	HG001_exp_TSBDP/HG001_exp_TSB	8.65304e-08	1.60157e-06	-0.790696	-1.72991	down	ON	ON
SAOUHSC_01878	SAOUHSC_01878	3	HG001_exp_TSBDP	HG001_exp_TSB	HG001_exp_TSBDP/HG001_exp_TSB	0.823519	1	-0.0699191	-1.04966	none	ON	ON
SAOUHSC_01879	Rot	6	HG001_exp_TSBDP	HG001_exp_TSB	HG001_exp_TSBDP/HG001_exp_TSB	0.331797	0.761798	-0.148197	-1.10818	none	ON	ON	S871
SAOUHSC_01882	SAOUHSC_01882	12	HG001_exp_TSBDP	HG001_exp_TSB	HG001_exp_TSBDP/HG001_exp_TSB	0.00304373	0.0226935	-0.309053	-1.23889	none	ON	ON
SAOUHSC_01884	PutA	15	HG001_exp_TSBDP	HG001_exp_TSB	HG001_exp_TSBDP/HG001_exp_TSB	0.999902	1	-0.020624	-1.0144	none	OFF	OFF	CcpA
SAOUHSC_01886	RibH	5	HG001_exp_TSBDP	HG001_exp_TSB	HG001_exp_TSBDP/HG001_exp_TSB	0.453894	0.924746	0.154174	1.11278	none	ON	ON	S743
SAOUHSC_01887	RibA	16	HG001_exp_TSBDP	HG001_exp_TSB	HG001_exp_TSBDP/HG001_exp_TSB	0.116643	0.383358	0.164854	1.12105	none	ON	ON	S743
SAOUHSC_01888	RibB	5	HG001_exp_TSBDP	HG001_exp_TSB	HG001_exp_TSBDP/HG001_exp_TSB	0.0963999	0.332359	0.253187	1.19184	none	ON	ON	S743
SAOUHSC_01889	RibD	6	HG001_exp_TSBDP	HG001_exp_TSB	HG001_exp_TSBDP/HG001_exp_TSB	0.00238892	0.0186001	0.356792	1.28057	none	ON	ON	S743
SAOUHSC_01890	SAOUHSC_01890	14	HG001_exp_TSBDP	HG001_exp_TSB	HG001_exp_TSBDP/HG001_exp_TSB	0.496025	0.972688	0.181886	1.13437	none	ON	ON	SigB
SAOUHSC_01894	ArsC	3	HG001_exp_TSBDP	HG001_exp_TSB	HG001_exp_TSBDP/HG001_exp_TSB	0.162204	0.488929	-0.222853	-1.16704	none	ON	ON
SAOUHSC_01895	SAOUHSC_01895	14	HG001_exp_TSBDP	HG001_exp_TSB	HG001_exp_TSBDP/HG001_exp_TSB	0.0220326	0.113891	0.204729	1.15247	none	ON	ON
SAOUHSC_01896	SAOUHSC_01896	6	HG001_exp_TSBDP	HG001_exp_TSB	HG001_exp_TSBDP/HG001_exp_TSB	0.239523	0.620167	0.271315	1.20691	none	ON	ON
SAOUHSC_01901	Tal	13	HG001_exp_TSBDP	HG001_exp_TSB	HG001_exp_TSBDP/HG001_exp_TSB	0.999992	1	0.0105688	1.00735	none	ON	ON
SAOUHSC_01907	SAOUHSC_01907	14	HG001_exp_TSBDP	HG001_exp_TSB	HG001_exp_TSBDP/HG001_exp_TSB	3.79261e-08	7.40964e-07	-0.442832	-1.35927	none	ON	ON
SAOUHSC_01908	SmdA	17	HG001_exp_TSBDP	HG001_exp_TSB	HG001_exp_TSBDP/HG001_exp_TSB	0.405826	0.865818	-0.163439	-1.11995	none	ON	ON
SAOUHSC_01909	MetK	15	HG001_exp_TSBDP	HG001_exp_TSB	HG001_exp_TSBDP/HG001_exp_TSB	1	1	-0.00716297	-1.00498	none	ON	ON	S758
SAOUHSC_01910	PckA	29	HG001_exp_TSBDP	HG001_exp_TSB	HG001_exp_TSBDP/HG001_exp_TSB	0.999998	1	-0.0833801	-1.0595	none	ON	ON	CcpA
SAOUHSC_01912	SAOUHSC_01912	4	HG001_exp_TSBDP	HG001_exp_TSB	HG001_exp_TSBDP/HG001_exp_TSB	0.9837	1	0.0228429	1.01596	none	ON	ON
SAOUHSC_01913	RppH	4	HG001_exp_TSBDP	HG001_exp_TSB	HG001_exp_TSBDP/HG001_exp_TSB	0.986081	1	-0.031322	-1.02195	none	OFF	ON
SAOUHSC_01914	SAOUHSC_01914	3	HG001_exp_TSBDP	HG001_exp_TSB	HG001_exp_TSBDP/HG001_exp_TSB	0.98053	1	0.0157697	1.01099	none	ON	ON
SAOUHSC_01915	MenC	8	HG001_exp_TSBDP	HG001_exp_TSB	HG001_exp_TSBDP/HG001_exp_TSB	0.261843	0.655383	0.293479	1.22559	none	ON	ON
SAOUHSC_01916	MenE	6	HG001_exp_TSBDP	HG001_exp_TSB	HG001_exp_TSBDP/HG001_exp_TSB	0.851152	1	-0.0708264	-1.05032	none	ON	ON
SAOUHSC_01918	SAOUHSC_01918	3	HG001_exp_TSBDP	HG001_exp_TSB	HG001_exp_TSBDP/HG001_exp_TSB	0.0621862	0.242987	-0.718339	-1.64529	none	OFF	ON
SAOUHSC_01919	SAOUHSC_01919	9	HG001_exp_TSBDP	HG001_exp_TSB	HG001_exp_TSBDP/HG001_exp_TSB	0.072384	0.270319	0.345511	1.2706	none	ON	ON
SAOUHSC_01920	SAOUHSC_01920	6	HG001_exp_TSBDP	HG001_exp_TSB	HG001_exp_TSBDP/HG001_exp_TSB	0.955602	1	0.0671221	1.04762	none	OFF	OFF
SAOUHSC_01922	SAOUHSC_01922	2	HG001_exp_TSBDP	HG001_exp_TSB	HG001_exp_TSBDP/HG001_exp_TSB	0.429659	0.902075	-0.471769	-1.38681	none	OFF	OFF
SAOUHSC_01931	SAOUHSC_01931	26	HG001_exp_TSBDP	HG001_exp_TSB	HG001_exp_TSBDP/HG001_exp_TSB	0.751097	1	-0.124934	-1.09046	none	ON	ON
SAOUHSC_01932	HsdS2	15	HG001_exp_TSBDP	HG001_exp_TSB	HG001_exp_TSBDP/HG001_exp_TSB	0.671049	1	-0.145989	-1.10649	none	ON	ON
SAOUHSC_01933	HsdM2	3	HG001_exp_TSBDP	HG001_exp_TSB	HG001_exp_TSBDP/HG001_exp_TSB	0.751279	1	-0.0535217	-1.0378	none	ON	ON
SAOUHSC_01948	EpiF	6	HG001_exp_TSBDP	HG001_exp_TSB	HG001_exp_TSBDP/HG001_exp_TSB	0.927808	1	0.0782524	1.05574	none	ON	ON	SigB
SAOUHSC_01957	SAOUHSC_01957	11	HG001_exp_TSBDP	HG001_exp_TSB	HG001_exp_TSBDP/HG001_exp_TSB	0.960931	1	-0.0710848	-1.05051	none	ON	ON
SAOUHSC_01958	SAOUHSC_01958	9	HG001_exp_TSBDP	HG001_exp_TSB	HG001_exp_TSBDP/HG001_exp_TSB	0.994051	1	0.04855	1.03422	none	ON	ON
SAOUHSC_01960	HemY	22	HG001_exp_TSBDP	HG001_exp_TSB	HG001_exp_TSBDP/HG001_exp_TSB	2.03204e-25	2.25663e-23	-2.46319	-5.51434	down	ON	ON
SAOUHSC_01961	HemH	13	HG001_exp_TSBDP	HG001_exp_TSB	HG001_exp_TSBDP/HG001_exp_TSB	0.202276	0.561582	-0.168772	-1.1241	none	ON	ON
SAOUHSC_01962	HemE	12	HG001_exp_TSBDP	HG001_exp_TSB	HG001_exp_TSBDP/HG001_exp_TSB	0.0285867	0.139949	-0.230764	-1.17346	none	ON	ON
SAOUHSC_01964	TraP	9	HG001_exp_TSBDP	HG001_exp_TSB	HG001_exp_TSBDP/HG001_exp_TSB	0.855872	1	-0.0723561	-1.05143	none	ON	ON
SAOUHSC_01966	SAOUHSC_01966	11	HG001_exp_TSBDP	HG001_exp_TSB	HG001_exp_TSBDP/HG001_exp_TSB	2.87863e-06	4.30774e-05	0.452343	1.36826	none	ON	ON
SAOUHSC_01967	EcsA	9	HG001_exp_TSBDP	HG001_exp_TSB	HG001_exp_TSBDP/HG001_exp_TSB	0.00372262	0.0269922	0.453313	1.36918	none	ON	ON
SAOUHSC_01968	Hit	10	HG001_exp_TSBDP	HG001_exp_TSB	HG001_exp_TSBDP/HG001_exp_TSB	0.730642	1	0.156746	1.11477	none	ON	ON
SAOUHSC_01969	SAOUHSC_01969	5	HG001_exp_TSBDP	HG001_exp_TSB	HG001_exp_TSBDP/HG001_exp_TSB	0.996554	1	-0.0116472	-1.00811	none	ON	ON	SigB
SAOUHSC_01972	PrsA	16	HG001_exp_TSBDP	HG001_exp_TSB	HG001_exp_TSBDP/HG001_exp_TSB	0.0875528	0.306871	0.240604	1.18149	none	ON	ON
SAOUHSC_01973	Cbf1	13	HG001_exp_TSBDP	HG001_exp_TSB	HG001_exp_TSBDP/HG001_exp_TSB	0.214969	0.584516	-0.136821	-1.09948	none	ON	ON
SAOUHSC_01974	SAOUHSC_01974	42	HG001_exp_TSBDP	HG001_exp_TSB	HG001_exp_TSBDP/HG001_exp_TSB	0.970562	1	-0.0789399	-1.05624	none	ON	ON
SAOUHSC_01975	SAOUHSC_01975	10	HG001_exp_TSBDP	HG001_exp_TSB	HG001_exp_TSBDP/HG001_exp_TSB	0.335555	0.766731	-0.1506	-1.11003	none	ON	ON
SAOUHSC_01977	SAOUHSC_01977	12	HG001_exp_TSBDP	HG001_exp_TSB	HG001_exp_TSBDP/HG001_exp_TSB	0.979682	1	0.0668809	1.04745	none	ON	ON
SAOUHSC_01978	SAOUHSC_01978	13	HG001_exp_TSBDP	HG001_exp_TSB	HG001_exp_TSBDP/HG001_exp_TSB	0.291757	0.696389	0.15217	1.11124	none	ON	ON
SAOUHSC_01979	SAOUHSC_01979	7	HG001_exp_TSBDP	HG001_exp_TSB	HG001_exp_TSBDP/HG001_exp_TSB	4.03333e-05	0.000486304	-0.496882	-1.41116	none	ON	ON
SAOUHSC_01980	AirR	8	HG001_exp_TSBDP	HG001_exp_TSB	HG001_exp_TSBDP/HG001_exp_TSB	0.981268	1	-0.0394471	-1.02772	none	ON	ON
SAOUHSC_01981	AirS	3	HG001_exp_TSBDP	HG001_exp_TSB	HG001_exp_TSBDP/HG001_exp_TSB	0.00277724	0.0210035	-0.636137	-1.55416	down	OFF	ON
SAOUHSC_01982	SAOUHSC_01982	16	HG001_exp_TSBDP	HG001_exp_TSB	HG001_exp_TSBDP/HG001_exp_TSB	0.753748	1	-0.0875522	-1.06257	none	ON	ON
SAOUHSC_01983	FumC	16	HG001_exp_TSBDP	HG001_exp_TSB	HG001_exp_TSBDP/HG001_exp_TSB	0.571799	1	-0.149709	-1.10935	none	ON	ON
SAOUHSC_01984	SAOUHSC_01984	3	HG001_exp_TSBDP	HG001_exp_TSB	HG001_exp_TSBDP/HG001_exp_TSB	0.103005	0.349212	0.342107	1.26761	none	ON	ON
SAOUHSC_01986	SAOUHSC_01986	3	HG001_exp_TSBDP	HG001_exp_TSB	HG001_exp_TSBDP/HG001_exp_TSB	0.0211783	0.110884	0.460316	1.37584	none	ON	ON	SigB
SAOUHSC_01987	SAOUHSC_01987	14	HG001_exp_TSBDP	HG001_exp_TSB	HG001_exp_TSBDP/HG001_exp_TSB	0.636313	1	0.109333	1.07873	none	ON	ON	SigB
SAOUHSC_01988	CspR	6	HG001_exp_TSBDP	HG001_exp_TSB	HG001_exp_TSBDP/HG001_exp_TSB	0.836845	1	-0.0850157	-1.0607	none	ON	ON
SAOUHSC_01989	QueG	7	HG001_exp_TSBDP	HG001_exp_TSB	HG001_exp_TSBDP/HG001_exp_TSB	4.7967e-06	6.83854e-05	-2.13862	-4.40341	down	OFF	ON
SAOUHSC_01990	GlnQ	5	HG001_exp_TSBDP	HG001_exp_TSB	HG001_exp_TSBDP/HG001_exp_TSB	0.0675315	0.259051	-0.410103	-1.32878	none	ON	ON	CodY; ArgR
SAOUHSC_01991	GlnP	9	HG001_exp_TSBDP	HG001_exp_TSB	HG001_exp_TSBDP/HG001_exp_TSB	0.0307567	0.147493	-0.320603	-1.24885	none	ON	ON	CodY; ArgR
SAOUHSC_01992	SAOUHSC_01992	2	HG001_exp_TSBDP	HG001_exp_TSB	HG001_exp_TSBDP/HG001_exp_TSB	0.758621	1	-0.473903	-1.38886	none	ON	ON
SAOUHSC_01997	PerR	4	HG001_exp_TSBDP	HG001_exp_TSB	HG001_exp_TSBDP/HG001_exp_TSB	0.959004	1	-0.188515	-1.13959	none	ON	ON	FapR; PerR
SAOUHSC_01998	SAOUHSC_01998	10	HG001_exp_TSBDP	HG001_exp_TSB	HG001_exp_TSBDP/HG001_exp_TSB	0.0262293	0.129981	-0.265903	-1.20239	none	ON	ON	PerR
SAOUHSC_01999	Bcp	11	HG001_exp_TSBDP	HG001_exp_TSB	HG001_exp_TSBDP/HG001_exp_TSB	0.0288005	0.140021	-0.379117	-1.30055	none	ON	ON	PerR
SAOUHSC_02000	GsaB	18	HG001_exp_TSBDP	HG001_exp_TSB	HG001_exp_TSBDP/HG001_exp_TSB	0.000133719	0.00143222	0.284292	1.21781	none	ON	ON
SAOUHSC_02001	SAOUHSC_02001	7	HG001_exp_TSBDP	HG001_exp_TSB	HG001_exp_TSBDP/HG001_exp_TSB	0.988469	1	-0.045161	-1.0318	none	ON	ON
SAOUHSC_02003	SAOUHSC_02003	17	HG001_exp_TSBDP	HG001_exp_TSB	HG001_exp_TSBDP/HG001_exp_TSB	1.99772e-08	4.09242e-07	-1.09163	-2.13115	down	ON	ON
SAOUHSC_02004	SAOUHSC_02004	7	HG001_exp_TSBDP	HG001_exp_TSB	HG001_exp_TSBDP/HG001_exp_TSB	0.0350871	0.16307	0.25462	1.19302	none	ON	ON
SAOUHSC_02005	MutY	11	HG001_exp_TSBDP	HG001_exp_TSB	HG001_exp_TSBDP/HG001_exp_TSB	3.78804e-07	6.60559e-06	-0.82782	-1.775	down	ON	ON
SAOUHSC_02006	SAOUHSC_02006	5	HG001_exp_TSBDP	HG001_exp_TSB	HG001_exp_TSBDP/HG001_exp_TSB	8.10197e-05	0.00091418	0.587073	1.5022	up	ON	ON
SAOUHSC_02009	SAOUHSC_02009	14	HG001_exp_TSBDP	HG001_exp_TSB	HG001_exp_TSBDP/HG001_exp_TSB	0.203754	0.563461	-0.185638	-1.13732	none	ON	ON
SAOUHSC_02010	SAOUHSC_02010	4	HG001_exp_TSBDP	HG001_exp_TSB	HG001_exp_TSBDP/HG001_exp_TSB	0.374764	0.8237	-0.234237	-1.17628	none	ON	ON
SAOUHSC_02011	RecX	8	HG001_exp_TSBDP	HG001_exp_TSB	HG001_exp_TSBDP/HG001_exp_TSB	0.97488	1	-0.0363429	-1.02551	none	ON	ON
SAOUHSC_02012	SgtB	5	HG001_exp_TSBDP	HG001_exp_TSB	HG001_exp_TSBDP/HG001_exp_TSB	0.351863	0.792349	0.119756	1.08655	none	ON	ON
SAOUHSC_02013	SAOUHSC_02013	7	HG001_exp_TSBDP	HG001_exp_TSB	HG001_exp_TSBDP/HG001_exp_TSB	0.00127894	0.0106663	0.464008	1.37937	none	ON	ON	SigB
SAOUHSC_02014	SAOUHSC_02014	4	HG001_exp_TSBDP	HG001_exp_TSB	HG001_exp_TSBDP/HG001_exp_TSB	0.915425	1	0.0428032	1.03011	none	ON	ON
SAOUHSC_02019	SAOUHSC_02019	5	HG001_exp_TSBDP	HG001_exp_TSB	HG001_exp_TSBDP/HG001_exp_TSB	0.127085	0.406286	0.458006	1.37364	none	OFF	OFF
SAOUHSC_02020	SAOUHSC_02020	2	HG001_exp_TSBDP	HG001_exp_TSB	HG001_exp_TSBDP/HG001_exp_TSB	0.264382	0.659393	1.58508	3.00024	none	OFF	OFF
SAOUHSC_02022	SAOUHSC_02022	15	HG001_exp_TSBDP	HG001_exp_TSB	HG001_exp_TSBDP/HG001_exp_TSB	0.323626	0.749312	-0.202293	-1.15053	none	ON	ON
SAOUHSC_02023	SAOUHSC_02023	6	HG001_exp_TSBDP	HG001_exp_TSB	HG001_exp_TSBDP/HG001_exp_TSB	0.881492	1	0.230466	1.17321	none	OFF	OFF
SAOUHSC_02027	SAOUHSC_02027	3	HG001_exp_TSBDP	HG001_exp_TSB	HG001_exp_TSBDP/HG001_exp_TSB	0.999214	1	0.00582936	1.00405	none	ON	ON
SAOUHSC_02028	SAOUHSC_02028	21	HG001_exp_TSBDP	HG001_exp_TSB	HG001_exp_TSBDP/HG001_exp_TSB	0.99977	1	-0.0924125	-1.06615	none	ON	ON
SAOUHSC_02029	SAOUHSC_02029	17	HG001_exp_TSBDP	HG001_exp_TSB	HG001_exp_TSBDP/HG001_exp_TSB	0.997308	1	-0.0672321	-1.0477	none	ON	ON
SAOUHSC_02030	SAOUHSC_02030	4	HG001_exp_TSBDP	HG001_exp_TSB	HG001_exp_TSBDP/HG001_exp_TSB	0.0241995	0.121574	2.5447	5.83486	none	OFF	OFF
SAOUHSC_02031	SAOUHSC_02031	4	HG001_exp_TSBDP	HG001_exp_TSB	HG001_exp_TSBDP/HG001_exp_TSB	0.877851	1	0.232664	1.175	none	OFF	OFF
SAOUHSC_02033	SAOUHSC_02033	3	HG001_exp_TSBDP	HG001_exp_TSB	HG001_exp_TSBDP/HG001_exp_TSB	0.124949	0.401281	-2.5316	-5.78213	none	OFF	OFF
SAOUHSC_02035	SAOUHSC_02035	4	HG001_exp_TSBDP	HG001_exp_TSB	HG001_exp_TSBDP/HG001_exp_TSB	0.949471	1	0.409258	1.328	none	ON	ON
SAOUHSC_02036	SAOUHSC_02036	6	HG001_exp_TSBDP	HG001_exp_TSB	HG001_exp_TSBDP/HG001_exp_TSB	0.571723	1	0.146033	1.10652	none	ON	ON
SAOUHSC_02037	SAOUHSC_02037	2	HG001_exp_TSBDP	HG001_exp_TSB	HG001_exp_TSBDP/HG001_exp_TSB	0.817901	1	0.381612	1.3028	none	OFF	OFF
SAOUHSC_02041	SAOUHSC_02041	2	HG001_exp_TSBDP	HG001_exp_TSB	HG001_exp_TSBDP/HG001_exp_TSB	0.796895	1	0.161038	1.11809	none	OFF	OFF
SAOUHSC_02042	SAOUHSC_02042	2	HG001_exp_TSBDP	HG001_exp_TSB	HG001_exp_TSBDP/HG001_exp_TSB	0.621575	1	-0.170838	-1.12571	none	OFF	ON
SAOUHSC_02043	SAOUHSC_02043	17	HG001_exp_TSBDP	HG001_exp_TSB	HG001_exp_TSBDP/HG001_exp_TSB	0.323542	0.749312	0.159742	1.11709	none	ON	ON
SAOUHSC_02044	SAOUHSC_02044	5	HG001_exp_TSBDP	HG001_exp_TSB	HG001_exp_TSBDP/HG001_exp_TSB	0.999906	1	0.00491701	1.00341	none	ON	ON
SAOUHSC_02047	SAOUHSC_02047	2	HG001_exp_TSBDP	HG001_exp_TSB	HG001_exp_TSBDP/HG001_exp_TSB	0.111356	0.371187	-2.6374	-6.22207	none	OFF	OFF
SAOUHSC_02048	SAOUHSC_02048	7	HG001_exp_TSBDP	HG001_exp_TSB	HG001_exp_TSBDP/HG001_exp_TSB	0.27431	0.670678	-0.208896	-1.1558	none	OFF	ON
SAOUHSC_02050	SAOUHSC_02050	2	HG001_exp_TSBDP	HG001_exp_TSB	HG001_exp_TSBDP/HG001_exp_TSB	0.335763	0.766731	-1.10884	-2.15672	none	OFF	OFF
SAOUHSC_02051	RinA	2	HG001_exp_TSBDP	HG001_exp_TSB	HG001_exp_TSBDP/HG001_exp_TSB	0.674352	1	-0.129519	-1.09393	none	ON	ON
SAOUHSC_02057	SAOUHSC_02057	9	HG001_exp_TSBDP	HG001_exp_TSB	HG001_exp_TSBDP/HG001_exp_TSB	0.422332	0.892012	-0.270092	-1.20588	none	ON	ON
SAOUHSC_02059	SAOUHSC_02059	5	HG001_exp_TSBDP	HG001_exp_TSB	HG001_exp_TSBDP/HG001_exp_TSB	0.624971	1	-0.235191	-1.17706	none	ON	ON
SAOUHSC_02061	SAOUHSC_02061	4	HG001_exp_TSBDP	HG001_exp_TSB	HG001_exp_TSBDP/HG001_exp_TSB	0.750914	1	0.135089	1.09816	none	OFF	OFF
SAOUHSC_02062	SAOUHSC_02062	4	HG001_exp_TSBDP	HG001_exp_TSB	HG001_exp_TSBDP/HG001_exp_TSB	0.288455	0.690069	-0.354202	-1.27828	none	OFF	OFF
SAOUHSC_02063	SAOUHSC_02063	5	HG001_exp_TSBDP	HG001_exp_TSB	HG001_exp_TSBDP/HG001_exp_TSB	0.0643701	0.248756	0.815525	1.75994	none	OFF	OFF
SAOUHSC_02067	SAOUHSC_02067	6	HG001_exp_TSBDP	HG001_exp_TSB	HG001_exp_TSBDP/HG001_exp_TSB	0.986269	1	-0.0387414	-1.02722	none	OFF	OFF
SAOUHSC_02069	SAOUHSC_02069	9	HG001_exp_TSBDP	HG001_exp_TSB	HG001_exp_TSBDP/HG001_exp_TSB	0.037459	0.172197	-0.372027	-1.29417	none	OFF	ON
SAOUHSC_02071	SAOUHSC_02071	7	HG001_exp_TSBDP	HG001_exp_TSB	HG001_exp_TSBDP/HG001_exp_TSB	0.0140472	0.0796763	-0.252147	-1.19098	none	ON	ON
SAOUHSC_02072	SAOUHSC_02072	11	HG001_exp_TSBDP	HG001_exp_TSB	HG001_exp_TSBDP/HG001_exp_TSB	0.00185988	0.0148649	-0.874775	-1.83372	down	ON	ON
SAOUHSC_02073	SAOUHSC_02073	7	HG001_exp_TSBDP	HG001_exp_TSB	HG001_exp_TSBDP/HG001_exp_TSB	0.193444	0.545676	-0.251776	-1.19067	none	ON	ON
SAOUHSC_02074	SAOUHSC_02074	6	HG001_exp_TSBDP	HG001_exp_TSB	HG001_exp_TSBDP/HG001_exp_TSB	0.525817	1	0.454236	1.37006	none	OFF	OFF
SAOUHSC_02077	SAOUHSC_02077	5	HG001_exp_TSBDP	HG001_exp_TSB	HG001_exp_TSBDP/HG001_exp_TSB	0.429474	0.902075	0.490587	1.40502	none	OFF	OFF
SAOUHSC_02078	SAOUHSC_02078	6	HG001_exp_TSBDP	HG001_exp_TSB	HG001_exp_TSBDP/HG001_exp_TSB	0.527833	1	0.337204	1.26331	none	OFF	OFF
SAOUHSC_02080	SAOUHSC_02080	15	HG001_exp_TSBDP	HG001_exp_TSB	HG001_exp_TSBDP/HG001_exp_TSB	0.875431	1	-0.117851	-1.08512	none	ON	ON
SAOUHSC_02084	SAOUHSC_02084	8	HG001_exp_TSBDP	HG001_exp_TSB	HG001_exp_TSBDP/HG001_exp_TSB	0.0934749	0.324445	-0.176	-1.12975	none	ON	ON
SAOUHSC_02086	SAOUHSC_02086	3	HG001_exp_TSBDP	HG001_exp_TSB	HG001_exp_TSBDP/HG001_exp_TSB	0.0555763	0.223364	-0.29103	-1.22351	none	ON	ON
SAOUHSC_02087	SAOUHSC_02087	11	HG001_exp_TSBDP	HG001_exp_TSB	HG001_exp_TSBDP/HG001_exp_TSB	0.217639	0.588249	-0.148361	-1.10831	none	ON	ON
SAOUHSC_02089	Int2	6	HG001_exp_TSBDP	HG001_exp_TSB	HG001_exp_TSBDP/HG001_exp_TSB	0.00596293	0.0401463	-0.406203	-1.32519	none	ON	ON	SigH
SAOUHSC_02090	SAOUHSC_02090	13	HG001_exp_TSBDP	HG001_exp_TSB	HG001_exp_TSBDP/HG001_exp_TSB	3.10445e-10	8.10842e-09	-1.49584	-2.82029	down	ON	ON
SAOUHSC_02091	SAOUHSC_02091	6	HG001_exp_TSBDP	HG001_exp_TSB	HG001_exp_TSBDP/HG001_exp_TSB	0.997209	1	-0.0188192	-1.01313	none	ON	ON
SAOUHSC_02092	AmpS	22	HG001_exp_TSBDP	HG001_exp_TSB	HG001_exp_TSBDP/HG001_exp_TSB	0.225655	0.595801	0.186704	1.13816	none	ON	ON
SAOUHSC_02093	SAOUHSC_02093	3	HG001_exp_TSBDP	HG001_exp_TSB	HG001_exp_TSBDP/HG001_exp_TSB	0.148677	0.459309	0.241491	1.18221	none	ON	ON
SAOUHSC_02096	SAOUHSC_02096	3	HG001_exp_TSBDP	HG001_exp_TSB	HG001_exp_TSBDP/HG001_exp_TSB	0.457759	0.929617	0.124422	1.09007	none	ON	ON	SigB
SAOUHSC_02097	SAOUHSC_02097	7	HG001_exp_TSBDP	HG001_exp_TSB	HG001_exp_TSBDP/HG001_exp_TSB	0.403597	0.865271	0.184416	1.13636	none	ON	ON	SigB
SAOUHSC_02098	VraR	14	HG001_exp_TSBDP	HG001_exp_TSB	HG001_exp_TSBDP/HG001_exp_TSB	0.589748	1	-0.138921	-1.10108	none	ON	ON
SAOUHSC_02099	VraS	14	HG001_exp_TSBDP	HG001_exp_TSB	HG001_exp_TSBDP/HG001_exp_TSB	0.0531259	0.21851	-0.198151	-1.14723	none	ON	ON
SAOUHSC_02100	VraT	3	HG001_exp_TSBDP	HG001_exp_TSB	HG001_exp_TSBDP/HG001_exp_TSB	0.402383	0.86459	-0.131623	-1.09553	none	ON	ON
SAOUHSC_02102	Map	10	HG001_exp_TSBDP	HG001_exp_TSB	HG001_exp_TSBDP/HG001_exp_TSB	0.999983	1	-0.0126043	-1.00877	none	ON	ON
SAOUHSC_02103	SAOUHSC_02103	3	HG001_exp_TSBDP	HG001_exp_TSB	HG001_exp_TSBDP/HG001_exp_TSB	0.441675	0.916814	-0.209023	-1.15591	none	OFF	OFF
SAOUHSC_02104	SAOUHSC_02104	5	HG001_exp_TSBDP	HG001_exp_TSB	HG001_exp_TSBDP/HG001_exp_TSB	0.998997	1	-0.0108692	-1.00756	none	ON	ON
SAOUHSC_02106	GatD	7	HG001_exp_TSBDP	HG001_exp_TSB	HG001_exp_TSBDP/HG001_exp_TSB	0.609198	1	0.0867909	1.06201	none	ON	ON
SAOUHSC_02107	MurT	23	HG001_exp_TSBDP	HG001_exp_TSB	HG001_exp_TSBDP/HG001_exp_TSB	0.570716	1	0.121338	1.08774	none	ON	ON
SAOUHSC_02108	FtnA	8	HG001_exp_TSBDP	HG001_exp_TSB	HG001_exp_TSBDP/HG001_exp_TSB	6.58895e-14	2.43907e-12	-3.55652	-11.7657	down	ON	ON	Fur; PerR
SAOUHSC_02110	SAOUHSC_02110	2	HG001_exp_TSBDP	HG001_exp_TSB	HG001_exp_TSBDP/HG001_exp_TSB	0.186002	0.531795	0.260688	1.19805	none	ON	ON
SAOUHSC_02111	DinB	5	HG001_exp_TSBDP	HG001_exp_TSB	HG001_exp_TSBDP/HG001_exp_TSB	0.69224	1	-0.186234	-1.13779	none	ON	ON
SAOUHSC_02113	RumA	13	HG001_exp_TSBDP	HG001_exp_TSB	HG001_exp_TSBDP/HG001_exp_TSB	2.81034e-14	1.15294e-12	-1.24287	-2.36668	down	ON	ON
SAOUHSC_02114	DgkB	10	HG001_exp_TSBDP	HG001_exp_TSB	HG001_exp_TSBDP/HG001_exp_TSB	0.665118	1	0.10865	1.07822	none	ON	ON
SAOUHSC_02116	GatB	30	HG001_exp_TSBDP	HG001_exp_TSB	HG001_exp_TSBDP/HG001_exp_TSB	1	1	-0.0178541	-1.01245	none	ON	ON
SAOUHSC_02117	GatA	28	HG001_exp_TSBDP	HG001_exp_TSB	HG001_exp_TSBDP/HG001_exp_TSB	0.807404	1	-0.092266	-1.06604	none	ON	ON
SAOUHSC_02118	GatC	8	HG001_exp_TSBDP	HG001_exp_TSB	HG001_exp_TSBDP/HG001_exp_TSB	0.924118	1	0.195636	1.14523	none	ON	ON
SAOUHSC_02119	PutP	3	HG001_exp_TSBDP	HG001_exp_TSB	HG001_exp_TSBDP/HG001_exp_TSB	0.0258481	0.128691	-0.47441	-1.38935	none	ON	ON	CcpA
SAOUHSC_02121	CamS	12	HG001_exp_TSBDP	HG001_exp_TSB	HG001_exp_TSBDP/HG001_exp_TSB	0.425141	0.896152	-0.125788	-1.0911	none	ON	ON
SAOUHSC_02122	LigA	27	HG001_exp_TSBDP	HG001_exp_TSB	HG001_exp_TSBDP/HG001_exp_TSB	0.563339	1	-0.107843	-1.07762	none	ON	ON
SAOUHSC_02123	PcrA	31	HG001_exp_TSBDP	HG001_exp_TSB	HG001_exp_TSBDP/HG001_exp_TSB	0.0485158	0.205699	-0.164354	-1.12066	none	ON	ON
SAOUHSC_02124	PcrB	2	HG001_exp_TSBDP	HG001_exp_TSB	HG001_exp_TSBDP/HG001_exp_TSB	0.99747	1	0.000225905	1.00016	none	ON	ON
SAOUHSC_02125	HisR	5	HG001_exp_TSBDP	HG001_exp_TSB	HG001_exp_TSBDP/HG001_exp_TSB	0.575332	1	0.139295	1.10137	none	ON	ON	HisR
SAOUHSC_02126	PurB	24	HG001_exp_TSBDP	HG001_exp_TSB	HG001_exp_TSBDP/HG001_exp_TSB	1	1	-0.0149254	-1.0104	none	ON	ON
SAOUHSC_02127	ScpA	11	HG001_exp_TSBDP	HG001_exp_TSB	HG001_exp_TSBDP/HG001_exp_TSB	0.421224	0.890564	-0.133692	-1.0971	none	ON	ON
SAOUHSC_02129	ScpB	2	HG001_exp_TSBDP	HG001_exp_TSB	HG001_exp_TSBDP/HG001_exp_TSB	0.61449	1	-0.0958379	-1.06869	none	ON	ON
SAOUHSC_02130	SAOUHSC_02130	2	HG001_exp_TSBDP	HG001_exp_TSB	HG001_exp_TSBDP/HG001_exp_TSB	0.594607	1	0.165011	1.12117	none	ON	ON
SAOUHSC_02131	SAOUHSC_02131	3	HG001_exp_TSBDP	HG001_exp_TSB	HG001_exp_TSBDP/HG001_exp_TSB	0.120746	0.391961	-0.20616	-1.15361	none	ON	ON
SAOUHSC_02132	NadE	19	HG001_exp_TSBDP	HG001_exp_TSB	HG001_exp_TSBDP/HG001_exp_TSB	0.711111	1	-0.103241	-1.07418	none	ON	ON
SAOUHSC_02133	PncB	23	HG001_exp_TSBDP	HG001_exp_TSB	HG001_exp_TSBDP/HG001_exp_TSB	0.498593	0.974103	-0.0904524	-1.0647	none	ON	ON
SAOUHSC_02134	Nos	16	HG001_exp_TSBDP	HG001_exp_TSB	HG001_exp_TSBDP/HG001_exp_TSB	0.838883	1	0.100279	1.07198	none	ON	ON
SAOUHSC_02135	PheA	7	HG001_exp_TSBDP	HG001_exp_TSB	HG001_exp_TSBDP/HG001_exp_TSB	0.999998	1	-0.00729258	-1.00507	none	ON	ON
SAOUHSC_02138	SAOUHSC_02138	5	HG001_exp_TSBDP	HG001_exp_TSB	HG001_exp_TSBDP/HG001_exp_TSB	0.777339	1	0.0945652	1.06774	none	ON	ON
SAOUHSC_02139	PncA	6	HG001_exp_TSBDP	HG001_exp_TSB	HG001_exp_TSBDP/HG001_exp_TSB	5.86745e-06	8.19889e-05	-0.671745	-1.593	down	ON	ON
SAOUHSC_02140	PpaC	14	HG001_exp_TSBDP	HG001_exp_TSB	HG001_exp_TSBDP/HG001_exp_TSB	0.966506	1	-0.058857	-1.04164	none	ON	ON
SAOUHSC_02142	AldH	15	HG001_exp_TSBDP	HG001_exp_TSB	HG001_exp_TSBDP/HG001_exp_TSB	0.120328	0.391808	-0.190154	-1.14089	none	ON	ON
SAOUHSC_02143	SAOUHSC_02143	16	HG001_exp_TSBDP	HG001_exp_TSB	HG001_exp_TSBDP/HG001_exp_TSB	0.499593	0.975153	-0.167178	-1.12286	none	ON	ON
SAOUHSC_02144	SAOUHSC_02144	2	HG001_exp_TSBDP	HG001_exp_TSB	HG001_exp_TSBDP/HG001_exp_TSB	0.795281	1	-0.227949	-1.17117	none	OFF	OFF	LexA
SAOUHSC_02145	SAOUHSC_02145	3	HG001_exp_TSBDP	HG001_exp_TSB	HG001_exp_TSBDP/HG001_exp_TSB	0.475424	0.945471	0.174949	1.12892	none	ON	ON	SigB
SAOUHSC_02146	SAOUHSC_02146	10	HG001_exp_TSBDP	HG001_exp_TSB	HG001_exp_TSBDP/HG001_exp_TSB	0.00940172	0.0580048	-0.307077	-1.2372	none	ON	ON
SAOUHSC_02147	SAOUHSC_02147	11	HG001_exp_TSBDP	HG001_exp_TSB	HG001_exp_TSBDP/HG001_exp_TSB	0.993303	1	-0.0323537	-1.02268	none	ON	ON
SAOUHSC_02148	SAOUHSC_02148	3	HG001_exp_TSBDP	HG001_exp_TSB	HG001_exp_TSBDP/HG001_exp_TSB	0.549101	1	-0.144073	-1.10502	none	ON	ON
SAOUHSC_02149	SAOUHSC_02149	4	HG001_exp_TSBDP	HG001_exp_TSB	HG001_exp_TSBDP/HG001_exp_TSB	0.0509482	0.213295	-0.309908	-1.23963	none	ON	ON
SAOUHSC_02150	SAOUHSC_02150	12	HG001_exp_TSBDP	HG001_exp_TSB	HG001_exp_TSBDP/HG001_exp_TSB	0.999998	1	-0.00822867	-1.00572	none	ON	ON
SAOUHSC_02151	PmtD	5	HG001_exp_TSBDP	HG001_exp_TSB	HG001_exp_TSBDP/HG001_exp_TSB	0.650221	1	-0.0776513	-1.0553	none	ON	ON	PmtR
SAOUHSC_02152	PmtC	16	HG001_exp_TSBDP	HG001_exp_TSB	HG001_exp_TSBDP/HG001_exp_TSB	0.804037	1	0.104686	1.07526	none	ON	ON	PmtR
SAOUHSC_02154	PmtA	12	HG001_exp_TSBDP	HG001_exp_TSB	HG001_exp_TSBDP/HG001_exp_TSB	0.0683358	0.260995	-0.425918	-1.34343	none	ON	ON	PmtR
SAOUHSC_02155	PmtR	5	HG001_exp_TSBDP	HG001_exp_TSB	HG001_exp_TSBDP/HG001_exp_TSB	0.0458686	0.198328	-0.282664	-1.21644	none	ON	ON	PmtR
SAOUHSC_02158	AspB	15	HG001_exp_TSBDP	HG001_exp_TSB	HG001_exp_TSBDP/HG001_exp_TSB	0.999996	1	-0.0152099	-1.0106	none	ON	ON	LexA
SAOUHSC_02161	Eap/map	17	HG001_exp_TSBDP	HG001_exp_TSB	HG001_exp_TSBDP/HG001_exp_TSB	0.702496	1	0.304226	1.23476	none	ON	ON	SaeR
SAOUHSC_02167	Scn	2	HG001_exp_TSBDP	HG001_exp_TSB	HG001_exp_TSBDP/HG001_exp_TSB	0.933955	1	0.0521424	1.0368	none	OFF	OFF	SaeR
SAOUHSC_02169	Chp	5	HG001_exp_TSBDP	HG001_exp_TSB	HG001_exp_TSBDP/HG001_exp_TSB	0.932707	1	0.109867	1.07913	none	OFF	OFF	SaeR
SAOUHSC_02171	Sak	2	HG001_exp_TSBDP	HG001_exp_TSB	HG001_exp_TSBDP/HG001_exp_TSB	0.817746	1	2.15238	4.44562	none	OFF	OFF	SaeR
SAOUHSC_02185	SAOUHSC_02185	11	HG001_exp_TSBDP	HG001_exp_TSB	HG001_exp_TSBDP/HG001_exp_TSB	0.881667	1	-0.0765333	-1.05448	none	ON	ON
SAOUHSC_02191	SAOUHSC_02191	2	HG001_exp_TSBDP	HG001_exp_TSB	HG001_exp_TSBDP/HG001_exp_TSB	0.679173	1	-0.354268	-1.27834	none	OFF	OFF
SAOUHSC_02196	SAOUHSC_02196	2	HG001_exp_TSBDP	HG001_exp_TSB	HG001_exp_TSBDP/HG001_exp_TSB	0.855611	1	-0.101324	-1.07276	none	OFF	OFF
SAOUHSC_02200	SAOUHSC_02200	2	HG001_exp_TSBDP	HG001_exp_TSB	HG001_exp_TSBDP/HG001_exp_TSB	0.848755	1	-0.302254	-1.23307	none	OFF	ON
SAOUHSC_02205	SAOUHSC_02205	5	HG001_exp_TSBDP	HG001_exp_TSB	HG001_exp_TSBDP/HG001_exp_TSB	0.823533	1	-0.065272	-1.04628	none	ON	ON
SAOUHSC_02218	SAOUHSC_02218	6	HG001_exp_TSBDP	HG001_exp_TSB	HG001_exp_TSBDP/HG001_exp_TSB	0.14718	0.456019	-0.296437	-1.22811	none	ON	ON
SAOUHSC_02226	SAOUHSC_02226	6	HG001_exp_TSBDP	HG001_exp_TSB	HG001_exp_TSBDP/HG001_exp_TSB	0.224467	0.595136	-0.190047	-1.1408	none	ON	ON
SAOUHSC_02232	SAOUHSC_02232	5	HG001_exp_TSBDP	HG001_exp_TSB	HG001_exp_TSBDP/HG001_exp_TSB	0.436071	0.908459	-0.146373	-1.10678	none	ON	ON
SAOUHSC_02235	SAOUHSC_02235	9	HG001_exp_TSBDP	HG001_exp_TSB	HG001_exp_TSBDP/HG001_exp_TSB	0.403931	0.865271	-0.149788	-1.10941	none	ON	ON
SAOUHSC_02241	LukG	12	HG001_exp_TSBDP	HG001_exp_TSB	HG001_exp_TSBDP/HG001_exp_TSB	0.0228509	0.116744	0.590053	1.5053	none	ON	ON	SaeR
SAOUHSC_02243	LukH	11	HG001_exp_TSBDP	HG001_exp_TSB	HG001_exp_TSBDP/HG001_exp_TSB	0.540041	1	0.25383	1.19237	none	ON	ON	SaeR
SAOUHSC_02244	SAOUHSC_02244	13	HG001_exp_TSBDP	HG001_exp_TSB	HG001_exp_TSBDP/HG001_exp_TSB	0.98323	1	0.0617344	1.04372	none	ON	ON	SigB
SAOUHSC_02245	SAOUHSC_02245	4	HG001_exp_TSBDP	HG001_exp_TSB	HG001_exp_TSBDP/HG001_exp_TSB	0.0427709	0.187654	1.0883	2.12624	none	ON	OFF
SAOUHSC_02246	FhuD1	13	HG001_exp_TSBDP	HG001_exp_TSB	HG001_exp_TSBDP/HG001_exp_TSB	6.47389e-16	3.25236e-14	2.88505	7.3873	up	ON	ON	Fur
SAOUHSC_02248	SAOUHSC_02248	4	HG001_exp_TSBDP	HG001_exp_TSB	HG001_exp_TSBDP/HG001_exp_TSB	0.969236	1	-0.0254527	-1.0178	none	ON	ON	SigB
SAOUHSC_02254	GroEL	32	HG001_exp_TSBDP	HG001_exp_TSB	HG001_exp_TSBDP/HG001_exp_TSB	0.485914	0.958204	-0.141162	-1.10279	none	ON	ON	CtsR; HrcA
SAOUHSC_02255	GroES	5	HG001_exp_TSBDP	HG001_exp_TSB	HG001_exp_TSBDP/HG001_exp_TSB	0.573498	1	-0.126845	-1.0919	none	ON	ON	CtsR; HrcA
SAOUHSC_02256	MroQ	3	HG001_exp_TSBDP	HG001_exp_TSB	HG001_exp_TSBDP/HG001_exp_TSB	0.181976	0.524751	-0.329207	-1.25632	none	ON	ON	CtsR
SAOUHSC_02257	SdrH	4	HG001_exp_TSBDP	HG001_exp_TSB	HG001_exp_TSBDP/HG001_exp_TSB	0.0865444	0.305366	-1.70373	-3.25743	none	OFF	ON	GraR
SAOUHSC_02258	SAOUHSC_02258	3	HG001_exp_TSBDP	HG001_exp_TSB	HG001_exp_TSBDP/HG001_exp_TSB	0.0253703	0.126851	-0.780696	-1.71796	none	ON	ON
SAOUHSC_02259	SAOUHSC_02259	9	HG001_exp_TSBDP	HG001_exp_TSB	HG001_exp_TSBDP/HG001_exp_TSB	0.409586	0.872076	-0.10446	-1.07509	none	ON	ON
SAOUHSC_02261	AgrB	4	HG001_exp_TSBDP	HG001_exp_TSB	HG001_exp_TSBDP/HG001_exp_TSB	0.270554	0.664255	0.633594	1.55142	none	OFF	OFF	CodY; AgrA
SAOUHSC_02264	AgrC	7	HG001_exp_TSBDP	HG001_exp_TSB	HG001_exp_TSBDP/HG001_exp_TSB	0.953232	1	0.0611218	1.04328	none	OFF	OFF	CodY; AgrA
SAOUHSC_02265	AgrA	8	HG001_exp_TSBDP	HG001_exp_TSB	HG001_exp_TSBDP/HG001_exp_TSB	0.00202511	0.0160037	0.793306	1.73304	up	ON	ON	CodY; AgrA
SAOUHSC_02267	FruC	11	HG001_exp_TSBDP	HG001_exp_TSB	HG001_exp_TSBDP/HG001_exp_TSB	0.174538	0.511993	-0.282322	-1.21615	none	ON	ON	ScrR
SAOUHSC_02268	ScrB	14	HG001_exp_TSBDP	HG001_exp_TSB	HG001_exp_TSBDP/HG001_exp_TSB	0.371682	0.817779	-0.120189	-1.08688	none	ON	ON	ScrR
SAOUHSC_02269	ScrR	9	HG001_exp_TSBDP	HG001_exp_TSB	HG001_exp_TSBDP/HG001_exp_TSB	0.959537	1	-0.481658	-1.39635	none	ON	ON	CcpA
SAOUHSC_02273	Rex	13	HG001_exp_TSBDP	HG001_exp_TSB	HG001_exp_TSBDP/HG001_exp_TSB	0.000133257	0.00143222	0.424646	1.34224	none	ON	ON
SAOUHSC_02274	Vga	27	HG001_exp_TSBDP	HG001_exp_TSB	HG001_exp_TSBDP/HG001_exp_TSB	0.813203	1	-0.110605	-1.07968	none	ON	ON
SAOUHSC_02276	SAOUHSC_02276	12	HG001_exp_TSBDP	HG001_exp_TSB	HG001_exp_TSBDP/HG001_exp_TSB	0.604777	1	-0.359057	-1.28259	none	OFF	ON
SAOUHSC_02277	Gcp	11	HG001_exp_TSBDP	HG001_exp_TSB	HG001_exp_TSBDP/HG001_exp_TSB	0.149588	0.460776	-0.157453	-1.11532	none	ON	ON
SAOUHSC_02278	RimI	2	HG001_exp_TSBDP	HG001_exp_TSB	HG001_exp_TSBDP/HG001_exp_TSB	0.983927	1	-0.450882	-1.36688	none	OFF	OFF
SAOUHSC_02279	TsaB	8	HG001_exp_TSBDP	HG001_exp_TSB	HG001_exp_TSBDP/HG001_exp_TSB	0.459938	0.932522	-0.226248	-1.16979	none	ON	ON
SAOUHSC_02280	TsaE	5	HG001_exp_TSBDP	HG001_exp_TSB	HG001_exp_TSBDP/HG001_exp_TSB	0.837429	1	-0.0952915	-1.06828	none	ON	ON
SAOUHSC_02281	IlvD	4	HG001_exp_TSBDP	HG001_exp_TSB	HG001_exp_TSBDP/HG001_exp_TSB	0.593664	1	-0.592618	-1.50798	none	OFF	OFF	CodY
SAOUHSC_02282	IlvB	18	HG001_exp_TSBDP	HG001_exp_TSB	HG001_exp_TSBDP/HG001_exp_TSB	0.00131456	0.0108774	-0.719007	-1.64605	down	OFF	ON	CodY
SAOUHSC_02284	IlvC	12	HG001_exp_TSBDP	HG001_exp_TSB	HG001_exp_TSBDP/HG001_exp_TSB	0.871948	1	-0.0910978	-1.06518	none	ON	ON	CodY
SAOUHSC_02285	LeuA	11	HG001_exp_TSBDP	HG001_exp_TSB	HG001_exp_TSBDP/HG001_exp_TSB	0.00567612	0.0386342	-0.470897	-1.38597	none	OFF	ON	CodY
SAOUHSC_02286	LeuB	3	HG001_exp_TSBDP	HG001_exp_TSB	HG001_exp_TSBDP/HG001_exp_TSB	0.0780056	0.284269	2.32762	5.01975	none	OFF	OFF	CodY
SAOUHSC_02287	LeuC	4	HG001_exp_TSBDP	HG001_exp_TSB	HG001_exp_TSBDP/HG001_exp_TSB	0.00969878	0.0594896	-1.95848	-3.88651	none	OFF	OFF	CodY
SAOUHSC_02289	IlvA	8	HG001_exp_TSBDP	HG001_exp_TSB	HG001_exp_TSBDP/HG001_exp_TSB	0.102774	0.349212	-1.41597	-2.6684	none	OFF	OFF	CodY
SAOUHSC_02296	SAOUHSC_02296	3	HG001_exp_TSBDP	HG001_exp_TSB	HG001_exp_TSBDP/HG001_exp_TSB	0.387886	0.842883	0.507294	1.42138	none	OFF	OFF
SAOUHSC_02297	SAOUHSC_02297	39	HG001_exp_TSBDP	HG001_exp_TSB	HG001_exp_TSBDP/HG001_exp_TSB	0.906271	1	-0.109556	-1.0789	none	ON	ON
SAOUHSC_02298	SigB	10	HG001_exp_TSBDP	HG001_exp_TSB	HG001_exp_TSBDP/HG001_exp_TSB	0.949292	1	0.0531591	1.03753	none	ON	ON	SigB
SAOUHSC_02299	RsbW	6	HG001_exp_TSBDP	HG001_exp_TSB	HG001_exp_TSBDP/HG001_exp_TSB	0.994207	1	0.0213683	1.01492	none	ON	ON	SigB
SAOUHSC_02300	RsbV	5	HG001_exp_TSBDP	HG001_exp_TSB	HG001_exp_TSBDP/HG001_exp_TSB	0.93655	1	0.0537062	1.03793	none	ON	ON	SigB
SAOUHSC_02301	RsbU	15	HG001_exp_TSBDP	HG001_exp_TSB	HG001_exp_TSBDP/HG001_exp_TSB	0.917527	1	-0.0896854	-1.06414	none	ON	ON
SAOUHSC_02303	MazF	5	HG001_exp_TSBDP	HG001_exp_TSB	HG001_exp_TSBDP/HG001_exp_TSB	0.000487437	0.00449334	-0.846141	-1.79769	down	ON	ON
SAOUHSC_02305	Alr	10	HG001_exp_TSBDP	HG001_exp_TSB	HG001_exp_TSBDP/HG001_exp_TSB	0.963754	1	-0.05293	-1.03737	none	ON	ON
SAOUHSC_02306	AcpS	2	HG001_exp_TSBDP	HG001_exp_TSB	HG001_exp_TSBDP/HG001_exp_TSB	0.979786	1	0.0905143	1.06475	none	ON	ON
SAOUHSC_02307	SAOUHSC_02307	2	HG001_exp_TSBDP	HG001_exp_TSB	HG001_exp_TSBDP/HG001_exp_TSB	0.828174	1	-0.116972	-1.08446	none	ON	ON
SAOUHSC_02308	SAOUHSC_02308	12	HG001_exp_TSBDP	HG001_exp_TSB	HG001_exp_TSBDP/HG001_exp_TSB	1	1	-0.00463561	-1.00322	none	ON	ON
SAOUHSC_02309	SAOUHSC_02309	3	HG001_exp_TSBDP	HG001_exp_TSB	HG001_exp_TSBDP/HG001_exp_TSB	0.988052	1	0.0101838	1.00708	none	ON	ON
SAOUHSC_02314	KdpD	2	HG001_exp_TSBDP	HG001_exp_TSB	HG001_exp_TSBDP/HG001_exp_TSB	0.414224	0.879289	0.914833	1.88535	none	OFF	OFF
SAOUHSC_02315	KdpE	3	HG001_exp_TSBDP	HG001_exp_TSB	HG001_exp_TSBDP/HG001_exp_TSB	0.382592	0.835682	0.303202	1.23388	none	OFF	OFF
SAOUHSC_02316	CshA	21	HG001_exp_TSBDP	HG001_exp_TSB	HG001_exp_TSBDP/HG001_exp_TSB	1.28634e-08	2.68731e-07	-0.41269	-1.33117	none	ON	ON
SAOUHSC_02317	MurF	17	HG001_exp_TSBDP	HG001_exp_TSB	HG001_exp_TSBDP/HG001_exp_TSB	0.958213	1	0.0543657	1.0384	none	ON	ON
SAOUHSC_02318	Ddl	13	HG001_exp_TSBDP	HG001_exp_TSB	HG001_exp_TSBDP/HG001_exp_TSB	0.968748	1	0.0785261	1.05594	none	ON	ON
SAOUHSC_02319	RodA	7	HG001_exp_TSBDP	HG001_exp_TSB	HG001_exp_TSBDP/HG001_exp_TSB	0.46389	0.934869	0.337495	1.26356	none	ON	ON
SAOUHSC_02320	SAOUHSC_02320	2	HG001_exp_TSBDP	HG001_exp_TSB	HG001_exp_TSBDP/HG001_exp_TSB	0.620488	1	-0.617971	-1.53472	none	OFF	OFF	SigB
SAOUHSC_02321	SAOUHSC_02321	2	HG001_exp_TSBDP	HG001_exp_TSB	HG001_exp_TSBDP/HG001_exp_TSB	0.379181	0.82909	0.166769	1.12254	none	ON	ON
SAOUHSC_02322	SAOUHSC_02322	2	HG001_exp_TSBDP	HG001_exp_TSB	HG001_exp_TSBDP/HG001_exp_TSB	0.0849953	0.301919	0.299665	1.23086	none	ON	ON
SAOUHSC_02323	Cls2	12	HG001_exp_TSBDP	HG001_exp_TSB	HG001_exp_TSBDP/HG001_exp_TSB	0.0279096	0.136952	-0.223197	-1.16732	none	ON	ON
SAOUHSC_02324	SAOUHSC_02324	6	HG001_exp_TSBDP	HG001_exp_TSB	HG001_exp_TSBDP/HG001_exp_TSB	0.011611	0.0696002	-0.404068	-1.32323	none	ON	ON
SAOUHSC_02327	YidC	7	HG001_exp_TSBDP	HG001_exp_TSB	HG001_exp_TSBDP/HG001_exp_TSB	0.675096	1	0.0955552	1.06848	none	ON	ON
SAOUHSC_02328	ThiE	8	HG001_exp_TSBDP	HG001_exp_TSB	HG001_exp_TSBDP/HG001_exp_TSB	0.995316	1	-0.0285812	-1.02001	none	ON	ON
SAOUHSC_02329	ThiM	6	HG001_exp_TSBDP	HG001_exp_TSB	HG001_exp_TSBDP/HG001_exp_TSB	0.483142	0.954523	-0.196797	-1.14615	none	ON	ON
SAOUHSC_02330	ThiD	10	HG001_exp_TSBDP	HG001_exp_TSB	HG001_exp_TSBDP/HG001_exp_TSB	1	1	0.0160904	1.01122	none	ON	ON
SAOUHSC_02331	TenA	5	HG001_exp_TSBDP	HG001_exp_TSB	HG001_exp_TSBDP/HG001_exp_TSB	0.395956	0.854262	-0.351184	-1.27561	none	ON	ON
SAOUHSC_02333	SceD	6	HG001_exp_TSBDP	HG001_exp_TSB	HG001_exp_TSBDP/HG001_exp_TSB	2.2905e-08	4.64707e-07	0.92239	1.89525	up	ON	ON	WalR
SAOUHSC_02335	YwpF	7	HG001_exp_TSBDP	HG001_exp_TSB	HG001_exp_TSBDP/HG001_exp_TSB	0.999991	1	-0.00630491	-1.00438	none	ON	ON
SAOUHSC_02336	FabZ	6	HG001_exp_TSBDP	HG001_exp_TSB	HG001_exp_TSBDP/HG001_exp_TSB	0.00891985	0.0558483	-1.14416	-2.21017	none	ON	ON	SigB
SAOUHSC_02337	MurA1	24	HG001_exp_TSBDP	HG001_exp_TSB	HG001_exp_TSBDP/HG001_exp_TSB	0.936847	1	0.0861895	1.06156	none	ON	ON	SigB
SAOUHSC_02340	AtpC	7	HG001_exp_TSBDP	HG001_exp_TSB	HG001_exp_TSBDP/HG001_exp_TSB	0.999009	1	-0.0122287	-1.00851	none	ON	ON
SAOUHSC_02341	AtpD	20	HG001_exp_TSBDP	HG001_exp_TSB	HG001_exp_TSBDP/HG001_exp_TSB	0.0540529	0.220603	-0.194925	-1.14466	none	ON	ON
SAOUHSC_02343	AtpG	14	HG001_exp_TSBDP	HG001_exp_TSB	HG001_exp_TSBDP/HG001_exp_TSB	0.239246	0.620167	-0.152022	-1.11113	none	ON	ON
SAOUHSC_02345	AtpA	18	HG001_exp_TSBDP	HG001_exp_TSB	HG001_exp_TSBDP/HG001_exp_TSB	0.00632998	0.0414791	-0.222728	-1.16694	none	ON	ON
SAOUHSC_02346	AtpH	6	HG001_exp_TSBDP	HG001_exp_TSB	HG001_exp_TSBDP/HG001_exp_TSB	0.308965	0.729212	-0.193514	-1.14355	none	ON	ON
SAOUHSC_02347	AtpF	6	HG001_exp_TSBDP	HG001_exp_TSB	HG001_exp_TSBDP/HG001_exp_TSB	0.748098	1	-0.0772059	-1.05497	none	ON	ON
SAOUHSC_02350	AtpB	3	HG001_exp_TSBDP	HG001_exp_TSB	HG001_exp_TSBDP/HG001_exp_TSB	0.322596	0.74882	-0.291611	-1.22401	none	ON	ON
SAOUHSC_02352	MnaA	17	HG001_exp_TSBDP	HG001_exp_TSB	HG001_exp_TSBDP/HG001_exp_TSB	0.998854	1	-0.0311718	-1.02184	none	ON	ON
SAOUHSC_02353	Upp	14	HG001_exp_TSBDP	HG001_exp_TSB	HG001_exp_TSBDP/HG001_exp_TSB	0.999809	1	-0.0576635	-1.04078	none	ON	ON
SAOUHSC_02354	GlyA	16	HG001_exp_TSBDP	HG001_exp_TSB	HG001_exp_TSBDP/HG001_exp_TSB	1.45445e-05	0.000190614	-0.459411	-1.37498	none	ON	ON
SAOUHSC_02355	SAOUHSC_02355	4	HG001_exp_TSBDP	HG001_exp_TSB	HG001_exp_TSBDP/HG001_exp_TSB	0.814726	1	0.129397	1.09384	none	ON	ON
SAOUHSC_02356	PtpB	3	HG001_exp_TSBDP	HG001_exp_TSB	HG001_exp_TSBDP/HG001_exp_TSB	0.39149	0.847224	-0.161808	-1.11869	none	ON	ON
SAOUHSC_02357	SAOUHSC_02357	7	HG001_exp_TSBDP	HG001_exp_TSB	HG001_exp_TSBDP/HG001_exp_TSB	0.0536	0.219604	-0.300707	-1.23175	none	ON	ON
SAOUHSC_02358	PrmC	4	HG001_exp_TSBDP	HG001_exp_TSB	HG001_exp_TSBDP/HG001_exp_TSB	0.0139155	0.0791421	-0.485042	-1.39963	none	ON	ON
SAOUHSC_02359	PrfA	15	HG001_exp_TSBDP	HG001_exp_TSB	HG001_exp_TSBDP/HG001_exp_TSB	0.476314	0.946348	-0.108084	-1.0778	none	ON	ON
SAOUHSC_02360	Tdk	6	HG001_exp_TSBDP	HG001_exp_TSB	HG001_exp_TSBDP/HG001_exp_TSB	0.104347	0.35115	-0.211221	-1.15767	none	ON	ON
SAOUHSC_02361	RpmE2	5	HG001_exp_TSBDP	HG001_exp_TSB	HG001_exp_TSBDP/HG001_exp_TSB	0.974998	1	-0.0978523	-1.07018	none	ON	ON
SAOUHSC_02362	Rho	22	HG001_exp_TSBDP	HG001_exp_TSB	HG001_exp_TSBDP/HG001_exp_TSB	0.999739	1	-0.0502443	-1.03544	none	ON	ON
SAOUHSC_02363	SAOUHSC_02363	21	HG001_exp_TSBDP	HG001_exp_TSB	HG001_exp_TSBDP/HG001_exp_TSB	0.00425557	0.0300309	0.261617	1.19882	none	ON	ON	SigB
SAOUHSC_02364	QsrR	5	HG001_exp_TSBDP	HG001_exp_TSB	HG001_exp_TSBDP/HG001_exp_TSB	0.999995	1	0.00154808	1.00107	none	ON	ON
SAOUHSC_02365	MurA2	16	HG001_exp_TSBDP	HG001_exp_TSB	HG001_exp_TSBDP/HG001_exp_TSB	0.999817	1	0.0357233	1.02507	none	ON	ON
SAOUHSC_02366	FbaA	18	HG001_exp_TSBDP	HG001_exp_TSB	HG001_exp_TSBDP/HG001_exp_TSB	0.778005	1	-0.0911359	-1.06521	none	ON	ON	CcpA
SAOUHSC_02367	SAOUHSC_02367	7	HG001_exp_TSBDP	HG001_exp_TSB	HG001_exp_TSBDP/HG001_exp_TSB	0.171885	0.505825	-0.236434	-1.17808	none	ON	ON
SAOUHSC_02368	PyrG	17	HG001_exp_TSBDP	HG001_exp_TSB	HG001_exp_TSBDP/HG001_exp_TSB	0.67901	1	-0.107665	-1.07748	none	ON	ON
SAOUHSC_02369	RpoE	5	HG001_exp_TSBDP	HG001_exp_TSB	HG001_exp_TSBDP/HG001_exp_TSB	0.72372	1	-0.0763008	-1.05431	none	ON	ON
SAOUHSC_02370	SAOUHSC_02370	14	HG001_exp_TSBDP	HG001_exp_TSB	HG001_exp_TSBDP/HG001_exp_TSB	0.998136	1	0.0335807	1.02355	none	ON	ON
SAOUHSC_02371	CoaA	7	HG001_exp_TSBDP	HG001_exp_TSB	HG001_exp_TSBDP/HG001_exp_TSB	0.660042	1	-0.112819	-1.08134	none	ON	ON
SAOUHSC_02372	SAOUHSC_02372	6	HG001_exp_TSBDP	HG001_exp_TSB	HG001_exp_TSBDP/HG001_exp_TSB	0.561769	1	0.094423	1.06764	none	ON	ON
SAOUHSC_02373	SAOUHSC_02373	15	HG001_exp_TSBDP	HG001_exp_TSB	HG001_exp_TSBDP/HG001_exp_TSB	1.78149e-11	5.22076e-10	-0.563472	-1.47782	none	ON	ON	CodY
SAOUHSC_02374	HmrA	16	HG001_exp_TSBDP	HG001_exp_TSB	HG001_exp_TSBDP/HG001_exp_TSB	4.21346e-12	1.32693e-10	-0.665312	-1.58591	down	ON	ON	CodY
SAOUHSC_02375	LuxS	6	HG001_exp_TSBDP	HG001_exp_TSB	HG001_exp_TSBDP/HG001_exp_TSB	0.569222	1	0.106244	1.07642	none	ON	ON	CymR
SAOUHSC_02376	SAOUHSC_02376	2	HG001_exp_TSBDP	HG001_exp_TSB	HG001_exp_TSBDP/HG001_exp_TSB	0.746	1	-0.376073	-1.2978	none	OFF	OFF
SAOUHSC_02377	Pdp	23	HG001_exp_TSBDP	HG001_exp_TSB	HG001_exp_TSBDP/HG001_exp_TSB	0.770684	1	0.102736	1.07381	none	ON	ON
SAOUHSC_02379	DeoC2	2	HG001_exp_TSBDP	HG001_exp_TSB	HG001_exp_TSBDP/HG001_exp_TSB	0.869674	1	1.94444	3.84889	none	OFF	OFF	CcpA
SAOUHSC_02380	DeoD	12	HG001_exp_TSBDP	HG001_exp_TSB	HG001_exp_TSBDP/HG001_exp_TSB	0.771388	1	0.0937436	1.06714	none	ON	ON
SAOUHSC_02381	Dps	8	HG001_exp_TSBDP	HG001_exp_TSB	HG001_exp_TSBDP/HG001_exp_TSB	2.59871e-06	3.94481e-05	-0.68374	-1.6063	down	ON	ON	PerR
SAOUHSC_02382	SAOUHSC_02382	5	HG001_exp_TSBDP	HG001_exp_TSB	HG001_exp_TSBDP/HG001_exp_TSB	0.0319414	0.151113	0.490965	1.40538	none	ON	ON	SigB
SAOUHSC_02383	SAOUHSC_02383	21	HG001_exp_TSBDP	HG001_exp_TSB	HG001_exp_TSBDP/HG001_exp_TSB	0.258617	0.648079	-0.161379	-1.11836	none	ON	ON
SAOUHSC_02387	SAOUHSC_02387	14	HG001_exp_TSBDP	HG001_exp_TSB	HG001_exp_TSBDP/HG001_exp_TSB	0.0696648	0.263428	0.329807	1.25684	none	ON	ON	SigB
SAOUHSC_02388	CzrA	2	HG001_exp_TSBDP	HG001_exp_TSB	HG001_exp_TSBDP/HG001_exp_TSB	0.947676	1	0.0310526	1.02176	none	ON	ON	CzrA
SAOUHSC_02390	SAOUHSC_02390	4	HG001_exp_TSBDP	HG001_exp_TSB	HG001_exp_TSBDP/HG001_exp_TSB	0.254283	0.641792	0.2547	1.19309	none	ON	ON
SAOUHSC_02393	SAOUHSC_02393	9	HG001_exp_TSBDP	HG001_exp_TSB	HG001_exp_TSBDP/HG001_exp_TSB	2.42156e-05	0.000309666	-0.717476	-1.6443	down	ON	ON
SAOUHSC_02396	SAOUHSC_02396	12	HG001_exp_TSBDP	HG001_exp_TSB	HG001_exp_TSBDP/HG001_exp_TSB	0.90219	1	-0.0932123	-1.06674	none	ON	ON
SAOUHSC_02397	SAOUHSC_02397	8	HG001_exp_TSBDP	HG001_exp_TSB	HG001_exp_TSBDP/HG001_exp_TSB	1	1	0.0281329	1.01969	none	ON	ON
SAOUHSC_02399	GlmS	23	HG001_exp_TSBDP	HG001_exp_TSB	HG001_exp_TSBDP/HG001_exp_TSB	0.608316	1	-0.139645	-1.10163	none	ON	ON	S936
SAOUHSC_02400	MtlA	6	HG001_exp_TSBDP	HG001_exp_TSB	HG001_exp_TSBDP/HG001_exp_TSB	0.992912	1	0.08156	1.05816	none	ON	OFF	MtlR
SAOUHSC_02401	MtlR	7	HG001_exp_TSBDP	HG001_exp_TSB	HG001_exp_TSBDP/HG001_exp_TSB	0.129732	0.413495	-0.516569	-1.43055	none	OFF	OFF	SigB; MtlR
SAOUHSC_02402	MtlF	8	HG001_exp_TSBDP	HG001_exp_TSB	HG001_exp_TSBDP/HG001_exp_TSB	0.927226	1	-0.0597132	-1.04226	none	ON	ON	SigB; MtlR
SAOUHSC_02403	MtlD	20	HG001_exp_TSBDP	HG001_exp_TSB	HG001_exp_TSBDP/HG001_exp_TSB	0.362994	0.807929	-0.141044	-1.1027	none	ON	ON	SigB; MtlR
SAOUHSC_02404	FmtB	25	HG001_exp_TSBDP	HG001_exp_TSB	HG001_exp_TSBDP/HG001_exp_TSB	4.15141e-11	1.18371e-09	-1.46143	-2.75382	down	ON	ON
SAOUHSC_02405	GlmM	21	HG001_exp_TSBDP	HG001_exp_TSB	HG001_exp_TSBDP/HG001_exp_TSB	0.0689701	0.261389	-0.174559	-1.12862	none	ON	ON
SAOUHSC_02406	CdaR	14	HG001_exp_TSBDP	HG001_exp_TSB	HG001_exp_TSBDP/HG001_exp_TSB	0.903065	1	-0.0706204	-1.05017	none	ON	ON
SAOUHSC_02407	DacA	2	HG001_exp_TSBDP	HG001_exp_TSB	HG001_exp_TSBDP/HG001_exp_TSB	0.451345	0.92426	-0.165294	-1.12139	none	ON	ON
SAOUHSC_02409	RocF	14	HG001_exp_TSBDP	HG001_exp_TSB	HG001_exp_TSBDP/HG001_exp_TSB	0.123748	0.399859	-0.253921	-1.19244	none	ON	ON	CcpA
SAOUHSC_02417	SalA	17	HG001_exp_TSBDP	HG001_exp_TSB	HG001_exp_TSBDP/HG001_exp_TSB	0.991092	1	-0.0830854	-1.05928	none	ON	ON
SAOUHSC_02420	SdrM	4	HG001_exp_TSBDP	HG001_exp_TSB	HG001_exp_TSBDP/HG001_exp_TSB	0.0587513	0.231278	0.250291	1.18945	none	ON	ON
SAOUHSC_02423	SAOUHSC_02423	14	HG001_exp_TSBDP	HG001_exp_TSB	HG001_exp_TSBDP/HG001_exp_TSB	0.725541	1	-0.0841615	-1.06007	none	ON	ON	LexA; CcpA
SAOUHSC_02425	SAOUHSC_02425	4	HG001_exp_TSBDP	HG001_exp_TSB	HG001_exp_TSBDP/HG001_exp_TSB	0.652661	1	0.893915	1.85821	none	ON	ON	CcpA
SAOUHSC_02426	SAOUHSC_02426	4	HG001_exp_TSBDP	HG001_exp_TSB	HG001_exp_TSBDP/HG001_exp_TSB	0.279258	0.675659	-0.277404	-1.21201	none	ON	ON
SAOUHSC_02427	HtsC	2	HG001_exp_TSBDP	HG001_exp_TSB	HG001_exp_TSBDP/HG001_exp_TSB	1.9959e-05	0.00025679	2.91429	7.53857	up	ON	ON	Fur
SAOUHSC_02428	HtsB	3	HG001_exp_TSBDP	HG001_exp_TSB	HG001_exp_TSBDP/HG001_exp_TSB	3.23691e-06	4.77614e-05	2.75451	6.74821	up	ON	OFF	Fur
SAOUHSC_02430	HtsA	21	HG001_exp_TSBDP	HG001_exp_TSB	HG001_exp_TSBDP/HG001_exp_TSB	4.13713e-32	8.72934e-30	3.29172	9.79278	up	ON	ON	Fur
SAOUHSC_02433	SfnaC	16	HG001_exp_TSBDP	HG001_exp_TSB	HG001_exp_TSBDP/HG001_exp_TSB	1.52362e-20	1.14816e-18	3.3596	10.2646	up	ON	ON	Fur; SigB
SAOUHSC_02434	SfnaB	25	HG001_exp_TSBDP	HG001_exp_TSB	HG001_exp_TSBDP/HG001_exp_TSB	4.18162e-36	1.47054e-33	3.50105	11.3219	up	ON	ON	Fur; SigB
SAOUHSC_02435	SfnaA	2	HG001_exp_TSBDP	HG001_exp_TSB	HG001_exp_TSBDP/HG001_exp_TSB	0.0134777	0.077912	4.95626	31.0443	none	OFF	OFF	Fur
SAOUHSC_02436	SfnaD	25	HG001_exp_TSBDP	HG001_exp_TSB	HG001_exp_TSBDP/HG001_exp_TSB	2.03525e-33	5.36798e-31	2.01226	4.03414	up	ON	ON	Fur
SAOUHSC_02441	Asp23	12	HG001_exp_TSBDP	HG001_exp_TSB	HG001_exp_TSBDP/HG001_exp_TSB	0.686205	1	0.259783	1.1973	none	ON	ON	SigB
SAOUHSC_02442	SAOUHSC_02442	4	HG001_exp_TSBDP	HG001_exp_TSB	HG001_exp_TSBDP/HG001_exp_TSB	0.482723	0.954523	0.149364	1.10908	none	ON	ON	SigB
SAOUHSC_02443	AmaP	7	HG001_exp_TSBDP	HG001_exp_TSB	HG001_exp_TSBDP/HG001_exp_TSB	0.246325	0.62849	0.216777	1.16213	none	ON	ON	SigB
SAOUHSC_02444	OpuD2	2	HG001_exp_TSBDP	HG001_exp_TSB	HG001_exp_TSBDP/HG001_exp_TSB	0.983803	1	0.0224796	1.0157	none	OFF	OFF	SigB
SAOUHSC_02445	SAOUHSC_02445	11	HG001_exp_TSBDP	HG001_exp_TSB	HG001_exp_TSBDP/HG001_exp_TSB	0.999919	1	0.0124555	1.00867	none	ON	ON
SAOUHSC_02447	SAOUHSC_02447	19	HG001_exp_TSBDP	HG001_exp_TSB	HG001_exp_TSBDP/HG001_exp_TSB	0.955394	1	0.0645826	1.04578	none	ON	ON
SAOUHSC_02448	SAOUHSC_02448	11	HG001_exp_TSBDP	HG001_exp_TSB	HG001_exp_TSBDP/HG001_exp_TSB	0.85228	1	-0.100515	-1.07216	none	ON	ON
SAOUHSC_02449	LacG	16	HG001_exp_TSBDP	HG001_exp_TSB	HG001_exp_TSBDP/HG001_exp_TSB	0.999801	1	0.0847947	1.06054	none	ON	ON	LacR
SAOUHSC_02450	LacE	2	HG001_exp_TSBDP	HG001_exp_TSB	HG001_exp_TSBDP/HG001_exp_TSB	0.0443653	0.193411	-1.13523	-2.19654	none	OFF	OFF	LacR
SAOUHSC_02451	LacF	2	HG001_exp_TSBDP	HG001_exp_TSB	HG001_exp_TSBDP/HG001_exp_TSB	0.863098	1	0.424601	1.3422	none	OFF	OFF	LacR
SAOUHSC_02452	LacD	2	HG001_exp_TSBDP	HG001_exp_TSB	HG001_exp_TSBDP/HG001_exp_TSB	0.991336	1	-0.0116429	-1.0081	none	OFF	OFF	LacR
SAOUHSC_02454	LacB	3	HG001_exp_TSBDP	HG001_exp_TSB	HG001_exp_TSBDP/HG001_exp_TSB	0.97062	1	-0.0762982	-1.05431	none	OFF	OFF	LacR
SAOUHSC_02455	LacA	3	HG001_exp_TSBDP	HG001_exp_TSB	HG001_exp_TSBDP/HG001_exp_TSB	0.00382732	0.0275619	-4.26318	-19.202	down	OFF	OFF	LacR
SAOUHSC_02456	LacR	7	HG001_exp_TSBDP	HG001_exp_TSB	HG001_exp_TSBDP/HG001_exp_TSB	0.082802	0.296625	-0.346965	-1.27188	none	ON	ON
SAOUHSC_02457	CobB	7	HG001_exp_TSBDP	HG001_exp_TSB	HG001_exp_TSBDP/HG001_exp_TSB	0.200118	0.557056	0.211666	1.15803	none	ON	ON
SAOUHSC_02458	SAOUHSC_02458	5	HG001_exp_TSBDP	HG001_exp_TSB	HG001_exp_TSBDP/HG001_exp_TSB	0.997634	1	-0.0144231	-1.01005	none	ON	ON
SAOUHSC_02460	SAOUHSC_02460	10	HG001_exp_TSBDP	HG001_exp_TSB	HG001_exp_TSBDP/HG001_exp_TSB	3.59564e-09	8.24653e-08	0.664026	1.5845	up	ON	ON
SAOUHSC_02461	SAOUHSC_02461	5	HG001_exp_TSBDP	HG001_exp_TSB	HG001_exp_TSBDP/HG001_exp_TSB	0.0458984	0.198328	0.489103	1.40357	none	ON	ON	CodY
SAOUHSC_02463	HysA	2	HG001_exp_TSBDP	HG001_exp_TSB	HG001_exp_TSBDP/HG001_exp_TSB	0.983041	1	-0.880675	-1.84124	none	OFF	OFF
SAOUHSC_02465	SAOUHSC_02465	11	HG001_exp_TSBDP	HG001_exp_TSB	HG001_exp_TSBDP/HG001_exp_TSB	0.99995	1	-0.0243939	-1.01705	none	ON	ON
SAOUHSC_02466	SAOUHSC_02466	5	HG001_exp_TSBDP	HG001_exp_TSB	HG001_exp_TSBDP/HG001_exp_TSB	0.640211	1	0.201742	1.15009	none	OFF	OFF	SigB
SAOUHSC_02467	BudA1	9	HG001_exp_TSBDP	HG001_exp_TSB	HG001_exp_TSBDP/HG001_exp_TSB	0.943532	1	-0.0595891	-1.04217	none	ON	ON
SAOUHSC_02468	BudB	30	HG001_exp_TSBDP	HG001_exp_TSB	HG001_exp_TSBDP/HG001_exp_TSB	1	1	0.0338231	1.02372	none	ON	ON
SAOUHSC_02471	SAOUHSC_02471	14	HG001_exp_TSBDP	HG001_exp_TSB	HG001_exp_TSBDP/HG001_exp_TSB	0.00603146	0.0401463	-0.420224	-1.33814	none	ON	ON
SAOUHSC_02472	SAOUHSC_02472	10	HG001_exp_TSBDP	HG001_exp_TSB	HG001_exp_TSBDP/HG001_exp_TSB	3.98251e-05	0.000483427	-0.4427	-1.35915	none	ON	ON
SAOUHSC_02474	SAOUHSC_02474	9	HG001_exp_TSBDP	HG001_exp_TSB	HG001_exp_TSBDP/HG001_exp_TSB	6.18725e-06	8.42264e-05	-0.632398	-1.55014	down	ON	ON
SAOUHSC_02477	RpsI	5	HG001_exp_TSBDP	HG001_exp_TSB	HG001_exp_TSBDP/HG001_exp_TSB	0.0156658	0.0871843	1.9233	3.7929	none	ON	ON	S962
SAOUHSC_02478	RplM	9	HG001_exp_TSBDP	HG001_exp_TSB	HG001_exp_TSBDP/HG001_exp_TSB	1	1	0.000190556	1.00013	none	ON	ON	S962
SAOUHSC_02480	TruA	4	HG001_exp_TSBDP	HG001_exp_TSB	HG001_exp_TSBDP/HG001_exp_TSB	0.327035	0.752502	-0.235665	-1.17745	none	ON	ON
SAOUHSC_02482	CbiO2	7	HG001_exp_TSBDP	HG001_exp_TSB	HG001_exp_TSBDP/HG001_exp_TSB	0.0874268	0.306871	-0.257465	-1.19538	none	ON	ON
SAOUHSC_02483	CbiO1	9	HG001_exp_TSBDP	HG001_exp_TSB	HG001_exp_TSBDP/HG001_exp_TSB	0.00328426	0.024315	-0.434168	-1.35113	none	ON	ON
SAOUHSC_02484	RplQ	6	HG001_exp_TSBDP	HG001_exp_TSB	HG001_exp_TSBDP/HG001_exp_TSB	0.774786	1	0.0775904	1.05525	none	ON	ON
SAOUHSC_02485	RpoA	16	HG001_exp_TSBDP	HG001_exp_TSB	HG001_exp_TSBDP/HG001_exp_TSB	0.899788	1	-0.116073	-1.08378	none	ON	ON
SAOUHSC_02486	RpsK	4	HG001_exp_TSBDP	HG001_exp_TSB	HG001_exp_TSBDP/HG001_exp_TSB	0.623756	1	-0.183134	-1.13535	none	ON	ON
SAOUHSC_02487	RpsM	5	HG001_exp_TSBDP	HG001_exp_TSB	HG001_exp_TSBDP/HG001_exp_TSB	0.967462	1	-0.0681716	-1.04839	none	ON	ON
SAOUHSC_02489	InfA	3	HG001_exp_TSBDP	HG001_exp_TSB	HG001_exp_TSBDP/HG001_exp_TSB	0.808501	1	0.0851977	1.06083	none	ON	ON
SAOUHSC_02490	Adk	18	HG001_exp_TSBDP	HG001_exp_TSB	HG001_exp_TSBDP/HG001_exp_TSB	0.999999	1	0.015779	1.011	none	ON	ON
SAOUHSC_02491	SecY	4	HG001_exp_TSBDP	HG001_exp_TSB	HG001_exp_TSBDP/HG001_exp_TSB	0.783238	1	0.126525	1.09166	none	ON	ON
SAOUHSC_02492	RplO	9	HG001_exp_TSBDP	HG001_exp_TSB	HG001_exp_TSBDP/HG001_exp_TSB	0.970682	1	0.0414166	1.02912	none	ON	ON
SAOUHSC_02493	RpmD	10	HG001_exp_TSBDP	HG001_exp_TSB	HG001_exp_TSBDP/HG001_exp_TSB	0.999733	1	0.0775773	1.05524	none	ON	ON
SAOUHSC_02494	RpsE	11	HG001_exp_TSBDP	HG001_exp_TSB	HG001_exp_TSBDP/HG001_exp_TSB	0.989761	1	-0.0336826	-1.02362	none	ON	ON
SAOUHSC_02495	RplR	4	HG001_exp_TSBDP	HG001_exp_TSB	HG001_exp_TSBDP/HG001_exp_TSB	0.998407	1	-0.249209	-1.18856	none	ON	ON
SAOUHSC_02496	RplF	13	HG001_exp_TSBDP	HG001_exp_TSB	HG001_exp_TSBDP/HG001_exp_TSB	1	1	0.0208392	1.01455	none	ON	ON
SAOUHSC_02498	RpsH	9	HG001_exp_TSBDP	HG001_exp_TSB	HG001_exp_TSBDP/HG001_exp_TSB	0.94851	1	-0.0627497	-1.04445	none	ON	ON
SAOUHSC_02500	RplE	19	HG001_exp_TSBDP	HG001_exp_TSB	HG001_exp_TSBDP/HG001_exp_TSB	0.999822	1	-0.0373467	-1.02622	none	ON	ON
SAOUHSC_02501	RplX	7	HG001_exp_TSBDP	HG001_exp_TSB	HG001_exp_TSBDP/HG001_exp_TSB	0.998482	1	0.0156476	1.01091	none	ON	ON
SAOUHSC_02502	RplN	6	HG001_exp_TSBDP	HG001_exp_TSB	HG001_exp_TSBDP/HG001_exp_TSB	0.9933	1	-0.0689087	-1.04892	none	ON	ON
SAOUHSC_02503	RpsQ	3	HG001_exp_TSBDP	HG001_exp_TSB	HG001_exp_TSBDP/HG001_exp_TSB	0.567499	1	-0.250817	-1.18988	none	ON	ON
SAOUHSC_02504	RpmC	2	HG001_exp_TSBDP	HG001_exp_TSB	HG001_exp_TSBDP/HG001_exp_TSB	0.685823	1	1.02601	2.03639	none	ON	OFF
SAOUHSC_02505	RplP	7	HG001_exp_TSBDP	HG001_exp_TSB	HG001_exp_TSBDP/HG001_exp_TSB	0.461736	0.932522	-0.119052	-1.08602	none	ON	ON
SAOUHSC_02506	RpsC	13	HG001_exp_TSBDP	HG001_exp_TSB	HG001_exp_TSBDP/HG001_exp_TSB	0.997643	1	0.044592	1.03139	none	ON	ON
SAOUHSC_02507	RplV	9	HG001_exp_TSBDP	HG001_exp_TSB	HG001_exp_TSBDP/HG001_exp_TSB	0.998938	1	-0.0180625	-1.0126	none	ON	ON
SAOUHSC_02508	RpsS	7	HG001_exp_TSBDP	HG001_exp_TSB	HG001_exp_TSBDP/HG001_exp_TSB	0.634762	1	0.100419	1.07208	none	ON	ON
SAOUHSC_02509	RplB	12	HG001_exp_TSBDP	HG001_exp_TSB	HG001_exp_TSBDP/HG001_exp_TSB	0.83105	1	-0.0877098	-1.06268	none	ON	ON
SAOUHSC_02510	RplW	8	HG001_exp_TSBDP	HG001_exp_TSB	HG001_exp_TSBDP/HG001_exp_TSB	0.999998	1	0.00490396	1.0034	none	ON	ON
SAOUHSC_02511	RplD	7	HG001_exp_TSBDP	HG001_exp_TSB	HG001_exp_TSBDP/HG001_exp_TSB	0.842433	1	-0.115588	-1.08342	none	ON	ON
SAOUHSC_02512	RplC	9	HG001_exp_TSBDP	HG001_exp_TSB	HG001_exp_TSBDP/HG001_exp_TSB	0.850765	1	-0.114238	-1.0824	none	ON	ON
SAOUHSC_02512a	RpsJ	3	HG001_exp_TSBDP	HG001_exp_TSB	HG001_exp_TSBDP/HG001_exp_TSB	0.910201	1	-0.028997	-1.0203	none	ON	ON
SAOUHSC_02516	PbuG	3	HG001_exp_TSBDP	HG001_exp_TSB	HG001_exp_TSBDP/HG001_exp_TSB	0.00536332	0.0368619	-0.447277	-1.36346	none	ON	ON
SAOUHSC_02517	TopB	27	HG001_exp_TSBDP	HG001_exp_TSB	HG001_exp_TSBDP/HG001_exp_TSB	0.0951026	0.328962	0.153962	1.11262	none	ON	ON
SAOUHSC_02519	SAOUHSC_02519	10	HG001_exp_TSBDP	HG001_exp_TSB	HG001_exp_TSBDP/HG001_exp_TSB	1	1	0.00743183	1.00516	none	ON	ON
SAOUHSC_02523	SAOUHSC_02523	4	HG001_exp_TSBDP	HG001_exp_TSB	HG001_exp_TSBDP/HG001_exp_TSB	0.619275	1	0.110389	1.07952	none	ON	ON
SAOUHSC_02525	Rnd2	32	HG001_exp_TSBDP	HG001_exp_TSB	HG001_exp_TSBDP/HG001_exp_TSB	4.53975e-25	4.35403e-23	-0.717143	-1.64392	down	ON	ON
SAOUHSC_02527	FemX	21	HG001_exp_TSBDP	HG001_exp_TSB	HG001_exp_TSBDP/HG001_exp_TSB	0.984482	1	-0.0534681	-1.03776	none	ON	ON
SAOUHSC_02529	SAOUHSC_02529	9	HG001_exp_TSBDP	HG001_exp_TSB	HG001_exp_TSBDP/HG001_exp_TSB	0.0661067	0.254535	-0.203513	-1.1515	none	ON	ON
SAOUHSC_02530	SAOUHSC_02530	2	HG001_exp_TSBDP	HG001_exp_TSB	HG001_exp_TSBDP/HG001_exp_TSB	0.177843	0.518332	-0.234397	-1.17641	none	ON	ON
SAOUHSC_02532	SarV	4	HG001_exp_TSBDP	HG001_exp_TSB	HG001_exp_TSBDP/HG001_exp_TSB	3.54506e-05	0.000437432	-0.766563	-1.70121	down	ON	ON
SAOUHSC_02536	MoaA	14	HG001_exp_TSBDP	HG001_exp_TSB	HG001_exp_TSBDP/HG001_exp_TSB	2.60884e-18	1.61901e-16	-1.50311	-2.83453	down	OFF	ON
SAOUHSC_02537	MobA	10	HG001_exp_TSBDP	HG001_exp_TSB	HG001_exp_TSBDP/HG001_exp_TSB	0.00103037	0.00876647	-0.397294	-1.31704	none	ON	ON
SAOUHSC_02538	MoaD	3	HG001_exp_TSBDP	HG001_exp_TSB	HG001_exp_TSBDP/HG001_exp_TSB	0.58964	1	-0.112216	-1.08089	none	ON	ON
SAOUHSC_02540	MoaE	8	HG001_exp_TSBDP	HG001_exp_TSB	HG001_exp_TSBDP/HG001_exp_TSB	0.344629	0.779385	-0.231976	-1.17444	none	ON	ON
SAOUHSC_02541	MobB	6	HG001_exp_TSBDP	HG001_exp_TSB	HG001_exp_TSBDP/HG001_exp_TSB	0.0844302	0.301234	-0.508556	-1.42263	none	ON	ON
SAOUHSC_02542	MoeA	14	HG001_exp_TSBDP	HG001_exp_TSB	HG001_exp_TSBDP/HG001_exp_TSB	1.84753e-05	0.000239159	-0.416851	-1.33501	none	ON	ON
SAOUHSC_02543	MoaC	4	HG001_exp_TSBDP	HG001_exp_TSB	HG001_exp_TSBDP/HG001_exp_TSB	0.338376	0.768539	-0.259763	-1.19728	none	ON	ON
SAOUHSC_02544	MoaB	6	HG001_exp_TSBDP	HG001_exp_TSB	HG001_exp_TSBDP/HG001_exp_TSB	0.0140953	0.0797348	-0.508784	-1.42285	none	ON	ON
SAOUHSC_02545	MoeB	6	HG001_exp_TSBDP	HG001_exp_TSB	HG001_exp_TSBDP/HG001_exp_TSB	0.0340149	0.158786	-0.40772	-1.32659	none	ON	ON
SAOUHSC_02546	ModC	5	HG001_exp_TSBDP	HG001_exp_TSB	HG001_exp_TSBDP/HG001_exp_TSB	0.000907794	0.0079479	-0.432683	-1.34974	none	ON	ON
SAOUHSC_02549	ModA	10	HG001_exp_TSBDP	HG001_exp_TSB	HG001_exp_TSBDP/HG001_exp_TSB	0.00790267	0.0500739	-0.459611	-1.37517	none	ON	ON
SAOUHSC_02550	FdhD	5	HG001_exp_TSBDP	HG001_exp_TSB	HG001_exp_TSBDP/HG001_exp_TSB	0.0135585	0.078165	-0.659743	-1.5798	none	ON	ON
SAOUHSC_02551	SAOUHSC_02551	4	HG001_exp_TSBDP	HG001_exp_TSB	HG001_exp_TSBDP/HG001_exp_TSB	0.0170029	0.093185	0.369907	1.29227	none	ON	ON	BirA
SAOUHSC_02552	BioY	2	HG001_exp_TSBDP	HG001_exp_TSB	HG001_exp_TSBDP/HG001_exp_TSB	0.818377	1	-0.105194	-1.07564	none	OFF	OFF	BirA
SAOUHSC_02553	SAOUHSC_02553	10	HG001_exp_TSBDP	HG001_exp_TSB	HG001_exp_TSBDP/HG001_exp_TSB	0.795264	1	0.090849	1.065	none	ON	ON
SAOUHSC_02554	FhuD2	20	HG001_exp_TSBDP	HG001_exp_TSB	HG001_exp_TSBDP/HG001_exp_TSB	6.21769e-28	8.74621e-26	2.26979	4.82252	up	ON	ON	Fur
SAOUHSC_02555	YdbM	15	HG001_exp_TSBDP	HG001_exp_TSB	HG001_exp_TSBDP/HG001_exp_TSB	1.27509e-06	1.99292e-05	-0.656393	-1.57614	down	ON	ON	CymR; SigB
SAOUHSC_02558	UreA	3	HG001_exp_TSBDP	HG001_exp_TSB	HG001_exp_TSBDP/HG001_exp_TSB	0.135921	0.42933	-1.01097	-2.01526	none	OFF	OFF
SAOUHSC_02559	UreB	5	HG001_exp_TSBDP	HG001_exp_TSB	HG001_exp_TSBDP/HG001_exp_TSB	0.811439	1	0.463855	1.37922	none	OFF	OFF
SAOUHSC_02561	UreC	17	HG001_exp_TSBDP	HG001_exp_TSB	HG001_exp_TSBDP/HG001_exp_TSB	0.0640039	0.247795	-0.486457	-1.401	none	OFF	OFF
SAOUHSC_02562	UreE	4	HG001_exp_TSBDP	HG001_exp_TSB	HG001_exp_TSBDP/HG001_exp_TSB	0.798402	1	0.0697006	1.0495	none	ON	ON
SAOUHSC_02563	UreF	5	HG001_exp_TSBDP	HG001_exp_TSB	HG001_exp_TSBDP/HG001_exp_TSB	0.241811	0.623609	0.527125	1.44105	none	OFF	OFF
SAOUHSC_02564	UreG	8	HG001_exp_TSBDP	HG001_exp_TSB	HG001_exp_TSBDP/HG001_exp_TSB	0.26816	0.664255	0.177035	1.13056	none	ON	ON
SAOUHSC_02565	UreD	3	HG001_exp_TSBDP	HG001_exp_TSB	HG001_exp_TSBDP/HG001_exp_TSB	0.146942	0.455953	0.475867	1.39075	none	OFF	OFF
SAOUHSC_02566	SarR	5	HG001_exp_TSBDP	HG001_exp_TSB	HG001_exp_TSBDP/HG001_exp_TSB	0.00507903	0.0351369	-0.334519	-1.26096	none	ON	ON
SAOUHSC_02568	SAOUHSC_02568	7	HG001_exp_TSBDP	HG001_exp_TSB	HG001_exp_TSBDP/HG001_exp_TSB	0.751988	1	-0.077521	-1.0552	none	ON	ON
SAOUHSC_02571	SsaA	9	HG001_exp_TSBDP	HG001_exp_TSB	HG001_exp_TSBDP/HG001_exp_TSB	0.0143285	0.0808371	-0.401622	-1.32099	none	ON	ON	WalR; GraR
SAOUHSC_02574	SAOUHSC_02574	16	HG001_exp_TSBDP	HG001_exp_TSB	HG001_exp_TSBDP/HG001_exp_TSB	0.983398	1	0.0538978	1.03807	none	ON	ON	SigB
SAOUHSC_02575	SAOUHSC_02575	3	HG001_exp_TSBDP	HG001_exp_TSB	HG001_exp_TSBDP/HG001_exp_TSB	0.439582	0.914712	-0.221866	-1.16624	none	ON	ON
SAOUHSC_02576	SAOUHSC_02576	2	HG001_exp_TSBDP	HG001_exp_TSB	HG001_exp_TSBDP/HG001_exp_TSB	0.000455646	0.00430717	0.829184	1.77668	up	ON	ON	WalR
SAOUHSC_02577	SAOUHSC_02577	22	HG001_exp_TSBDP	HG001_exp_TSB	HG001_exp_TSBDP/HG001_exp_TSB	0.992138	1	-0.052271	-1.0369	none	ON	ON
SAOUHSC_02579	SAOUHSC_02579	12	HG001_exp_TSBDP	HG001_exp_TSB	HG001_exp_TSBDP/HG001_exp_TSB	0.668997	1	-0.0946934	-1.06784	none	ON	ON
SAOUHSC_02580	SAOUHSC_02580	7	HG001_exp_TSBDP	HG001_exp_TSB	HG001_exp_TSBDP/HG001_exp_TSB	0.98762	1	-0.0452203	-1.03184	none	ON	ON
SAOUHSC_02581	SAOUHSC_02581	5	HG001_exp_TSBDP	HG001_exp_TSB	HG001_exp_TSBDP/HG001_exp_TSB	0.000510938	0.0046873	-1.98597	-3.96128	down	ON	ON	SigB
SAOUHSC_02582	FdhA	31	HG001_exp_TSBDP	HG001_exp_TSB	HG001_exp_TSBDP/HG001_exp_TSB	6.24391e-34	1.88209e-31	-3.88576	-14.7819	down	OFF	ON	SigB
SAOUHSC_02583	SAOUHSC_02583	11	HG001_exp_TSBDP	HG001_exp_TSB	HG001_exp_TSBDP/HG001_exp_TSB	0.896708	1	-0.0661642	-1.04693	none	ON	ON
SAOUHSC_02584	SAOUHSC_02584	10	HG001_exp_TSBDP	HG001_exp_TSB	HG001_exp_TSBDP/HG001_exp_TSB	0.607537	1	-0.138664	-1.10089	none	ON	ON	SigB
SAOUHSC_02585	SAOUHSC_02585	6	HG001_exp_TSBDP	HG001_exp_TSB	HG001_exp_TSBDP/HG001_exp_TSB	0.0502967	0.211406	0.268249	1.20435	none	ON	ON	CcpA
SAOUHSC_02587	SpdB	2	HG001_exp_TSBDP	HG001_exp_TSB	HG001_exp_TSBDP/HG001_exp_TSB	0.239779	0.620167	0.514754	1.42875	none	OFF	OFF
SAOUHSC_02589	RpiRc	9	HG001_exp_TSBDP	HG001_exp_TSB	HG001_exp_TSBDP/HG001_exp_TSB	0.935549	1	-0.152776	-1.11171	none	ON	OFF
SAOUHSC_02594	SAOUHSC_02594	9	HG001_exp_TSBDP	HG001_exp_TSB	HG001_exp_TSBDP/HG001_exp_TSB	0.999061	1	0.0199997	1.01396	none	ON	ON
SAOUHSC_02596	SAOUHSC_02596	4	HG001_exp_TSBDP	HG001_exp_TSB	HG001_exp_TSBDP/HG001_exp_TSB	0.479328	0.950547	0.231632	1.17416	none	ON	ON
SAOUHSC_02597	GlvC	5	HG001_exp_TSBDP	HG001_exp_TSB	HG001_exp_TSBDP/HG001_exp_TSB	0.480036	0.951057	0.399805	1.31933	none	OFF	OFF	CcpA; GlvR
SAOUHSC_02599	GlvR	9	HG001_exp_TSBDP	HG001_exp_TSB	HG001_exp_TSBDP/HG001_exp_TSB	0.24663	0.62849	0.125808	1.09112	none	ON	ON	CcpA
SAOUHSC_02600	SAOUHSC_02600	9	HG001_exp_TSBDP	HG001_exp_TSB	HG001_exp_TSBDP/HG001_exp_TSB	0.00206783	0.0162803	-0.256245	-1.19437	none	ON	ON
SAOUHSC_02604	SAOUHSC_02604	8	HG001_exp_TSBDP	HG001_exp_TSB	HG001_exp_TSBDP/HG001_exp_TSB	0.00045734	0.00430717	0.568207	1.48268	none	ON	ON	SigB
SAOUHSC_02605	SAOUHSC_02605	4	HG001_exp_TSBDP	HG001_exp_TSB	HG001_exp_TSBDP/HG001_exp_TSB	0.349527	0.787929	-0.330014	-1.25703	none	OFF	OFF
SAOUHSC_02606	HutI	19	HG001_exp_TSBDP	HG001_exp_TSB	HG001_exp_TSBDP/HG001_exp_TSB	0.999999	1	0.157898	1.11566	none	OFF	OFF	CcpA; HutR
SAOUHSC_02607	HutU	20	HG001_exp_TSBDP	HG001_exp_TSB	HG001_exp_TSBDP/HG001_exp_TSB	0.959552	1	-0.165256	-1.12137	none	OFF	OFF	CcpA; HutR
SAOUHSC_02608	HutR	11	HG001_exp_TSBDP	HG001_exp_TSB	HG001_exp_TSBDP/HG001_exp_TSB	0.00398915	0.0285325	-0.274048	-1.2092	none	ON	ON	HutR
SAOUHSC_02609	FosB	3	HG001_exp_TSBDP	HG001_exp_TSB	HG001_exp_TSBDP/HG001_exp_TSB	0.97374	1	0.0930472	1.06662	none	OFF	OFF
SAOUHSC_02610	HutG	10	HG001_exp_TSBDP	HG001_exp_TSB	HG001_exp_TSBDP/HG001_exp_TSB	0.999814	1	0.0204426	1.01427	none	ON	ON	SigB
SAOUHSC_02611	LyrA	11	HG001_exp_TSBDP	HG001_exp_TSB	HG001_exp_TSBDP/HG001_exp_TSB	0.000605009	0.00545542	0.399098	1.31868	none	ON	ON
SAOUHSC_02612	RpiA	7	HG001_exp_TSBDP	HG001_exp_TSB	HG001_exp_TSBDP/HG001_exp_TSB	0.999182	1	0.0137662	1.00959	none	ON	ON
SAOUHSC_02613	SAOUHSC_02613	5	HG001_exp_TSBDP	HG001_exp_TSB	HG001_exp_TSBDP/HG001_exp_TSB	0.000291721	0.00283655	-1.37261	-2.58938	down	OFF	OFF
SAOUHSC_02614	GalM	9	HG001_exp_TSBDP	HG001_exp_TSB	HG001_exp_TSBDP/HG001_exp_TSB	0.218194	0.588249	-0.197178	-1.14645	none	ON	ON
SAOUHSC_02618	SAOUHSC_02618	7	HG001_exp_TSBDP	HG001_exp_TSB	HG001_exp_TSBDP/HG001_exp_TSB	0.998323	1	0.0148901	1.01037	none	ON	ON
SAOUHSC_02619	SAOUHSC_02619	13	HG001_exp_TSBDP	HG001_exp_TSB	HG001_exp_TSBDP/HG001_exp_TSB	0.898453	1	-0.117235	-1.08465	none	ON	ON
SAOUHSC_02620	SAOUHSC_02620	2	HG001_exp_TSBDP	HG001_exp_TSB	HG001_exp_TSBDP/HG001_exp_TSB	0.0878578	0.30692	0.83146	1.77949	none	ON	OFF
SAOUHSC_02621	Aag	4	HG001_exp_TSBDP	HG001_exp_TSB	HG001_exp_TSBDP/HG001_exp_TSB	0.769109	1	-0.193986	-1.14392	none	OFF	OFF
SAOUHSC_02622	GltS	5	HG001_exp_TSBDP	HG001_exp_TSB	HG001_exp_TSBDP/HG001_exp_TSB	0.999972	1	-0.00241651	-1.00168	none	ON	ON	CcpA
SAOUHSC_02623	Fni	15	HG001_exp_TSBDP	HG001_exp_TSB	HG001_exp_TSBDP/HG001_exp_TSB	0.443199	0.916814	-0.173147	-1.12752	none	ON	ON
SAOUHSC_02624	CorA	6	HG001_exp_TSBDP	HG001_exp_TSB	HG001_exp_TSBDP/HG001_exp_TSB	0.0442559	0.193333	-0.279435	-1.21372	none	ON	ON
SAOUHSC_02625	SAOUHSC_02625	3	HG001_exp_TSBDP	HG001_exp_TSB	HG001_exp_TSBDP/HG001_exp_TSB	0.34049	0.771679	0.173471	1.12777	none	ON	ON
SAOUHSC_02626	SAOUHSC_02626	8	HG001_exp_TSBDP	HG001_exp_TSB	HG001_exp_TSBDP/HG001_exp_TSB	0.518304	0.996502	0.176832	1.1304	none	ON	ON
SAOUHSC_02627	SAOUHSC_02627	10	HG001_exp_TSBDP	HG001_exp_TSB	HG001_exp_TSBDP/HG001_exp_TSB	0.199441	0.555906	-0.213332	-1.15936	none	ON	ON
SAOUHSC_02628	SAOUHSC_02628	7	HG001_exp_TSBDP	HG001_exp_TSB	HG001_exp_TSBDP/HG001_exp_TSB	0.258603	0.648079	-0.216755	-1.16212	none	ON	ON
SAOUHSC_02629	EmrB	8	HG001_exp_TSBDP	HG001_exp_TSB	HG001_exp_TSBDP/HG001_exp_TSB	2.84636e-06	4.28988e-05	0.541407	1.45539	none	ON	ON
SAOUHSC_02630	SAOUHSC_02630	8	HG001_exp_TSBDP	HG001_exp_TSB	HG001_exp_TSBDP/HG001_exp_TSB	0.00045118	0.00428824	0.413198	1.33163	none	ON	ON
SAOUHSC_02631	SAOUHSC_02631	8	HG001_exp_TSBDP	HG001_exp_TSB	HG001_exp_TSBDP/HG001_exp_TSB	0.141213	0.440767	0.272327	1.20775	none	ON	ON
SAOUHSC_02632	TcaB	3	HG001_exp_TSBDP	HG001_exp_TSB	HG001_exp_TSBDP/HG001_exp_TSB	0.951715	1	0.0300856	1.02107	none	ON	ON
SAOUHSC_02635	TcaA	13	HG001_exp_TSBDP	HG001_exp_TSB	HG001_exp_TSBDP/HG001_exp_TSB	0.0287508	0.140021	0.253883	1.19241	none	ON	ON
SAOUHSC_02638	SAOUHSC_02638	3	HG001_exp_TSBDP	HG001_exp_TSB	HG001_exp_TSBDP/HG001_exp_TSB	0.170827	0.504352	0.22153	1.16597	none	OFF	OFF
SAOUHSC_02640	HrtA	4	HG001_exp_TSBDP	HG001_exp_TSB	HG001_exp_TSBDP/HG001_exp_TSB	0.118639	0.387528	-1.38207	-2.60642	none	OFF	ON	HssR
SAOUHSC_02641	HrtB	7	HG001_exp_TSBDP	HG001_exp_TSB	HG001_exp_TSBDP/HG001_exp_TSB	2.88264e-09	6.75819e-08	-1.58551	-3.00113	down	OFF	ON	HssR
SAOUHSC_02643	HssR	3	HG001_exp_TSBDP	HG001_exp_TSB	HG001_exp_TSBDP/HG001_exp_TSB	0.447013	0.920193	-0.131258	-1.09525	none	ON	ON
SAOUHSC_02644	HssS	9	HG001_exp_TSBDP	HG001_exp_TSB	HG001_exp_TSBDP/HG001_exp_TSB	0.978293	1	0.0434592	1.03058	none	ON	ON
SAOUHSC_02645	SAOUHSC_02645	2	HG001_exp_TSBDP	HG001_exp_TSB	HG001_exp_TSBDP/HG001_exp_TSB	0.556967	1	-0.239591	-1.18066	none	OFF	OFF
SAOUHSC_02646	SAOUHSC_02646	2	HG001_exp_TSBDP	HG001_exp_TSB	HG001_exp_TSBDP/HG001_exp_TSB	0.162823	0.490094	-0.62869	-1.54616	none	OFF	OFF
SAOUHSC_02647	Mqo	21	HG001_exp_TSBDP	HG001_exp_TSB	HG001_exp_TSBDP/HG001_exp_TSB	0.98267	1	-0.0887642	-1.06346	none	ON	ON
SAOUHSC_02648	LctP2	7	HG001_exp_TSBDP	HG001_exp_TSB	HG001_exp_TSBDP/HG001_exp_TSB	0.998567	1	-0.018605	-1.01298	none	ON	ON	Rex
SAOUHSC_02649	SAOUHSC_02649	17	HG001_exp_TSBDP	HG001_exp_TSB	HG001_exp_TSBDP/HG001_exp_TSB	0.998785	1	0.0541131	1.03822	none	ON	ON
SAOUHSC_02650	SAOUHSC_02650	9	HG001_exp_TSBDP	HG001_exp_TSB	HG001_exp_TSBDP/HG001_exp_TSB	0.999957	1	-0.00797445	-1.00554	none	ON	ON	SigB
SAOUHSC_02651	PaiA	6	HG001_exp_TSBDP	HG001_exp_TSB	HG001_exp_TSBDP/HG001_exp_TSB	0.860049	1	0.0598423	1.04235	none	ON	ON
SAOUHSC_02652	SAOUHSC_02652	12	HG001_exp_TSBDP	HG001_exp_TSB	HG001_exp_TSBDP/HG001_exp_TSB	6.46599e-06	8.74566e-05	-0.525099	-1.43903	none	ON	ON
SAOUHSC_02653	SAOUHSC_02653	5	HG001_exp_TSBDP	HG001_exp_TSB	HG001_exp_TSBDP/HG001_exp_TSB	3.61818e-08	7.13491e-07	3.49111	11.2442	up	ON	OFF
SAOUHSC_02654	IruO	14	HG001_exp_TSBDP	HG001_exp_TSB	HG001_exp_TSBDP/HG001_exp_TSB	2.28604e-16	1.20589e-14	2.28497	4.87352	up	ON	ON
SAOUHSC_02658	SAOUHSC_02658	8	HG001_exp_TSBDP	HG001_exp_TSB	HG001_exp_TSBDP/HG001_exp_TSB	0.00734103	0.0475141	0.35101	1.27545	none	ON	ON
SAOUHSC_02659	SAOUHSC_02659	5	HG001_exp_TSBDP	HG001_exp_TSB	HG001_exp_TSBDP/HG001_exp_TSB	0.219346	0.588249	-0.142472	-1.10379	none	ON	ON
SAOUHSC_02660	CorA2	9	HG001_exp_TSBDP	HG001_exp_TSB	HG001_exp_TSBDP/HG001_exp_TSB	0.163291	0.490805	0.259007	1.19665	none	ON	ON
SAOUHSC_02661	ScrA	7	HG001_exp_TSBDP	HG001_exp_TSB	HG001_exp_TSBDP/HG001_exp_TSB	0.013012	0.0763608	-0.896855	-1.862	none	OFF	OFF
SAOUHSC_02663	SAOUHSC_02663	2	HG001_exp_TSBDP	HG001_exp_TSB	HG001_exp_TSBDP/HG001_exp_TSB	0.0779221	0.284269	-1.56335	-2.95539	none	OFF	OFF
SAOUHSC_02664	Rsp	14	HG001_exp_TSBDP	HG001_exp_TSB	HG001_exp_TSBDP/HG001_exp_TSB	0.88259	1	0.116849	1.08436	none	ON	ON
SAOUHSC_02665	SAOUHSC_02665	7	HG001_exp_TSBDP	HG001_exp_TSB	HG001_exp_TSBDP/HG001_exp_TSB	0.0181131	0.0982482	0.27199	1.20747	none	ON	ON	SigB
SAOUHSC_02666	SAOUHSC_02666	5	HG001_exp_TSBDP	HG001_exp_TSB	HG001_exp_TSBDP/HG001_exp_TSB	0.996585	1	-0.050456	-1.03559	none	ON	ON
SAOUHSC_02667	GltT	4	HG001_exp_TSBDP	HG001_exp_TSB	HG001_exp_TSBDP/HG001_exp_TSB	0.300397	0.712545	0.5054	1.41952	none	ON	ON
SAOUHSC_02668	SAOUHSC_02668	5	HG001_exp_TSBDP	HG001_exp_TSB	HG001_exp_TSBDP/HG001_exp_TSB	0.115969	0.381738	0.190374	1.14106	none	ON	ON
SAOUHSC_02669	SarZ	6	HG001_exp_TSBDP	HG001_exp_TSB	HG001_exp_TSBDP/HG001_exp_TSB	1.34846e-05	0.000177828	-0.620454	-1.53736	down	ON	ON
SAOUHSC_02670	SAOUHSC_02670	2	HG001_exp_TSBDP	HG001_exp_TSB	HG001_exp_TSBDP/HG001_exp_TSB	0.00136036	0.0111254	0.608354	1.52452	up	ON	ON
SAOUHSC_02675	NreC	8	HG001_exp_TSBDP	HG001_exp_TSB	HG001_exp_TSBDP/HG001_exp_TSB	0.000217815	0.00219528	-0.553971	-1.46812	none	ON	ON	Rex; NreC
SAOUHSC_02676	NreB	9	HG001_exp_TSBDP	HG001_exp_TSB	HG001_exp_TSBDP/HG001_exp_TSB	0.83862	1	0.155112	1.11351	none	ON	ON	Rex; NreC
SAOUHSC_02677	NreA	7	HG001_exp_TSBDP	HG001_exp_TSB	HG001_exp_TSBDP/HG001_exp_TSB	0.999997	1	-0.00760822	-1.00529	none	ON	ON	Rex; NreC
SAOUHSC_02678	NarI	2	HG001_exp_TSBDP	HG001_exp_TSB	HG001_exp_TSBDP/HG001_exp_TSB	0.744173	1	-0.753936	-1.68639	none	OFF	OFF	Rex; NreC
SAOUHSC_02679	NarJ	3	HG001_exp_TSBDP	HG001_exp_TSB	HG001_exp_TSBDP/HG001_exp_TSB	0.0954909	0.329764	-1.13576	-2.19735	none	OFF	OFF	Rex; NreC
SAOUHSC_02680	NarH	13	HG001_exp_TSBDP	HG001_exp_TSB	HG001_exp_TSBDP/HG001_exp_TSB	0.183413	0.527968	0.572262	1.48685	none	OFF	OFF	Rex; NreC
SAOUHSC_02681	NarG	47	HG001_exp_TSBDP	HG001_exp_TSB	HG001_exp_TSBDP/HG001_exp_TSB	1	1	-0.0129551	-1.00902	none	OFF	OFF	Rex; NreC
SAOUHSC_02682	NasF	7	HG001_exp_TSBDP	HG001_exp_TSB	HG001_exp_TSBDP/HG001_exp_TSB	0.262573	0.656433	0.22824	1.17141	none	OFF	OFF	Rex; NreC
SAOUHSC_02683	NasE	2	HG001_exp_TSBDP	HG001_exp_TSB	HG001_exp_TSBDP/HG001_exp_TSB	0.9977	1	-1.25885	-2.39306	none	OFF	OFF	Rex; NreC
SAOUHSC_02684	NasD	31	HG001_exp_TSBDP	HG001_exp_TSB	HG001_exp_TSBDP/HG001_exp_TSB	0.99992	1	-0.143607	-1.10466	none	OFF	OFF	Rex; NreC
SAOUHSC_02685	NirR	3	HG001_exp_TSBDP	HG001_exp_TSB	HG001_exp_TSBDP/HG001_exp_TSB	0.179799	0.522556	-1.17151	-2.25248	none	OFF	OFF	Rex; NreC
SAOUHSC_02686	SAOUHSC_02686	5	HG001_exp_TSBDP	HG001_exp_TSB	HG001_exp_TSBDP/HG001_exp_TSB	0.00601224	0.0401463	-0.442512	-1.35897	none	ON	ON
SAOUHSC_02687	SAOUHSC_02687	4	HG001_exp_TSBDP	HG001_exp_TSB	HG001_exp_TSBDP/HG001_exp_TSB	0.268924	0.664255	-0.227576	-1.17087	none	ON	ON
SAOUHSC_02689	SAOUHSC_02689	8	HG001_exp_TSBDP	HG001_exp_TSB	HG001_exp_TSBDP/HG001_exp_TSB	0.999985	1	-0.0127581	-1.00888	none	ON	ON
SAOUHSC_02690	SAOUHSC_02690	17	HG001_exp_TSBDP	HG001_exp_TSB	HG001_exp_TSBDP/HG001_exp_TSB	0.000610592	0.00548234	-0.288582	-1.22144	none	ON	ON	Zur
SAOUHSC_02691	SAOUHSC_02691	4	HG001_exp_TSBDP	HG001_exp_TSB	HG001_exp_TSBDP/HG001_exp_TSB	0.972937	1	-0.0430087	-1.03026	none	ON	ON
SAOUHSC_02694	DsbA	8	HG001_exp_TSBDP	HG001_exp_TSB	HG001_exp_TSBDP/HG001_exp_TSB	0.808385	1	-0.0633375	-1.04488	none	ON	ON
SAOUHSC_02695	SAOUHSC_02695	4	HG001_exp_TSBDP	HG001_exp_TSB	HG001_exp_TSBDP/HG001_exp_TSB	0.509761	0.985971	0.144	1.10496	none	ON	ON
SAOUHSC_02696	FmhA	2	HG001_exp_TSBDP	HG001_exp_TSB	HG001_exp_TSBDP/HG001_exp_TSB	0.624104	1	0.386293	1.30703	none	OFF	OFF
SAOUHSC_02697	TcyC	14	HG001_exp_TSBDP	HG001_exp_TSB	HG001_exp_TSBDP/HG001_exp_TSB	0.0124038	0.0735168	-0.217039	-1.16235	none	ON	ON	CymR
SAOUHSC_02698	TcyB	5	HG001_exp_TSBDP	HG001_exp_TSB	HG001_exp_TSBDP/HG001_exp_TSB	0.855736	1	-0.115607	-1.08343	none	ON	ON	CymR
SAOUHSC_02699	TcyA	14	HG001_exp_TSBDP	HG001_exp_TSB	HG001_exp_TSBDP/HG001_exp_TSB	0.123644	0.399859	-0.164649	-1.12089	none	ON	ON	CymR
SAOUHSC_02700	MdeA	3	HG001_exp_TSBDP	HG001_exp_TSB	HG001_exp_TSBDP/HG001_exp_TSB	7.93293e-06	0.000106615	-1.96014	-3.891	down	ON	ON
SAOUHSC_02703	GpmA	10	HG001_exp_TSBDP	HG001_exp_TSB	HG001_exp_TSBDP/HG001_exp_TSB	0.38649	0.841583	-0.17618	-1.12989	none	ON	ON
SAOUHSC_02704	SAOUHSC_02704	2	HG001_exp_TSBDP	HG001_exp_TSB	HG001_exp_TSBDP/HG001_exp_TSB	0.855803	1	0.0482276	1.03399	none	ON	ON
SAOUHSC_02706	Sbi	17	HG001_exp_TSBDP	HG001_exp_TSB	HG001_exp_TSBDP/HG001_exp_TSB	1.50818e-16	8.15966e-15	-1.0311	-2.04359	down	ON	ON	S871; SaeR
SAOUHSC_02708	HlgA	8	HG001_exp_TSBDP	HG001_exp_TSB	HG001_exp_TSBDP/HG001_exp_TSB	0.903477	1	0.282848	1.21659	none	OFF	OFF	SaeR
SAOUHSC_02709	HlgC	5	HG001_exp_TSBDP	HG001_exp_TSB	HG001_exp_TSBDP/HG001_exp_TSB	0.729395	1	0.407203	1.32611	none	OFF	OFF	SaeR
SAOUHSC_02710	HlgB	8	HG001_exp_TSBDP	HG001_exp_TSB	HG001_exp_TSBDP/HG001_exp_TSB	0.950379	1	0.437772	1.35451	none	OFF	OFF	SaeR
SAOUHSC_02714	BioB	2	HG001_exp_TSBDP	HG001_exp_TSB	HG001_exp_TSBDP/HG001_exp_TSB	0.184108	0.529248	-1.4649	-2.76043	none	OFF	OFF
SAOUHSC_02718	SAOUHSC_02718	3	HG001_exp_TSBDP	HG001_exp_TSB	HG001_exp_TSBDP/HG001_exp_TSB	0.00256958	0.0197157	3.74845	13.4398	up	OFF	OFF
SAOUHSC_02719	SAOUHSC_02719	7	HG001_exp_TSBDP	HG001_exp_TSB	HG001_exp_TSBDP/HG001_exp_TSB	0.898696	1	0.292593	1.22484	none	ON	OFF
SAOUHSC_02723	SAOUHSC_02723	10	HG001_exp_TSBDP	HG001_exp_TSB	HG001_exp_TSBDP/HG001_exp_TSB	0.897232	1	0.0648892	1.046	none	ON	ON
SAOUHSC_02724	SAOUHSC_02724	6	HG001_exp_TSBDP	HG001_exp_TSB	HG001_exp_TSBDP/HG001_exp_TSB	0.0427091	0.187654	0.235562	1.17737	none	ON	ON
SAOUHSC_02725	SAOUHSC_02725	3	HG001_exp_TSBDP	HG001_exp_TSB	HG001_exp_TSBDP/HG001_exp_TSB	0.0324865	0.153348	0.685186	1.60791	none	ON	ON
SAOUHSC_02726	SAOUHSC_02726	7	HG001_exp_TSBDP	HG001_exp_TSB	HG001_exp_TSBDP/HG001_exp_TSB	0.62419	1	0.120342	1.08699	none	ON	ON
SAOUHSC_02727	SAOUHSC_02727	7	HG001_exp_TSBDP	HG001_exp_TSB	HG001_exp_TSBDP/HG001_exp_TSB	0.999032	1	-0.0126057	-1.00878	none	ON	ON
SAOUHSC_02729	SAOUHSC_02729	2	HG001_exp_TSBDP	HG001_exp_TSB	HG001_exp_TSBDP/HG001_exp_TSB	0.961975	1	-0.00751174	-1.00522	none	OFF	OFF	CodY; CcpA
SAOUHSC_02731	SAOUHSC_02731	9	HG001_exp_TSBDP	HG001_exp_TSB	HG001_exp_TSBDP/HG001_exp_TSB	0.991694	1	-0.0384177	-1.02699	none	ON	ON
SAOUHSC_02733	KimA	6	HG001_exp_TSBDP	HG001_exp_TSB	HG001_exp_TSBDP/HG001_exp_TSB	0.430807	0.902239	-0.193496	-1.14353	none	ON	ON
SAOUHSC_02736	Flp	11	HG001_exp_TSBDP	HG001_exp_TSB	HG001_exp_TSBDP/HG001_exp_TSB	0.101418	0.346265	0.291742	1.22412	none	ON	ON
SAOUHSC_02737	SAOUHSC_02737	12	HG001_exp_TSBDP	HG001_exp_TSB	HG001_exp_TSBDP/HG001_exp_TSB	0.574004	1	-0.17169	-1.12638	none	ON	ON
SAOUHSC_02739	SAOUHSC_02739	10	HG001_exp_TSBDP	HG001_exp_TSB	HG001_exp_TSBDP/HG001_exp_TSB	3.50797e-05	0.000437432	-0.400837	-1.32027	none	ON	ON
SAOUHSC_02740	SAOUHSC_02740	3	HG001_exp_TSBDP	HG001_exp_TSB	HG001_exp_TSBDP/HG001_exp_TSB	0.693337	1	-0.204862	-1.15258	none	OFF	ON	CodY
SAOUHSC_02742	OpuCC	13	HG001_exp_TSBDP	HG001_exp_TSB	HG001_exp_TSBDP/HG001_exp_TSB	0.776729	1	-0.656146	-1.57587	none	ON	OFF	CodY
SAOUHSC_02743	OpuCB	2	HG001_exp_TSBDP	HG001_exp_TSB	HG001_exp_TSBDP/HG001_exp_TSB	0.720034	1	0.644941	1.56367	none	OFF	OFF	CodY
SAOUHSC_02744	OpuCA	13	HG001_exp_TSBDP	HG001_exp_TSB	HG001_exp_TSBDP/HG001_exp_TSB	0.980835	1	-0.0741634	-1.05275	none	ON	ON	CodY
SAOUHSC_02747	SAOUHSC_02747	12	HG001_exp_TSBDP	HG001_exp_TSB	HG001_exp_TSBDP/HG001_exp_TSB	0.226178	0.595801	0.129856	1.09418	none	ON	ON
SAOUHSC_02751	PnbA	13	HG001_exp_TSBDP	HG001_exp_TSB	HG001_exp_TSBDP/HG001_exp_TSB	1	1	-0.00290793	-1.00202	none	ON	ON	SigB
SAOUHSC_02753	SAOUHSC_02753	2	HG001_exp_TSBDP	HG001_exp_TSB	HG001_exp_TSBDP/HG001_exp_TSB	0.0133792	0.077555	0.552469	1.46659	none	ON	OFF	SigB
SAOUHSC_02754	SAOUHSC_02754	10	HG001_exp_TSBDP	HG001_exp_TSB	HG001_exp_TSBDP/HG001_exp_TSB	0.00171907	0.0137918	0.457053	1.37273	none	ON	ON	SigB
SAOUHSC_02755	SAOUHSC_02755	9	HG001_exp_TSBDP	HG001_exp_TSB	HG001_exp_TSBDP/HG001_exp_TSB	0.999873	1	-0.0131201	-1.00914	none	ON	ON
SAOUHSC_02756	SAOUHSC_02756	3	HG001_exp_TSBDP	HG001_exp_TSB	HG001_exp_TSBDP/HG001_exp_TSB	0.268581	0.664255	-0.217058	-1.16236	none	ON	ON
SAOUHSC_02757	SAOUHSC_02757	3	HG001_exp_TSBDP	HG001_exp_TSB	HG001_exp_TSBDP/HG001_exp_TSB	0.584661	1	0.126974	1.092	none	ON	ON
SAOUHSC_02759	SAOUHSC_02759	4	HG001_exp_TSBDP	HG001_exp_TSB	HG001_exp_TSBDP/HG001_exp_TSB	0.966652	1	0.114489	1.08259	none	ON	ON
SAOUHSC_02760	SAOUHSC_02760	17	HG001_exp_TSBDP	HG001_exp_TSB	HG001_exp_TSBDP/HG001_exp_TSB	7.44399e-14	2.70807e-12	-0.911484	-1.88098	down	ON	ON
SAOUHSC_02761	LnsB	2	HG001_exp_TSBDP	HG001_exp_TSB	HG001_exp_TSBDP/HG001_exp_TSB	0.998538	1	0.0438142	1.03084	none	ON	ON
SAOUHSC_02764	CntD	4	HG001_exp_TSBDP	HG001_exp_TSB	HG001_exp_TSBDP/HG001_exp_TSB	0.78916	1	0.156959	1.11493	none	ON	OFF
SAOUHSC_02767	CntA	29	HG001_exp_TSBDP	HG001_exp_TSB	HG001_exp_TSBDP/HG001_exp_TSB	2.73375e-40	2.80604e-37	2.42154	5.35744	up	ON	ON
SAOUHSC_02768	CntM	4	HG001_exp_TSBDP	HG001_exp_TSB	HG001_exp_TSBDP/HG001_exp_TSB	0.27572	0.67209	3.91304	15.064	none	ON	OFF
SAOUHSC_02773	SAOUHSC_02773	5	HG001_exp_TSBDP	HG001_exp_TSB	HG001_exp_TSBDP/HG001_exp_TSB	2.60852e-05	0.000331565	-0.66998	-1.59105	down	ON	ON
SAOUHSC_02774	SAOUHSC_02774	9	HG001_exp_TSBDP	HG001_exp_TSB	HG001_exp_TSBDP/HG001_exp_TSB	0.838031	1	0.109699	1.079	none	ON	ON	SigB
SAOUHSC_02778	SAOUHSC_02778	13	HG001_exp_TSBDP	HG001_exp_TSB	HG001_exp_TSBDP/HG001_exp_TSB	0.0098076	0.0599827	-0.23259	-1.17494	none	ON	ON
SAOUHSC_02779	SAOUHSC_02779	5	HG001_exp_TSBDP	HG001_exp_TSB	HG001_exp_TSBDP/HG001_exp_TSB	0.669578	1	0.0868825	1.06207	none	ON	ON	SigB
SAOUHSC_02783	SAOUHSC_02783	5	HG001_exp_TSBDP	HG001_exp_TSB	HG001_exp_TSBDP/HG001_exp_TSB	0.430089	0.902075	0.175685	1.1295	none	ON	ON
SAOUHSC_02788	SAOUHSC_02788	2	HG001_exp_TSBDP	HG001_exp_TSB	HG001_exp_TSBDP/HG001_exp_TSB	0.452493	0.92426	0.395867	1.31573	none	OFF	OFF
SAOUHSC_02789	SAOUHSC_02789	5	HG001_exp_TSBDP	HG001_exp_TSB	HG001_exp_TSBDP/HG001_exp_TSB	0.997615	1	-0.0137351	-1.00957	none	ON	ON
SAOUHSC_02790	SAOUHSC_02790	37	HG001_exp_TSBDP	HG001_exp_TSB	HG001_exp_TSBDP/HG001_exp_TSB	1	1	-0.0188499	-1.01315	none	ON	ON
SAOUHSC_02791	SAOUHSC_02791	5	HG001_exp_TSBDP	HG001_exp_TSB	HG001_exp_TSBDP/HG001_exp_TSB	0.211627	0.579162	0.177494	1.13092	none	ON	ON
SAOUHSC_02793	PgcA	25	HG001_exp_TSBDP	HG001_exp_TSB	HG001_exp_TSBDP/HG001_exp_TSB	2.88399e-14	1.15294e-12	0.552187	1.46631	none	ON	ON
SAOUHSC_02794	SAOUHSC_02794	2	HG001_exp_TSBDP	HG001_exp_TSB	HG001_exp_TSBDP/HG001_exp_TSB	0.268717	0.664255	1.4675	2.76543	none	ON	OFF
SAOUHSC_02798	SasG	25	HG001_exp_TSBDP	HG001_exp_TSB	HG001_exp_TSBDP/HG001_exp_TSB	0.000193327	0.0019802	-0.288758	-1.22159	none	ON	ON
SAOUHSC_02799	SarT	4	HG001_exp_TSBDP	HG001_exp_TSB	HG001_exp_TSBDP/HG001_exp_TSB	0.013356	0.077555	-0.499585	-1.41381	none	ON	ON
SAOUHSC_02801	GtaB	13	HG001_exp_TSBDP	HG001_exp_TSB	HG001_exp_TSBDP/HG001_exp_TSB	1	1	-8.47205e-05	-1.00006	none	ON	ON
SAOUHSC_02802	FnbB	14	HG001_exp_TSBDP	HG001_exp_TSB	HG001_exp_TSBDP/HG001_exp_TSB	0.999866	1	-0.0441443	-1.03107	none	ON	ON
SAOUHSC_02803	FnbA	12	HG001_exp_TSBDP	HG001_exp_TSB	HG001_exp_TSBDP/HG001_exp_TSB	0.404896	0.865271	0.279441	1.21372	none	ON	OFF
SAOUHSC_02806	GntP	5	HG001_exp_TSBDP	HG001_exp_TSB	HG001_exp_TSBDP/HG001_exp_TSB	0.077158	0.282155	-0.402322	-1.32163	none	ON	ON	CcpA; GntR
SAOUHSC_02808	GntK	14	HG001_exp_TSBDP	HG001_exp_TSB	HG001_exp_TSBDP/HG001_exp_TSB	0.0863504	0.305191	-0.84235	-1.79297	none	OFF	OFF	CcpA; GntR
SAOUHSC_02809	GntR	7	HG001_exp_TSBDP	HG001_exp_TSB	HG001_exp_TSBDP/HG001_exp_TSB	0.0317438	0.150515	-0.96398	-1.95068	none	OFF	OFF	CcpA; GntR
SAOUHSC_02811	RelP	12	HG001_exp_TSBDP	HG001_exp_TSB	HG001_exp_TSBDP/HG001_exp_TSB	0.942693	1	0.0755318	1.05375	none	ON	ON
SAOUHSC_02812	SAOUHSC_02812	7	HG001_exp_TSBDP	HG001_exp_TSB	HG001_exp_TSBDP/HG001_exp_TSB	0.0157014	0.0871843	0.391103	1.3114	none	ON	ON	SigB
SAOUHSC_02813	SAOUHSC_02813	10	HG001_exp_TSBDP	HG001_exp_TSB	HG001_exp_TSBDP/HG001_exp_TSB	0.793227	1	-0.188923	-1.13991	none	ON	ON
SAOUHSC_02815	SAOUHSC_02815	2	HG001_exp_TSBDP	HG001_exp_TSB	HG001_exp_TSBDP/HG001_exp_TSB	0.356324	0.795602	-0.677368	-1.59922	none	OFF	ON	CcpA
SAOUHSC_02816	SAOUHSC_02816	2	HG001_exp_TSBDP	HG001_exp_TSB	HG001_exp_TSBDP/HG001_exp_TSB	0.0131609	0.0769237	0.980538	1.9732	none	OFF	OFF	GraR
SAOUHSC_02819	SAOUHSC_02819	4	HG001_exp_TSBDP	HG001_exp_TSB	HG001_exp_TSBDP/HG001_exp_TSB	0.846616	1	0.00589543	1.00409	none	ON	ON
SAOUHSC_02820	SAOUHSC_02820	14	HG001_exp_TSBDP	HG001_exp_TSB	HG001_exp_TSBDP/HG001_exp_TSB	0.578207	1	-0.177014	-1.13054	none	ON	ON
SAOUHSC_02822	Fbp	21	HG001_exp_TSBDP	HG001_exp_TSB	HG001_exp_TSBDP/HG001_exp_TSB	0.0657953	0.253799	-0.913843	-1.88406	none	OFF	OFF	CcpA
SAOUHSC_02824	MhqD	5	HG001_exp_TSBDP	HG001_exp_TSB	HG001_exp_TSBDP/HG001_exp_TSB	0.171743	0.505825	-0.237123	-1.17864	none	ON	ON
SAOUHSC_02825	MhqE	4	HG001_exp_TSBDP	HG001_exp_TSB	HG001_exp_TSBDP/HG001_exp_TSB	0.493764	0.970058	-0.145775	-1.10632	none	ON	ON
SAOUHSC_02826	MhqR	6	HG001_exp_TSBDP	HG001_exp_TSB	HG001_exp_TSBDP/HG001_exp_TSB	0.676558	1	-0.122196	-1.08839	none	ON	ON
SAOUHSC_02827	SAOUHSC_02827	3	HG001_exp_TSBDP	HG001_exp_TSB	HG001_exp_TSBDP/HG001_exp_TSB	0.00105432	0.00893423	0.581706	1.49662	none	ON	ON
SAOUHSC_02828	SAOUHSC_02828	6	HG001_exp_TSBDP	HG001_exp_TSB	HG001_exp_TSBDP/HG001_exp_TSB	0.464714	0.935636	0.216151	1.16163	none	ON	ON
SAOUHSC_02829	Frp	10	HG001_exp_TSBDP	HG001_exp_TSB	HG001_exp_TSBDP/HG001_exp_TSB	0.690216	1	-0.100565	-1.07219	none	ON	ON	Rex
SAOUHSC_02830	Ddh	22	HG001_exp_TSBDP	HG001_exp_TSB	HG001_exp_TSBDP/HG001_exp_TSB	0.0297802	0.143135	0.221293	1.16578	none	ON	ON	Rex
SAOUHSC_02831	SAOUHSC_02831	12	HG001_exp_TSBDP	HG001_exp_TSB	HG001_exp_TSBDP/HG001_exp_TSB	0.677304	1	-0.127763	-1.0926	none	ON	ON
SAOUHSC_02832	SAOUHSC_02832	4	HG001_exp_TSBDP	HG001_exp_TSB	HG001_exp_TSBDP/HG001_exp_TSB	0.00406885	0.0290043	1.52823	2.88431	up	OFF	OFF
SAOUHSC_02834	SrtA	9	HG001_exp_TSBDP	HG001_exp_TSB	HG001_exp_TSBDP/HG001_exp_TSB	0.979606	1	0.0586838	1.04152	none	ON	ON
SAOUHSC_02836	SAOUHSC_02836	3	HG001_exp_TSBDP	HG001_exp_TSB	HG001_exp_TSBDP/HG001_exp_TSB	0.0343195	0.159855	-0.353891	-1.278	none	OFF	ON
SAOUHSC_02839	SdaAA	9	HG001_exp_TSBDP	HG001_exp_TSB	HG001_exp_TSBDP/HG001_exp_TSB	9.33587e-07	1.52703e-05	-1.74175	-3.34441	down	ON	ON	CcpA
SAOUHSC_02840	SdaAB	7	HG001_exp_TSBDP	HG001_exp_TSB	HG001_exp_TSBDP/HG001_exp_TSB	0.956408	1	0.0805665	1.05743	none	ON	ON	CcpA
SAOUHSC_02844	SAOUHSC_02844	15	HG001_exp_TSBDP	HG001_exp_TSB	HG001_exp_TSBDP/HG001_exp_TSB	1	1	-0.000618132	-1.00043	none	ON	ON
SAOUHSC_02845	SAOUHSC_02845	3	HG001_exp_TSBDP	HG001_exp_TSB	HG001_exp_TSBDP/HG001_exp_TSB	0.114053	0.377198	0.400438	1.31991	none	ON	ON
SAOUHSC_02846	SAOUHSC_02846	4	HG001_exp_TSBDP	HG001_exp_TSB	HG001_exp_TSBDP/HG001_exp_TSB	0.070979	0.266014	0.397063	1.31682	none	ON	ON
SAOUHSC_02848	GlcB	14	HG001_exp_TSBDP	HG001_exp_TSB	HG001_exp_TSBDP/HG001_exp_TSB	0.0144176	0.0811233	-0.286589	-1.21975	none	ON	ON
SAOUHSC_02849	CidC	25	HG001_exp_TSBDP	HG001_exp_TSB	HG001_exp_TSBDP/HG001_exp_TSB	0.88693	1	0.072287	1.05138	none	ON	ON	SigB
SAOUHSC_02850	CidB	2	HG001_exp_TSBDP	HG001_exp_TSB	HG001_exp_TSBDP/HG001_exp_TSB	0.991271	1	0.0374511	1.0263	none	ON	ON	SigB
SAOUHSC_02852	CidR	6	HG001_exp_TSBDP	HG001_exp_TSB	HG001_exp_TSBDP/HG001_exp_TSB	0.98865	1	-0.0341288	-1.02394	none	ON	ON
SAOUHSC_02858	SAOUHSC_02858	2	HG001_exp_TSBDP	HG001_exp_TSB	HG001_exp_TSBDP/HG001_exp_TSB	0.97383	1	-0.0118086	-1.00822	none	ON	ON
SAOUHSC_02859	MvaA	13	HG001_exp_TSBDP	HG001_exp_TSB	HG001_exp_TSBDP/HG001_exp_TSB	1	1	0.0228649	1.01597	none	ON	ON	CcpA
SAOUHSC_02860	MvaS	20	HG001_exp_TSBDP	HG001_exp_TSB	HG001_exp_TSBDP/HG001_exp_TSB	0.168484	0.501172	0.1586	1.1162	none	ON	ON	CcpA
SAOUHSC_02861	SAOUHSC_02861	6	HG001_exp_TSBDP	HG001_exp_TSB	HG001_exp_TSBDP/HG001_exp_TSB	2.16486e-06	3.33421e-05	-0.600611	-1.51636	down	ON	ON
SAOUHSC_02862	ClpL	38	HG001_exp_TSBDP	HG001_exp_TSB	HG001_exp_TSBDP/HG001_exp_TSB	3.01929e-21	2.45027e-19	0.714666	1.6411	up	ON	ON	SigB
SAOUHSC_02866	FarE	25	HG001_exp_TSBDP	HG001_exp_TSB	HG001_exp_TSBDP/HG001_exp_TSB	3.51673e-32	8.24478e-30	-1.74576	-3.35371	down	ON	ON
SAOUHSC_02867	FarR	4	HG001_exp_TSBDP	HG001_exp_TSB	HG001_exp_TSBDP/HG001_exp_TSB	0.00880227	0.0554412	-0.379169	-1.30059	none	ON	ON
SAOUHSC_02869	RocA	36	HG001_exp_TSBDP	HG001_exp_TSB	HG001_exp_TSBDP/HG001_exp_TSB	1	1	0.0422719	1.02973	none	ON	ON	CcpA
SAOUHSC_02873	CopA	22	HG001_exp_TSBDP	HG001_exp_TSB	HG001_exp_TSBDP/HG001_exp_TSB	0.138394	0.433895	0.182618	1.13494	none	ON	ON
SAOUHSC_02874	CopZ	2	HG001_exp_TSBDP	HG001_exp_TSB	HG001_exp_TSBDP/HG001_exp_TSB	0.935155	1	-0.0323642	-1.02269	none	OFF	OFF
SAOUHSC_02875	SAOUHSC_02875	15	HG001_exp_TSBDP	HG001_exp_TSB	HG001_exp_TSBDP/HG001_exp_TSB	0.0566608	0.226376	-0.180025	-1.1329	none	ON	ON	CodY
SAOUHSC_02876	SAOUHSC_02876	13	HG001_exp_TSBDP	HG001_exp_TSB	HG001_exp_TSBDP/HG001_exp_TSB	0.995538	1	-0.0700709	-1.04977	none	ON	ON	CodY
SAOUHSC_02877	CrtN	14	HG001_exp_TSBDP	HG001_exp_TSB	HG001_exp_TSBDP/HG001_exp_TSB	0.824545	1	0.258174	1.19596	none	ON	ON	SigB
SAOUHSC_02879	CrtM	9	HG001_exp_TSBDP	HG001_exp_TSB	HG001_exp_TSBDP/HG001_exp_TSB	0.610409	1	0.261333	1.19859	none	ON	OFF	SigB
SAOUHSC_02880	CrtQ	8	HG001_exp_TSBDP	HG001_exp_TSB	HG001_exp_TSBDP/HG001_exp_TSB	0.659186	1	-0.417114	-1.33525	none	OFF	OFF	SigB
SAOUHSC_02881	CrtP	17	HG001_exp_TSBDP	HG001_exp_TSB	HG001_exp_TSBDP/HG001_exp_TSB	0.168067	0.501172	0.285204	1.21858	none	ON	ON	SigB
SAOUHSC_02883	SAOUHSC_02883	4	HG001_exp_TSBDP	HG001_exp_TSB	HG001_exp_TSBDP/HG001_exp_TSB	0.937021	1	-0.243186	-1.1836	none	OFF	OFF	S871; WalR
SAOUHSC_02885	OatA	17	HG001_exp_TSBDP	HG001_exp_TSB	HG001_exp_TSBDP/HG001_exp_TSB	1	1	-0.0121353	-1.00845	none	ON	ON
SAOUHSC_02886	SAOUHSC_02886	4	HG001_exp_TSBDP	HG001_exp_TSB	HG001_exp_TSBDP/HG001_exp_TSB	0.541389	1	-0.211173	-1.15763	none	ON	ON
SAOUHSC_02887	IsaA	4	HG001_exp_TSBDP	HG001_exp_TSB	HG001_exp_TSBDP/HG001_exp_TSB	0.0154187	0.0865253	0.321804	1.24989	none	ON	ON	WalR
SAOUHSC_02891	SAOUHSC_02891	5	HG001_exp_TSBDP	HG001_exp_TSB	HG001_exp_TSBDP/HG001_exp_TSB	0.596811	1	-0.10656	-1.07666	none	ON	ON
SAOUHSC_02893	SAOUHSC_02893	3	HG001_exp_TSBDP	HG001_exp_TSB	HG001_exp_TSBDP/HG001_exp_TSB	0.42062	0.890178	-0.15482	-1.11328	none	ON	ON
SAOUHSC_02894	SAOUHSC_02894	2	HG001_exp_TSBDP	HG001_exp_TSB	HG001_exp_TSBDP/HG001_exp_TSB	0.72895	1	-0.0790843	-1.05635	none	OFF	OFF
SAOUHSC_02895	SAOUHSC_02895	12	HG001_exp_TSBDP	HG001_exp_TSB	HG001_exp_TSBDP/HG001_exp_TSB	0.974118	1	-0.0528719	-1.03733	none	ON	ON
SAOUHSC_02896	SAOUHSC_02896	4	HG001_exp_TSBDP	HG001_exp_TSB	HG001_exp_TSBDP/HG001_exp_TSB	0.317454	0.74163	0.188795	1.13981	none	ON	ON
SAOUHSC_02897	GbaA	4	HG001_exp_TSBDP	HG001_exp_TSB	HG001_exp_TSBDP/HG001_exp_TSB	0.636946	1	-0.481033	-1.39574	none	ON	ON
SAOUHSC_02898	GbaB	9	HG001_exp_TSBDP	HG001_exp_TSB	HG001_exp_TSBDP/HG001_exp_TSB	0.999028	1	0.0164409	1.01146	none	ON	ON
SAOUHSC_02899	SAOUHSC_02899	16	HG001_exp_TSBDP	HG001_exp_TSB	HG001_exp_TSBDP/HG001_exp_TSB	0.117702	0.386009	0.181837	1.13433	none	ON	ON	SigB
SAOUHSC_02900	SAOUHSC_02900	22	HG001_exp_TSBDP	HG001_exp_TSB	HG001_exp_TSBDP/HG001_exp_TSB	0.041675	0.184736	0.318115	1.2467	none	ON	ON	SigB
SAOUHSC_02905	SAOUHSC_02905	4	HG001_exp_TSBDP	HG001_exp_TSB	HG001_exp_TSBDP/HG001_exp_TSB	0.841413	1	0.0521221	1.03679	none	ON	ON
SAOUHSC_02907	SAOUHSC_02907	3	HG001_exp_TSBDP	HG001_exp_TSB	HG001_exp_TSBDP/HG001_exp_TSB	0.68718	1	0.773502	1.70941	none	OFF	OFF
SAOUHSC_02908	SAOUHSC_02908	11	HG001_exp_TSBDP	HG001_exp_TSB	HG001_exp_TSBDP/HG001_exp_TSB	0.0221621	0.114054	0.291262	1.22371	none	ON	ON	SigB
SAOUHSC_02909	PyrD	14	HG001_exp_TSBDP	HG001_exp_TSB	HG001_exp_TSBDP/HG001_exp_TSB	0.664959	1	-0.115791	-1.08357	none	ON	ON
SAOUHSC_02910	SAOUHSC_02910	2	HG001_exp_TSBDP	HG001_exp_TSB	HG001_exp_TSBDP/HG001_exp_TSB	0.393434	0.85056	1.01281	2.01784	none	ON	OFF
SAOUHSC_02911	SAOUHSC_02911	8	HG001_exp_TSBDP	HG001_exp_TSB	HG001_exp_TSBDP/HG001_exp_TSB	5.01983e-12	1.55762e-10	-1.87469	-3.66722	down	ON	ON
SAOUHSC_02912	SAOUHSC_02912	13	HG001_exp_TSBDP	HG001_exp_TSB	HG001_exp_TSBDP/HG001_exp_TSB	0.974804	1	-0.0671741	-1.04766	none	ON	ON
SAOUHSC_02913	SAOUHSC_02913	2	HG001_exp_TSBDP	HG001_exp_TSB	HG001_exp_TSBDP/HG001_exp_TSB	0.545782	1	-0.379285	-1.3007	none	OFF	OFF
SAOUHSC_02915	SAOUHSC_02915	13	HG001_exp_TSBDP	HG001_exp_TSB	HG001_exp_TSBDP/HG001_exp_TSB	0.815445	1	-0.131322	-1.0953	none	ON	ON
SAOUHSC_02916	PanD	3	HG001_exp_TSBDP	HG001_exp_TSB	HG001_exp_TSBDP/HG001_exp_TSB	0.914132	1	0.0618384	1.04379	none	ON	ON
SAOUHSC_02918	PanC	11	HG001_exp_TSBDP	HG001_exp_TSB	HG001_exp_TSBDP/HG001_exp_TSB	1.28793e-05	0.000170914	-0.420036	-1.33796	none	ON	ON
SAOUHSC_02919	PanB	10	HG001_exp_TSBDP	HG001_exp_TSB	HG001_exp_TSBDP/HG001_exp_TSB	0.167839	0.501172	-0.190596	-1.14124	none	ON	ON
SAOUHSC_02920	PanE	4	HG001_exp_TSBDP	HG001_exp_TSB	HG001_exp_TSBDP/HG001_exp_TSB	1	1	-0.00454698	-1.00316	none	ON	ON
SAOUHSC_02921	BudA2	4	HG001_exp_TSBDP	HG001_exp_TSB	HG001_exp_TSBDP/HG001_exp_TSB	0.378697	0.82889	-0.248628	-1.18808	none	ON	ON
SAOUHSC_02922	Ldh2	11	HG001_exp_TSBDP	HG001_exp_TSB	HG001_exp_TSBDP/HG001_exp_TSB	0.981572	1	0.0444148	1.03126	none	ON	ON
SAOUHSC_02923	BcaP	2	HG001_exp_TSBDP	HG001_exp_TSB	HG001_exp_TSBDP/HG001_exp_TSB	0.909756	1	-0.0126613	-1.00881	none	ON	ON	CodY
SAOUHSC_02924	SAOUHSC_02924	4	HG001_exp_TSBDP	HG001_exp_TSB	HG001_exp_TSBDP/HG001_exp_TSB	0.60028	1	-0.401092	-1.32051	none	OFF	OFF	CodY
SAOUHSC_02926	FdaB	24	HG001_exp_TSBDP	HG001_exp_TSB	HG001_exp_TSBDP/HG001_exp_TSB	6.46374e-30	1.23986e-27	1.59179	3.01424	up	ON	ON
SAOUHSC_02927	Lqo	28	HG001_exp_TSBDP	HG001_exp_TSB	HG001_exp_TSBDP/HG001_exp_TSB	0.303039	0.717634	0.181142	1.13378	none	ON	ON
SAOUHSC_02929	MbcS	29	HG001_exp_TSBDP	HG001_exp_TSB	HG001_exp_TSBDP/HG001_exp_TSB	0.00884032	0.0555151	-0.257474	-1.19538	none	ON	ON
SAOUHSC_02931	SAOUHSC_02931	4	HG001_exp_TSBDP	HG001_exp_TSB	HG001_exp_TSBDP/HG001_exp_TSB	0.749565	1	-0.12529	-1.09073	none	ON	ON
SAOUHSC_02932	BetA	27	HG001_exp_TSBDP	HG001_exp_TSB	HG001_exp_TSBDP/HG001_exp_TSB	0.755601	1	-0.217189	-1.16247	none	ON	ON
SAOUHSC_02933	BetB	21	HG001_exp_TSBDP	HG001_exp_TSB	HG001_exp_TSBDP/HG001_exp_TSB	0.428625	0.902075	0.149896	1.10949	none	ON	ON
SAOUHSC_02935	SAOUHSC_02935	6	HG001_exp_TSBDP	HG001_exp_TSB	HG001_exp_TSBDP/HG001_exp_TSB	0.818782	1	-0.132289	-1.09603	none	ON	ON
SAOUHSC_02936	SAOUHSC_02936	6	HG001_exp_TSBDP	HG001_exp_TSB	HG001_exp_TSBDP/HG001_exp_TSB	0.860274	1	0.0925653	1.06626	none	ON	ON	SigB
SAOUHSC_02942	NrdD	14	HG001_exp_TSBDP	HG001_exp_TSB	HG001_exp_TSBDP/HG001_exp_TSB	0.318164	0.74163	-0.959752	-1.94498	none	OFF	OFF	NrdR
SAOUHSC_02945	CysG	11	HG001_exp_TSBDP	HG001_exp_TSB	HG001_exp_TSBDP/HG001_exp_TSB	0.000568356	0.0051691	0.445983	1.36224	none	ON	ON
SAOUHSC_02947	CysJ	11	HG001_exp_TSBDP	HG001_exp_TSB	HG001_exp_TSBDP/HG001_exp_TSB	1.2935e-07	2.33272e-06	0.623827	1.54096	up	ON	ON
SAOUHSC_02954	BraD	2	HG001_exp_TSBDP	HG001_exp_TSB	HG001_exp_TSBDP/HG001_exp_TSB	0.669025	1	0.257229	1.19518	none	OFF	OFF
SAOUHSC_02955	NsaS	10	HG001_exp_TSBDP	HG001_exp_TSB	HG001_exp_TSBDP/HG001_exp_TSB	0.247037	0.628768	0.29682	1.22843	none	ON	ON
SAOUHSC_02956	NsaR	4	HG001_exp_TSBDP	HG001_exp_TSB	HG001_exp_TSBDP/HG001_exp_TSB	0.0684699	0.260995	0.241052	1.18185	none	ON	ON
SAOUHSC_02957	SAOUHSC_02957	2	HG001_exp_TSBDP	HG001_exp_TSB	HG001_exp_TSBDP/HG001_exp_TSB	0.0225014	0.115238	0.862748	1.8185	none	OFF	OFF
SAOUHSC_02961	SAOUHSC_02961	8	HG001_exp_TSBDP	HG001_exp_TSB	HG001_exp_TSBDP/HG001_exp_TSB	0.937662	1	-0.0492461	-1.03472	none	ON	ON
SAOUHSC_02962	EstA	8	HG001_exp_TSBDP	HG001_exp_TSB	HG001_exp_TSBDP/HG001_exp_TSB	0.707611	1	0.110739	1.07978	none	ON	ON
SAOUHSC_02963	ClfB	23	HG001_exp_TSBDP	HG001_exp_TSB	HG001_exp_TSBDP/HG001_exp_TSB	4.10349e-10	1.04318e-08	-0.511453	-1.42548	none	ON	ON
SAOUHSC_02965	ArcC	7	HG001_exp_TSBDP	HG001_exp_TSB	HG001_exp_TSBDP/HG001_exp_TSB	0.802181	1	-0.22917	-1.17216	none	OFF	OFF	ArgR; CcpA; Rex; ArcR
SAOUHSC_02968	ArcB	10	HG001_exp_TSBDP	HG001_exp_TSB	HG001_exp_TSBDP/HG001_exp_TSB	0.339963	0.771313	-0.301582	-1.2325	none	ON	ON	ArgR; CcpA; Rex; ArcR
SAOUHSC_02969	ArcA	14	HG001_exp_TSBDP	HG001_exp_TSB	HG001_exp_TSBDP/HG001_exp_TSB	0.999994	1	-0.190761	-1.14137	none	OFF	OFF	ArgR; CcpA; Rex; ArcR
SAOUHSC_02971	Aur	3	HG001_exp_TSBDP	HG001_exp_TSB	HG001_exp_TSBDP/HG001_exp_TSB	0.18474	0.530304	-2.33243	-5.03654	none	OFF	OFF	CodY
SAOUHSC_02972	IsaB	5	HG001_exp_TSBDP	HG001_exp_TSB	HG001_exp_TSBDP/HG001_exp_TSB	0.999444	1	0.00745143	1.00518	none	ON	ON
SAOUHSC_02974	SAOUHSC_02974	2	HG001_exp_TSBDP	HG001_exp_TSB	HG001_exp_TSBDP/HG001_exp_TSB	0.575892	1	0.204409	1.15221	none	OFF	OFF	CcpA
SAOUHSC_02975	ManP	13	HG001_exp_TSBDP	HG001_exp_TSB	HG001_exp_TSBDP/HG001_exp_TSB	0.999913	1	-0.107871	-1.07764	none	OFF	OFF	CcpA; SAOUHSC_02974
SAOUHSC_02976	Pmi	8	HG001_exp_TSBDP	HG001_exp_TSB	HG001_exp_TSBDP/HG001_exp_TSB	0.928318	1	-0.0956632	-1.06856	none	ON	ON	CcpA; SAOUHSC_02974
SAOUHSC_02978	SAOUHSC_02978	26	HG001_exp_TSBDP	HG001_exp_TSB	HG001_exp_TSBDP/HG001_exp_TSB	0.0494789	0.208801	0.177945	1.13127	none	ON	ON
SAOUHSC_02979	SAOUHSC_02979	19	HG001_exp_TSBDP	HG001_exp_TSB	HG001_exp_TSBDP/HG001_exp_TSB	0.197125	0.553103	0.188617	1.13967	none	ON	ON
SAOUHSC_02980	SAOUHSC_02980	9	HG001_exp_TSBDP	HG001_exp_TSB	HG001_exp_TSBDP/HG001_exp_TSB	0.472144	0.942502	0.115595	1.08342	none	ON	ON
SAOUHSC_02982	SasF	23	HG001_exp_TSBDP	HG001_exp_TSB	HG001_exp_TSBDP/HG001_exp_TSB	0.169129	0.501501	0.191236	1.14174	none	ON	ON
SAOUHSC_02983	GtfB	12	HG001_exp_TSBDP	HG001_exp_TSB	HG001_exp_TSBDP/HG001_exp_TSB	0.25754	0.646915	-0.151496	-1.11072	none	ON	ON	SigB
SAOUHSC_02984	GtfA	6	HG001_exp_TSBDP	HG001_exp_TSB	HG001_exp_TSBDP/HG001_exp_TSB	0.189358	0.537023	-0.444319	-1.36067	none	ON	OFF	SigB
SAOUHSC_02985	SecA2	19	HG001_exp_TSBDP	HG001_exp_TSB	HG001_exp_TSBDP/HG001_exp_TSB	0.999733	1	-0.109089	-1.07855	none	OFF	ON	SigB
SAOUHSC_02986	Asp3	8	HG001_exp_TSBDP	HG001_exp_TSB	HG001_exp_TSBDP/HG001_exp_TSB	0.355313	0.795027	-0.324529	-1.25226	none	OFF	ON
SAOUHSC_02987	Asp2	6	HG001_exp_TSBDP	HG001_exp_TSB	HG001_exp_TSBDP/HG001_exp_TSB	0.463605	0.934869	-0.532261	-1.44619	none	OFF	OFF
SAOUHSC_02988	Asp1	9	HG001_exp_TSBDP	HG001_exp_TSB	HG001_exp_TSBDP/HG001_exp_TSB	0.591521	1	-0.270266	-1.20603	none	ON	ON
SAOUHSC_02989	SecY2	2	HG001_exp_TSBDP	HG001_exp_TSB	HG001_exp_TSBDP/HG001_exp_TSB	0.461841	0.932522	-1.58363	-2.99722	none	OFF	OFF
SAOUHSC_02990	SasA	26	HG001_exp_TSBDP	HG001_exp_TSB	HG001_exp_TSBDP/HG001_exp_TSB	0.93738	1	-0.442125	-1.3586	none	ON	ON
SAOUHSC_02991	SAOUHSC_02991	4	HG001_exp_TSBDP	HG001_exp_TSB	HG001_exp_TSBDP/HG001_exp_TSB	0.556367	1	0.437552	1.3543	none	OFF	OFF
SAOUHSC_02994	SAOUHSC_02994	2	HG001_exp_TSBDP	HG001_exp_TSB	HG001_exp_TSBDP/HG001_exp_TSB	0.986334	1	-0.0433154	-1.03048	none	ON	ON	SigB
SAOUHSC_02995	SAOUHSC_02995	5	HG001_exp_TSBDP	HG001_exp_TSB	HG001_exp_TSBDP/HG001_exp_TSB	0.669196	1	0.152892	1.1118	none	ON	ON	SigB
SAOUHSC_02997	SAOUHSC_02997	5	HG001_exp_TSBDP	HG001_exp_TSB	HG001_exp_TSBDP/HG001_exp_TSB	0.96866	1	0.0320869	1.02249	none	OFF	OFF
SAOUHSC_03001	IcaR	7	HG001_exp_TSBDP	HG001_exp_TSB	HG001_exp_TSBDP/HG001_exp_TSB	0.149486	0.460776	-0.348274	-1.27304	none	ON	ON	IcaR
SAOUHSC_03006	GehA	26	HG001_exp_TSBDP	HG001_exp_TSB	HG001_exp_TSBDP/HG001_exp_TSB	0.999517	1	-0.136195	-1.099	none	ON	ON	CcpA
SAOUHSC_03012	SAOUHSC_03012	2	HG001_exp_TSBDP	HG001_exp_TSB	HG001_exp_TSBDP/HG001_exp_TSB	0.887164	1	-0.881115	-1.8418	none	OFF	OFF	CodY; HisR
SAOUHSC_03016	SAOUHSC_03016	6	HG001_exp_TSBDP	HG001_exp_TSB	HG001_exp_TSBDP/HG001_exp_TSB	0.357843	0.797891	-0.657439	-1.57728	none	OFF	OFF
SAOUHSC_03017	SAOUHSC_03017	2	HG001_exp_TSBDP	HG001_exp_TSB	HG001_exp_TSBDP/HG001_exp_TSB	0.758894	1	0.781335	1.71872	none	OFF	OFF
SAOUHSC_03019	SAOUHSC_03019	10	HG001_exp_TSBDP	HG001_exp_TSB	HG001_exp_TSBDP/HG001_exp_TSB	0.998702	1	-0.0426186	-1.02998	none	ON	ON
SAOUHSC_03021	SAOUHSC_03021	7	HG001_exp_TSBDP	HG001_exp_TSB	HG001_exp_TSBDP/HG001_exp_TSB	0.999942	1	0.0440849	1.03103	none	OFF	OFF
SAOUHSC_03022	SAOUHSC_03022	7	HG001_exp_TSBDP	HG001_exp_TSB	HG001_exp_TSBDP/HG001_exp_TSB	0.999945	1	-0.00685114	-1.00476	none	ON	ON	SigB
SAOUHSC_03023	Drp35	10	HG001_exp_TSBDP	HG001_exp_TSB	HG001_exp_TSBDP/HG001_exp_TSB	0.874534	1	0.217094	1.16239	none	ON	ON	CcpA
SAOUHSC_03024	SAOUHSC_03024	17	HG001_exp_TSBDP	HG001_exp_TSB	HG001_exp_TSBDP/HG001_exp_TSB	2.70321e-20	1.96682e-18	1.98828	3.96764	up	ON	ON
SAOUHSC_03025	Pcp	4	HG001_exp_TSBDP	HG001_exp_TSB	HG001_exp_TSBDP/HG001_exp_TSB	0.988793	1	0.0307101	1.02151	none	ON	OFF
SAOUHSC_03026	SAOUHSC_03026	5	HG001_exp_TSBDP	HG001_exp_TSB	HG001_exp_TSBDP/HG001_exp_TSB	0.795509	1	-0.112866	-1.08137	none	ON	ON
SAOUHSC_03027	SAOUHSC_03027	4	HG001_exp_TSBDP	HG001_exp_TSB	HG001_exp_TSBDP/HG001_exp_TSB	0.999585	1	0.00658607	1.00458	none	ON	ON
SAOUHSC_03028	BstA	5	HG001_exp_TSBDP	HG001_exp_TSB	HG001_exp_TSBDP/HG001_exp_TSB	0.000617877	0.00552424	-0.76739	-1.70219	down	ON	ON	SigB
SAOUHSC_03030	SAOUHSC_03030	5	HG001_exp_TSBDP	HG001_exp_TSB	HG001_exp_TSBDP/HG001_exp_TSB	0.265975	0.661801	0.169626	1.12477	none	ON	ON
SAOUHSC_03033	NixA	2	HG001_exp_TSBDP	HG001_exp_TSB	HG001_exp_TSBDP/HG001_exp_TSB	0.997584	1	0.309171	1.239	none	OFF	OFF	SigB
SAOUHSC_03034	SAOUHSC_03034	10	HG001_exp_TSBDP	HG001_exp_TSB	HG001_exp_TSBDP/HG001_exp_TSB	0.221845	0.592522	0.479412	1.39418	none	ON	ON
SAOUHSC_03036	VraD	2	HG001_exp_TSBDP	HG001_exp_TSB	HG001_exp_TSBDP/HG001_exp_TSB	0.995691	1	0.0055132	1.00383	none	OFF	OFF
SAOUHSC_03041	SAOUHSC_03041	4	HG001_exp_TSBDP	HG001_exp_TSB	HG001_exp_TSBDP/HG001_exp_TSB	0.614355	1	0.284907	1.21833	none	ON	ON
SAOUHSC_03045	CspB	2	HG001_exp_TSBDP	HG001_exp_TSB	HG001_exp_TSBDP/HG001_exp_TSB	0.226619	0.596218	-0.229975	-1.17281	none	ON	ON
SAOUHSC_03049	Noc	13	HG001_exp_TSBDP	HG001_exp_TSB	HG001_exp_TSBDP/HG001_exp_TSB	0.940013	1	-0.067794	-1.04811	none	ON	ON
SAOUHSC_03051	GidB	11	HG001_exp_TSBDP	HG001_exp_TSB	HG001_exp_TSBDP/HG001_exp_TSB	0.968772	1	0.0525038	1.03706	none	ON	ON
SAOUHSC_03052	GidA	17	HG001_exp_TSBDP	HG001_exp_TSB	HG001_exp_TSBDP/HG001_exp_TSB	0.999827	1	-0.0384579	-1.02702	none	ON	ON
SAOUHSC_03053	TrmE	19	HG001_exp_TSBDP	HG001_exp_TSB	HG001_exp_TSBDP/HG001_exp_TSB	0.990791	1	0.0479768	1.03381	none	ON	ON
SAOUHSC_1307a	SAOUHSC_1307a	4	HG001_exp_TSBDP	HG001_exp_TSB	HG001_exp_TSBDP/HG001_exp_TSB	0.268881	0.664255	-0.204865	-1.15258	none	ON	ON
SAOUHSC_1342a	SAOUHSC_1342a	6	HG001_exp_TSBDP	HG001_exp_TSB	HG001_exp_TSBDP/HG001_exp_TSB	0.678915	1	0.227123	1.1705	none	ON	ON
TetR	TetR	5	HG001_exp_TSBDP	HG001_exp_TSB	HG001_exp_TSBDP/HG001_exp_TSB	0.973109	1	-0.0912136	-1.06527	none	OFF	OFF
Cm	Cat	6	HG001_stat_TSBDP	HG001_stat_TSB	HG001_stat_TSBDP/HG001_stat_TSB	0.879387	1	-0.67451	-1.59605	none	OFF	OFF
Km	KanR	9	HG001_stat_TSBDP	HG001_stat_TSB	HG001_stat_TSBDP/HG001_stat_TSB	0.882868	1	-0.185101	-1.1369	none	OFF	OFF
SAOUHSC_00001	DnaA	22	HG001_stat_TSBDP	HG001_stat_TSB	HG001_stat_TSBDP/HG001_stat_TSB	3.02315e-05	0.000155203	-0.398931	-1.31853	none	ON	ON
SAOUHSC_00002	DnaN	22	HG001_stat_TSBDP	HG001_stat_TSB	HG001_stat_TSBDP/HG001_stat_TSB	1.75335e-05	9.48605e-05	-0.40868	-1.32747	none	ON	ON
SAOUHSC_00003	SAOUHSC_00003	3	HG001_stat_TSBDP	HG001_stat_TSB	HG001_stat_TSBDP/HG001_stat_TSB	0.524309	0.764542	0.27625	1.21104	none	ON	ON
SAOUHSC_00004	RecF	11	HG001_stat_TSBDP	HG001_stat_TSB	HG001_stat_TSBDP/HG001_stat_TSB	0.0429255	0.101199	-0.288223	-1.22114	none	ON	ON
SAOUHSC_00005	GyrB	31	HG001_stat_TSBDP	HG001_stat_TSB	HG001_stat_TSBDP/HG001_stat_TSB	3.31084e-19	1.02733e-17	-0.727274	-1.65551	down	ON	ON
SAOUHSC_00006	GyrA	32	HG001_stat_TSBDP	HG001_stat_TSB	HG001_stat_TSBDP/HG001_stat_TSB	2.64205e-13	4.84758e-12	-0.687219	-1.61018	down	ON	ON
SAOUHSC_00007	NnrD	5	HG001_stat_TSBDP	HG001_stat_TSB	HG001_stat_TSBDP/HG001_stat_TSB	0.137853	0.265635	0.379023	1.30046	none	ON	ON
SAOUHSC_00008	HutH	18	HG001_stat_TSBDP	HG001_stat_TSB	HG001_stat_TSBDP/HG001_stat_TSB	2.09538e-23	1.10531e-21	-2.40788	-5.30694	down	ON	ON	CcpA
SAOUHSC_00009	SerS	25	HG001_stat_TSBDP	HG001_stat_TSB	HG001_stat_TSBDP/HG001_stat_TSB	5.65307e-26	3.99791e-24	-1.51109	-2.85024	down	ON	ON	S4
SAOUHSC_00013	MetX	3	HG001_stat_TSBDP	HG001_stat_TSB	HG001_stat_TSBDP/HG001_stat_TSB	0.713819	0.937248	0.133757	1.09715	none	ON	ON	S7; CodY
SAOUHSC_00014	SAOUHSC_00014	3	HG001_stat_TSBDP	HG001_stat_TSB	HG001_stat_TSBDP/HG001_stat_TSB	0.866256	1	0.0557794	1.03942	none	ON	ON
SAOUHSC_00015	GdpP	20	HG001_stat_TSBDP	HG001_stat_TSB	HG001_stat_TSBDP/HG001_stat_TSB	0.0215936	0.056811	-0.242664	-1.18318	none	ON	ON
SAOUHSC_00017	RplI	8	HG001_stat_TSBDP	HG001_stat_TSB	HG001_stat_TSBDP/HG001_stat_TSB	0.00419181	0.0133606	-0.628047	-1.54547	down	ON	ON
SAOUHSC_00018	DnaC	13	HG001_stat_TSBDP	HG001_stat_TSB	HG001_stat_TSBDP/HG001_stat_TSB	0.0104302	0.0300652	-0.350035	-1.27459	none	ON	ON
SAOUHSC_00019	PurA	22	HG001_stat_TSBDP	HG001_stat_TSB	HG001_stat_TSBDP/HG001_stat_TSB	0.000260701	0.0011068	-0.59918	-1.51485	down	ON	ON	PurR
SAOUHSC_00020	WalR	13	HG001_stat_TSBDP	HG001_stat_TSB	HG001_stat_TSBDP/HG001_stat_TSB	5.34395e-10	6.19545e-09	-0.994289	-1.9921	down	ON	ON	Rex
SAOUHSC_00021	WalK	21	HG001_stat_TSBDP	HG001_stat_TSB	HG001_stat_TSBDP/HG001_stat_TSB	8.17902e-10	9.08302e-09	-0.58729	-1.50242	down	ON	ON	Rex
SAOUHSC_00022	WalH	17	HG001_stat_TSBDP	HG001_stat_TSB	HG001_stat_TSBDP/HG001_stat_TSB	3.57415e-07	2.61117e-06	-0.618155	-1.53491	down	ON	ON
SAOUHSC_00023	WalI	11	HG001_stat_TSBDP	HG001_stat_TSB	HG001_stat_TSBDP/HG001_stat_TSB	0.00153887	0.00544802	-0.504427	-1.41856	none	ON	ON
SAOUHSC_00024	WalJ	9	HG001_stat_TSBDP	HG001_stat_TSB	HG001_stat_TSBDP/HG001_stat_TSB	0.000287225	0.00120726	-1.53806	-2.90404	down	OFF	ON
SAOUHSC_00025	AdsA	7	HG001_stat_TSBDP	HG001_stat_TSB	HG001_stat_TSBDP/HG001_stat_TSB	0.834141	1	-0.533978	-1.44792	none	ON	ON
SAOUHSC_00027	OrfX	7	HG001_stat_TSBDP	HG001_stat_TSB	HG001_stat_TSBDP/HG001_stat_TSB	4.54947e-05	0.000223762	-0.555675	-1.46986	none	ON	ON
SAOUHSC_00030	SAOUHSC_00030	23	HG001_stat_TSBDP	HG001_stat_TSB	HG001_stat_TSBDP/HG001_stat_TSB	2.64968e-22	1.24241e-20	-1.3252	-2.50567	down	ON	ON
SAOUHSC_00034	CstR	3	HG001_stat_TSBDP	HG001_stat_TSB	HG001_stat_TSBDP/HG001_stat_TSB	0.198835	0.357056	-0.401729	-1.32109	none	OFF	OFF
SAOUHSC_00035	CstA	6	HG001_stat_TSBDP	HG001_stat_TSB	HG001_stat_TSBDP/HG001_stat_TSB	1	1	-0.0131424	-1.00915	none	OFF	OFF
SAOUHSC_00036	CstB	7	HG001_stat_TSBDP	HG001_stat_TSB	HG001_stat_TSBDP/HG001_stat_TSB	8.14329e-05	0.000385254	-1.49908	-2.82662	down	OFF	OFF
SAOUHSC_00037	Sqr	6	HG001_stat_TSBDP	HG001_stat_TSB	HG001_stat_TSBDP/HG001_stat_TSB	0.000636879	0.00247025	-0.966959	-1.95472	down	ON	ON	SigB
SAOUHSC_00039	SAOUHSC_00039	15	HG001_stat_TSBDP	HG001_stat_TSB	HG001_stat_TSBDP/HG001_stat_TSB	0.665915	0.896097	-0.198918	-1.14784	none	ON	ON
SAOUHSC_00041	SAOUHSC_00041	2	HG001_stat_TSBDP	HG001_stat_TSB	HG001_stat_TSBDP/HG001_stat_TSB	0.00648387	0.0197988	-0.718038	-1.64494	down	ON	ON
SAOUHSC_00044	SAOUHSC_00044	11	HG001_stat_TSBDP	HG001_stat_TSB	HG001_stat_TSBDP/HG001_stat_TSB	0.000112064	0.000512915	-0.505641	-1.41975	none	ON	ON
SAOUHSC_00045	SAOUHSC_00045	2	HG001_stat_TSBDP	HG001_stat_TSB	HG001_stat_TSBDP/HG001_stat_TSB	0.0477055	0.110525	-1.1368	-2.19892	none	OFF	OFF
SAOUHSC_00046	SAOUHSC_00046	3	HG001_stat_TSBDP	HG001_stat_TSB	HG001_stat_TSBDP/HG001_stat_TSB	0.0753977	0.162834	-0.511981	-1.42601	none	OFF	OFF
SAOUHSC_00049	SAOUHSC_00049	31	HG001_stat_TSBDP	HG001_stat_TSB	HG001_stat_TSBDP/HG001_stat_TSB	6.22571e-24	3.45691e-22	-1.31542	-2.48874	down	ON	ON
SAOUHSC_00052	Csa1A	3	HG001_stat_TSBDP	HG001_stat_TSB	HG001_stat_TSBDP/HG001_stat_TSB	0.00210924	0.00721313	-0.700926	-1.62555	down	ON	ON
SAOUHSC_00056	SAOUHSC_00056	14	HG001_stat_TSBDP	HG001_stat_TSB	HG001_stat_TSBDP/HG001_stat_TSB	3.24104e-07	2.42061e-06	-0.745859	-1.67697	down	ON	ON
SAOUHSC_00057	SAOUHSC_00057	12	HG001_stat_TSBDP	HG001_stat_TSB	HG001_stat_TSBDP/HG001_stat_TSB	7.12066e-05	0.000340694	-0.543749	-1.45776	none	ON	ON	SigB
SAOUHSC_00060	NptA	12	HG001_stat_TSBDP	HG001_stat_TSB	HG001_stat_TSBDP/HG001_stat_TSB	0.0380874	0.091427	-0.526217	-1.44015	none	ON	ON
SAOUHSC_00061	SAOUHSC_00061	8	HG001_stat_TSBDP	HG001_stat_TSB	HG001_stat_TSBDP/HG001_stat_TSB	0.999232	1	0.0320816	1.02249	none	ON	ON	SigB
SAOUHSC_00067	LctP1	4	HG001_stat_TSBDP	HG001_stat_TSB	HG001_stat_TSBDP/HG001_stat_TSB	0.0228665	0.059346	-0.449795	-1.36585	none	ON	ON
SAOUHSC_00069	Spa	26	HG001_stat_TSBDP	HG001_stat_TSB	HG001_stat_TSBDP/HG001_stat_TSB	0.0174801	0.0474075	-0.479302	-1.39407	none	ON	ON	S871; CcpA
SAOUHSC_00070	SarS	11	HG001_stat_TSBDP	HG001_stat_TSB	HG001_stat_TSBDP/HG001_stat_TSB	9.9094e-07	6.78858e-06	-0.741299	-1.67168	down	ON	ON
SAOUHSC_00074	SirA	19	HG001_stat_TSBDP	HG001_stat_TSB	HG001_stat_TSBDP/HG001_stat_TSB	4.17371e-30	5.18031e-28	4.59634	24.19	up	ON	ON	Fur
SAOUHSC_00075	SbnA	9	HG001_stat_TSBDP	HG001_stat_TSB	HG001_stat_TSBDP/HG001_stat_TSB	9.77459e-15	2.24178e-13	5.85222	57.7687	up	ON	OFF	Fur
SAOUHSC_00076	SbnB	13	HG001_stat_TSBDP	HG001_stat_TSB	HG001_stat_TSBDP/HG001_stat_TSB	3.03474e-20	1.15015e-18	5.94793	61.7313	up	ON	OFF	Fur
SAOUHSC_00077	SbnC	19	HG001_stat_TSBDP	HG001_stat_TSB	HG001_stat_TSBDP/HG001_stat_TSB	4.25252e-27	3.90123e-25	6.17675	72.3413	up	ON	OFF	Fur
SAOUHSC_00079	SbnE	21	HG001_stat_TSBDP	HG001_stat_TSB	HG001_stat_TSBDP/HG001_stat_TSB	1.48722e-29	1.74335e-27	6.03168	65.4209	up	ON	OFF	Fur
SAOUHSC_00080	SbnF	30	HG001_stat_TSBDP	HG001_stat_TSB	HG001_stat_TSBDP/HG001_stat_TSB	1.09636e-38	2.57035e-36	6.67695	102.321	up	ON	OFF	Fur
SAOUHSC_00081	SbnG	6	HG001_stat_TSBDP	HG001_stat_TSB	HG001_stat_TSBDP/HG001_stat_TSB	1.76413e-07	1.3685e-06	6.11628	69.3718	up	ON	OFF	Fur
SAOUHSC_00082	SbnH	13	HG001_stat_TSBDP	HG001_stat_TSB	HG001_stat_TSBDP/HG001_stat_TSB	8.14059e-19	2.35296e-17	5.54517	46.6941	up	ON	OFF	Fur
SAOUHSC_00083	SbnI	12	HG001_stat_TSBDP	HG001_stat_TSB	HG001_stat_TSBDP/HG001_stat_TSB	4.34121e-17	1.13086e-15	7.08181	135.468	up	ON	OFF	Fur
SAOUHSC_00085	SAOUHSC_00085	3	HG001_stat_TSBDP	HG001_stat_TSB	HG001_stat_TSBDP/HG001_stat_TSB	0.0419459	0.0994447	-0.414757	-1.33307	none	ON	ON
SAOUHSC_00086	ButA	9	HG001_stat_TSBDP	HG001_stat_TSB	HG001_stat_TSBDP/HG001_stat_TSB	0.147301	0.281017	0.359092	1.28262	none	ON	ON	CodY
SAOUHSC_00093	SodM	10	HG001_stat_TSBDP	HG001_stat_TSB	HG001_stat_TSBDP/HG001_stat_TSB	2.63607e-12	4.3454e-11	-1.38731	-2.61591	down	ON	ON	CodY
SAOUHSC_00094	SasD	8	HG001_stat_TSBDP	HG001_stat_TSB	HG001_stat_TSBDP/HG001_stat_TSB	2.51294e-09	2.63796e-08	-3.81878	-14.1113	down	ON	ON
SAOUHSC_00096	SAOUHSC_00096	8	HG001_stat_TSBDP	HG001_stat_TSB	HG001_stat_TSBDP/HG001_stat_TSB	4.52009e-05	0.000222836	-0.649432	-1.56855	down	ON	ON
SAOUHSC_00097	DeoD1	2	HG001_stat_TSBDP	HG001_stat_TSB	HG001_stat_TSBDP/HG001_stat_TSB	0.29712	0.496377	-1.26837	-2.4089	none	OFF	OFF
SAOUHSC_00100	DeoC1	12	HG001_stat_TSBDP	HG001_stat_TSB	HG001_stat_TSBDP/HG001_stat_TSB	6.19643e-07	4.37273e-06	-0.679679	-1.60178	down	ON	ON
SAOUHSC_00101	DeoB	24	HG001_stat_TSBDP	HG001_stat_TSB	HG001_stat_TSBDP/HG001_stat_TSB	0.0938533	0.196654	0.296839	1.22845	none	ON	ON
SAOUHSC_00105	PhnD	4	HG001_stat_TSBDP	HG001_stat_TSB	HG001_stat_TSBDP/HG001_stat_TSB	0.000624273	0.00243029	-1.68867	-3.2236	down	ON	ON
SAOUHSC_00106	SAOUHSC_00106	6	HG001_stat_TSBDP	HG001_stat_TSB	HG001_stat_TSBDP/HG001_stat_TSB	0.731389	0.951057	-0.184419	-1.13636	none	OFF	OFF
SAOUHSC_00107	SAOUHSC_00107	6	HG001_stat_TSBDP	HG001_stat_TSB	HG001_stat_TSBDP/HG001_stat_TSB	0.927105	1	-0.156993	-1.11496	none	ON	ON
SAOUHSC_00113	AdhE	23	HG001_stat_TSBDP	HG001_stat_TSB	HG001_stat_TSBDP/HG001_stat_TSB	0.341851	0.552187	-0.429785	-1.34703	none	OFF	ON	Rex
SAOUHSC_00114	CapA	4	HG001_stat_TSBDP	HG001_stat_TSB	HG001_stat_TSBDP/HG001_stat_TSB	5.45564e-05	0.00026463	-4.12173	-17.4086	down	OFF	OFF	CodY; SigB
SAOUHSC_00115	CapB	8	HG001_stat_TSBDP	HG001_stat_TSB	HG001_stat_TSBDP/HG001_stat_TSB	9.39796e-05	0.000437742	-0.973871	-1.9641	down	ON	ON	CodY; SigB
SAOUHSC_00116	CapC	4	HG001_stat_TSBDP	HG001_stat_TSB	HG001_stat_TSBDP/HG001_stat_TSB	0.0577485	0.13046	-2.92314	-7.58493	none	OFF	OFF	CodY; SigB
SAOUHSC_00117	CapD	4	HG001_stat_TSBDP	HG001_stat_TSB	HG001_stat_TSBDP/HG001_stat_TSB	0.978305	1	-0.0653556	-1.04634	none	OFF	OFF	CodY; SigB
SAOUHSC_00118	CapE	5	HG001_stat_TSBDP	HG001_stat_TSB	HG001_stat_TSBDP/HG001_stat_TSB	0.126027	0.249219	-0.510111	-1.42416	none	OFF	OFF	CodY; SigB
SAOUHSC_00119	CapF	11	HG001_stat_TSBDP	HG001_stat_TSB	HG001_stat_TSBDP/HG001_stat_TSB	0.0917535	0.193021	-1.12853	-2.18637	none	ON	ON	CodY; SigB
[truncated: 73,232 more rows]

## Sheet: legend
Table S3. Statistical results of the proteome analysis.
Proteins were filtered for identification with at least 2 peptides.
locus tag	NCTC8325 locus tag according to AureoWiki (Fuchs et al., 2018)
protein_name	pan gene name according to AureoWiki (Fuchs et al., 2018)
n_peptides	number of peptides identified for the protein
group1	group1 of the statistical comparison
group2	group2 of the statistical comparison
comparison	statistical comparison
p	p-value (determined with ROPECA (Suomi and Elo, 2017))
p.fdr	FDR-adjusted p-value (determined with ROPECA (Suomi and Elo, 2017))
fold_change	fold change for the protein
significant_changed	classification of significantly changed: p.fdr < 0.05 & abs(fold_change) > 1.5
ON_OFF.group1	classification if reliably identified in group1 (q-value < 0.001 for at least two peptides in at least 50% of condition samples)
ON_OFF.group2	classification if reliably identified in group2 (q-value < 0.001 for at least two peptides in at least 50% of condition samples)
AureoWiki_Regulon	NCTC8325 regulators according to AureoWiki (Fuchs et al., 2018)
