# Supplementary material for: Unraveling proteomic chaos by independent component analysis—ClpX proficiency promotes the iron and oxygen limitation responses of Staphylococcus aureus and affects the intracellular bacterial behavior
Source: mSystems. 2025 Nov 17;10(12):e01092-25. doi: 10.1128/msystems.01092-25 (PMC12710355; doi:10.1128/msystems.01092-25)
Supplement: Table S4 — Summary ClpX modulon. [file msystems.01092-25-s0007.xlsx]

## Sheet: A - ClpX modulon
locus tag	protein	modulon candidat	control condition	iron limitation condition	oxygen limitation condition	Kirsch et al. (2020)	Jensen et al. (2019)	Feng et al. (2013)	description
SAOUHSC_00069	Spa	positive		x	x	positive			protein A
SAOUHSC_00070	SarS	positive			x	positive			accessory regulator-like protein
SAOUHSC_00074	SirA	positive		x		positive			periplasmic binding protein
SAOUHSC_00076	SbnB	positive		x					2,3-diaminopropionate biosynthesis protein SbnB
SAOUHSC_00077	SbnC	positive		x					hypothetical protein
SAOUHSC_00079	SbnE	positive		x					hypothetical protein
SAOUHSC_00080	SbnF	positive		x					hypothetical protein
SAOUHSC_00082	SbnH	positive		x					hypothetical protein
SAOUHSC_00093	SodM	positive	x		x				superoxide dismutase
SAOUHSC_00113	AdhE	positive			x				bifunctional acetaldehyde-CoA/alcohol dehydrogenase
SAOUHSC_00128	CapO	negative	x	x					cap5O protein/UDP-N-acetyl-D-mannosaminuronic acid dehydrogenase
SAOUHSC_00130	IsdI	positive	x		x				heme-degrading monooxygenase IsdI
SAOUHSC_00149	ArgC	negative			x		positive		N-acetyl-gamma-glutamyl-phosphate reductase
SAOUHSC_00153	SAOUHSC_00153	positive		x					indolepyruvate decarboxylase
SAOUHSC_00155	GlcA	positive	x			positive			PTS system glucose-specific protein
SAOUHSC_00173	AzoR	positive	x	x	x				azoreductase
SAOUHSC_00187	PflB	positive			x				formate acetyltransferase
SAOUHSC_00188	PflA	positive			x				pyruvate formate-lyase 1 activating enzyme
SAOUHSC_00201	NikA	negative	x	x	x		negative		hypothetical protein
SAOUHSC_00202	SAOUHSC_00202	positive			x				hypothetical protein
SAOUHSC_00204	Hmp	positive			x				globin domain-containing protein
SAOUHSC_00206	Ldh1	positive	x						L-lactate dehydrogenase
SAOUHSC_00220	TarI'	positive	x		x				2-C-methyl-D-erythritol 4-phosphate cytidylyltransferase
SAOUHSC_00221	TarJ'	positive	x		x				alcohol dehydrogenase
SAOUHSC_00222	TarL'	positive	x						teichoic acid biosynthesis protein TagB
SAOUHSC_00229	ScdA	positive			x				cell wall biosynthesis protein ScdA
SAOUHSC_00248	LytM	negative			x	negative	negative		peptidoglycan hydrolase
SAOUHSC_00284	SAOUHSC_00284	positive	x	x	x	positive			5'-nucleotidase
SAOUHSC_00300	GehB	positive	x			positive			lipase
SAOUHSC_00325	FepA	negative			x				hypothetical protein
SAOUHSC_00367	TcyP	positive	x		x		positive		hypothetical protein
SAOUHSC_00400	SAOUHSC_00400	positive			x		negative		hypothetical protein
SAOUHSC_00427	Sle1	negative	x	x	x	negative		trapped	autolysin
SAOUHSC_00488	CysK	positive	x		x		negative		hypothetical protein
SAOUHSC_00545	SdrD	positive			x	negative	positive		fibrinogen-binding protein SdrD
SAOUHSC_00555	SAOUHSC_00555	positive	x	x	x		positive		haloacid dehalogenase-like hydrolase
SAOUHSC_00556	ProP	negative	x		x				proline/betaine transporter
SAOUHSC_00608	Adh1	positive	x		x				alcohol dehydrogenase
SAOUHSC_00617	SAOUHSC_00617	positive			x				hypothetical protein
SAOUHSC_00646	Pbp4	negative			x	negative			penicillin-binding protein 4
SAOUHSC_00659	SAOUHSC_00659	negative	x	x	x			trapped	hypothetical protein
SAOUHSC_00671	SAOUHSC_00671	negative	x	x	x			trapped	secretory antigen SsaA-like protein
SAOUHSC_00674	SarX	positive	x		x	positive			hypothetical protein
SAOUHSC_00691	UppP	negative	x		x				undecaprenyl pyrophosphate phosphatase
SAOUHSC_00767	SaHPF	positive		x					hypothetical protein
SAOUHSC_00812	ClfA	negative	x	x	x	negative			clumping factor
SAOUHSC_00903	SpsB	negative	x				negative		signal peptidase IB
SAOUHSC_00934	SpxA	negative	x	x	x			trapped	transcriptional regulator Spx
SAOUHSC_00938	YjbH	negative	x	x	x		negative		hypothetical protein
SAOUHSC_00944	SAOUHSC_00944	negative	x						hypothetical protein
SAOUHSC_00957	SAOUHSC_00957	negative			x				hypothetical protein
SAOUHSC_01001	QoxB	positive			x		positive		quinol oxidase subunit I
SAOUHSC_01002	QoxA	positive			x				quinol oxidase AA3 subunit II
SAOUHSC_01008	PurE	positive		x					5-(carboxyamino)imidazole ribonucleotide mutase
SAOUHSC_01009	PurK	positive		x			negative		5-(carboxyamino)imidazole ribonucleotide synthase
SAOUHSC_01012	PurQ	positive		x					phosphoribosylformylglycinamidine synthase I
SAOUHSC_01013	PurL	positive		x					phosphoribosylformylglycinamidine synthase II
SAOUHSC_01015	PurM	positive		x					phosphoribosylaminoimidazole synthetase
SAOUHSC_01017	PurH	positive		x					bifunctional phosphoribosylaminoimidazolecarboxamide formyltransferase/IMP cyclohydrolase
SAOUHSC_01032	CydB	negative	x				negative		cytochrome d ubiquinol oxidase subunit II
SAOUHSC_01050	SAOUHSC_01050	negative			x				hypothetical protein
SAOUHSC_01064	PycA	positive			x				pyruvate carboxylase
SAOUHSC_01079	IsdB	positive		x					neurofilament protein
SAOUHSC_01081	IsdA	positive		x					hypothetical protein
SAOUHSC_01085	IsdE	positive		x					hypothetical protein
SAOUHSC_01110	Ecb	positive	x						fibrinogen-binding protein-like protein
SAOUHSC_01120	SAOUHSC_01120	positive			x				hypothetical protein
SAOUHSC_01154	SepF	negative	x	x	x				hypothetical protein
SAOUHSC_01168	PyrC	positive		x			negative		dihydroorotase
SAOUHSC_01292	SAOUHSC_01292	positive	x		x				hypothetical protein
SAOUHSC_01307	SAOUHSC_01307	negative	x	x	x				hypothetical protein
SAOUHSC_01320	Hom	positive			x				homoserine dehydrogenase
SAOUHSC_01322	ThrB	positive			x				homoserine kinase
SAOUHSC_01330	GuaC	positive		x					guanosine 5'-monophosphate oxidoreductase
SAOUHSC_01376	SAOUHSC_01376	negative	x						hypothetical protein
SAOUHSC_01377	NikE	negative	x		x				oligopeptide ABC transporter ATP-binding protein
SAOUHSC_01378	NikD	negative			x				peptide ABC transporter ATP-binding protein
SAOUHSC_01384	PhoU	negative	x						PhoU family transcriptional regulator
SAOUHSC_01389	PstS	negative	x	x					phosphate ABC transporter substrate-binding protein
SAOUHSC_01451	IlvA1	positive			x				threonine dehydratase
SAOUHSC_01452	Ald1	positive			x				alanine dehydrogenase
SAOUHSC_01683	DnaK	positive			x			trapped	molecular chaperone DnaK
SAOUHSC_01685	HrcA	positive			x			trapped	heat-inducible transcription repressor HrcA
SAOUHSC_01778	ClpX	positive	x	x	x		positive	trapped	ATP-dependent protease ATP-binding subunit ClpX
SAOUHSC_01845	Fhs	positive			x				formate--tetrahydrofolate ligase
SAOUHSC_01866	SAOUHSC_01866	negative	x	x	x			trapped	hypothetical protein
SAOUHSC_01879	Rot	positive			x				virulence factor regulator protein
SAOUHSC_01886	RibH	positive	x						6,7-dimethyl-8-ribityllumazine synthase
SAOUHSC_01918	SAOUHSC_01918	positive			x				hypothetical protein
SAOUHSC_01919	SAOUHSC_01919	negative	x	x					hypothetical protein
SAOUHSC_02003	SAOUHSC_02003	negative		x	x		negative		ABC transporter ATP-binding/permease
SAOUHSC_02096	SAOUHSC_02096	positive	x				positive		hypothetical protein
SAOUHSC_02127	ScpA	positive	x	x	x	positive			staphopain thiol proteinase
SAOUHSC_02129	ScpB	positive	x		x	positive			hypothetical protein
SAOUHSC_02161	Eap/map	positive		x		positive			MHC class II analog protein
SAOUHSC_02258	SAOUHSC_02258	positive	x						hypothetical protein
SAOUHSC_02333	SceD	negative		x		negative	negative		transglycosylase SceD
SAOUHSC_02364	QsrR	negative			x				hypothetical protein
SAOUHSC_02382	SAOUHSC_02382	positive			x				hypothetical protein
SAOUHSC_02399	GlmS	negative		x	x		negative	trapped	glucosamine--fructose-6-phosphate aminotransferase
SAOUHSC_02448	SAOUHSC_02448	negative	x				negative		hypothetical protein
SAOUHSC_02460	SAOUHSC_02460	negative			x		negative		hypothetical protein
SAOUHSC_02461	SAOUHSC_02461	negative	x	x	x		negative		MerR family transcriptional regulator
SAOUHSC_02532	SarV	positive	x		x	negative			hypothetical protein
SAOUHSC_02555	YdbM	positive			x		negative
SAOUHSC_02558	UreA	negative	x		x		negative	trapped	urease subunit gamma
SAOUHSC_02559	UreB	negative	x	x	x	negative	negative		urease subunit beta
SAOUHSC_02561	UreC	negative	x	x	x	negative	negative		urease subunit alpha
SAOUHSC_02562	UreE	negative	x	x	x	negative	negative		urease accessory protein UreE
SAOUHSC_02563	UreF	negative	x		x		negative		urease accessory protein UreF
SAOUHSC_02564	UreG	negative	x	x	x	negative	negative		urease accessory protein UreG
SAOUHSC_02565	UreD	negative	x		x		negative		urease accessory protein UreD
SAOUHSC_02566	SarR	positive	x						hypothetical protein
SAOUHSC_02641	HrtB	positive			x				permease domain-containing protein
SAOUHSC_02648	LctP2	positive			x				L-lactate permease
SAOUHSC_02681	NarG	positive			x				nitrate reductase subunit alpha
SAOUHSC_02706	Sbi	positive	x	x					immunoglobulin G-binding protein Sbi
SAOUHSC_02737	SAOUHSC_02737	negative	x		x		negative		epimerase/dehydratase
SAOUHSC_02742	OpuCC	negative		x			negative		amino acid transporter
SAOUHSC_02744	OpuCA	negative	x	x			negative		amino acid ABC transporter ATP-binding protein
SAOUHSC_02751	PnbA	positive			x				hypothetical protein
SAOUHSC_02767	CntA	positive		x	x		positive		peptide ABC transporter substrate-binding protein
SAOUHSC_02779	SAOUHSC_02779	negative			x				hypothetical protein
SAOUHSC_02798	SasG	positive		x		negative			hypothetical protein
SAOUHSC_02803	FnbA	negative			x	negative	negative		fibronectin-binding protein
SAOUHSC_02812	SAOUHSC_02812	negative	x				positive		hypothetical protein
SAOUHSC_02813	SAOUHSC_02813	negative	x	x	x
SAOUHSC_02820	SAOUHSC_02820	positive		x	x				hypothetical protein
SAOUHSC_02827	SAOUHSC_02827	positive			x		positive		hypothetical protein
SAOUHSC_02828	SAOUHSC_02828	positive	x		x		positive		hypothetical protein
SAOUHSC_02830	Ddh	negative		x					D-lactate dehydrogenase
SAOUHSC_02832	SAOUHSC_02832	negative	x		x				hypothetical protein
SAOUHSC_02839	SdaAA	negative	x	x	x		negative		L-serine dehydratase, iron-sulfur-dependent subunit alpha
SAOUHSC_02840	SdaAB	negative			x		negative		L-serine dehydratase iron-sulfur-dependent subunit beta
SAOUHSC_02845	SAOUHSC_02845	negative			x		negative		hypothetical protein
SAOUHSC_02862	ClpL	positive			x				ATP-dependent Clp protease ATP-binding subunit ClpC
SAOUHSC_02866	FarE	positive	x		x				hypothetical protein
SAOUHSC_02912	SAOUHSC_02912	negative			x		negative		hypothetical protein
SAOUHSC_02922	Ldh2	positive			x				L-lactate dehydrogenase
SAOUHSC_02931	SAOUHSC_02931	positive			x				hypothetical protein
SAOUHSC_02942	NrdD	negative		x					anaerobic ribonucleoside triphosphate reductase
SAOUHSC_02955	NsaS	negative	x				negative		nisin susceptibility-associated sensor histidine kinase
SAOUHSC_02984	GtfA	negative			x				accessory Sec system glycosyltransferase GtfA
SAOUHSC_02985	SecA2	negative		x		negative	negative		accessory Sec system translocase SecA2
SAOUHSC_02986	Asp3	negative	x	x	x	negative	negative		accessory Sec system protein Asp3
SAOUHSC_02988	Asp1	negative	x	x	x		negative		accessory Sec system protein Asp1
SAOUHSC_03022	SAOUHSC_03022	positive	x		x				hypothetical protein

## Sheet: B - Control
locus tag	protein	AureoWiki_Regulon	statistic exponential phase	statistic stationary phase
SAOUHSC_00013	MetX	S7; CodY	down	down
SAOUHSC_00025	AdsA		down
SAOUHSC_00027	OrfX		down
SAOUHSC_00030	SAOUHSC_00030		down
SAOUHSC_00034	CstR		down
SAOUHSC_00036	CstB		up
SAOUHSC_00067	LctP1		down
SAOUHSC_00069	Spa	RNAIII; CcpA	down
SAOUHSC_00070	SarS		down
SAOUHSC_00074	SirA	Fur	down
SAOUHSC_00093	SodM	CodY	down	down
SAOUHSC_00105	PhnD		down
SAOUHSC_00128	CapO	CodY; SigB	up	up
SAOUHSC_00130	IsdI		down	down
SAOUHSC_00135	SAOUHSC_00135	CodY; CymR	down
SAOUHSC_00139	SAOUHSC_00139	CymR	down
SAOUHSC_00151	BrnQ1	CodY	down
SAOUHSC_00153	SAOUHSC_00153	CcpA	down
SAOUHSC_00155	GlcA	CcpA	down	down
SAOUHSC_00162	HsdR		down
SAOUHSC_00167	GisA	CymR	down
SAOUHSC_00173	AzoR	ClpX	down	down
SAOUHSC_00182	SAOUHSC_00182	SaeR	down
SAOUHSC_00184	HptR		down
SAOUHSC_00190	SAOUHSC_00190		down
SAOUHSC_00200	PrsS		down
SAOUHSC_00201	NikA	ClpX	up	up
SAOUHSC_00206	Ldh1	Rex	down	down
SAOUHSC_00220	TarI'		down	down
SAOUHSC_00221	TarJ'		down	down
SAOUHSC_00222	TarL'		down	down
SAOUHSC_00253	SAOUHSC_00253		down	up
SAOUHSC_00257	EsxA		down
SAOUHSC_00268	EsaD		down	up
SAOUHSC_00284	SAOUHSC_00284	ClpX	down	down
SAOUHSC_00290	SAOUHSC_00290		down
SAOUHSC_00300	GehB		down	down
SAOUHSC_00311	SAOUHSC_00311		down
SAOUHSC_00315	MepA	MepR	up
SAOUHSC_00320	SAOUHSC_00320		down
SAOUHSC_00322	SAOUHSC_00322		down
SAOUHSC_00324	SAOUHSC_00324		down
SAOUHSC_00338	MetE	S106	down
SAOUHSC_00356	SAOUHSC_00356	SigB	down
SAOUHSC_00357	SAOUHSC_00357		down
SAOUHSC_00367	TcyP	CodY; CymR	down	down
SAOUHSC_00372	Xpt	S120	down
SAOUHSC_00374	GuaB	S120	down
SAOUHSC_00375	GuaA	S120	down
SAOUHSC_00397	HsdM1		down
SAOUHSC_00426	MetQ2	CymR	down
SAOUHSC_00427	Sle1	WalR; ClpX	up	up
SAOUHSC_00435	GltB	GltC; CodY	down	up
SAOUHSC_00436	GltD	GltC; CodY	down
SAOUHSC_00488	CysK	CymR	down	down
SAOUHSC_00501	NupC	CcpA	down
SAOUHSC_00510	CysE	S175	down
SAOUHSC_00544	SdrC		down
SAOUHSC_00545	SdrD		down
SAOUHSC_00547	SAOUHSC_00547		down
SAOUHSC_00549	FolE2		down
SAOUHSC_00550	BshB2		down
SAOUHSC_00551	SAOUHSC_00551		down
SAOUHSC_00555	SAOUHSC_00555	ClpX	down	down
SAOUHSC_00556	ProP	SigB	up	up
SAOUHSC_00581	MerA		down
SAOUHSC_00582	HypR		down
SAOUHSC_00605	SAOUHSC_00605		down
SAOUHSC_00608	Adh1	Rex	down	down
SAOUHSC_00613	SAOUHSC_00613		down
SAOUHSC_00616	SAOUHSC_00616		down
SAOUHSC_00629	MnhE2	SigB	down
SAOUHSC_00648	NupG		down
SAOUHSC_00659	SAOUHSC_00659	ClpX	up	up
SAOUHSC_00671	SAOUHSC_00671	WalR; ClpX	up	up
SAOUHSC_00674	SarX		down	down
SAOUHSC_00691	UppP		up	up
SAOUHSC_00694	MgrA	RNAIII; RsaA	down
SAOUHSC_00705	SAOUHSC_00705		down
SAOUHSC_00717	SaeP	SaeR	up
SAOUHSC_00724	PabC		down
SAOUHSC_00726	SAOUHSC_00726		down
SAOUHSC_00738	DtpT	CodY; IsrR	down
SAOUHSC_00748	SstC		down
SAOUHSC_00749	SstD		down
SAOUHSC_00767	SaHPF	CodY	down
SAOUHSC_00771	PrfB		down
SAOUHSC_00774	SAOUHSC_00774		down
SAOUHSC_00804	SmpB		up
SAOUHSC_00806	SAOUHSC_00806		down
SAOUHSC_00808	SAOUHSC_00808		down
SAOUHSC_00812	ClfA	SigB; ClpX	up	up
SAOUHSC_00816	Emp		down
SAOUHSC_00842	MetN1	S349	down
SAOUHSC_00844	MetQ1	S349	down
SAOUHSC_00873	Nfu		down
SAOUHSC_00879	PepZ		down
SAOUHSC_00892	SAOUHSC_00892		down
SAOUHSC_00899	ArgG	CodY; ArgR	down
SAOUHSC_00903	SpsB		up	up
SAOUHSC_00923	Opp3B	CodY; RsaE	down
SAOUHSC_00924	Opp3C	CodY	down
SAOUHSC_00925	Opp3D	CodY	down
SAOUHSC_00926	Opp3F	CodY	down
SAOUHSC_00927	Opp3A	CodY; RsaE	down
SAOUHSC_00933	TrpS		down
SAOUHSC_00934	SpxA	ClpX	up	up
SAOUHSC_00938	YjbH	ClpX	up	up
SAOUHSC_00939	YjbI		down
SAOUHSC_00944	SAOUHSC_00944		up	up
SAOUHSC_00948	CozEa		down
SAOUHSC_00957	SAOUHSC_00957	S399	up
SAOUHSC_00972	SAOUHSC_00972	GraR	down
SAOUHSC_00973	TarM		down
SAOUHSC_00992	SAOUHSC_00992		down
SAOUHSC_01007	FolD	RsaE	down
SAOUHSC_01008	PurE		down
SAOUHSC_01009	PurK		down
SAOUHSC_01010	PurC		down
SAOUHSC_01011	PurS		down
SAOUHSC_01012	PurQ		down
SAOUHSC_01013	PurL		down
SAOUHSC_01014	PurF		down
SAOUHSC_01015	PurM		down
SAOUHSC_01016	PurN		down
SAOUHSC_01017	PurH		down
SAOUHSC_01018	PurD		down
SAOUHSC_01027	SAOUHSC_01027	SigB	down
SAOUHSC_01031	CydA		up
SAOUHSC_01032	CydB		up	up
SAOUHSC_01047	PotB		down
SAOUHSC_01064	PycA	CodY	down
SAOUHSC_01081	IsdA	Fur	down
SAOUHSC_01104	SdhA	CcpA; IsrR	down
SAOUHSC_01110	Ecb	RNAIII; SaeR	down	down
SAOUHSC_01120	SAOUHSC_01120		down
SAOUHSC_01134	SAOUHSC_01134		down
SAOUHSC_01154	SepF	ClpX	up	up
SAOUHSC_01160	SAOUHSC_01160		up
SAOUHSC_01164	PyrR	S481	down
SAOUHSC_01165	PyrP	S482	down
SAOUHSC_01166	PyrB	S482	down
SAOUHSC_01168	PyrC	S482	down
SAOUHSC_01169	CarA	S482	down
SAOUHSC_01170	CarB	S482	down
SAOUHSC_01171	PyrF	S482	down
SAOUHSC_01172	PyrE	S482	down
SAOUHSC_01201	AcpP		up
SAOUHSC_01203	Rnc		down
SAOUHSC_01214	RbgA		down
SAOUHSC_01265	SAOUHSC_01265		down
SAOUHSC_01275	GlpF	CcpA	down
SAOUHSC_01279	SAOUHSC_01279		down
SAOUHSC_01281	Hfq		down
SAOUHSC_01292	SAOUHSC_01292		down	down
SAOUHSC_01297	SAOUHSC_01297		down
SAOUHSC_01307	SAOUHSC_01307	ClpX	up	up
SAOUHSC_01319	ThrD	CodY	down
SAOUHSC_01320	Hom	CodY	down
SAOUHSC_01321	ThrC	CodY	down
SAOUHSC_01322	ThrB	CodY	down
SAOUHSC_01326	SAOUHSC_01326	CodY	down
SAOUHSC_01330	GuaC		down
SAOUHSC_01362	DmpI		down
SAOUHSC_01364	TyrA	CodY	down
SAOUHSC_01368	TrpD	S576; S577; CodY	down
SAOUHSC_01376	SAOUHSC_01376		up	up
SAOUHSC_01377	NikE		up	up
SAOUHSC_01384	PhoU		up	up
SAOUHSC_01389	PstS		up	up
SAOUHSC_01395	Asd	S584; CodY	down
SAOUHSC_01396	DapA	S584; CodY	down
SAOUHSC_01397	DapB	S584; CodY	down
SAOUHSC_01398	DapD	S584; CodY	down
SAOUHSC_01399	DapI	S584; CodY	down
SAOUHSC_01400	Alr2	S584; CodY	down
SAOUHSC_01418	SucA	IsrR	down
SAOUHSC_01420	ArlR	SigB	down
SAOUHSC_01431	MsrB		down
SAOUHSC_01432	MsrA1		down
SAOUHSC_01433	FakB2		down
SAOUHSC_01434	DfrA		down
SAOUHSC_01482	AroB	CodY	down
SAOUHSC_01485	Ndk		down
SAOUHSC_01503	SAOUHSC_01503		down
SAOUHSC_01514	SAOUHSC_01514		down
SAOUHSC_01572	SAOUHSC_01572		down
SAOUHSC_01576	SAOUHSC_01576		down
SAOUHSC_01583	SAOUHSC_01583		up	up
SAOUHSC_01597	ProC		down
SAOUHSC_01598	Rnz		down
SAOUHSC_01635	AroK		down
SAOUHSC_01650	SAOUHSC_01650		up
SAOUHSC_01689	RpsT		down
SAOUHSC_01701	SAOUHSC_01701		down
SAOUHSC_01706	SAOUHSC_01706		down
SAOUHSC_01709	SAOUHSC_01709	CcpA	down
SAOUHSC_01710	SAOUHSC_01710	CcpA	down
SAOUHSC_01712	SAOUHSC_01712	CcpA	down
SAOUHSC_01721	SAOUHSC_01721		down
SAOUHSC_01742	RelA		down
SAOUHSC_01776	HemA	IsrR	down
SAOUHSC_01778	ClpX	ClpX	down	down
SAOUHSC_01788	ThrS	S709	down
SAOUHSC_01793	NrdR		down
SAOUHSC_01803	AapA		down
SAOUHSC_01814	UspA2		down
SAOUHSC_01819	UspA1		down
SAOUHSC_01820	AckA		down
SAOUHSC_01832	SAOUHSC_01832	CodY	down
SAOUHSC_01833	SerA	CodY	down
SAOUHSC_01835	SAOUHSC_01835		down
SAOUHSC_01837	PlsC		down
SAOUHSC_01845	Fhs	CcpA; RsaE	down
SAOUHSC_01852	AroA2		down
SAOUHSC_01865	TrmB		down
SAOUHSC_01866	SAOUHSC_01866	ClpX	up	up
SAOUHSC_01868	SAOUHSC_01868		down
SAOUHSC_01872	SAOUHSC_01872		down
SAOUHSC_01879	Rot	RNAIII	down
SAOUHSC_01886	RibH	S743	down	down
SAOUHSC_01887	RibA	S743	down
SAOUHSC_01901	Tal		down
SAOUHSC_01913	RppH		down
SAOUHSC_01914	SAOUHSC_01914		down
SAOUHSC_01918	SAOUHSC_01918		down
SAOUHSC_01919	SAOUHSC_01919		up	up
SAOUHSC_01968	Hit		down
SAOUHSC_01969	SAOUHSC_01969	SigB	down
SAOUHSC_01983	FumC		down
SAOUHSC_01992	SAOUHSC_01992		down
SAOUHSC_02010	SAOUHSC_02010		down
SAOUHSC_02087	SAOUHSC_02087		down
SAOUHSC_02091	SAOUHSC_02091		down
SAOUHSC_02096	SAOUHSC_02096	SigB	down	down
SAOUHSC_02119	PutP	CcpA	down
SAOUHSC_02127	ScpA	ClpX	down	down
SAOUHSC_02129	ScpB		down	down
SAOUHSC_02131	SAOUHSC_02131		down
SAOUHSC_02146	SAOUHSC_02146		down
SAOUHSC_02226	SAOUHSC_02226		down
SAOUHSC_02243	LukH	SaeR	down
SAOUHSC_02246	FhuD1	Fur	down
SAOUHSC_02258	SAOUHSC_02258		down	down
SAOUHSC_02284	IlvC	CodY	down
SAOUHSC_02299	RsbW	SigB	down
SAOUHSC_02301	RsbU		down
SAOUHSC_02307	SAOUHSC_02307		down
SAOUHSC_02308	SAOUHSC_02308		down
SAOUHSC_02309	SAOUHSC_02309		down
SAOUHSC_02353	Upp		down
SAOUHSC_02354	GlyA		down
SAOUHSC_02355	SAOUHSC_02355		down
SAOUHSC_02356	PtpB		down
SAOUHSC_02357	SAOUHSC_02357		down
SAOUHSC_02377	Pdp		down
SAOUHSC_02399	GlmS	S936	up
SAOUHSC_02404	FmtB		down
SAOUHSC_02409	RocF	CcpA; IsrR; RsaE	down
SAOUHSC_02448	SAOUHSC_02448		up	up
SAOUHSC_02461	SAOUHSC_02461	CodY; ClpX	up	up
SAOUHSC_02467	BudA1		down
SAOUHSC_02477	RpsI	S962	down
SAOUHSC_02516	PbuG		down
SAOUHSC_02519	SAOUHSC_02519		down
SAOUHSC_02532	SarV		down	down
SAOUHSC_02551	SAOUHSC_02551	BirA	down
SAOUHSC_02552	BioY	BirA	down
SAOUHSC_02553	SAOUHSC_02553		down
SAOUHSC_02555	YdbM	CymR; SigB	down
SAOUHSC_02558	UreA		up	up
SAOUHSC_02559	UreB	ClpX	up	up
SAOUHSC_02561	UreC	ClpX	up	up
SAOUHSC_02562	UreE	ClpX	up	up
SAOUHSC_02563	UreF		up	up
SAOUHSC_02564	UreG	ClpX	up	up
SAOUHSC_02565	UreD		up	up
SAOUHSC_02566	SarR		down	down
SAOUHSC_02579	SAOUHSC_02579		down
SAOUHSC_02612	RpiA		down
SAOUHSC_02614	GalM		down
SAOUHSC_02618	SAOUHSC_02618		down
SAOUHSC_02619	SAOUHSC_02619		down
SAOUHSC_02622	GltS	CcpA	down
SAOUHSC_02641	HrtB	HssR	down
SAOUHSC_02664	Rsp		down
SAOUHSC_02665	SAOUHSC_02665	SigB	down
SAOUHSC_02669	SarZ		down
SAOUHSC_02690	SAOUHSC_02690	Zur	down
SAOUHSC_02706	Sbi	RNAIII; SaeR	down	down
SAOUHSC_02737	SAOUHSC_02737		up	up
SAOUHSC_02740	SAOUHSC_02740	CodY	down
SAOUHSC_02744	OpuCA	CodY	up	up
SAOUHSC_02767	CntA		down
SAOUHSC_02773	SAOUHSC_02773		down
SAOUHSC_02789	SAOUHSC_02789		down
SAOUHSC_02791	SAOUHSC_02791		down
SAOUHSC_02793	PgcA		down
SAOUHSC_02798	SasG		down
SAOUHSC_02799	SarT		up
SAOUHSC_02803	FnbA		up
SAOUHSC_02806	GntP	CcpA; GntR	down
SAOUHSC_02812	SAOUHSC_02812	SigB	up	up
SAOUHSC_02813	SAOUHSC_02813	ClpX	up	up
SAOUHSC_02815	SAOUHSC_02815	CcpA	down
SAOUHSC_02820	SAOUHSC_02820		down
SAOUHSC_02828	SAOUHSC_02828		down	down
SAOUHSC_02832	SAOUHSC_02832		up	up
SAOUHSC_02839	SdaAA	CcpA; ClpX	up	up
SAOUHSC_02849	CidC	SigB	down
SAOUHSC_02850	CidB	SigB	down
SAOUHSC_02866	FarE		down	down
SAOUHSC_02874	CopZ		up
SAOUHSC_02875	SAOUHSC_02875	CodY	down
SAOUHSC_02886	SAOUHSC_02886		down
SAOUHSC_02909	PyrD		down
SAOUHSC_02911	SAOUHSC_02911		down
SAOUHSC_02915	SAOUHSC_02915		down
SAOUHSC_02920	PanE		down
SAOUHSC_02921	BudA2		down
SAOUHSC_02922	Ldh2		down
SAOUHSC_02923	BcaP	CodY	down
SAOUHSC_02927	Lqo		down
SAOUHSC_02931	SAOUHSC_02931		down
SAOUHSC_02942	NrdD	NrdR	up
SAOUHSC_02955	NsaS		up	up
SAOUHSC_02956	NsaR		up
SAOUHSC_02962	EstA		down
SAOUHSC_02985	SecA2	SigB	up
SAOUHSC_02986	Asp3	ClpX	up	up
SAOUHSC_02988	Asp1	ClpX	up	up
SAOUHSC_02990	SasA		up
SAOUHSC_03017	SAOUHSC_03017		down
SAOUHSC_03019	SAOUHSC_03019		down
SAOUHSC_03022	SAOUHSC_03022	SigB	down	down
SAOUHSC_03030	SAOUHSC_03030		down
SAOUHSC_03033	NixA	SigB	up
SAOUHSC_00009	SerS	S4		up
SAOUHSC_00022	WalH			up
SAOUHSC_00023	WalI			up
SAOUHSC_00024	WalJ			up
SAOUHSC_00061	SAOUHSC_00061	SigB		up
SAOUHSC_00115	CapB	CodY; SigB		up
SAOUHSC_00117	CapD	CodY; SigB		up
SAOUHSC_00119	CapF	CodY; SigB		up
SAOUHSC_00120	CapG	CodY; SigB		up
SAOUHSC_00126	CapM	CodY; SigB		up
SAOUHSC_00127	CapN	CodY; SigB		up
SAOUHSC_00129	CapP	CodY; SigB		up
SAOUHSC_00158	MurP	MurR; CcpA		down
SAOUHSC_00187	PflB	CcpA; Rex		down
SAOUHSC_00192	Coa	RNAIII; SaeR		up
SAOUHSC_00248	LytM	WalR		up
SAOUHSC_00262	EssC			up
SAOUHSC_00276	SAOUHSC_00276			up
SAOUHSC_00282	BrnQ2	CodY		up
SAOUHSC_00294	NanT	NanR; CcpA		down
SAOUHSC_00295	NanA	NanR; CcpA		down
SAOUHSC_00302	SAOUHSC_00302			up
SAOUHSC_00307	SirTM			up
SAOUHSC_00325	FepA	Fur		up
SAOUHSC_00330	SAOUHSC_00330			up
SAOUHSC_00382	SAOUHSC_00382			up
SAOUHSC_00406	SAOUHSC_00406			up
SAOUHSC_00407	SAOUHSC_00407			up
SAOUHSC_00408	SAOUHSC_00408			up
SAOUHSC_00411.1	Psmα4	AgrA		down
SAOUHSC_00411.4	Psmα1	AgrA		down
SAOUHSC_00482	DivIC			up
SAOUHSC_00487	HslO			up
SAOUHSC_00531	SAOUHSC_00531			up
SAOUHSC_00565	SAOUHSC_00565			up
SAOUHSC_00569	SAOUHSC_00569	SigB		up
SAOUHSC_00646	Pbp4			up
SAOUHSC_00652	FhuC	Fur		up
SAOUHSC_00661	GehE			up
SAOUHSC_00667	VraF	GraR		up
SAOUHSC_00673	Rbf			up
SAOUHSC_00702	SAOUHSC_00702			up
SAOUHSC_00711	MpfA			up
SAOUHSC_00714	SaeS	SaeR		up
SAOUHSC_00728	LtaS			up
SAOUHSC_00731	OpuBA			up
SAOUHSC_00732	OpuBB			up
SAOUHSC_00751	SAOUHSC_00751			up
SAOUHSC_00858	SAOUHSC_00858			up
SAOUHSC_00877	SufA			up
SAOUHSC_00893	SAOUHSC_00893			up
SAOUHSC_00897	GlpQ			up
SAOUHSC_00902	SpsA			up
SAOUHSC_00979	SAOUHSC_00979			up
SAOUHSC_00980	MenA			up
SAOUHSC_00997	SAOUHSC_00997			up
SAOUHSC_01005	SAOUHSC_01005			up
SAOUHSC_01050	SAOUHSC_01050			up
SAOUHSC_01069	SAOUHSC_01069			up
SAOUHSC_01070	RicF			up
SAOUHSC_01100	TrxA			up
SAOUHSC_01106	MurI			up
SAOUHSC_01121	Hla	RNAIII; SaeR; CcpA		down
SAOUHSC_01180	SAOUHSC_01180			up
SAOUHSC_01213	SAOUHSC_01213			up
SAOUHSC_01241	PolC			up
SAOUHSC_01253	SpoIIIE			up
SAOUHSC_01270	RicA			up
SAOUHSC_01284	SAOUHSC_01284			up
SAOUHSC_01290	SAOUHSC_01290			down
SAOUHSC_01310	Cls1			up
SAOUHSC_01332	SAOUHSC_01332			up
SAOUHSC_01337	Tkt			up
SAOUHSC_01373	FemA			up
SAOUHSC_01378	NikD			up
SAOUHSC_01528	SAOUHSC_01528			up
SAOUHSC_01584	SAOUHSC_01584			up
SAOUHSC_01604	SAOUHSC_01604			up
SAOUHSC_01610	BrxB			up
SAOUHSC_01717	SAOUHSC_01717			up
SAOUHSC_01718	SAOUHSC_01718			up
SAOUHSC_01727	IscS			up
SAOUHSC_01741	Dtd			up
SAOUHSC_01747	YajC			up
SAOUHSC_01768	Tag			up
SAOUHSC_01781	SAOUHSC_01781			up
SAOUHSC_01782	SAOUHSC_01782			up
SAOUHSC_01794	GapB			down
SAOUHSC_01795	CoaE			up
SAOUHSC_01796	MutM			up
SAOUHSC_01809	AccD			up
SAOUHSC_01830	SAOUHSC_01830			up
SAOUHSC_01863	SAOUHSC_01863			up
SAOUHSC_01864	SAOUHSC_01864			up
SAOUHSC_01871	SAOUHSC_01871			up
SAOUHSC_01884	PutA	CcpA		down
SAOUHSC_01888	RibB	S743		down
SAOUHSC_01896	SAOUHSC_01896			up
SAOUHSC_01979	SAOUHSC_01979			up
SAOUHSC_01981	AirS			up
SAOUHSC_02005	MutY			up
SAOUHSC_02057	SAOUHSC_02057			down
SAOUHSC_02059	SAOUHSC_02059			down
SAOUHSC_02061	SAOUHSC_02061			down
SAOUHSC_02063	SAOUHSC_02063			down
SAOUHSC_02069	SAOUHSC_02069			down
SAOUHSC_02071	SAOUHSC_02071			down
SAOUHSC_02072	SAOUHSC_02072			down
SAOUHSC_02073	SAOUHSC_02073			down
SAOUHSC_02077	SAOUHSC_02077			down
SAOUHSC_02078	SAOUHSC_02078			down
SAOUHSC_02080	SAOUHSC_02080			down
SAOUHSC_02110	SAOUHSC_02110			up
SAOUHSC_02124	PcrB			up
SAOUHSC_02139	PncA			up
SAOUHSC_02161	Eap/map	SaeR		down
SAOUHSC_02265	AgrA	CodY; AgrA		down
SAOUHSC_02277	Gcp			up
SAOUHSC_02329	ThiM			up
SAOUHSC_02330	ThiD			up
SAOUHSC_02331	TenA			up
SAOUHSC_02333	SceD	WalR		up
SAOUHSC_02373	SAOUHSC_02373	CodY		up
SAOUHSC_02374	HmrA	CodY		up
SAOUHSC_02390	SAOUHSC_02390			up
SAOUHSC_02393	SAOUHSC_02393			up
SAOUHSC_02443	AmaP	SigB		down
SAOUHSC_02444	OpuD2	SigB		up
SAOUHSC_02447	SAOUHSC_02447			up
SAOUHSC_02450	LacE	LacR		up
SAOUHSC_02451	LacF	LacR		up
SAOUHSC_02460	SAOUHSC_02460			up
SAOUHSC_02525	Rnd2	IsrR		up
SAOUHSC_02550	FdhD			up
SAOUHSC_02568	SAOUHSC_02568			up
SAOUHSC_02606	HutI	CcpA; HutR		down
SAOUHSC_02607	HutU	CcpA; HutR		down
SAOUHSC_02611	LyrA			up
SAOUHSC_02628	SAOUHSC_02628			up
SAOUHSC_02643	HssR			up
SAOUHSC_02644	HssS			up
SAOUHSC_02651	PaiA			up
SAOUHSC_02652	SAOUHSC_02652			up
SAOUHSC_02677	NreA	Rex; NreC		up
SAOUHSC_02681	NarG	Rex; NreC; IsrR		down
SAOUHSC_02700	MdeA			up
SAOUHSC_02742	OpuCC	CodY		up
SAOUHSC_02783	SAOUHSC_02783			up
SAOUHSC_02788	SAOUHSC_02788			up
SAOUHSC_02811	RelP			up
SAOUHSC_02840	SdaAB	CcpA		up
SAOUHSC_02846	SAOUHSC_02846			up
SAOUHSC_02848	GlcB			up
SAOUHSC_02858	SAOUHSC_02858			down
SAOUHSC_02883	SAOUHSC_02883	RNAIII; WalR; RsaA		up
SAOUHSC_02910	SAOUHSC_02910			up
SAOUHSC_02912	SAOUHSC_02912			up
SAOUHSC_02916	PanD			up
SAOUHSC_02918	PanC			up
SAOUHSC_02932	BetA			up
SAOUHSC_02933	BetB			up
SAOUHSC_02936	SAOUHSC_02936	SigB		up
SAOUHSC_02975	ManP	CcpA; SAOUHSC_02974		down
SAOUHSC_02982	SasF			up
SAOUHSC_03016	SAOUHSC_03016			up

## Sheet: C - Iron limitation
locus tag	protein	AureoWiki_Regulon	statistic exponential phase	statistic stationary phase
SAOUHSC_00067	LctP1		down
SAOUHSC_00069	Spa	RNAIII; CcpA	down	down
SAOUHSC_00070	SarS		down
SAOUHSC_00074	SirA	Fur	down	down
SAOUHSC_00075	SbnA	Fur	down
SAOUHSC_00076	SbnB	Fur	down	down
SAOUHSC_00077	SbnC	Fur	down	down
SAOUHSC_00079	SbnE	Fur	down	down
SAOUHSC_00080	SbnF	Fur	down	down
SAOUHSC_00081	SbnG	Fur	down
SAOUHSC_00082	SbnH	Fur	down	down
SAOUHSC_00083	SbnI	Fur	down
SAOUHSC_00093	SodM	CodY	down
SAOUHSC_00128	CapO	CodY; SigB	up	up
SAOUHSC_00130	IsdI		down
SAOUHSC_00151	BrnQ1	CodY	down
SAOUHSC_00153	SAOUHSC_00153	CcpA	down	down
SAOUHSC_00155	GlcA	CcpA	down
SAOUHSC_00167	GisA	CymR	down
SAOUHSC_00173	AzoR	ClpX	down	down
SAOUHSC_00175	MalK	MalR; CcpA	down
SAOUHSC_00182	SAOUHSC_00182	SaeR	down
SAOUHSC_00187	PflB	CcpA; Rex	down
SAOUHSC_00200	PrsS		down
SAOUHSC_00201	NikA	ClpX	up	up
SAOUHSC_00220	TarI'		down
SAOUHSC_00221	TarJ'		down
SAOUHSC_00222	TarL'		down
SAOUHSC_00229	ScdA		down
SAOUHSC_00253	SAOUHSC_00253		down
SAOUHSC_00257	EsxA		down
SAOUHSC_00258	EsaA		down
SAOUHSC_00284	SAOUHSC_00284	ClpX	down	down
SAOUHSC_00290	SAOUHSC_00290		down
SAOUHSC_00300	GehB		down
SAOUHSC_00338	MetE	S106	down
SAOUHSC_00367	TcyP	CodY; CymR	down
SAOUHSC_00382	SAOUHSC_00382		up
SAOUHSC_00400	SAOUHSC_00400	SaeR	down
SAOUHSC_00413	MpsB		up
SAOUHSC_00427	Sle1	WalR; ClpX	up	up
SAOUHSC_00436	GltD	GltC; CodY	down
SAOUHSC_00455	RicT		down
SAOUHSC_00501	NupC	CcpA	down
SAOUHSC_00528	RpsG		down
SAOUHSC_00535	SAOUHSC_00535	CcpA	down
SAOUHSC_00544	SdrC		down
SAOUHSC_00545	SdrD		down
SAOUHSC_00555	SAOUHSC_00555	ClpX	down	down
SAOUHSC_00613	SAOUHSC_00613		down
SAOUHSC_00659	SAOUHSC_00659	ClpX	up	up
SAOUHSC_00671	SAOUHSC_00671	WalR; ClpX	up	up
SAOUHSC_00674	SarX		down
SAOUHSC_00694	MgrA	RNAIII; RsaA	down
SAOUHSC_00738	DtpT	CodY; IsrR	down
SAOUHSC_00746	SstA		down
SAOUHSC_00748	SstC		down
SAOUHSC_00749	SstD		down
SAOUHSC_00767	SaHPF	CodY	down	down
SAOUHSC_00808	SAOUHSC_00808		down
SAOUHSC_00812	ClfA	SigB; ClpX	up	up
SAOUHSC_00816	Emp		down
SAOUHSC_00830	SAOUHSC_00830		down
SAOUHSC_00842	MetN1	S349	down
SAOUHSC_00844	MetQ1	S349	down
SAOUHSC_00861	LipA		down
SAOUHSC_00899	ArgG	CodY; ArgR	down
SAOUHSC_00934	SpxA	ClpX	up	up
SAOUHSC_00938	YjbH	ClpX	up	up
SAOUHSC_00944	SAOUHSC_00944		up
SAOUHSC_00972	SAOUHSC_00972	GraR	down
SAOUHSC_00973	TarM		down
SAOUHSC_01002	QoxA	GraR	down
SAOUHSC_01008	PurE		down	down
SAOUHSC_01009	PurK		down	down
SAOUHSC_01011	PurS		down
SAOUHSC_01012	PurQ		down	down
SAOUHSC_01013	PurL		down	down
SAOUHSC_01015	PurM		down	down
SAOUHSC_01017	PurH		down	down
SAOUHSC_01064	PycA	CodY	down
SAOUHSC_01079	IsdB	Fur	down	down
SAOUHSC_01081	IsdA	Fur	down	down
SAOUHSC_01082	IsdC	Fur	down
SAOUHSC_01084	IsdD	Fur	down
SAOUHSC_01085	IsdE	Fur	down	down
SAOUHSC_01088	SrtB	Fur	down
SAOUHSC_01089	IsdG	Fur	down
SAOUHSC_01154	SepF	ClpX	up	up
SAOUHSC_01164	PyrR	S481	down
SAOUHSC_01166	PyrB	S482	down
SAOUHSC_01168	PyrC	S482	down	down
SAOUHSC_01169	CarA	S482	down
SAOUHSC_01170	CarB	S482	down
SAOUHSC_01171	PyrF	S482	down
SAOUHSC_01172	PyrE	S482	down
SAOUHSC_01214	RbgA		down
SAOUHSC_01265	SAOUHSC_01265		down
SAOUHSC_01281	Hfq		down
SAOUHSC_01292	SAOUHSC_01292		down
SAOUHSC_01297	SAOUHSC_01297		down
SAOUHSC_01307	SAOUHSC_01307	ClpX	up	up
SAOUHSC_01330	GuaC		down	down
SAOUHSC_01349	SAOUHSC_01349		up
SAOUHSC_01368	TrpD	S576; S577; CodY	down
SAOUHSC_01377	NikE		up
SAOUHSC_01378	NikD		up
SAOUHSC_01389	PstS		up	up
SAOUHSC_01420	ArlR	SigB	down
SAOUHSC_01452	Ald1	Rex	down
SAOUHSC_01501	EbpS		up
SAOUHSC_01514	SAOUHSC_01514		down
SAOUHSC_01576	SAOUHSC_01576		down
SAOUHSC_01666	GlyS	S658; S659	down
SAOUHSC_01685	HrcA	CtsR; HrcA	down
SAOUHSC_01767	ValS	S697; S698	down
SAOUHSC_01778	ClpX	ClpX	down	down
SAOUHSC_01788	ThrS	S709	down
SAOUHSC_01798	SAOUHSC_01798		down
SAOUHSC_01818	Ald2	CcpA	down
SAOUHSC_01820	AckA		down
SAOUHSC_01843	IsdH	Fur	down
SAOUHSC_01845	Fhs	CcpA; RsaE	down
SAOUHSC_01852	AroA2		down
SAOUHSC_01866	SAOUHSC_01866	ClpX	up	up
SAOUHSC_01879	Rot	RNAIII	down
SAOUHSC_01919	SAOUHSC_01919		up	up
SAOUHSC_01931	SAOUHSC_01931		down
SAOUHSC_02003	SAOUHSC_02003	IsrR	up	up
SAOUHSC_02010	SAOUHSC_02010		down
SAOUHSC_02087	SAOUHSC_02087		down
SAOUHSC_02127	ScpA	ClpX	down	down
SAOUHSC_02161	Eap/map	SaeR	down	down
SAOUHSC_02246	FhuD1	Fur	down
SAOUHSC_02258	SAOUHSC_02258		down
SAOUHSC_02333	SceD	WalR	up	up
SAOUHSC_02399	GlmS	S936	up	up
SAOUHSC_02447	SAOUHSC_02447		up
SAOUHSC_02461	SAOUHSC_02461	CodY; ClpX	up	up
SAOUHSC_02532	SarV		down
SAOUHSC_02559	UreB	ClpX	up	up
SAOUHSC_02561	UreC	ClpX	up	up
SAOUHSC_02562	UreE	ClpX	up	up
SAOUHSC_02563	UreF		up
SAOUHSC_02564	UreG	ClpX	up	up
SAOUHSC_02565	UreD		up
SAOUHSC_02566	SarR		down
SAOUHSC_02579	SAOUHSC_02579		down
SAOUHSC_02612	RpiA		down
SAOUHSC_02664	Rsp		down
SAOUHSC_02669	SarZ		down
SAOUHSC_02690	SAOUHSC_02690	Zur	down
SAOUHSC_02706	Sbi	RNAIII; SaeR	down	down
SAOUHSC_02725	SAOUHSC_02725		down
SAOUHSC_02737	SAOUHSC_02737		up
SAOUHSC_02742	OpuCC	CodY	up	up
SAOUHSC_02744	OpuCA	CodY	up	up
SAOUHSC_02747	SAOUHSC_02747		up
SAOUHSC_02767	CntA		down	down
SAOUHSC_02798	SasG		down	down
SAOUHSC_02803	FnbA		up
SAOUHSC_02812	SAOUHSC_02812	SigB	up
SAOUHSC_02813	SAOUHSC_02813	ClpX	up	up
SAOUHSC_02815	SAOUHSC_02815	CcpA	down
SAOUHSC_02820	SAOUHSC_02820		down	down
SAOUHSC_02828	SAOUHSC_02828		down
SAOUHSC_02830	Ddh	Rex	up	up
SAOUHSC_02839	SdaAA	CcpA; ClpX	up	up
SAOUHSC_02849	CidC	SigB	down
SAOUHSC_02850	CidB	SigB	down
SAOUHSC_02886	SAOUHSC_02886		down
SAOUHSC_02909	PyrD		down
SAOUHSC_02911	SAOUHSC_02911		down
SAOUHSC_02922	Ldh2		down
SAOUHSC_02927	Lqo		down
SAOUHSC_02931	SAOUHSC_02931		down
SAOUHSC_02942	NrdD	NrdR	up	up
SAOUHSC_02962	EstA		down
SAOUHSC_02985	SecA2	SigB	up	up
SAOUHSC_02986	Asp3	ClpX	up	up
SAOUHSC_02988	Asp1	ClpX	up	up
SAOUHSC_02990	SasA		up
SAOUHSC_00008	HutH	CcpA		down
SAOUHSC_00019	PurA	PurR		down
SAOUHSC_00061	SAOUHSC_00061	SigB		up
SAOUHSC_00114	CapA	CodY; SigB		up
SAOUHSC_00115	CapB	CodY; SigB		up
SAOUHSC_00116	CapC	CodY; SigB		up
SAOUHSC_00119	CapF	CodY; SigB		up
SAOUHSC_00120	CapG	CodY; SigB		up
SAOUHSC_00142	Fdh			down
SAOUHSC_00170	GisD			down
SAOUHSC_00183	UhpT	CcpA		up
SAOUHSC_00248	LytM	WalR		up
SAOUHSC_00262	EssC			up
SAOUHSC_00308	LplA2			down
SAOUHSC_00406	SAOUHSC_00406			up
SAOUHSC_00408	SAOUHSC_00408			up
SAOUHSC_00411.1	Psmα4	AgrA		down
SAOUHSC_00532	Kbl	CcpA		up
SAOUHSC_00728	LtaS			up
SAOUHSC_00730	RecQ1			up
SAOUHSC_00893	SAOUHSC_00893			up
SAOUHSC_00897	GlpQ			up
SAOUHSC_00904	AddB			up
SAOUHSC_00953	UgtP			up
SAOUHSC_00989	PatA	CodY		up
SAOUHSC_01010	PurC			down
SAOUHSC_01014	PurF			down
SAOUHSC_01018	PurD			down
SAOUHSC_01106	MurI			up
SAOUHSC_01121	Hla	RNAIII; SaeR; CcpA		down
SAOUHSC_01135	Psmβ1	AgrA		down
SAOUHSC_01143	MraW			down
SAOUHSC_01241	PolC			up
SAOUHSC_01347	CitB	Fur; CcpA; IsrR; RsaE		up
SAOUHSC_01583	SAOUHSC_01583			up
SAOUHSC_01716	SAOUHSC_01716			up
SAOUHSC_01717	SAOUHSC_01717			up
SAOUHSC_01794	GapB			down
SAOUHSC_01819	UspA1			down
SAOUHSC_01887	RibA	S743		up
SAOUHSC_01896	SAOUHSC_01896			up
SAOUHSC_01914	SAOUHSC_01914			up
SAOUHSC_02126	PurB			down
SAOUHSC_02139	PncA			up
SAOUHSC_02373	SAOUHSC_02373	CodY		up
SAOUHSC_02374	HmrA	CodY		up
SAOUHSC_02393	SAOUHSC_02393			up
SAOUHSC_02400	MtlA	MtlR		up
SAOUHSC_02433	SfnaC	Fur; SigB		up
SAOUHSC_02448	SAOUHSC_02448			up
SAOUHSC_02460	SAOUHSC_02460			up
SAOUHSC_02467	BudA1			up
SAOUHSC_02468	BudB			up
SAOUHSC_02525	Rnd2	IsrR		up
SAOUHSC_02606	HutI	CcpA; HutR		down
SAOUHSC_02607	HutU	CcpA; HutR		down
SAOUHSC_02652	SAOUHSC_02652			up
SAOUHSC_02676	NreB	Rex; NreC		up
SAOUHSC_02677	NreA	Rex; NreC		up
SAOUHSC_02686	SAOUHSC_02686			up
SAOUHSC_02751	PnbA	SigB		down
SAOUHSC_02799	SarT			up
SAOUHSC_02840	SdaAB	CcpA		up
SAOUHSC_02873	CopA			down
SAOUHSC_02907	SAOUHSC_02907			up
SAOUHSC_02912	SAOUHSC_02912			up
SAOUHSC_02932	BetA			up
SAOUHSC_02933	BetB			up
SAOUHSC_02982	SasF			up
SAOUHSC_03006	GehA	CcpA		up
SAOUHSC_03016	SAOUHSC_03016			up
SAOUHSC_03024	SAOUHSC_03024			up
SAOUHSC_03033	NixA	SigB		up

## Sheet: D - Oxygen limitation
locus tag	protein	AureoWiki_Regulon	statistic exponential phase	statistic stationary phase
Km	KanR		up
SAOUHSC_00069	Spa	RNAIII; CcpA	down	down
SAOUHSC_00070	SarS		down	down
SAOUHSC_00074	SirA	Fur	down
SAOUHSC_00093	SodM	CodY	down	down
SAOUHSC_00094	SasD		down
SAOUHSC_00113	AdhE	Rex	down	down
SAOUHSC_00130	IsdI		down	down
SAOUHSC_00139	SAOUHSC_00139	CymR	down
SAOUHSC_00149	ArgC	ArgR	up	up
SAOUHSC_00151	BrnQ1	CodY	down
SAOUHSC_00155	GlcA	CcpA	down
SAOUHSC_00164	SAOUHSC_00164		down
SAOUHSC_00167	GisA	CymR	down
SAOUHSC_00173	AzoR	ClpX	down	down
SAOUHSC_00182	SAOUHSC_00182	SaeR	down
SAOUHSC_00187	PflB	CcpA; Rex	down	down
SAOUHSC_00188	PflA	CcpA; Rex	down	down
SAOUHSC_00201	NikA	ClpX	up	up
SAOUHSC_00202	SAOUHSC_00202		down	down
SAOUHSC_00204	Hmp		down	down
SAOUHSC_00206	Ldh1	Rex	down
SAOUHSC_00220	TarI'		down	down
SAOUHSC_00221	TarJ'		down	down
SAOUHSC_00222	TarL'		down
SAOUHSC_00227	TarL		up
SAOUHSC_00229	ScdA		down	down
SAOUHSC_00231	LytR		down
SAOUHSC_00237	SAOUHSC_00237		down
SAOUHSC_00248	LytM	WalR	up	up
SAOUHSC_00257	EsxA		down
SAOUHSC_00281	SAOUHSC_00281	Rex	down
SAOUHSC_00284	SAOUHSC_00284	ClpX	down	down
SAOUHSC_00290	SAOUHSC_00290		down
SAOUHSC_00315	MepA	MepR	up
SAOUHSC_00324	SAOUHSC_00324		down
SAOUHSC_00325	FepA	Fur	up	up
SAOUHSC_00330	SAOUHSC_00330		up
SAOUHSC_00338	MetE	S106	down
SAOUHSC_00367	TcyP	CodY; CymR	down	down
SAOUHSC_00400	SAOUHSC_00400	SaeR	down	down
SAOUHSC_00410	ZagA		down
SAOUHSC_00426	MetQ2	CymR	down
SAOUHSC_00427	Sle1	WalR; ClpX	up	up
SAOUHSC_00488	CysK	CymR	down	down
SAOUHSC_00501	NupC	CcpA	down
SAOUHSC_00502	CtsR	CtsR	down
SAOUHSC_00504	McsB	CtsR	down
SAOUHSC_00505	ClpC	CtsR	down
SAOUHSC_00545	SdrD		down	down
SAOUHSC_00555	SAOUHSC_00555	ClpX	down	down
SAOUHSC_00556	ProP	SigB	up	up
SAOUHSC_00608	Adh1	Rex	down	down
SAOUHSC_00613	SAOUHSC_00613		down
SAOUHSC_00617	SAOUHSC_00617		down	down
SAOUHSC_00620	SarA	SigB	up
SAOUHSC_00646	Pbp4		up	up
SAOUHSC_00659	SAOUHSC_00659	ClpX	up	up
SAOUHSC_00671	SAOUHSC_00671	WalR; ClpX	up	up
SAOUHSC_00674	SarX		down	down
SAOUHSC_00691	UppP		up	up
SAOUHSC_00694	MgrA	RNAIII; RsaA	down
SAOUHSC_00738	DtpT	CodY; IsrR	down
SAOUHSC_00748	SstC		down
SAOUHSC_00749	SstD		down
SAOUHSC_00767	SaHPF	CodY	down
SAOUHSC_00790	ClpP	CtsR	down
SAOUHSC_00796	Pgk	GapR	down
SAOUHSC_00804	SmpB		up
SAOUHSC_00806	SAOUHSC_00806		down
SAOUHSC_00808	SAOUHSC_00808		down
SAOUHSC_00812	ClfA	SigB; ClpX	up	up
SAOUHSC_00842	MetN1	S349	down
SAOUHSC_00844	MetQ1	S349	down
SAOUHSC_00912	ClpB	CtsR	down
SAOUHSC_00918	SAOUHSC_00918		down
SAOUHSC_00926	Opp3F	CodY	down
SAOUHSC_00927	Opp3A	CodY; RsaE	down
SAOUHSC_00933	TrpS		down
SAOUHSC_00934	SpxA	ClpX	up	up
SAOUHSC_00938	YjbH	ClpX	up	up
SAOUHSC_00957	SAOUHSC_00957	S399	up	up
SAOUHSC_00972	SAOUHSC_00972	GraR	down
SAOUHSC_00973	TarM		down
SAOUHSC_00992	SAOUHSC_00992		down
SAOUHSC_00994	Atl	WalR; SigB	down
SAOUHSC_01001	QoxB		down	down
SAOUHSC_01002	QoxA	GraR	down	down
SAOUHSC_01008	PurE		down
SAOUHSC_01011	PurS		down
SAOUHSC_01012	PurQ		down
SAOUHSC_01013	PurL		down
SAOUHSC_01015	PurM		down
SAOUHSC_01050	SAOUHSC_01050		up	up
SAOUHSC_01064	PycA	CodY	down	down
SAOUHSC_01110	Ecb	RNAIII; SaeR	down
SAOUHSC_01114	Efb	SaeR	down
SAOUHSC_01120	SAOUHSC_01120		down	down
SAOUHSC_01154	SepF	ClpX	up	up
SAOUHSC_01164	PyrR	S481	down
SAOUHSC_01165	PyrP	S482	down
SAOUHSC_01166	PyrB	S482	down
SAOUHSC_01168	PyrC	S482	down
SAOUHSC_01169	CarA	S482	down
SAOUHSC_01170	CarB	S482	down
SAOUHSC_01171	PyrF	S482	down
SAOUHSC_01172	PyrE	S482	down
SAOUHSC_01253	SpoIIIE		up
SAOUHSC_01265	SAOUHSC_01265		down
SAOUHSC_01292	SAOUHSC_01292		down	down
SAOUHSC_01307	SAOUHSC_01307	ClpX	up	up
SAOUHSC_01320	Hom	CodY	down	down
SAOUHSC_01321	ThrC	CodY	down
SAOUHSC_01322	ThrB	CodY	down	down
SAOUHSC_01330	GuaC		down
SAOUHSC_01368	TrpD	S576; S577; CodY	down
SAOUHSC_01377	NikE		up	up
SAOUHSC_01378	NikD		up	up
SAOUHSC_01395	Asd	S584; CodY	down
SAOUHSC_01396	DapA	S584; CodY	down
SAOUHSC_01397	DapB	S584; CodY	down
SAOUHSC_01399	DapI	S584; CodY	down
SAOUHSC_01403	CspA		down
SAOUHSC_01420	ArlR	SigB	down
SAOUHSC_01433	FakB2		down
SAOUHSC_01451	IlvA1	CodY	down	down
SAOUHSC_01452	Ald1	Rex	down	down
SAOUHSC_01514	SAOUHSC_01514		down
SAOUHSC_01576	SAOUHSC_01576		down
SAOUHSC_01586	SrrA	Rex	down
SAOUHSC_01650	SAOUHSC_01650		up
SAOUHSC_01683	DnaK	CtsR; HrcA	down	down
SAOUHSC_01684	GrpE	CtsR; HrcA	down
SAOUHSC_01685	HrcA	CtsR; HrcA	down	down
SAOUHSC_01747	YajC		up
SAOUHSC_01776	HemA	IsrR	down
SAOUHSC_01778	ClpX	ClpX	down	down
SAOUHSC_01788	ThrS	S709	down
SAOUHSC_01798	SAOUHSC_01798		down
SAOUHSC_01801	CitC		up
SAOUHSC_01819	UspA1		down
SAOUHSC_01837	PlsC		down
SAOUHSC_01845	Fhs	CcpA; RsaE	down	down
SAOUHSC_01866	SAOUHSC_01866	ClpX	up	up
SAOUHSC_01879	Rot	RNAIII	down	down
SAOUHSC_01918	SAOUHSC_01918		down	down
SAOUHSC_01919	SAOUHSC_01919		up
SAOUHSC_02003	SAOUHSC_02003	IsrR	up	up
SAOUHSC_02010	SAOUHSC_02010		down
SAOUHSC_02096	SAOUHSC_02096	SigB	down
SAOUHSC_02127	ScpA	ClpX	down	down
SAOUHSC_02129	ScpB		down	down
SAOUHSC_02161	Eap/map	SaeR	down
SAOUHSC_02241	LukG	SaeR	down
SAOUHSC_02243	LukH	SaeR	down
SAOUHSC_02254	GroEL	CtsR; HrcA	down
SAOUHSC_02255	GroES	CtsR; HrcA	down
SAOUHSC_02307	SAOUHSC_02307		down
SAOUHSC_02353	Upp		down
SAOUHSC_02355	SAOUHSC_02355		down
SAOUHSC_02364	QsrR		up	up
SAOUHSC_02382	SAOUHSC_02382	SigB	down	down
SAOUHSC_02388	CzrA	CzrA	down
SAOUHSC_02399	GlmS	S936	up	up
SAOUHSC_02441	Asp23	SigB	down
SAOUHSC_02447	SAOUHSC_02447		up
SAOUHSC_02460	SAOUHSC_02460		up	up
SAOUHSC_02461	SAOUHSC_02461	CodY; ClpX	up	up
SAOUHSC_02467	BudA1		down
SAOUHSC_02468	BudB		down
SAOUHSC_02532	SarV		down	down
SAOUHSC_02555	YdbM	CymR; SigB	down	down
SAOUHSC_02558	UreA		up	up
SAOUHSC_02559	UreB	ClpX	up	up
SAOUHSC_02561	UreC	ClpX	up	up
SAOUHSC_02562	UreE	ClpX	up	up
SAOUHSC_02563	UreF		up	up
SAOUHSC_02564	UreG	ClpX	up	up
SAOUHSC_02565	UreD		up	up
SAOUHSC_02566	SarR		down
SAOUHSC_02576	SAOUHSC_02576	WalR; RsaA	down	up
SAOUHSC_02612	RpiA		down
SAOUHSC_02641	HrtB	HssR	down	down
SAOUHSC_02648	LctP2	Rex	down	down
SAOUHSC_02653	SAOUHSC_02653		up
SAOUHSC_02665	SAOUHSC_02665	SigB	down
SAOUHSC_02669	SarZ		down
SAOUHSC_02678	NarI	Rex; NreC	down
SAOUHSC_02679	NarJ	Rex; NreC	down
SAOUHSC_02680	NarH	Rex; NreC	down
SAOUHSC_02681	NarG	Rex; NreC; IsrR	down	down
SAOUHSC_02682	NasF	Rex; NreC	down
SAOUHSC_02684	NasD	Rex; NreC; IsrR	down
SAOUHSC_02687	SAOUHSC_02687		down
SAOUHSC_02690	SAOUHSC_02690	Zur	down
SAOUHSC_02700	MdeA		up
SAOUHSC_02706	Sbi	RNAIII; SaeR	down
SAOUHSC_02737	SAOUHSC_02737		up	up
SAOUHSC_02747	SAOUHSC_02747		up
SAOUHSC_02751	PnbA	SigB	down	down
SAOUHSC_02767	CntA		down	down
SAOUHSC_02779	SAOUHSC_02779	SigB	up	up
SAOUHSC_02798	SasG		down
SAOUHSC_02803	FnbA		up	up
SAOUHSC_02812	SAOUHSC_02812	SigB	up
SAOUHSC_02813	SAOUHSC_02813	ClpX	up	up
SAOUHSC_02820	SAOUHSC_02820		down	down
SAOUHSC_02827	SAOUHSC_02827		down	down
SAOUHSC_02828	SAOUHSC_02828		down	down
SAOUHSC_02832	SAOUHSC_02832		up	up
SAOUHSC_02839	SdaAA	CcpA; ClpX	up	up
SAOUHSC_02840	SdaAB	CcpA	up	up
SAOUHSC_02845	SAOUHSC_02845		up	up
SAOUHSC_02849	CidC	SigB	down
SAOUHSC_02862	ClpL	SigB	down	down
SAOUHSC_02866	FarE		down	down
SAOUHSC_02875	SAOUHSC_02875	CodY	down
SAOUHSC_02886	SAOUHSC_02886		down
SAOUHSC_02909	PyrD		down
SAOUHSC_02911	SAOUHSC_02911		down
SAOUHSC_02912	SAOUHSC_02912		up	up
SAOUHSC_02922	Ldh2		down	down
SAOUHSC_02931	SAOUHSC_02931		down	down
SAOUHSC_02942	NrdD	NrdR	down
SAOUHSC_02979	SAOUHSC_02979		down
SAOUHSC_02984	GtfA	SigB	up	up
SAOUHSC_02985	SecA2	SigB	up
SAOUHSC_02986	Asp3	ClpX	up	up
SAOUHSC_02988	Asp1	ClpX	up	up
SAOUHSC_02990	SasA		up
SAOUHSC_03022	SAOUHSC_03022	SigB	down	down
SAOUHSC_03030	SAOUHSC_03030		down
SAOUHSC_00037	Sqr	SigB		down
SAOUHSC_00056	SAOUHSC_00056			up
SAOUHSC_00057	SAOUHSC_00057	SigB		down
SAOUHSC_00085	SAOUHSC_00085			up
SAOUHSC_00106	SAOUHSC_00106			up
SAOUHSC_00114	CapA	CodY; SigB		up
SAOUHSC_00115	CapB	CodY; SigB		up
SAOUHSC_00116	CapC	CodY; SigB		up
SAOUHSC_00119	CapF	CodY; SigB		up
SAOUHSC_00120	CapG	CodY; SigB		up
SAOUHSC_00126	CapM	CodY; SigB		up
SAOUHSC_00128	CapO	CodY; SigB		up
SAOUHSC_00129	CapP	CodY; SigB		up
SAOUHSC_00153	SAOUHSC_00153	CcpA		down
SAOUHSC_00156	MupG	MurR; CcpA		down
SAOUHSC_00157	MurQ	MurR; CcpA		down
SAOUHSC_00158	MurP	MurR; CcpA		down
SAOUHSC_00172	SAOUHSC_00172			up
SAOUHSC_00179	SAOUHSC_00179	MalR; CcpA		down
SAOUHSC_00181	SAOUHSC_00181	MalR; CcpA		down
SAOUHSC_00191	SAOUHSC_00191			up
SAOUHSC_00192	Coa	RNAIII; SaeR		up
SAOUHSC_00249	SAOUHSC_00249			up
SAOUHSC_00253	SAOUHSC_00253			up
SAOUHSC_00258	EsaA			up
SAOUHSC_00262	EssC			up
SAOUHSC_00282	BrnQ2	CodY		up
SAOUHSC_00295	NanA	NanR; CcpA		down
SAOUHSC_00302	SAOUHSC_00302			up
SAOUHSC_00312	SAOUHSC_00312			down
SAOUHSC_00319	SAOUHSC_00319	SigB		down
SAOUHSC_00320	SAOUHSC_00320			down
SAOUHSC_00405	Lpl9			up
SAOUHSC_00407	SAOUHSC_00407			up
SAOUHSC_00411.4	Psmα1	AgrA		down
SAOUHSC_00421	MccA	CymR		up
SAOUHSC_00430	SAOUHSC_00430			up
SAOUHSC_00435	GltB	GltC; CodY		up
SAOUHSC_00436	GltD	GltC; CodY		up
SAOUHSC_00469	SpoVG	SigB		down
SAOUHSC_00487	HslO			up
SAOUHSC_00507	RadA			up
SAOUHSC_00547	SAOUHSC_00547			down
SAOUHSC_00569	SAOUHSC_00569	SigB		up
SAOUHSC_00634	MntC	MntR		down
SAOUHSC_00652	FhuC	Fur		up
SAOUHSC_00667	VraF	GraR		up
SAOUHSC_00686	SAOUHSC_00686	SigB		down
SAOUHSC_00702	SAOUHSC_00702			up
SAOUHSC_00714	SaeS	SaeR		up
SAOUHSC_00717	SaeP	SaeR		up
SAOUHSC_00730	RecQ1			up
SAOUHSC_00731	OpuBA			up
SAOUHSC_00743	NrdF	NrdR		down
SAOUHSC_00751	SAOUHSC_00751			up
SAOUHSC_00816	Emp			down
SAOUHSC_00836	GcvH	CcpA		up
SAOUHSC_00855	SAOUHSC_00855	SigB		up
SAOUHSC_00860	SAOUHSC_00860			up
SAOUHSC_00878	Ndh2a			up
SAOUHSC_00895	GudB	CcpA		down
SAOUHSC_00944	SAOUHSC_00944			up
SAOUHSC_00947	FabI	FapR		up
SAOUHSC_00980	MenA			up
SAOUHSC_00997	SAOUHSC_00997			up
SAOUHSC_01030	SAOUHSC_01030			up
SAOUHSC_01069	SAOUHSC_01069			up
SAOUHSC_01100	TrxA			up
SAOUHSC_01121	Hla	RNAIII; SaeR; CcpA		down
SAOUHSC_01123	SAOUHSC_01123			down
SAOUHSC_01128	ArgF			down
SAOUHSC_01129	ArcC1			down
SAOUHSC_01130	SAOUHSC_01130			down
SAOUHSC_01137	SAOUHSC_01137			up
SAOUHSC_01144	FtsL			up
SAOUHSC_01159	IleS	S476; S477		down
SAOUHSC_01180	SAOUHSC_01180			up
SAOUHSC_01201	AcpP			up
SAOUHSC_01213	SAOUHSC_01213			up
SAOUHSC_01241	PolC			up
SAOUHSC_01261	CinA			up
SAOUHSC_01275	GlpF	CcpA		down
SAOUHSC_01283	HflX			up
SAOUHSC_01284	SAOUHSC_01284			up
SAOUHSC_01346	OpuD1			up
SAOUHSC_01349	SAOUHSC_01349			up
SAOUHSC_01384	PhoU			up
SAOUHSC_01389	PstS			up
SAOUHSC_01474	PapS			up
SAOUHSC_01475	BshA			up
SAOUHSC_01485	Ndk			down
SAOUHSC_01501	EbpS			up
SAOUHSC_01565	SAOUHSC_01565			down
SAOUHSC_01583	SAOUHSC_01583			up
SAOUHSC_01584	SAOUHSC_01584			up
SAOUHSC_01585	SrrB	Rex		down
SAOUHSC_01588	ScpB			up
SAOUHSC_01589	ScpA			up
SAOUHSC_01613	BfmBAA			up
SAOUHSC_01679	MtaB			up
SAOUHSC_01715	Udk			up
SAOUHSC_01717	SAOUHSC_01717			up
SAOUHSC_01718	SAOUHSC_01718			up
SAOUHSC_01767	ValS	S697; S698		down
SAOUHSC_01794	GapB			down
SAOUHSC_01796	MutM			up
SAOUHSC_01808	AccA			up
SAOUHSC_01809	AccD			up
SAOUHSC_01847	AcuA	CodY; CcpA		down
SAOUHSC_01877	SAOUHSC_01877			up
SAOUHSC_01884	PutA	CcpA		down
SAOUHSC_01896	SAOUHSC_01896			up
SAOUHSC_01948	EpiF	SigB		down
SAOUHSC_01987	SAOUHSC_01987	SigB		down
SAOUHSC_02013	SAOUHSC_02013	SigB		down
SAOUHSC_02014	SAOUHSC_02014			up
SAOUHSC_02019	SAOUHSC_02019			down
SAOUHSC_02022	SAOUHSC_02022			down
SAOUHSC_02023	SAOUHSC_02023			down
SAOUHSC_02028	SAOUHSC_02028			down
SAOUHSC_02029	SAOUHSC_02029			down
SAOUHSC_02030	SAOUHSC_02030			down
SAOUHSC_02035	SAOUHSC_02035			down
SAOUHSC_02036	SAOUHSC_02036			down
SAOUHSC_02041	SAOUHSC_02041			down
SAOUHSC_02043	SAOUHSC_02043			down
SAOUHSC_02047	SAOUHSC_02047			down
SAOUHSC_02057	SAOUHSC_02057			down
SAOUHSC_02069	SAOUHSC_02069			down
SAOUHSC_02071	SAOUHSC_02071			down
SAOUHSC_02072	SAOUHSC_02072			down
SAOUHSC_02073	SAOUHSC_02073			down
SAOUHSC_02078	SAOUHSC_02078			down
SAOUHSC_02080	SAOUHSC_02080			down
SAOUHSC_02086	SAOUHSC_02086			down
SAOUHSC_02111	DinB			up
SAOUHSC_02123	PcrA			up
SAOUHSC_02144	SAOUHSC_02144	LexA		up
SAOUHSC_02151	PmtD	PmtR		down
SAOUHSC_02152	PmtC	PmtR		down
SAOUHSC_02167	Scn	SaeR		down
SAOUHSC_02226	SAOUHSC_02226			down
SAOUHSC_02258	SAOUHSC_02258			down
SAOUHSC_02264	AgrC	CodY; AgrA		down
SAOUHSC_02282	IlvB	CodY		up
SAOUHSC_02328	ThiE			up
SAOUHSC_02329	ThiM			up
SAOUHSC_02330	ThiD			up
SAOUHSC_02331	TenA			up
SAOUHSC_02333	SceD	WalR		up
SAOUHSC_02365	MurA2			up
SAOUHSC_02369	RpoE			up
SAOUHSC_02370	SAOUHSC_02370			up
SAOUHSC_02373	SAOUHSC_02373	CodY		up
SAOUHSC_02374	HmrA	CodY		up
SAOUHSC_02381	Dps	PerR		down
SAOUHSC_02387	SAOUHSC_02387	SigB		down
SAOUHSC_02402	MtlF	SigB; MtlR		down
SAOUHSC_02403	MtlD	SigB; MtlR		down
SAOUHSC_02443	AmaP	SigB		down
SAOUHSC_02444	OpuD2	SigB		up
SAOUHSC_02474	SAOUHSC_02474			down
SAOUHSC_02519	SAOUHSC_02519			down
SAOUHSC_02550	FdhD			up
SAOUHSC_02551	SAOUHSC_02551	BirA		up
SAOUHSC_02568	SAOUHSC_02568			up
SAOUHSC_02571	SsaA	WalR; GraR; RsaA		up
SAOUHSC_02580	SAOUHSC_02580			up
SAOUHSC_02589	RpiRc			down
SAOUHSC_02604	SAOUHSC_02604	SigB		down
SAOUHSC_02606	HutI	CcpA; HutR		down
SAOUHSC_02607	HutU	CcpA; HutR		down
SAOUHSC_02611	LyrA			up
SAOUHSC_02620	SAOUHSC_02620			up
SAOUHSC_02635	TcaA			up
SAOUHSC_02638	SAOUHSC_02638			up
SAOUHSC_02640	HrtA	HssR		down
SAOUHSC_02643	HssR			up
SAOUHSC_02644	HssS			up
SAOUHSC_02652	SAOUHSC_02652			up
SAOUHSC_02689	SAOUHSC_02689			up
SAOUHSC_02703	GpmA			down
SAOUHSC_02708	HlgA	SaeR		down
SAOUHSC_02742	OpuCC	CodY		up
SAOUHSC_02744	OpuCA	CodY		up
SAOUHSC_02753	SAOUHSC_02753	SigB		down
SAOUHSC_02754	SAOUHSC_02754	SigB		down
SAOUHSC_02774	SAOUHSC_02774	SigB		down
SAOUHSC_02783	SAOUHSC_02783			up
SAOUHSC_02788	SAOUHSC_02788			up
SAOUHSC_02794	SAOUHSC_02794			up
SAOUHSC_02799	SarT			up
SAOUHSC_02826	MhqR			up
SAOUHSC_02836	SAOUHSC_02836			up
SAOUHSC_02848	GlcB			up
SAOUHSC_02852	CidR			up
SAOUHSC_02879	CrtM	SigB		down
SAOUHSC_02881	CrtP	SigB		down
SAOUHSC_02883	SAOUHSC_02883	RNAIII; WalR; RsaA		up
SAOUHSC_02885	OatA			up
SAOUHSC_02900	SAOUHSC_02900	SigB		down
SAOUHSC_02905	SAOUHSC_02905			up
SAOUHSC_02907	SAOUHSC_02907			up
SAOUHSC_02926	FdaB			down
SAOUHSC_02932	BetA			up
SAOUHSC_02933	BetB			up
SAOUHSC_02955	NsaS			up
SAOUHSC_02965	ArcC	ArgR; CcpA; Rex; ArcR		down
SAOUHSC_02968	ArcB	ArgR; CcpA; Rex; ArcR		down
SAOUHSC_02969	ArcA	ArgR; CcpA; Rex; ArcR		down
SAOUHSC_02975	ManP	CcpA; SAOUHSC_02974		down
SAOUHSC_02976	Pmi	CcpA; SAOUHSC_02974		down
SAOUHSC_03016	SAOUHSC_03016			up
SAOUHSC_03023	Drp35	CcpA		down
