# Supplementary material for: Unraveling proteomic chaos by independent component analysis—ClpX proficiency promotes the iron and oxygen limitation responses of Staphylococcus aureus and affects the intracellular bacterial behavior
Source: mSystems. 2025 Nov 17;10(12):e01092-25. doi: 10.1128/msystems.01092-25 (PMC12710355; doi:10.1128/msystems.01092-25)
Supplement: Table S5 — Identified i-modulons. [file msystems.01092-25-s0008.xlsx]

## Sheet: A - i-modulon members
i-modulon	locus tag	protein	weight	direction of regulation	known Regulon	description	product
i-modulon_01	Km	KanR	0.177348	+
i-modulon_01	SAOUHSC_02314	KdpD	0.148584	+		sensor protein KdpD	sensor protein KdpD
i-modulon_01	SAOUHSC_00671	SAOUHSC_00671	0.146757	+	WalR; ClpX	secretory antigen SsaA-like protein	secretory antigen SsaA-like protein
i-modulon_01	SAOUHSC_01778	ClpX	-0.146046	-	ClpX	ATP-dependent protease ATP-binding subunit ClpX	ATP-dependent protease ATP-binding subunit ClpX
i-modulon_01	SAOUHSC_02561	UreC	0.140581	+	ClpX	urease subunit alpha	urease subunit alpha
i-modulon_01	SAOUHSC_02559	UreB	0.128715	+	ClpX	urease subunit beta	urease subunit beta
i-modulon_01	SAOUHSC_00992	SAOUHSC_00992	-0.123844	-		MarR family transcriptional regulator	MarR family transcriptional regulator
i-modulon_01	SAOUHSC_02562	UreE	0.111032	+	ClpX	urease accessory protein UreE	urease accessory protein UreE
i-modulon_01	SAOUHSC_02706	Sbi	-0.107336	-	RNAIII; SaeR	immunoglobulin G-binding protein Sbi	immunoglobulin G-binding protein Sbi
i-modulon_01	SAOUHSC_00659	SAOUHSC_00659	0.101128	+	ClpX	hypothetical protein	hypothetical protein
i-modulon_01	SAOUHSC_00201	NikA	0.0973754	+	ClpX	hypothetical protein	hypothetical protein
i-modulon_01	SAOUHSC_00202	SAOUHSC_00202	0.0959097	+		hypothetical protein	hypothetical protein
i-modulon_01	SAOUHSC_00069	Spa	-0.095255	-	RNAIII; CcpA	protein A	protein A
i-modulon_01	SAOUHSC_02820	SAOUHSC_02820	-0.0939214	-		hypothetical protein	hypothetical protein
i-modulon_01	SAOUHSC_02564	UreG	0.0916734	+	ClpX	urease accessory protein UreG	urease accessory protein UreG
i-modulon_01	SAOUHSC_01377	NikE	0.0891324	+		oligopeptide ABC transporter ATP-binding protein	oligopeptide ABC transporter ATP-binding protein
i-modulon_01	SAOUHSC_00127	CapN	0.0882376	+	CodY; SigB	cap5N protein/UDP-glucose 4-epimerase	cap5N protein/UDP-glucose 4-epimerase
i-modulon_01	SAOUHSC_00556	ProP	0.0868998	+	SigB	proline/betaine transporter	proline/betaine transporter
i-modulon_01	SAOUHSC_02558	UreA	0.0863277	+		urease subunit gamma	urease subunit gamma
i-modulon_01	SAOUHSC_01012	PurQ	-0.0857888	-		phosphoribosylformylglycinamidine synthase I	phosphoribosylformylglycinamidine synthase I
i-modulon_01	SAOUHSC_01011	PurS	-0.0849445	-		phosphoribosylformylglycinamidine synthase PurS	phosphoribosylformylglycinamidine synthase PurS
i-modulon_01	SAOUHSC_00284	SAOUHSC_00284	-0.0836993	-	ClpX	5'-nucleotidase	5'-nucleotidase
i-modulon_01	SAOUHSC_00220	TarI'	-0.0835882	-		2-C-methyl-D-erythritol 4-phosphate cytidylyltransferase	2-C-methyl-D-erythritol 4-phosphate cytidylyltransferase
i-modulon_01	SAOUHSC_01015	PurM	-0.0811802	-		phosphoribosylaminoimidazole synthetase	phosphoribosylaminoimidazole synthetase
i-modulon_01	SAOUHSC_01013	PurL	-0.0810969	-		phosphoribosylformylglycinamidine synthase II	phosphoribosylformylglycinamidine synthase II
i-modulon_01	SAOUHSC_02832	SAOUHSC_02832	0.0772552	+		hypothetical protein	hypothetical protein
i-modulon_01	SAOUHSC_01866	SAOUHSC_01866	0.0771999	+	ClpX	hypothetical protein	hypothetical protein
i-modulon_01	SAOUHSC_01017	PurH	-0.0734174	-		bifunctional phosphoribosylaminoimidazolecarboxamide formyltransferase/IMP cyclohydrolase	bifunctional phosphoribosylaminoimidazolecarboxamide formyltransferase/IMP cyclohydrolase
i-modulon_01	SAOUHSC_02127	ScpA	-0.0718699	-	ClpX	staphopain thiol proteinase	staphopain thiol proteinase
i-modulon_01	SAOUHSC_02813	SAOUHSC_02813	0.0718	+	ClpX
i-modulon_01	SAOUHSC_02803	FnbA	0.0717075	+		fibronectin-binding protein	fibronectin-binding protein
i-modulon_01	SAOUHSC_00812	ClfA	0.0695701	+	SigB; ClpX	clumping factor	clumping factor
i-modulon_01	SAOUHSC_02563	UreF	0.0691885	+		urease accessory protein UreF	urease accessory protein UreF
i-modulon_01	SAOUHSC_01110	Ecb	-0.0683614	-	RNAIII; SaeR	fibrinogen-binding protein-like protein	fibrinogen-binding protein-like protein
i-modulon_01	SAOUHSC_01114	Efb	-0.0681292	-	SaeR	fibrinogen-binding protein	fibrinogen-binding protein
i-modulon_01	SAOUHSC_02990	SasA	0.0679797	+		hypothetical protein	hypothetical protein
i-modulon_01	SAOUHSC_00221	TarJ'	-0.0670839	-		alcohol dehydrogenase	alcohol dehydrogenase
i-modulon_01	SAOUHSC_02399	GlmS	0.0665964	+	S936	glucosamine--fructose-6-phosphate aminotransferase	glucosamine--fructose-6-phosphate aminotransferase
i-modulon_01	SAOUHSC_02196	SAOUHSC_02196	-0.0663805	-		phage terminase large subunit	phage terminase large subunit
i-modulon_01	SAOUHSC_02986	Asp3	0.0662238	+	ClpX	accessory Sec system protein Asp3	accessory Sec system protein Asp3
i-modulon_01	SAOUHSC_02874	CopZ	0.0659379	+		cation transporter E1-E2 family ATPase	cation transporter E1-E2 family ATPase
i-modulon_01	SAOUHSC_02866	FarE	-0.0655929	-		hypothetical protein	hypothetical protein
i-modulon_01	SAOUHSC_02461	SAOUHSC_02461	0.0654982	+	CodY; ClpX	MerR family transcriptional regulator	MerR family transcriptional regulator
i-modulon_01	SAOUHSC_02565	UreD	0.0651126	+		urease accessory protein UreD	urease accessory protein UreD
i-modulon_01	SAOUHSC_00934	SpxA	0.0648928	+	ClpX	transcriptional regulator Spx	transcriptional regulator Spx
i-modulon_01	SAOUHSC_01832	SAOUHSC_01832	-0.0647767	-	CodY	hypothetical protein	hypothetical protein
i-modulon_01	SAOUHSC_03017	SAOUHSC_03017	-0.0642467	-		hypothetical protein	hypothetical protein
i-modulon_01	SAOUHSC_00115	CapB	0.064175	+	CodY; SigB	capsular polysaccharide biosynthesis protein Cap5B	capsular polysaccharide biosynthesis protein Cap5B
i-modulon_01	SAOUHSC_02641	HrtB	-0.0638751	-	HssR	permease domain-containing protein	permease domain-containing protein
i-modulon_01	SAOUHSC_00427	Sle1	0.0637154	+	WalR; ClpX	autolysin	autolysin
i-modulon_01	SAOUHSC_02988	Asp1	0.0636178	+	ClpX	accessory Sec system protein Asp1	accessory Sec system protein Asp1
i-modulon_01	SAOUHSC_00114	CapA	0.0636175	+	CodY; SigB	capsular polysaccharide biosynthesis protein	capsular polysaccharide biosynthesis protein
i-modulon_01	SAOUHSC_01009	PurK	-0.0634301	-		5-(carboxyamino)imidazole ribonucleotide synthase	5-(carboxyamino)imidazole ribonucleotide synthase
i-modulon_01	SAOUHSC_00773	SAOUHSC_00773	-0.0631908	-	WalR	LysM domain-containing protein	LysM domain-containing protein
i-modulon_01	SAOUHSC_02812	SAOUHSC_02812	0.0628594	+	SigB	hypothetical protein	hypothetical protein
i-modulon_01	SAOUHSC_01018	PurD	-0.0627181	-		phosphoribosylamine--glycine ligase	phosphoribosylamine--glycine ligase
i-modulon_01	SAOUHSC_01168	PyrC	-0.0614905	-	S482	dihydroorotase	dihydroorotase
i-modulon_01	SAOUHSC_01171	PyrF	-0.0612967	-	S482	orotidine 5'-phosphate decarboxylase	orotidine 5'-phosphate decarboxylase
i-modulon_01	SAOUHSC_01008	PurE	-0.0612231	-		5-(carboxyamino)imidazole ribonucleotide mutase	5-(carboxyamino)imidazole ribonucleotide mutase
i-modulon_01	SAOUHSC_02333	SceD	0.0604911	+	WalR	transglycosylase SceD	transglycosylase SceD
i-modulon_01	SAOUHSC_01166	PyrB	-0.060036	-	S482	aspartate carbamoyltransferase catalytic subunit	aspartate carbamoyltransferase catalytic subunit
i-modulon_01	SAOUHSC_01798	SAOUHSC_01798	-0.0596464	-		hypothetical protein	hypothetical protein
i-modulon_01	SAOUHSC_01297	SAOUHSC_01297	-0.0593694	-		hypothetical protein	hypothetical protein
i-modulon_01	SAOUHSC_01307	SAOUHSC_01307	0.0592065	+	ClpX	hypothetical protein	hypothetical protein
i-modulon_01	SAOUHSC_00025	AdsA	-0.0590322	-		hypothetical protein	hypothetical protein
i-modulon_01	SAOUHSC_01919	SAOUHSC_01919	0.058759	+		hypothetical protein	hypothetical protein
i-modulon_01	SAOUHSC_01010	PurC	-0.0586416	-		phosphoribosylaminoimidazole-succinocarboxamide synthase	phosphoribosylaminoimidazole-succinocarboxamide synthase
i-modulon_01	SAOUHSC_00315	MepA	0.0581222	+	MepR	hypothetical protein	hypothetical protein
i-modulon_01	SAOUHSC_01169	CarA	-0.0581198	-	S482	carbamoyl phosphate synthase small subunit	carbamoyl phosphate synthase small subunit
i-modulon_01	SAOUHSC_00926	Opp3F	-0.0577551	-	CodY	oligopeptide ABC transporter ATP-binding protein	oligopeptide ABC transporter ATP-binding protein
i-modulon_01	SAOUHSC_01389	PstS	0.057615	+		phosphate ABC transporter substrate-binding protein	phosphate ABC transporter substrate-binding protein
i-modulon_01	SAOUHSC_01170	CarB	-0.057157	-	S482	carbamoyl phosphate synthase large subunit	carbamoyl phosphate synthase large subunit
i-modulon_01	SAOUHSC_02718	SAOUHSC_02718	-0.0565136	-		hypothetical protein	hypothetical protein
i-modulon_01	SAOUHSC_01064	PycA	-0.0556902	-	CodY	pyruvate carboxylase	pyruvate carboxylase
i-modulon_01	SAOUHSC_01172	PyrE	-0.0555489	-	S482	orotate phosphoribosyltransferase	orotate phosphoribosyltransferase
i-modulon_01	SAOUHSC_02685	NirR	-0.0555013	-	Rex; NreC	hypothetical protein	hypothetical protein
i-modulon_01	SAOUHSC_02985	SecA2	0.0552176	+	SigB	accessory Sec system translocase SecA2	accessory Sec system translocase SecA2
i-modulon_01	SAOUHSC_01378	NikD	0.0549028	+		peptide ABC transporter ATP-binding protein	peptide ABC transporter ATP-binding protein
i-modulon_01	SAOUHSC_00816	Emp	-0.0542592	-		extracellular matrix and plasma binding protein	extracellular matrix and plasma binding protein
i-modulon_01	SAOUHSC_02646	SAOUHSC_02646	-0.0526835	-		hypothetical protein	hypothetical protein
i-modulon_01	SAOUHSC_00222	TarL'	-0.0526687	-		teichoic acid biosynthesis protein TagB	teichoic acid biosynthesis protein TagB
i-modulon_01	SAOUHSC_00235	SAOUHSC_00235	-0.0524134	-	BglR	hypothetical protein	hypothetical protein
i-modulon_01	SAOUHSC_01032	CydB	0.0521378	+		cytochrome d ubiquinol oxidase subunit II	cytochrome d ubiquinol oxidase subunit II
i-modulon_01	SAOUHSC_02037	SAOUHSC_02037	-0.0516378	-		hypothetical protein	hypothetical protein
i-modulon_01	SAOUHSC_00338	MetE	-0.0513803	-	S106	5-methyltetrahydropteroyltriglutamate-- homocysteine S-methyltransferase	5-methyltetrahydropteroyltriglutamate-- homocysteine S-methyltransferase
i-modulon_01	SAOUHSC_01330	GuaC	-0.0509673	-		guanosine 5'-monophosphate oxidoreductase	guanosine 5'-monophosphate oxidoreductase
i-modulon_01	SAOUHSC_00151	BrnQ1	-0.0507476	-	CodY	branched-chain amino acid transport system II carrier protein	branched-chain amino acid transport system II carrier protein
i-modulon_01	SAOUHSC_01508	SAOUHSC_01508	0.049923	+		hypothetical protein	hypothetical protein
i-modulon_01	SAOUHSC_01281	Hfq	-0.0493708	-		host factor 1 protein	host factor 1 protein
i-modulon_01	SAOUHSC_00070	SarS	-0.0491669	-		accessory regulator-like protein	accessory regulator-like protein
i-modulon_01	SAOUHSC_00842	MetN1	-0.0486363	-	S349	ABC transporter ATP-binding protein	ABC transporter ATP-binding protein
i-modulon_01	SAOUHSC_01319	ThrD	-0.0484683	-	CodY	aspartate kinase	aspartate kinase
i-modulon_01	SAOUHSC_02532	SarV	-0.0483455	-		hypothetical protein	hypothetical protein
i-modulon_01	SAOUHSC_00426	MetQ2	-0.0480423	-	CymR	ABC transporter substrate-binding protein	ABC transporter substrate-binding protein
i-modulon_01	SAOUHSC_02907	SAOUHSC_02907	0.0480005	+		hypothetical protein	hypothetical protein
i-modulon_01	SAOUHSC_02911	SAOUHSC_02911	-0.0472998	-		hypothetical protein	hypothetical protein
i-modulon_01	SAOUHSC_00290	SAOUHSC_00290	-0.0471464	-		hypothetical protein	hypothetical protein
i-modulon_01	SAOUHSC_00153	SAOUHSC_00153	-0.0469017	-	CcpA	indolepyruvate decarboxylase	indolepyruvate decarboxylase
i-modulon_01	SAOUHSC_01368	TrpD	-0.0468142	-	S576; S577; CodY	anthranilate phosphoribosyltransferase	anthranilate phosphoribosyltransferase
i-modulon_01	SAOUHSC_00844	MetQ1	-0.0466114	-	S349	hypothetical protein	hypothetical protein
i-modulon_01	SAOUHSC_02815	SAOUHSC_02815	-0.046515	-	CcpA	hypothetical protein	hypothetical protein
i-modulon_01	SAOUHSC_01014	PurF	-0.0462964	-		amidophosphoribosyltransferase	amidophosphoribosyltransferase
i-modulon_01	SAOUHSC_01320	Hom	-0.0460652	-	CodY	homoserine dehydrogenase	homoserine dehydrogenase
i-modulon_01	SAOUHSC_02909	PyrD	-0.0459871	-		dihydroorotate dehydrogenase 2	dihydroorotate dehydrogenase 2
i-modulon_01	SAOUHSC_02161	Eap/map	-0.0459717	-	SaeR	MHC class II analog protein	MHC class II analog protein
i-modulon_01	SAOUHSC_02289	IlvA	-0.0458922	-	CodY	threonine dehydratase	threonine dehydratase
i-modulon_01	SAOUHSC_00139	SAOUHSC_00139	-0.0458879	-	CymR	hypothetical protein	hypothetical protein
i-modulon_01	SAOUHSC_00128	CapO	0.045877	+	CodY; SigB	cap5O protein/UDP-N-acetyl-D-mannosaminuronic acid dehydrogenase	cap5O protein/UDP-N-acetyl-D-mannosaminuronic acid dehydrogenase
i-modulon_01	SAOUHSC_02129	ScpB	-0.0456921	-		hypothetical protein	hypothetical protein
i-modulon_01	SAOUHSC_02839	SdaAA	0.0455763	+	CcpA; ClpX	L-serine dehydratase, iron-sulfur-dependent subunit alpha	L-serine dehydratase, iron-sulfur-dependent subunit alpha
i-modulon_01	SAOUHSC_00135	SAOUHSC_00135	-0.0455027	-	CodY; CymR	hypothetical protein	hypothetical protein
i-modulon_01	SAOUHSC_01136	Psmβ2	0.0450783	+	AgrA	hypothetical protein	hypothetical protein
i-modulon_01	SAOUHSC_00938	YjbH	0.0449839	+	ClpX	hypothetical protein	hypothetical protein
i-modulon_01	SAOUHSC_00738	DtpT	-0.0440155	-	CodY; IsrR	hypothetical protein	hypothetical protein
i-modulon_01	SAOUHSC_01154	SepF	0.0439877	+	ClpX	hypothetical protein	hypothetical protein
i-modulon_01	SAOUHSC_01016	PurN	-0.0439227	-		phosphoribosylglycinamide formyltransferase	phosphoribosylglycinamide formyltransferase
i-modulon_01	SAOUHSC_01321	ThrC	-0.0435982	-	CodY	threonine synthase	threonine synthase
i-modulon_01	SAOUHSC_02957	SAOUHSC_02957	0.0434094	+		hypothetical protein	hypothetical protein
i-modulon_01	SAOUHSC_00367	TcyP	-0.0431807	-	CodY; CymR	hypothetical protein	hypothetical protein
i-modulon_01	SAOUHSC_01147	MurD	0.0431546	+		UDP-N-acetylmuramoyl-L-alanyl-D-glutamate synthetase	UDP-N-acetylmuramoyl-L-alanyl-D-glutamate synthetase
i-modulon_02	SAOUHSC_02191	SAOUHSC_02191	0.653034	+		HK97 family phage major capsid protein	HK97 family phage major capsid protein
i-modulon_02	SAOUHSC_02907	SAOUHSC_02907	-0.193528	-		hypothetical protein	hypothetical protein
i-modulon_02	SAOUHSC_01281	Hfq	0.193022	+		host factor 1 protein	host factor 1 protein
i-modulon_02	SAOUHSC_02286	LeuB	0.128184	+	CodY	3-isopropylmalate dehydrogenase	3-isopropylmalate dehydrogenase
i-modulon_02	SAOUHSC_01380	NikB	-0.121359	-		oligopeptide transporter permease	oligopeptide transporter permease
i-modulon_02	SAOUHSC_02314	KdpD	0.11635	+		sensor protein KdpD	sensor protein KdpD
i-modulon_02	SAOUHSC_02558	UreA	0.114697	+		urease subunit gamma	urease subunit gamma
i-modulon_02	SAOUHSC_00391	Ssl6	-0.112584	-		superantigen-like protein	superantigen-like protein
i-modulon_02	SAOUHSC_02850	CidB	0.0967925	+	SigB	hypothetical protein	hypothetical protein
i-modulon_02	SAOUHSC_00209	GlcC	0.0931981	+	NanR	PTS system glucose-specific transporter subunit IIBC	PTS system glucose-specific transporter subunit IIBC
i-modulon_02	SAOUHSC_00172	SAOUHSC_00172	-0.090009	-		hypothetical protein	hypothetical protein
i-modulon_02	SAOUHSC_02495	RplR	0.0895101	+		50S ribosomal protein L18	50S ribosomal protein L18
i-modulon_02	SAOUHSC_00116	CapC	0.0887398	+	CodY; SigB	capsular polysaccharide biosynthesis protein Cap8C	capsular polysaccharide biosynthesis protein Cap8C
i-modulon_02	SAOUHSC_00237	SAOUHSC_00237	0.0871077	+		hypothetical protein	hypothetical protein
i-modulon_02	SAOUHSC_01044	SAOUHSC_01044	-0.0846456	-		hypothetical protein	hypothetical protein
i-modulon_02	SAOUHSC_02435	SfnaA	-0.0840302	-	Fur	hypothetical protein	hypothetical protein
i-modulon_02	SAOUHSC_02729	SAOUHSC_02729	-0.080935	-	CodY; CcpA	amino acid ABC transporter-like protein	amino acid ABC transporter-like protein
i-modulon_02	SAOUHSC_01089	IsdG	-0.0777668	-	Fur	heme-degrading monooxygenase IsdG	heme-degrading monooxygenase IsdG
i-modulon_02	SAOUHSC_02923	BcaP	0.0775273	+	CodY	hypothetical protein	hypothetical protein
i-modulon_02	SAOUHSC_01024	GraF	0.0759313	+		hypothetical protein	hypothetical protein
i-modulon_02	SAOUHSC_02719	SAOUHSC_02719	-0.0731821	-		hypothetical protein	hypothetical protein
i-modulon_02	SAOUHSC_03021	SAOUHSC_03021	-0.0711597	-		hypothetical protein	hypothetical protein
i-modulon_02	SAOUHSC_00880	SAOUHSC_00880	0.0687582	+	HisR	hypothetical protein	hypothetical protein
i-modulon_02	SAOUHSC_01065	CtaA	0.0673367	+		heme A synthase	heme A synthase
i-modulon_02	SAOUHSC_00182	SAOUHSC_00182	0.0671952	+	SaeR	hypothetical protein	hypothetical protein
i-modulon_02	SAOUHSC_02696	FmhA	0.0670723	+		methicillin resistance determinant protein FmhA	methicillin resistance determinant protein FmhA
i-modulon_02	SAOUHSC_00976	SAOUHSC_00976	-0.0656495	-		hypothetical protein	hypothetical protein
i-modulon_02	SAOUHSC_01583	SAOUHSC_01583	-0.064999	-		hypothetical protein	hypothetical protein
i-modulon_02	SAOUHSC_01191	RpmB	0.0628889	+		50S ribosomal protein L28	50S ribosomal protein L28
i-modulon_02	SAOUHSC_02287	LeuC	-0.0623423	-	CodY	isopropylmalate isomerase large subunit	isopropylmalate isomerase large subunit
i-modulon_02	SAOUHSC_02714	BioB	-0.0613754	-		biotin synthase	biotin synthase
i-modulon_02	SAOUHSC_02641	HrtB	0.0608902	+	HssR	permease domain-containing protein	permease domain-containing protein
i-modulon_02	SAOUHSC_01084	IsdD	-0.0603501	-	Fur	hypothetical protein	hypothetical protein
i-modulon_02	SAOUHSC_02653	SAOUHSC_02653	-0.0589525	-		hypothetical protein	hypothetical protein
i-modulon_02	SAOUHSC_00399	Ssl11	0.0583109	+	SaeR	superantigen-like protein	superantigen-like protein
i-modulon_02	SAOUHSC_00160	MurR	0.0578732	+	MurR; CcpA	hypothetical protein	hypothetical protein
i-modulon_02	SAOUHSC_00156	MupG	0.0575983	+	MurR; CcpA	hypothetical protein	hypothetical protein
i-modulon_02	SAOUHSC_02667	GltT	0.0575166	+		hypothetical protein	hypothetical protein
i-modulon_02	SAOUHSC_02815	SAOUHSC_02815	0.0564084	+	CcpA	hypothetical protein	hypothetical protein
i-modulon_02	SAOUHSC_01729	SAOUHSC_01729	0.0546896	+	SigB	hypothetical protein	hypothetical protein
i-modulon_02	SAOUHSC_02893	SAOUHSC_02893	-0.0545677	-		hypothetical protein	hypothetical protein
i-modulon_02	SAOUHSC_02718	SAOUHSC_02718	-0.0537665	-		hypothetical protein	hypothetical protein
i-modulon_02	SAOUHSC_02171	Sak	-0.0523697	-	SaeR	staphylokinase	staphylokinase
i-modulon_02	SAOUHSC_02874	CopZ	0.0514258	+		cation transporter E1-E2 family ATPase	cation transporter E1-E2 family ATPase
i-modulon_02	SAOUHSC_02451	LacF	0.0511423	+	LacR	PTS system lactose-specific transporter subunit IIA	PTS system lactose-specific transporter subunit IIA
i-modulon_02	SAOUHSC_03012	SAOUHSC_03012	-0.0506796	-	CodY; HisR	histidinol-phosphate aminotransferase	histidinol-phosphate aminotransferase
i-modulon_02	SAOUHSC_00249	SAOUHSC_00249	-0.0504419	-		hypothetical protein	hypothetical protein
i-modulon_02	SAOUHSC_00690	SAOUHSC_00690	0.0501022	+	SigB	hypothetical protein	hypothetical protein
i-modulon_02	SAOUHSC_00350	RpsR	0.0484559	+		30S ribosomal protein S18	30S ribosomal protein S18
i-modulon_02	SAOUHSC_02803	FnbA	-0.0481365	-		fibronectin-binding protein	fibronectin-binding protein
i-modulon_02	SAOUHSC_02477	RpsI	-0.0477909	-	S962	30S ribosomal protein S9	30S ribosomal protein S9
i-modulon_02	SAOUHSC_01136	Psmβ2	-0.0475701	-	AgrA	hypothetical protein	hypothetical protein
i-modulon_02	SAOUHSC_01047	PotB	-0.0470141	-		spermidine/putrescine ABC transporter permease	spermidine/putrescine ABC transporter permease
i-modulon_02	SAOUHSC_02504	RpmC	0.0469864	+		50S ribosomal protein L29	50S ribosomal protein L29
i-modulon_02	SAOUHSC_02802	FnbB	-0.0468884	-		fibronectin binding protein B	fibronectin binding protein B
i-modulon_02	SAOUHSC_02169	Chp	-0.0467593	-	SaeR	chemotaxis-inhibiting protein CHIPS	chemotaxis-inhibiting protein CHIPS
i-modulon_02	SAOUHSC_00881	SAOUHSC_00881	-0.0466249	-	HisR	hypothetical protein	hypothetical protein
i-modulon_02	SAOUHSC_00654	FhuG	0.0463568	+	Fur	ferrichrome ABC transporter permease	ferrichrome ABC transporter permease
i-modulon_02	SAOUHSC_02661	ScrA	0.0452548	+		PTS system sucrose-specific transporter subunit IIBC	PTS system sucrose-specific transporter subunit IIBC
i-modulon_02	SAOUHSC_00557	VraA	-0.0449119	-	BirA	hypothetical protein	hypothetical protein
i-modulon_02	SAOUHSC_02609	FosB	0.0441828	+		fosfomycin resistance protein FosB	fosfomycin resistance protein FosB
i-modulon_02	SAOUHSC_00702	SAOUHSC_00702	-0.0440899	-		hypothetical protein	hypothetical protein
i-modulon_02	SAOUHSC_03024	SAOUHSC_03024	0.0438012	+		hypothetical protein	hypothetical protein
i-modulon_02	SAOUHSC_00992	SAOUHSC_00992	-0.0428591	-		MarR family transcriptional regulator	MarR family transcriptional regulator
i-modulon_02	SAOUHSC_02463	HysA	-0.0422147	-		hyaluronate lyase	hyaluronate lyase
i-modulon_02	SAOUHSC_00423	MetN2	-0.0421248	-	CymR	hypothetical protein	hypothetical protein
i-modulon_02	SAOUHSC_00183	UhpT	0.0419993	+	CcpA	sugar phosphate antiporter	sugar phosphate antiporter
i-modulon_02	SAOUHSC_02042	SAOUHSC_02042	0.0413961	+		phi Mu50B-like protein	phi Mu50B-like protein
i-modulon_02	SAOUHSC_02910	SAOUHSC_02910	0.0413362	+		hypothetical protein	hypothetical protein
i-modulon_02	SAOUHSC_02646	SAOUHSC_02646	-0.0413116	-		hypothetical protein	hypothetical protein
i-modulon_02	SAOUHSC_00115	CapB	-0.0411609	-	CodY; SigB	capsular polysaccharide biosynthesis protein Cap5B	capsular polysaccharide biosynthesis protein Cap5B
i-modulon_02	SAOUHSC_02640	HrtA	-0.0406991	-	HssR	hypothetical protein	hypothetical protein
i-modulon_02	SAOUHSC_01451	IlvA1	0.0397281	+	CodY	threonine dehydratase	threonine dehydratase
i-modulon_02	SAOUHSC_00325	FepA	0.0393385	+	Fur	hypothetical protein	hypothetical protein
i-modulon_02	SAOUHSC_00097	DeoD1	-0.0392327	-		purine nucleoside phosphorylase	purine nucleoside phosphorylase
i-modulon_02	SAOUHSC_01755	RpmA	-0.0392049	-		50S ribosomal protein L27	50S ribosomal protein L27
i-modulon_02	SAOUHSC_00292	PsuG	0.0390895	+	CcpA	hypothetical protein	hypothetical protein
i-modulon_02	SAOUHSC_02576	SAOUHSC_02576	0.0390874	+	WalR; RsaA	secretory antigen SsaA	secretory antigen SsaA
i-modulon_02	SAOUHSC_02047	SAOUHSC_02047	0.0376273	+		phage head morphogenesis protein	phage head morphogenesis protein
i-modulon_02	SAOUHSC_00094	SasD	0.0374139	+		hypothetical protein	hypothetical protein
i-modulon_02	SAOUHSC_00482	DivIC	0.0370882	+		hypothetical protein	hypothetical protein
i-modulon_02	SAOUHSC_00949	SAOUHSC_00949	-0.0361525	-	CodY	hypothetical protein	hypothetical protein
i-modulon_02	SAOUHSC_02543	MoaC	-0.0359938	-		molybdenum cofactor biosynthesis protein MoaC	molybdenum cofactor biosynthesis protein MoaC
i-modulon_02	SAOUHSC_02050	SAOUHSC_02050	0.0356273	+		terminase small subunit	terminase small subunit
i-modulon_02	SAOUHSC_01135	Psmβ1	-0.0351565	-	AgrA	hypothetical protein	hypothetical protein
i-modulon_02	SAOUHSC_01741	Dtd	0.0348014	+		D-tyrosyl-tRNA(Tyr) deacylase	D-tyrosyl-tRNA(Tyr) deacylase
i-modulon_02	SAOUHSC_02306	AcpS	-0.0347616	-		4'-phosphopantetheinyl transferase	4'-phosphopantetheinyl transferase
i-modulon_02	SAOUHSC_01377	NikE	0.0340141	+		oligopeptide ABC transporter ATP-binding protein	oligopeptide ABC transporter ATP-binding protein
i-modulon_02	SAOUHSC_02559	UreB	-0.0340131	-	ClpX	urease subunit beta	urease subunit beta
i-modulon_02	SAOUHSC_01085	IsdE	-0.0337588	-	Fur	hypothetical protein	hypothetical protein
i-modulon_02	SAOUHSC_00988	SspA	0.0334243	+		glutamyl endopeptidase	glutamyl endopeptidase
i-modulon_02	SAOUHSC_02428	HtsB	0.0330805	+	Fur	hypothetical protein	hypothetical protein
i-modulon_02	SAOUHSC_00628	MnhD2	0.0330114	+	SigB	monovalent cation/H+ antiporter subunit D	monovalent cation/H+ antiporter subunit D
i-modulon_02	SAOUHSC_00187	PflB	0.0328397	+	CcpA; Rex	formate acetyltransferase	formate acetyltransferase
i-modulon_02	SAOUHSC_01165	PyrP	0.0328394	+	S482	uracil permease	uracil permease
i-modulon_02	SAOUHSC_00334	SAOUHSC_00334	-0.0326396	-		hypothetical protein	hypothetical protein
i-modulon_02	SAOUHSC_00935	TrfA	0.0324195	+		adaptor protein MecA	adaptor protein MecA
i-modulon_02	SAOUHSC_00752	MurB	0.0320933	+		UDP-N-acetylenolpyruvoylglucosamine reductase	UDP-N-acetylenolpyruvoylglucosamine reductase
i-modulon_02	SAOUHSC_00721	QueC	0.0319613	+	S279	7-cyano-7-deazaguanine synthase QueC	7-cyano-7-deazaguanine synthase QueC
i-modulon_02	SAOUHSC_02965	ArcC	0.0319494	+	ArgR; CcpA; Rex; ArcR	carbamate kinase	carbamate kinase
i-modulon_02	SAOUHSC_00818	Nuc	0.0317176	+	SaeR	thermonuclease	thermonuclease
i-modulon_02	SAOUHSC_01378	NikD	0.0310501	+		peptide ABC transporter ATP-binding protein	peptide ABC transporter ATP-binding protein
i-modulon_02	SAOUHSC_01376	SAOUHSC_01376	0.030859	+		hypothetical protein	hypothetical protein
i-modulon_02	SAOUHSC_01073	SAOUHSC_01073	-0.0305279	-		hypothetical protein	hypothetical protein
i-modulon_02	SAOUHSC_01072	SAOUHSC_01072	0.0303526	+		hypothetical protein	hypothetical protein
i-modulon_02	SAOUHSC_02743	OpuCB	0.0302034	+	CodY	amino acid ABC transporter permease	amino acid ABC transporter permease
i-modulon_02	SAOUHSC_02037	SAOUHSC_02037	-0.0301638	-		hypothetical protein	hypothetical protein
i-modulon_02	SAOUHSC_01888	RibB	-0.0299924	-	S743	riboflavin synthase subunit alpha	riboflavin synthase subunit alpha
i-modulon_02	SAOUHSC_02794	SAOUHSC_02794	0.0299055	+		hypothetical protein	hypothetical protein
i-modulon_02	SAOUHSC_01981	AirS	-0.0298761	-		sensor histidine kinase	sensor histidine kinase
i-modulon_02	SAOUHSC_00114	CapA	-0.0298534	-	CodY; SigB	capsular polysaccharide biosynthesis protein	capsular polysaccharide biosynthesis protein
i-modulon_02	SAOUHSC_00703	NorA	0.0293375	+		quinolone resistance protein NorA	quinolone resistance protein NorA
i-modulon_02	SAOUHSC_01979	SAOUHSC_01979	0.0291623	+		hypothetical protein	hypothetical protein
i-modulon_02	SAOUHSC_02196	SAOUHSC_02196	-0.0291331	-		phage terminase large subunit	phage terminase large subunit
i-modulon_02	SAOUHSC_02027	SAOUHSC_02027	-0.0290367	-		SLT orf 129-like protein	SLT orf 129-like protein
i-modulon_02	SAOUHSC_02913	SAOUHSC_02913	0.0289445	+		hypothetical protein	hypothetical protein
i-modulon_02	SAOUHSC_00526	RplGB	0.0288562	+		50S ribosomal protein L7Ae-like protein	50S ribosomal protein L7Ae-like protein
i-modulon_02	SAOUHSC_02493	RpmD	-0.0286372	-		50S ribosomal protein L30	50S ribosomal protein L30
i-modulon_02	SAOUHSC_02071	SAOUHSC_02071	-0.0283839	-		single-strand DNA-binding protein	single-strand DNA-binding protein
i-modulon_02	SAOUHSC_02678	NarI	-0.0283599	-	Rex; NreC	respiratory nitrate reductase subunit gamma	respiratory nitrate reductase subunit gamma
i-modulon_02	SAOUHSC_02613	SAOUHSC_02613	0.0282752	+		hypothetical protein	hypothetical protein
i-modulon_02	SAOUHSC_00746	SstA	-0.0281283	-		hypothetical protein	hypothetical protein
i-modulon_02	SAOUHSC_01918	SAOUHSC_01918	0.0280038	+		hypothetical protein	hypothetical protein
i-modulon_02	SAOUHSC_02379	DeoC2	-0.0277935	-	CcpA	2-deoxyribose-5-phosphate aldolase	2-deoxyribose-5-phosphate aldolase
i-modulon_02	SAOUHSC_02427	HtsC	0.0277569	+	Fur	hypothetical protein	hypothetical protein
i-modulon_02	SAOUHSC_00061	SAOUHSC_00061	0.0275995	+	SigB	myosin-cross-reactive antigen	myosin-cross-reactive antigen
i-modulon_02	SAOUHSC_02994	SAOUHSC_02994	0.0274971	+	SigB	hypothetical protein	hypothetical protein
i-modulon_02	SAOUHSC_00188	PflA	-0.0274738	-	CcpA; Rex	pyruvate formate-lyase 1 activating enzyme	pyruvate formate-lyase 1 activating enzyme
i-modulon_02	SAOUHSC_01840	SgtA	-0.0273737	-		transglycosylase domain-containing protein	transglycosylase domain-containing protein
i-modulon_02	SAOUHSC_00268	EsaD	0.0268392	+		hypothetical protein	hypothetical protein
i-modulon_02	SAOUHSC_00202	SAOUHSC_00202	-0.026688	-		hypothetical protein	hypothetical protein
i-modulon_02	SAOUHSC_01369	TrpC	0.0261362	+	S576; S577; CodY	indole-3-glycerol-phosphate synthase	indole-3-glycerol-phosphate synthase
i-modulon_02	SAOUHSC_00639	SAOUHSC_00639	0.0259873	+		hypothetical protein	hypothetical protein
i-modulon_02	SAOUHSC_01375	SAOUHSC_01375	-0.0258244	-		hypothetical protein	hypothetical protein
i-modulon_02	SAOUHSC_01596	SAOUHSC_01596	0.0255287	+		hypothetical protein	hypothetical protein
i-modulon_02	SAOUHSC_01466	RecU	-0.0254588	-		Holliday junction-specific endonuclease	Holliday junction-specific endonuclease
i-modulon_02	SAOUHSC_00304	SAOUHSC_00304	-0.0253061	-	IsrR	hypothetical protein	hypothetical protein
i-modulon_02	SAOUHSC_02677	NreA	-0.0252569	-	Rex; NreC	hypothetical protein	hypothetical protein
i-modulon_02	SAOUHSC_00452	DarA	0.0251115	+		hypothetical protein	hypothetical protein
i-modulon_02	SAOUHSC_01319	ThrD	-0.0250682	-	CodY	aspartate kinase	aspartate kinase
i-modulon_02	SAOUHSC_01778	ClpX	0.0250324	+	ClpX	ATP-dependent protease ATP-binding subunit ClpX	ATP-dependent protease ATP-binding subunit ClpX
i-modulon_02	SAOUHSC_02278	RimI	-0.024745	-		ribosomal-protein-alanine acetyltransferase	ribosomal-protein-alanine acetyltransferase
i-modulon_02	SAOUHSC_00698	SAOUHSC_00698	-0.0246337	-		hypothetical protein	hypothetical protein
i-modulon_02	SAOUHSC_00075	SbnA	0.024439	+	Fur	2,3-diaminopropionate biosynthesis protein SbnA	2,3-diaminopropionate biosynthesis protein SbnA
i-modulon_02	SAOUHSC_02036	SAOUHSC_02036	-0.0244345	-		phage structural protein	phage structural protein
i-modulon_02	SAOUHSC_01572	SAOUHSC_01572	0.0240697	+		hypothetical protein	hypothetical protein
i-modulon_02	SAOUHSC_02433	SfnaC	-0.0240613	-	Fur; SigB	hypothetical protein	hypothetical protein
i-modulon_02	SAOUHSC_02035	SAOUHSC_02035	-0.0240354	-		hypothetical protein	hypothetical protein
i-modulon_02	SAOUHSC_01166	PyrB	0.0239494	+	S482	aspartate carbamoyltransferase catalytic subunit	aspartate carbamoyltransferase catalytic subunit
i-modulon_02	SAOUHSC_01490	Hup	-0.0239377	-		DNA-binding protein HU	DNA-binding protein HU
i-modulon_02	SAOUHSC_01142	MraZ	0.0238883	+		cell division protein MraZ	cell division protein MraZ
i-modulon_02	SAOUHSC_02832	SAOUHSC_02832	-0.0237084	-		hypothetical protein	hypothetical protein
i-modulon_02	SAOUHSC_00582	HypR	0.0234255	+		hypothetical protein	hypothetical protein
i-modulon_02	SAOUHSC_02063	SAOUHSC_02063	0.0232954	+		PV83 orf 23-like protein	PV83 orf 23-like protein
i-modulon_02	SAOUHSC_00938	YjbH	-0.0230972	-	ClpX	hypothetical protein	hypothetical protein
i-modulon_02	SAOUHSC_02296	SAOUHSC_02296	0.0230543	+		hypothetical protein	hypothetical protein
i-modulon_02	SAOUHSC_01235	PyrH	0.0228235	+		uridylate kinase	uridylate kinase
i-modulon_02	SAOUHSC_01394	LysC	-0.0227782	-	S584; CodY	aspartate kinase	aspartate kinase
i-modulon_02	SAOUHSC_00119	CapF	0.0227709	+	CodY; SigB	capsular polysaccharide biosynthesis protein Cap8F	capsular polysaccharide biosynthesis protein Cap8F
i-modulon_02	SAOUHSC_01088	SrtB	-0.0227073	-	Fur	hypothetical protein	hypothetical protein
i-modulon_02	SAOUHSC_03036	VraD	-0.0226279	-		ABC transporter ATP-binding protein	ABC transporter ATP-binding protein
i-modulon_02	SAOUHSC_01440	SAOUHSC_01440	0.0225789	+	S602	hypothetical protein	hypothetical protein
i-modulon_02	SAOUHSC_00152	SAOUHSC_00152	0.0225284	+		hypothetical protein	hypothetical protein
i-modulon_02	SAOUHSC_02044	SAOUHSC_02044	-0.0224958	-		hypothetical protein	hypothetical protein
i-modulon_02	SAOUHSC_02638	SAOUHSC_02638	0.0223872	+		hypothetical protein	hypothetical protein
i-modulon_02	SAOUHSC_02597	GlvC	0.022373	+	CcpA; GlvR	PTS system transporter	PTS system transporter
i-modulon_02	SAOUHSC_00400	SAOUHSC_00400	-0.0221283	-	SaeR	hypothetical protein	hypothetical protein
i-modulon_02	SAOUHSC_01886	RibH	-0.022029	-	S743	6,7-dimethyl-8-ribityllumazine synthase	6,7-dimethyl-8-ribityllumazine synthase
i-modulon_02	SAOUHSC_01452	Ald1	0.0217715	+	Rex	alanine dehydrogenase	alanine dehydrogenase
i-modulon_02	SAOUHSC_00290	SAOUHSC_00290	0.0217485	+		hypothetical protein	hypothetical protein
i-modulon_02	SAOUHSC_02979	SAOUHSC_02979	0.0217447	+		N-acetylmuramoyl-L-alanine amidase	N-acetylmuramoyl-L-alanine amidase
i-modulon_02	SAOUHSC_01078	RpmF	0.0215381	+
i-modulon_02	SAOUHSC_02400	MtlA	0.0215328	+	MtlR	PTS system mannitol-specific protein	PTS system mannitol-specific protein
i-modulon_02	SAOUHSC_00383	Ssl1	0.0211141	+		superantigen-like protein	superantigen-like protein
i-modulon_02	SAOUHSC_01318	SAOUHSC_01318	0.0210343	+	CcpA	hypothetical protein	hypothetical protein
i-modulon_02	SAOUHSC_01871	SAOUHSC_01871	0.0210012	+		polysaccharide biosynthesis protein	polysaccharide biosynthesis protein
i-modulon_02	SAOUHSC_02709	HlgC	-0.0209892	-	SaeR	leukocidin s subunit	leukocidin s subunit
i-modulon_02	SAOUHSC_01110	Ecb	-0.0207183	-	RNAIII; SaeR	fibrinogen-binding protein-like protein	fibrinogen-binding protein-like protein
i-modulon_02	SAOUHSC_02887	IsaA	0.0205864	+	WalR	immunodominant antigen A	immunodominant antigen A
i-modulon_02	SAOUHSC_00003	SAOUHSC_00003	-0.0205241	-		hypothetical protein	hypothetical protein
i-modulon_02	SAOUHSC_01031	CydA	-0.0204355	-		cytochrome d ubiquinol oxidase subunit I	cytochrome d ubiquinol oxidase subunit I
i-modulon_02	SAOUHSC_02710	HlgB	-0.0203983	-	SaeR	leukocidin f subunit	leukocidin f subunit
i-modulon_02	SAOUHSC_02768	CntM	0.0203435	+		hypothetical protein	hypothetical protein
i-modulon_02	SAOUHSC_02010	SAOUHSC_02010	0.020291	+		hypothetical protein	hypothetical protein
i-modulon_02	SAOUHSC_01172	PyrE	0.0202268	+	S482	orotate phosphoribosyltransferase	orotate phosphoribosyltransferase
i-modulon_02	SAOUHSC_02924	SAOUHSC_02924	-0.0201007	-	CodY	4-aminobutyrate aminotransferase	4-aminobutyrate aminotransferase
i-modulon_02	SAOUHSC_00235	SAOUHSC_00235	-0.0200819	-	BglR	hypothetical protein	hypothetical protein
i-modulon_02	SAOUHSC_00437	TreP	-0.0200636	-	TreR; CcpA	hypothetical protein	hypothetical protein
i-modulon_02	Km	KanR	-0.0199998	-
i-modulon_02	SAOUHSC_02057	SAOUHSC_02057	-0.0199458	-		dUTP pyrophosphatase	dUTP pyrophosphatase
i-modulon_02	SAOUHSC_01528	SAOUHSC_01528	0.0198253	+		bacteriophage L54aIg-like domain-containing protein	bacteriophage L54aIg-like domain-containing protein
i-modulon_02	SAOUHSC_00413	MpsB	-0.0197667	-		hypothetical protein	hypothetical protein
i-modulon_02	SAOUHSC_02441	Asp23	0.0197161	+	SigB	alkaline shock protein 23	alkaline shock protein 23
i-modulon_02	SAOUHSC_01830	SAOUHSC_01830	-0.0196825	-		hypothetical protein	hypothetical protein
i-modulon_02	SAOUHSC_02682	NasF	-0.019597	-	Rex; NreC	uroporphyrin-III C-methyltransferase	uroporphyrin-III C-methyltransferase
i-modulon_02	SAOUHSC_02019	SAOUHSC_02019	-0.0195569	-		autolysin	autolysin
i-modulon_02	SAOUHSC_02596	SAOUHSC_02596	0.0195328	+		hypothetical protein	hypothetical protein
i-modulon_02	SAOUHSC_02621	Aag	-0.0194688	-		DNA-3-methyladenine glycosylase	DNA-3-methyladenine glycosylase
i-modulon_02	SAOUHSC_03045	CspB	0.019416	+		cold shock protein	cold shock protein
i-modulon_02	SAOUHSC_00424	MetP2	0.0193161	+	CymR	ABC transporter permease	ABC transporter permease
i-modulon_02	SAOUHSC_02393	SAOUHSC_02393	-0.0191756	-		hypothetical protein	hypothetical protein
i-modulon_02	SAOUHSC_01869	SAOUHSC_01869	0.0191718	+	SigB	hypothetical protein	hypothetical protein
i-modulon_02	SAOUHSC_02880	CrtQ	-0.0191493	-	SigB	hypothetical protein	hypothetical protein
i-modulon_02	SAOUHSC_01485	Ndk	0.0190978	+		nucleoside diphosphate kinase	nucleoside diphosphate kinase
i-modulon_02	SAOUHSC_01267	SAOUHSC_01267	0.0189963	+		2-oxoglutarate ferredoxin oxidoreductase subunit beta	2-oxoglutarate ferredoxin oxidoreductase subunit beta
i-modulon_03	SAOUHSC_00746	SstA	0.644846	+		hypothetical protein	hypothetical protein
i-modulon_03	SAOUHSC_01447	Ebh	0.139992	+		hypothetical protein	hypothetical protein
i-modulon_03	SAOUHSC_02587	SpdB	0.138411	+		hypothetical protein	hypothetical protein
i-modulon_03	SAOUHSC_00818	Nuc	-0.136842	-	SaeR	thermonuclease	thermonuclease
i-modulon_03	SAOUHSC_02047	SAOUHSC_02047	-0.126322	-		phage head morphogenesis protein	phage head morphogenesis protein
i-modulon_03	SAOUHSC_02907	SAOUHSC_02907	0.122982	+		hypothetical protein	hypothetical protein
i-modulon_03	SAOUHSC_01065	CtaA	-0.111436	-		heme A synthase	heme A synthase
i-modulon_03	SAOUHSC_02714	BioB	0.109325	+		biotin synthase	biotin synthase
i-modulon_03	SAOUHSC_01394	LysC	0.108677	+	S584; CodY	aspartate kinase	aspartate kinase
i-modulon_03	SAOUHSC_02286	LeuB	0.102588	+	CodY	3-isopropylmalate dehydrogenase	3-isopropylmalate dehydrogenase
i-modulon_03	SAOUHSC_01705	SAOUHSC_01705	0.088715	+		enterotoxin family protein	enterotoxin family protein
i-modulon_03	SAOUHSC_01250	RpsO	0.087619	+		30S ribosomal protein S15	30S ribosomal protein S15
i-modulon_03	SAOUHSC_02278	RimI	0.0864846	+		ribosomal-protein-alanine acetyltransferase	ribosomal-protein-alanine acetyltransferase
i-modulon_03	SAOUHSC_00280	SAOUHSC_00280	0.0848753	+		hypothetical protein	hypothetical protein
i-modulon_03	SAOUHSC_00188	PflA	-0.0809675	-	CcpA; Rex	pyruvate formate-lyase 1 activating enzyme	pyruvate formate-lyase 1 activating enzyme
i-modulon_03	SAOUHSC_02638	SAOUHSC_02638	0.0796174	+		hypothetical protein	hypothetical protein
i-modulon_03	SAOUHSC_00237	SAOUHSC_00237	0.0793583	+		hypothetical protein	hypothetical protein
i-modulon_03	SAOUHSC_01084	IsdD	0.0774244	+	Fur	hypothetical protein	hypothetical protein
i-modulon_03	SAOUHSC_02740	SAOUHSC_02740	0.075519	+	CodY	drug transporter	drug transporter
i-modulon_03	SAOUHSC_00097	DeoD1	0.072683	+		purine nucleoside phosphorylase	purine nucleoside phosphorylase
i-modulon_03	SAOUHSC_00172	SAOUHSC_00172	-0.0720941	-		hypothetical protein	hypothetical protein
i-modulon_03	SAOUHSC_01123	SAOUHSC_01123	-0.071225	-		hypothetical protein	hypothetical protein
i-modulon_03	SAOUHSC_01024	GraF	0.0705022	+		hypothetical protein	hypothetical protein
i-modulon_03	SAOUHSC_01044	SAOUHSC_01044	-0.0702719	-		hypothetical protein	hypothetical protein
i-modulon_03	SAOUHSC_00639	SAOUHSC_00639	0.0690436	+		hypothetical protein	hypothetical protein
i-modulon_03	SAOUHSC_00402	Lpl3	0.0669821	+	SaeR	hypothetical protein	hypothetical protein
i-modulon_03	SAOUHSC_02696	FmhA	0.066435	+		methicillin resistance determinant protein FmhA	methicillin resistance determinant protein FmhA
i-modulon_03	SAOUHSC_02030	SAOUHSC_02030	-0.0655936	-		phi ETA orf 55-like protein	phi ETA orf 55-like protein
i-modulon_03	SAOUHSC_02597	GlvC	0.063657	+	CcpA; GlvR	PTS system transporter	PTS system transporter
i-modulon_03	SAOUHSC_02704	SAOUHSC_02704	0.0629159	+		hypothetical protein	hypothetical protein
i-modulon_03	SAOUHSC_03036	VraD	-0.0623602	-		ABC transporter ATP-binding protein	ABC transporter ATP-binding protein
i-modulon_03	SAOUHSC_02923	BcaP	0.059576	+	CodY	hypothetical protein	hypothetical protein
i-modulon_03	SAOUHSC_02916	PanD	-0.0589091	-		aspartate alpha-decarboxylase	aspartate alpha-decarboxylase
i-modulon_03	SAOUHSC_02646	SAOUHSC_02646	-0.057722	-		hypothetical protein	hypothetical protein
i-modulon_03	SAOUHSC_01072	SAOUHSC_01072	0.0564294	+		hypothetical protein	hypothetical protein
i-modulon_03	SAOUHSC_00117	CapD	-0.0554873	-	CodY; SigB	capsular polysaccharide biosynthesis protein Cap5D	capsular polysaccharide biosynthesis protein Cap5D
i-modulon_03	SAOUHSC_01281	Hfq	-0.0544546	-		host factor 1 protein	host factor 1 protein
i-modulon_03	SAOUHSC_02850	CidB	0.0538913	+	SigB	hypothetical protein	hypothetical protein
i-modulon_03	SAOUHSC_02820	SAOUHSC_02820	0.0534697	+		hypothetical protein	hypothetical protein
i-modulon_03	SAOUHSC_02257	SdrH	0.0532928	+	GraR	hypothetical protein	hypothetical protein
i-modulon_03	SAOUHSC_02455	LacA	-0.0526454	-	LacR	galactose-6-phosphate isomerase subunit LacA	galactose-6-phosphate isomerase subunit LacA
i-modulon_03	SAOUHSC_00773	SAOUHSC_00773	-0.0524136	-	WalR	LysM domain-containing protein	LysM domain-containing protein
i-modulon_03	SAOUHSC_02425	SAOUHSC_02425	0.0521923	+	CcpA	hypothetical protein	hypothetical protein
i-modulon_03	SAOUHSC_01508	SAOUHSC_01508	-0.0521102	-		hypothetical protein	hypothetical protein
i-modulon_03	SAOUHSC_00880	SAOUHSC_00880	0.0510738	+	HisR	hypothetical protein	hypothetical protein
i-modulon_03	SAOUHSC_02683	NasE	0.0507721	+	Rex; NreC	assimilatory nitrite reductase [NAD(P)H] small subunit	assimilatory nitrite reductase [NAD(P)H] small subunit
i-modulon_03	SAOUHSC_02653	SAOUHSC_02653	-0.0507005	-		hypothetical protein	hypothetical protein
i-modulon_03	SAOUHSC_01136	Psmβ2	-0.0504435	-	AgrA	hypothetical protein	hypothetical protein
i-modulon_03	SAOUHSC_00949	SAOUHSC_00949	-0.049895	-	CodY	hypothetical protein	hypothetical protein
i-modulon_03	SAOUHSC_02640	HrtA	-0.0491342	-	HssR	hypothetical protein	hypothetical protein
i-modulon_03	SAOUHSC_01297	SAOUHSC_01297	-0.0488484	-		hypothetical protein	hypothetical protein
i-modulon_03	SAOUHSC_01191	RpmB	-0.047895	-		50S ribosomal protein L28	50S ribosomal protein L28
i-modulon_03	SAOUHSC_02954	BraD	0.0475283	+		ABC transporter ATP-binding protein	ABC transporter ATP-binding protein
i-modulon_03	SAOUHSC_02678	NarI	-0.0461143	-	Rex; NreC	respiratory nitrate reductase subunit gamma	respiratory nitrate reductase subunit gamma
i-modulon_03	SAOUHSC_00292	PsuG	0.0448412	+	CcpA	hypothetical protein	hypothetical protein
i-modulon_03	SAOUHSC_02442	SAOUHSC_02442	0.044582	+	SigB	hypothetical protein	hypothetical protein
i-modulon_03	SAOUHSC_01686	HemN	0.0438842	+		coproporphyrinogen III oxidase	coproporphyrinogen III oxidase
i-modulon_03	SAOUHSC_01014	PurF	-0.0429331	-		amidophosphoribosyltransferase	amidophosphoribosyltransferase
i-modulon_03	SAOUHSC_00703	NorA	0.0428786	+		quinolone resistance protein NorA	quinolone resistance protein NorA
i-modulon_03	SAOUHSC_02609	FosB	0.0422733	+		fosfomycin resistance protein FosB	fosfomycin resistance protein FosB
i-modulon_03	SAOUHSC_02041	SAOUHSC_02041	-0.0421815	-		phi Mu50B-like protein	phi Mu50B-like protein
i-modulon_03	SAOUHSC_00176	MalE	0.0420616	+	MalR; CcpA	extracellular solute-binding protein	extracellular solute-binding protein
i-modulon_03	SAOUHSC_00628	MnhD2	0.0415084	+	SigB	monovalent cation/H+ antiporter subunit D	monovalent cation/H+ antiporter subunit D
i-modulon_03	SAOUHSC_02086	SAOUHSC_02086	-0.0401466	-		PV83 orf 4-like protein	PV83 orf 4-like protein
i-modulon_03	SAOUHSC_01129	ArcC1	-0.0401428	-		carbamate kinase	carbamate kinase
i-modulon_03	SAOUHSC_00976	SAOUHSC_00976	0.0400032	+		hypothetical protein	hypothetical protein
i-modulon_03	SAOUHSC_00411.1	Psmα4	0.0380252	+	AgrA	Phenol-soluble modulin alpha 4 peptide	Phenol-soluble modulin alpha 4 peptide
i-modulon_03	SAOUHSC_02063	SAOUHSC_02063	0.0379087	+		PV83 orf 23-like protein	PV83 orf 23-like protein
i-modulon_03	SAOUHSC_02893	SAOUHSC_02893	0.0378933	+		hypothetical protein	hypothetical protein
i-modulon_03	SAOUHSC_02200	SAOUHSC_02200	0.0377263	+		hypothetical protein	hypothetical protein
i-modulon_03	SAOUHSC_00716	SaeQ	0.0375433	+	SaeR	hypothetical protein	hypothetical protein
i-modulon_03	SAOUHSC_01110	Ecb	0.0370034	+	RNAIII; SaeR	fibrinogen-binding protein-like protein	fibrinogen-binding protein-like protein
i-modulon_03	SAOUHSC_00295	NanA	-0.0367624	-	NanR; CcpA	N-acetylneuraminate lyase	N-acetylneuraminate lyase
i-modulon_03	SAOUHSC_00008	HutH	-0.036724	-	CcpA	histidine ammonia-lyase	histidine ammonia-lyase
i-modulon_03	SAOUHSC_00424	MetP2	0.0366473	+	CymR	ABC transporter permease	ABC transporter permease
i-modulon_03	SAOUHSC_02969	ArcA	-0.0366097	-	ArgR; CcpA; Rex; ArcR	arginine deiminase	arginine deiminase
i-modulon_03	SAOUHSC_02035	SAOUHSC_02035	0.0361828	+		hypothetical protein	hypothetical protein
i-modulon_03	SAOUHSC_02682	NasF	-0.0358889	-	Rex; NreC	uroporphyrin-III C-methyltransferase	uroporphyrin-III C-methyltransferase
i-modulon_03	SAOUHSC_00114	CapA	-0.0349841	-	CodY; SigB	capsular polysaccharide biosynthesis protein	capsular polysaccharide biosynthesis protein
i-modulon_03	SAOUHSC_02289	IlvA	0.034823	+	CodY	threonine dehydratase	threonine dehydratase
i-modulon_03	SAOUHSC_02059	SAOUHSC_02059	0.0347743	+		phi PVL orf 52-like protein	phi PVL orf 52-like protein
i-modulon_03	SAOUHSC_00987	SspB	0.0344849	+		cysteine protease	cysteine protease
i-modulon_03	SAOUHSC_02407	DacA	-0.0342251	-		hypothetical protein	hypothetical protein
i-modulon_03	SAOUHSC_00121	CapH	-0.0338987	-	CodY; SigB	capsular polysaccharide biosynthesis protein O-acetyl transferase Cap5H	capsular polysaccharide biosynthesis protein O-acetyl transferase Cap5H
i-modulon_03	SAOUHSC_02072	SAOUHSC_02072	0.0335758	+		hypothetical protein	hypothetical protein
i-modulon_03	SAOUHSC_00156	MupG	0.0333061	+	MurR; CcpA	hypothetical protein	hypothetical protein
i-modulon_03	SAOUHSC_01368	TrpD	-0.0332972	-	S576; S577; CodY	anthranilate phosphoribosyltransferase	anthranilate phosphoribosyltransferase
i-modulon_03	SAOUHSC_02677	NreA	-0.0330902	-	Rex; NreC	hypothetical protein	hypothetical protein
i-modulon_03	SAOUHSC_02968	ArcB	-0.0327279	-	ArgR; CcpA; Rex; ArcR	ornithine carbamoyltransferase	ornithine carbamoyltransferase
i-modulon_03	SAOUHSC_00992	SAOUHSC_00992	-0.0326881	-		MarR family transcriptional regulator	MarR family transcriptional regulator
i-modulon_03	SAOUHSC_02103	SAOUHSC_02103	-0.0326523	-		hypothetical protein	hypothetical protein
i-modulon_03	SAOUHSC_02191	SAOUHSC_02191	-0.0323714	-		HK97 family phage major capsid protein	HK97 family phage major capsid protein
i-modulon_03	SAOUHSC_00317	GlpT	0.0323638	+	CcpA	glycerol-3-phosphate transporter	glycerol-3-phosphate transporter
i-modulon_03	SAOUHSC_00713	CsbB	-0.0321894	-		hypothetical protein	hypothetical protein
i-modulon_03	SAOUHSC_02376	SAOUHSC_02376	0.0321881	+		hypothetical protein	hypothetical protein
i-modulon_03	SAOUHSC_02897	GbaA	-0.0321113	-		hypothetical protein	hypothetical protein
i-modulon_03	SAOUHSC_01125	Ssl13	0.0321034	+		superantigen-like protein	superantigen-like protein
i-modulon_03	SAOUHSC_00175	MalK	0.0319693	+	MalR; CcpA	multiple sugar-binding transport ATP-binding protein	multiple sugar-binding transport ATP-binding protein
i-modulon_03	SAOUHSC_01078	RpmF	-0.0318761	-
i-modulon_03	SAOUHSC_00240	RbsD	-0.0318401	-	RbsR; CcpA	D-ribose pyranase	D-ribose pyranase
i-modulon_03	SAOUHSC_02989	SecY2	-0.0318325	-		accessory Sec system protein translocase subunit SecY2	accessory Sec system protein translocase subunit SecY2
i-modulon_03	SAOUHSC_01047	PotB	0.0318094	+		spermidine/putrescine ABC transporter permease	spermidine/putrescine ABC transporter permease
i-modulon_03	SAOUHSC_01755	RpmA	-0.0317399	-		50S ribosomal protein L27	50S ribosomal protein L27
i-modulon_03	SAOUHSC_02241	LukG	0.031549	+	SaeR	hypothetical protein	hypothetical protein
i-modulon_03	SAOUHSC_02729	SAOUHSC_02729	-0.0313539	-	CodY; CcpA	amino acid ABC transporter-like protein	amino acid ABC transporter-like protein
i-modulon_03	SAOUHSC_02243	LukH	0.0312875	+	SaeR	hypothetical protein	hypothetical protein
i-modulon_03	SAOUHSC_00436	GltD	0.0312379	+	GltC; CodY	glutamate synthase subunit beta	glutamate synthase subunit beta
i-modulon_03	SAOUHSC_00206	Ldh1	0.0311328	+	Rex	L-lactate dehydrogenase	L-lactate dehydrogenase
i-modulon_03	SAOUHSC_03012	SAOUHSC_03012	0.0309704	+	CodY; HisR	histidinol-phosphate aminotransferase	histidinol-phosphate aminotransferase
i-modulon_03	SAOUHSC_00300	GehB	0.0307733	+		lipase	lipase
i-modulon_03	SAOUHSC_01079	IsdB	0.0307274	+	Fur	neurofilament protein	neurofilament protein
i-modulon_03	SAOUHSC_00120	CapG	0.0306924	+	CodY; SigB	UDP-N-acetylglucosamine 2-epimerase	UDP-N-acetylglucosamine 2-epimerase
i-modulon_03	SAOUHSC_00690	SAOUHSC_00690	0.0306217	+	SigB	hypothetical protein	hypothetical protein
i-modulon_03	SAOUHSC_01707	SAOUHSC_01707	0.0303944	+	CcpA	hypothetical protein	hypothetical protein
i-modulon_03	SAOUHSC_02495	RplR	0.0297796	+		50S ribosomal protein L18	50S ribosomal protein L18
i-modulon_03	SAOUHSC_02605	SAOUHSC_02605	0.0296463	+		hypothetical protein	hypothetical protein
i-modulon_03	SAOUHSC_01088	SrtB	0.0294964	+	Fur	hypothetical protein	hypothetical protein
i-modulon_03	SAOUHSC_02452	LacD	0.0294964	+	LacR	tagatose 1,6-diphosphate aldolase	tagatose 1,6-diphosphate aldolase
i-modulon_03	SAOUHSC_02161	Eap/map	0.0294804	+	SaeR	MHC class II analog protein	MHC class II analog protein
i-modulon_03	SAOUHSC_00081	SbnG	-0.0294073	-	Fur	hypothetical protein	hypothetical protein
i-modulon_03	SAOUHSC_02010	SAOUHSC_02010	-0.0292443	-		hypothetical protein	hypothetical protein
i-modulon_03	SAOUHSC_00334	SAOUHSC_00334	-0.0291386	-		hypothetical protein	hypothetical protein
i-modulon_03	SAOUHSC_03021	SAOUHSC_03021	-0.0291082	-		hypothetical protein	hypothetical protein
i-modulon_03	SAOUHSC_02169	Chp	0.0289296	+	SaeR	chemotaxis-inhibiting protein CHIPS	chemotaxis-inhibiting protein CHIPS
i-modulon_03	SAOUHSC_00183	UhpT	0.0288431	+	CcpA	sugar phosphate antiporter	sugar phosphate antiporter
i-modulon_03	SAOUHSC_02679	NarJ	-0.028327	-	Rex; NreC	respiratory nitrate reductase subunit delta	respiratory nitrate reductase subunit delta
i-modulon_03	SAOUHSC_02832	SAOUHSC_02832	0.0282853	+		hypothetical protein	hypothetical protein
i-modulon_03	SAOUHSC_03028	BstA	-0.0282362	-	SigB; IsrR	hypothetical protein	hypothetical protein
i-modulon_03	SAOUHSC_02905	SAOUHSC_02905	0.0280422	+		hypothetical protein	hypothetical protein
i-modulon_03	SAOUHSC_02381	Dps	-0.0278779	-	PerR	hypothetical protein	hypothetical protein
i-modulon_03	SAOUHSC_01528	SAOUHSC_01528	-0.0277031	-		bacteriophage L54aIg-like domain-containing protein	bacteriophage L54aIg-like domain-containing protein
i-modulon_03	SAOUHSC_02874	CopZ	-0.0276972	-		cation transporter E1-E2 family ATPase	cation transporter E1-E2 family ATPase
i-modulon_03	SAOUHSC_01224	XerC	0.0276464	+		site-specific recombinase	site-specific recombinase
i-modulon_03	SAOUHSC_02320	SAOUHSC_02320	-0.0276355	-	SigB	hypothetical protein	hypothetical protein
i-modulon_03	SAOUHSC_02080	SAOUHSC_02080	0.0275987	+		bacteriophage L54a antirepressor	bacteriophage L54a antirepressor
i-modulon_03	SAOUHSC_00192	Coa	0.0275681	+	RNAIII; SaeR	staphylocoagulase	staphylocoagulase
i-modulon_03	SAOUHSC_01541	SAOUHSC_01541	0.0275317	+		hypothetical protein	hypothetical protein
i-modulon_03	SAOUHSC_00153	SAOUHSC_00153	-0.0275164	-	CcpA	indolepyruvate decarboxylase	indolepyruvate decarboxylase
i-modulon_03	SAOUHSC_01180	SAOUHSC_01180	0.0274943	+		hypothetical protein	hypothetical protein
i-modulon_03	TetR	TetR	0.0273287	+
i-modulon_03	SAOUHSC_02972	IsaB	0.0272761	+		immunodominant antigen B	immunodominant antigen B
i-modulon_03	SAOUHSC_01459	SAOUHSC_01459	0.0271845	+		hypothetical protein	hypothetical protein
i-modulon_03	SAOUHSC_00376	SAOUHSC_00376	0.0270855	+		hypothetical protein	hypothetical protein
i-modulon_03	SAOUHSC_00399	Ssl11	0.0269653	+	SaeR	superantigen-like protein	superantigen-like protein
i-modulon_03	SAOUHSC_02975	ManP	0.0267427	+	CcpA; SAOUHSC_02974	PTS system fructose-specific transporter subunit IIABC	PTS system fructose-specific transporter subunit IIABC
i-modulon_03	SAOUHSC_00079	SbnE	0.0263505	+	Fur	hypothetical protein	hypothetical protein
i-modulon_03	SAOUHSC_02596	SAOUHSC_02596	0.0262802	+		hypothetical protein	hypothetical protein
i-modulon_03	SAOUHSC_02971	Aur	-0.0262573	-	CodY	zinc metalloproteinase aureolysin	zinc metalloproteinase aureolysin
i-modulon_03	SAOUHSC_00246	SAOUHSC_00246	-0.0261888	-		drug transporter	drug transporter
i-modulon_03	SAOUHSC_02802	FnbB	-0.0261347	-		fibronectin binding protein B	fibronectin binding protein B
i-modulon_03	SAOUHSC_02558	UreA	-0.0260899	-		urease subunit gamma	urease subunit gamma
i-modulon_03	SAOUHSC_02069	SAOUHSC_02069	0.0260438	+		phi PV83 orf 20-like protein	phi PV83 orf 20-like protein
i-modulon_03	SAOUHSC_01377	NikE	-0.0258498	-		oligopeptide ABC transporter ATP-binding protein	oligopeptide ABC transporter ATP-binding protein
i-modulon_03	SAOUHSC_03017	SAOUHSC_03017	0.025719	+		hypothetical protein	hypothetical protein
i-modulon_03	SAOUHSC_02645	SAOUHSC_02645	0.0255914	+		hypothetical protein	hypothetical protein
i-modulon_04	SAOUHSC_00390	Ssl5	0.472858	+		superantigen-like protein 5	superantigen-like protein 5
i-modulon_04	SAOUHSC_02144	SAOUHSC_02144	0.431692	+	LexA	hypothetical protein	hypothetical protein
i-modulon_04	SAOUHSC_01583	SAOUHSC_01583	0.372747	+		hypothetical protein	hypothetical protein
i-modulon_04	SAOUHSC_00704	SAOUHSC_00704	0.222427	+		hypothetical protein	hypothetical protein
i-modulon_04	SAOUHSC_02191	SAOUHSC_02191	0.207227	+		HK97 family phage major capsid protein	HK97 family phage major capsid protein
i-modulon_04	SAOUHSC_00818	Nuc	-0.112958	-	SaeR	thermonuclease	thermonuclease
i-modulon_04	SAOUHSC_02907	SAOUHSC_02907	0.109953	+		hypothetical protein	hypothetical protein
i-modulon_04	SAOUHSC_00202	SAOUHSC_00202	-0.096955	-		hypothetical protein	hypothetical protein
i-modulon_04	SAOUHSC_02714	BioB	-0.0969527	-		biotin synthase	biotin synthase
i-modulon_04	SAOUHSC_02042	SAOUHSC_02042	-0.0952608	-		phi Mu50B-like protein	phi Mu50B-like protein
i-modulon_04	SAOUHSC_02558	UreA	-0.0827888	-		urease subunit gamma	urease subunit gamma
i-modulon_04	SAOUHSC_02314	KdpD	-0.0823508	-		sensor protein KdpD	sensor protein KdpD
i-modulon_04	SAOUHSC_00399	Ssl11	-0.0770948	-	SaeR	superantigen-like protein	superantigen-like protein
i-modulon_04	SAOUHSC_02033	SAOUHSC_02033	-0.0744572	-		phage tape measure protein	phage tape measure protein
i-modulon_04	SAOUHSC_02020	SAOUHSC_02020	0.0674169	+		holin	holin
i-modulon_04	SAOUHSC_00157	MurQ	-0.066678	-	MurR; CcpA	N-acetylmuramic acid-6-phosphate etherase	N-acetylmuramic acid-6-phosphate etherase
i-modulon_04	SAOUHSC_02638	SAOUHSC_02638	0.0655362	+		hypothetical protein	hypothetical protein
i-modulon_04	SAOUHSC_01447	Ebh	-0.0624251	-		hypothetical protein	hypothetical protein
i-modulon_04	SAOUHSC_00793	SAOUHSC_00793	-0.0583934	-		hypothetical protein	hypothetical protein
i-modulon_04	SAOUHSC_02286	LeuB	-0.0536819	-	CodY	3-isopropylmalate dehydrogenase	3-isopropylmalate dehydrogenase
i-modulon_04	SAOUHSC_01508	SAOUHSC_01508	0.052838	+		hypothetical protein	hypothetical protein
i-modulon_04	SAOUHSC_02455	LacA	-0.052692	-	LacR	galactose-6-phosphate isomerase subunit LacA	galactose-6-phosphate isomerase subunit LacA
i-modulon_04	SAOUHSC_03036	VraD	0.0518972	+		ABC transporter ATP-binding protein	ABC transporter ATP-binding protein
i-modulon_04	SAOUHSC_02989	SecY2	-0.0518663	-		accessory Sec system protein translocase subunit SecY2	accessory Sec system protein translocase subunit SecY2
i-modulon_04	SAOUHSC_00976	SAOUHSC_00976	0.0512287	+		hypothetical protein	hypothetical protein
i-modulon_04	SAOUHSC_02613	SAOUHSC_02613	-0.0478289	-		hypothetical protein	hypothetical protein
i-modulon_04	SAOUHSC_01686	HemN	-0.0477628	-		coproporphyrinogen III oxidase	coproporphyrinogen III oxidase
i-modulon_04	SAOUHSC_01123	SAOUHSC_01123	0.0475002	+		hypothetical protein	hypothetical protein
i-modulon_04	SAOUHSC_02683	NasE	0.0462322	+	Rex; NreC	assimilatory nitrite reductase [NAD(P)H] small subunit	assimilatory nitrite reductase [NAD(P)H] small subunit
i-modulon_04	SAOUHSC_00402	Lpl3	0.045563	+	SaeR	hypothetical protein	hypothetical protein
i-modulon_04	SAOUHSC_02376	SAOUHSC_02376	-0.0452574	-		hypothetical protein	hypothetical protein
i-modulon_04	SAOUHSC_02063	SAOUHSC_02063	-0.0443261	-		PV83 orf 23-like protein	PV83 orf 23-like protein
i-modulon_04	SAOUHSC_00412	MpsA	0.0441793	+		NADH dehydrogenase subunit 5	NADH dehydrogenase subunit 5
i-modulon_04	SAOUHSC_00114	CapA	-0.0440819	-	CodY; SigB	capsular polysaccharide biosynthesis protein	capsular polysaccharide biosynthesis protein
i-modulon_04	SAOUHSC_02910	SAOUHSC_02910	-0.0438118	-		hypothetical protein	hypothetical protein
i-modulon_04	SAOUHSC_02923	BcaP	0.0436944	+	CodY	hypothetical protein	hypothetical protein
i-modulon_04	SAOUHSC_02171	Sak	-0.0433124	-	SaeR	staphylokinase	staphylokinase
i-modulon_04	SAOUHSC_03033	NixA	-0.0428169	-	SigB	high affinity nickel transporter	high affinity nickel transporter
i-modulon_04	SAOUHSC_01705	SAOUHSC_01705	-0.0421383	-		enterotoxin family protein	enterotoxin family protein
i-modulon_04	SAOUHSC_01981	AirS	-0.0417645	-		sensor histidine kinase	sensor histidine kinase
i-modulon_04	SAOUHSC_01297	SAOUHSC_01297	0.0408198	+		hypothetical protein	hypothetical protein
i-modulon_04	SAOUHSC_01201	AcpP	0.0396975	+		acyl carrier protein	acyl carrier protein
i-modulon_04	SAOUHSC_02435	SfnaA	0.0395965	+	Fur	hypothetical protein	hypothetical protein
i-modulon_04	SAOUHSC_00119	CapF	0.0393263	+	CodY; SigB	capsular polysaccharide biosynthesis protein Cap8F	capsular polysaccharide biosynthesis protein Cap8F
i-modulon_04	SAOUHSC_01281	Hfq	-0.0380792	-		host factor 1 protein	host factor 1 protein
i-modulon_04	SAOUHSC_02719	SAOUHSC_02719	0.0379894	+		hypothetical protein	hypothetical protein
i-modulon_04	SAOUHSC_01459	SAOUHSC_01459	0.0376035	+		hypothetical protein	hypothetical protein
i-modulon_04	SAOUHSC_00313	SAOUHSC_00313	-0.037515	-		hypothetical protein	hypothetical protein
i-modulon_04	SAOUHSC_00045	SAOUHSC_00045	-0.0374561	-		hypothetical protein	hypothetical protein
i-modulon_04	SAOUHSC_02278	RimI	0.0369656	+		ribosomal-protein-alanine acetyltransferase	ribosomal-protein-alanine acetyltransferase
i-modulon_04	SAOUHSC_02306	AcpS	0.0368764	+		4'-phosphopantetheinyl transferase	4'-phosphopantetheinyl transferase
i-modulon_04	SAOUHSC_02815	SAOUHSC_02815	0.0366916	+	CcpA	hypothetical protein	hypothetical protein
i-modulon_04	SAOUHSC_00350	RpsR	0.036595	+		30S ribosomal protein S18	30S ribosomal protein S18
i-modulon_04	SAOUHSC_00240	RbsD	0.0365413	+	RbsR; CcpA	D-ribose pyranase	D-ribose pyranase
i-modulon_04	SAOUHSC_00479	SAOUHSC_00479	-0.0360746	-		hypothetical protein	hypothetical protein
i-modulon_04	SAOUHSC_00249	SAOUHSC_00249	0.0358042	+		hypothetical protein	hypothetical protein
i-modulon_04	SAOUHSC_00116	CapC	-0.0358004	-	CodY; SigB	capsular polysaccharide biosynthesis protein Cap8C	capsular polysaccharide biosynthesis protein Cap8C
i-modulon_04	SAOUHSC_00075	SbnA	-0.0357466	-	Fur	2,3-diaminopropionate biosynthesis protein SbnA	2,3-diaminopropionate biosynthesis protein SbnA
i-modulon_04	SAOUHSC_01121	Hla	-0.0351547	-	RNAIII; SaeR; CcpA	alpha-hemolysin	alpha-hemolysin
i-modulon_04	SAOUHSC_01896	SAOUHSC_01896	0.0343755	+		hypothetical protein	hypothetical protein
i-modulon_04	SAOUHSC_02597	GlvC	-0.0337972	-	CcpA; GlvR	PTS system transporter	PTS system transporter
i-modulon_04	SAOUHSC_01065	CtaA	0.0329485	+		heme A synthase	heme A synthase
i-modulon_04	SAOUHSC_02477	RpsI	0.0325956	+	S962	30S ribosomal protein S9	30S ribosomal protein S9
i-modulon_04	SAOUHSC_02916	PanD	0.0325622	+		aspartate alpha-decarboxylase	aspartate alpha-decarboxylase
i-modulon_04	SAOUHSC_00482	DivIC	-0.0322651	-		hypothetical protein	hypothetical protein
i-modulon_04	SAOUHSC_01089	IsdG	0.0321602	+	Fur	heme-degrading monooxygenase IsdG	heme-degrading monooxygenase IsdG
i-modulon_04	SAOUHSC_01451	IlvA1	-0.0320797	-	CodY	threonine dehydratase	threonine dehydratase
i-modulon_04	SAOUHSC_01989	QueG	-0.0318698	-		hypothetical protein	hypothetical protein
i-modulon_04	SAOUHSC_02379	DeoC2	0.031688	+	CcpA	2-deoxyribose-5-phosphate aldolase	2-deoxyribose-5-phosphate aldolase
i-modulon_04	SAOUHSC_02336	FabZ	0.0311757	+	SigB	(3R)-hydroxymyristoyl-ACP dehydratase	(3R)-hydroxymyristoyl-ACP dehydratase
i-modulon_04	SAOUHSC_00880	SAOUHSC_00880	-0.0311574	-	HisR	hypothetical protein	hypothetical protein
i-modulon_04	SAOUHSC_00315	MepA	-0.0309327	-	MepR	hypothetical protein	hypothetical protein
i-modulon_04	SAOUHSC_01084	IsdD	0.0309321	+	Fur	hypothetical protein	hypothetical protein
i-modulon_04	SAOUHSC_03021	SAOUHSC_03021	0.0309241	+		hypothetical protein	hypothetical protein
i-modulon_04	SAOUHSC_00424	MetP2	0.0309075	+	CymR	ABC transporter permease	ABC transporter permease
i-modulon_04	SAOUHSC_00557	VraA	-0.0303744	-	BirA	hypothetical protein	hypothetical protein
i-modulon_04	SAOUHSC_02504	RpmC	0.0299102	+		50S ribosomal protein L29	50S ribosomal protein L29
i-modulon_04	SAOUHSC_02400	MtlA	0.0297523	+	MtlR	PTS system mannitol-specific protein	PTS system mannitol-specific protein
i-modulon_04	SAOUHSC_02761	LnsB	-0.0296978	-		hypothetical protein	hypothetical protein
i-modulon_04	SAOUHSC_02704	SAOUHSC_02704	0.0294272	+		hypothetical protein	hypothetical protein
i-modulon_04	SAOUHSC_00083	SbnI	0.0294113	+	Fur	hypothetical protein	hypothetical protein
i-modulon_04	SAOUHSC_00156	MupG	-0.0290971	-	MurR; CcpA	hypothetical protein	hypothetical protein
i-modulon_04	SAOUHSC_01369	TrpC	-0.0285279	-	S576; S577; CodY	indole-3-glycerol-phosphate synthase	indole-3-glycerol-phosphate synthase
i-modulon_04	Cm	Cat	-0.028077	-
i-modulon_04	SAOUHSC_02023	SAOUHSC_02023	0.0280336	+		bifunctional autolysin	bifunctional autolysin
i-modulon_04	SAOUHSC_02404	FmtB	0.0278339	+		hypothetical protein	hypothetical protein
i-modulon_04	SAOUHSC_00069	Spa	0.0276035	+	RNAIII; CcpA	protein A	protein A
i-modulon_04	SAOUHSC_02682	NasF	0.0274201	+	Rex; NreC	uroporphyrin-III C-methyltransferase	uroporphyrin-III C-methyltransferase
i-modulon_04	SAOUHSC_02078	SAOUHSC_02078	0.0273856	+		phi PV83 orf 10-like protein	phi PV83 orf 10-like protein
i-modulon_04	SAOUHSC_00949	SAOUHSC_00949	-0.0273821	-	CodY	hypothetical protein	hypothetical protein
i-modulon_04	SAOUHSC_00310	UlaA	0.0272953	+		PTS system ascorbate-specific transporter subunit IIC	PTS system ascorbate-specific transporter subunit IIC
i-modulon_04	SAOUHSC_02561	UreC	0.027215	+	ClpX	urease subunit alpha	urease subunit alpha
i-modulon_04	SAOUHSC_00703	NorA	0.027205	+		quinolone resistance protein NorA	quinolone resistance protein NorA
i-modulon_04	SAOUHSC_02005	MutY	0.0271942	+		A/G-specific adenine glycosylase	A/G-specific adenine glycosylase
i-modulon_04	SAOUHSC_01843	IsdH	0.0271604	+	Fur	hypothetical protein	hypothetical protein
i-modulon_04	Km	KanR	0.0268826	+
i-modulon_04	SAOUHSC_01073	SAOUHSC_01073	0.0267271	+		hypothetical protein	hypothetical protein
i-modulon_04	SAOUHSC_00281	SAOUHSC_00281	0.0261115	+	Rex	hypothetical protein	hypothetical protein
i-modulon_04	SAOUHSC_01849	AcuC	0.0258947	+	CodY; CcpA	acetoin utilization protein AcuC	acetoin utilization protein AcuC
i-modulon_04	SAOUHSC_01709	SAOUHSC_01709	0.0258846	+	CcpA	acetyl-CoA carboxylase biotin carboxylase	acetyl-CoA carboxylase biotin carboxylase
i-modulon_04	SAOUHSC_00544	SdrC	0.0257801	+		fibrinogen-binding protein SdrC	fibrinogen-binding protein SdrC
i-modulon_04	SAOUHSC_01377	NikE	-0.0251948	-		oligopeptide ABC transporter ATP-binding protein	oligopeptide ABC transporter ATP-binding protein
i-modulon_04	SAOUHSC_02803	FnbA	0.0251566	+		fibronectin-binding protein	fibronectin-binding protein
i-modulon_04	SAOUHSC_03012	SAOUHSC_03012	0.0246749	+	CodY; HisR	histidinol-phosphate aminotransferase	histidinol-phosphate aminotransferase
i-modulon_04	SAOUHSC_01191	RpmB	0.0246203	+		50S ribosomal protein L28	50S ribosomal protein L28
i-modulon_04	SAOUHSC_02050	SAOUHSC_02050	0.0245741	+		terminase small subunit	terminase small subunit
i-modulon_04	SAOUHSC_00294	NanT	-0.0243067	-	NanR; CcpA	hypothetical protein	hypothetical protein
i-modulon_04	SAOUHSC_00142	Fdh	-0.0242909	-		formate dehydrogenase	formate dehydrogenase
i-modulon_04	SAOUHSC_02495	RplR	0.0242621	+		50S ribosomal protein L18	50S ribosomal protein L18
i-modulon_04	SAOUHSC_02031	SAOUHSC_02031	-0.0240736	-		hypothetical protein	hypothetical protein
i-modulon_04	SAOUHSC_00183	UhpT	0.0239448	+	CcpA	sugar phosphate antiporter	sugar phosphate antiporter
i-modulon_04	SAOUHSC_02646	SAOUHSC_02646	-0.0238872	-		hypothetical protein	hypothetical protein
i-modulon_04	SAOUHSC_01918	SAOUHSC_01918	-0.0232117	-		hypothetical protein	hypothetical protein
i-modulon_04	SAOUHSC_01024	GraF	0.0230936	+		hypothetical protein	hypothetical protein
i-modulon_04	SAOUHSC_02788	SAOUHSC_02788	0.0230358	+		hypothetical protein	hypothetical protein
i-modulon_04	SAOUHSC_00126	CapM	0.0229647	+	CodY; SigB	capsular polysaccharide biosynthesis protein Cap8M	capsular polysaccharide biosynthesis protein Cap8M
i-modulon_04	SAOUHSC_00115	CapB	0.0229601	+	CodY; SigB	capsular polysaccharide biosynthesis protein Cap5B	capsular polysaccharide biosynthesis protein Cap5B
i-modulon_04	SAOUHSC_00121	CapH	-0.0221606	-	CodY; SigB	capsular polysaccharide biosynthesis protein O-acetyl transferase Cap5H	capsular polysaccharide biosynthesis protein O-acetyl transferase Cap5H
i-modulon_04	SAOUHSC_02080	SAOUHSC_02080	0.0220343	+		bacteriophage L54a antirepressor	bacteriophage L54a antirepressor
i-modulon_04	SAOUHSC_00237	SAOUHSC_00237	0.0219466	+		hypothetical protein	hypothetical protein
i-modulon_04	SAOUHSC_00391	Ssl6	0.0215376	+		superantigen-like protein	superantigen-like protein
i-modulon_04	SAOUHSC_02963	ClfB	0.0214411	+		clumping factor B	clumping factor B
i-modulon_04	SAOUHSC_00713	CsbB	0.0211977	+		hypothetical protein	hypothetical protein
i-modulon_04	SAOUHSC_00209	GlcC	-0.0211587	-	NanR	PTS system glucose-specific transporter subunit IIBC	PTS system glucose-specific transporter subunit IIBC
i-modulon_04	SAOUHSC_03016	SAOUHSC_03016	0.0209058	+		hypothetical protein	hypothetical protein
i-modulon_04	SAOUHSC_02113	RumA	0.0208135	+		RNA methyltransferase	RNA methyltransferase
i-modulon_04	SAOUHSC_00188	PflA	0.020789	+	CcpA; Rex	pyruvate formate-lyase 1 activating enzyme	pyruvate formate-lyase 1 activating enzyme
i-modulon_04	SAOUHSC_00877	SufA	0.0207865	+		hypothetical protein	hypothetical protein
i-modulon_04	SAOUHSC_00628	MnhD2	-0.0207456	-	SigB	monovalent cation/H+ antiporter subunit D	monovalent cation/H+ antiporter subunit D
i-modulon_04	SAOUHSC_00526	RplGB	-0.0204803	-		50S ribosomal protein L7Ae-like protein	50S ribosomal protein L7Ae-like protein
i-modulon_04	SAOUHSC_02931	SAOUHSC_02931	0.0204337	+		hypothetical protein	hypothetical protein
i-modulon_04	SAOUHSC_00117	CapD	0.0204084	+	CodY; SigB	capsular polysaccharide biosynthesis protein Cap5D	capsular polysaccharide biosynthesis protein Cap5D
i-modulon_04	SAOUHSC_00367	TcyP	0.0204018	+	CodY; CymR	hypothetical protein	hypothetical protein
i-modulon_04	SAOUHSC_02686	SAOUHSC_02686	-0.0203911	-		hypothetical protein	hypothetical protein
i-modulon_04	SAOUHSC_02241	LukG	0.0199176	+	SaeR	hypothetical protein	hypothetical protein
i-modulon_04	SAOUHSC_02103	SAOUHSC_02103	0.0196773	+		hypothetical protein	hypothetical protein
i-modulon_04	SAOUHSC_00918	SAOUHSC_00918	0.0195691	+		truncated MHC class II analog protein	truncated MHC class II analog protein
i-modulon_04	SAOUHSC_00013	MetX	0.0193264	+	S7; CodY	hypothetical protein	hypothetical protein
i-modulon_04	SAOUHSC_01079	IsdB	0.019289	+	Fur	neurofilament protein	neurofilament protein
i-modulon_04	SAOUHSC_02019	SAOUHSC_02019	-0.0192823	-		autolysin	autolysin
i-modulon_04	SAOUHSC_02645	SAOUHSC_02645	0.0192529	+		hypothetical protein	hypothetical protein
i-modulon_04	SAOUHSC_02873	CopA	-0.0189911	-		cation transporter E1-E2 family ATPase	cation transporter E1-E2 family ATPase
i-modulon_04	SAOUHSC_01394	LysC	0.018771	+	S584; CodY	aspartate kinase	aspartate kinase
i-modulon_04	SAOUHSC_02451	LacF	-0.0187343	-	LacR	PTS system lactose-specific transporter subunit IIA	PTS system lactose-specific transporter subunit IIA
i-modulon_04	SAOUHSC_01017	PurH	-0.0186759	-		bifunctional phosphoribosylaminoimidazolecarboxamide formyltransferase/IMP cyclohydrolase	bifunctional phosphoribosylaminoimidazolecarboxamide formyltransferase/IMP cyclohydrolase
i-modulon_04	SAOUHSC_00318	SAOUHSC_00318	-0.0185732	-	SigB	hypothetical protein	hypothetical protein
i-modulon_04	SAOUHSC_02167	Scn	-0.0184688	-	SaeR	hypothetical protein	hypothetical protein
i-modulon_04	SAOUHSC_00760	GdpS	-0.0184157	-		hypothetical protein	hypothetical protein
i-modulon_04	SAOUHSC_01596	SAOUHSC_01596	-0.0183261	-		hypothetical protein	hypothetical protein
i-modulon_04	SAOUHSC_00654	FhuG	-0.0182904	-	Fur	ferrichrome ABC transporter permease	ferrichrome ABC transporter permease
i-modulon_04	SAOUHSC_01711	SAOUHSC_01711	0.0182657	+	CcpA	hypothetical protein	hypothetical protein
i-modulon_04	SAOUHSC_02768	CntM	0.0182591	+		hypothetical protein	hypothetical protein
i-modulon_04	SAOUHSC_02696	FmhA	-0.0181679	-		methicillin resistance determinant protein FmhA	methicillin resistance determinant protein FmhA
i-modulon_04	SAOUHSC_01013	PurL	-0.0180718	-		phosphoribosylformylglycinamidine synthase II	phosphoribosylformylglycinamidine synthase II
i-modulon_04	SAOUHSC_00437	TreP	0.0180397	+	TreR; CcpA	hypothetical protein	hypothetical protein
i-modulon_04	SAOUHSC_00817	SAOUHSC_00817	-0.0179866	-		hypothetical protein	hypothetical protein
i-modulon_04	SAOUHSC_02924	SAOUHSC_02924	-0.0178987	-	CodY	4-aminobutyrate aminotransferase	4-aminobutyrate aminotransferase
i-modulon_04	SAOUHSC_01047	PotB	-0.0178825	-		spermidine/putrescine ABC transporter permease	spermidine/putrescine ABC transporter permease
i-modulon_04	SAOUHSC_00330	SAOUHSC_00330	-0.0178645	-		hypothetical protein	hypothetical protein
i-modulon_04	SAOUHSC_01010	PurC	-0.0178108	-		phosphoribosylaminoimidazole-succinocarboxamide synthase	phosphoribosylaminoimidazole-succinocarboxamide synthase
i-modulon_04	SAOUHSC_02130	SAOUHSC_02130	0.0178083	+		hypothetical protein	hypothetical protein
i-modulon_04	SAOUHSC_02320	SAOUHSC_02320	0.0177713	+	SigB	hypothetical protein	hypothetical protein
i-modulon_04	SAOUHSC_02798	SasG	0.0177563	+		hypothetical protein	hypothetical protein
i-modulon_04	SAOUHSC_02905	SAOUHSC_02905	0.0175583	+		hypothetical protein	hypothetical protein
i-modulon_04	SAOUHSC_00545	SdrD	0.0175437	+		fibrinogen-binding protein SdrD	fibrinogen-binding protein SdrD
i-modulon_04	SAOUHSC_01185	RlmN	0.0173038	+		23S rRNA (adenine(2503)-C(2))-methyltransferase RlmN	23S rRNA (adenine(2503)-C(2))-methyltransferase RlmN
i-modulon_04	SAOUHSC_01318	SAOUHSC_01318	0.0172129	+	CcpA	hypothetical protein	hypothetical protein
i-modulon_04	SAOUHSC_00036	CstB	-0.0171948	-		hypothetical protein	hypothetical protein
i-modulon_04	SAOUHSC_00383	Ssl1	0.0171629	+		superantigen-like protein	superantigen-like protein
i-modulon_04	SAOUHSC_01154	SepF	0.0170622	+	ClpX	hypothetical protein	hypothetical protein
i-modulon_04	SAOUHSC_02596	SAOUHSC_02596	0.0170104	+		hypothetical protein	hypothetical protein
i-modulon_04	SAOUHSC_01018	PurD	-0.0170025	-		phosphoribosylamine--glycine ligase	phosphoribosylamine--glycine ligase
i-modulon_04	SAOUHSC_02433	SfnaC	0.0169119	+	Fur; SigB	hypothetical protein	hypothetical protein
i-modulon_04	SAOUHSC_02072	SAOUHSC_02072	0.0168313	+		hypothetical protein	hypothetical protein
i-modulon_04	SAOUHSC_01776	HemA	0.0167788	+	IsrR	glutamyl-tRNA reductase	glutamyl-tRNA reductase
i-modulon_04	SAOUHSC_00659	SAOUHSC_00659	0.0167141	+	ClpX	hypothetical protein	hypothetical protein
i-modulon_04	SAOUHSC_00334	SAOUHSC_00334	-0.0166471	-		hypothetical protein	hypothetical protein
i-modulon_04	SAOUHSC_02975	ManP	-0.0165253	-	CcpA; SAOUHSC_02974	PTS system fructose-specific transporter subunit IIABC	PTS system fructose-specific transporter subunit IIABC
i-modulon_04	SAOUHSC_00180	SAOUHSC_00180	-0.0164941	-	MalR; CcpA	hypothetical protein	hypothetical protein
i-modulon_04	SAOUHSC_00206	Ldh1	-0.0164367	-	Rex	L-lactate dehydrogenase	L-lactate dehydrogenase
i-modulon_04	SAOUHSC_02390	SAOUHSC_02390	0.0163065	+		lytic regulatory protein	lytic regulatory protein
i-modulon_04	SAOUHSC_01128	ArgF	-0.0162506	-		ornithine carbamoyltransferase	ornithine carbamoyltransferase
i-modulon_04	SAOUHSC_00953	UgtP	0.016232	+		diacylglycerol glucosyltransferase	diacylglycerol glucosyltransferase
i-modulon_04	SAOUHSC_00127	CapN	-0.0162149	-	CodY; SigB	cap5N protein/UDP-glucose 4-epimerase	cap5N protein/UDP-glucose 4-epimerase
i-modulon_04	SAOUHSC_00172	SAOUHSC_00172	0.0162086	+		hypothetical protein	hypothetical protein
i-modulon_04	SAOUHSC_00845	SAOUHSC_00845	0.016099	+	SigB	hypothetical protein	hypothetical protein
i-modulon_04	SAOUHSC_02562	UreE	0.0160971	+	ClpX	urease accessory protein UreE	urease accessory protein UreE
i-modulon_04	SAOUHSC_01712	SAOUHSC_01712	0.0160494	+	CcpA	hypothetical protein	hypothetical protein
i-modulon_04	SAOUHSC_01011	PurS	-0.0158153	-		phosphoribosylformylglycinamidine synthase PurS	phosphoribosylformylglycinamidine synthase PurS
i-modulon_04	SAOUHSC_02640	HrtA	0.0156061	+	HssR	hypothetical protein	hypothetical protein
i-modulon_04	SAOUHSC_01572	SAOUHSC_01572	0.0155787	+		hypothetical protein	hypothetical protein
i-modulon_04	SAOUHSC_00280	SAOUHSC_00280	0.0154129	+		hypothetical protein	hypothetical protein
i-modulon_04	SAOUHSC_01015	PurM	-0.0153332	-		phosphoribosylaminoimidazole synthetase	phosphoribosylaminoimidazole synthetase
i-modulon_04	SAOUHSC_02559	UreB	0.0152888	+	ClpX	urease subunit beta	urease subunit beta
i-modulon_04	SAOUHSC_02718	SAOUHSC_02718	0.0152468	+		hypothetical protein	hypothetical protein
i-modulon_04	SAOUHSC_00639	SAOUHSC_00639	0.0152183	+		hypothetical protein	hypothetical protein
i-modulon_04	SAOUHSC_01319	ThrD	0.0152158	+	CodY	aspartate kinase	aspartate kinase
i-modulon_04	SAOUHSC_00423	MetN2	0.0152084	+	CymR	hypothetical protein	hypothetical protein
i-modulon_04	SAOUHSC_02710	HlgB	-0.0151461	-	SaeR	leukocidin f subunit	leukocidin f subunit
i-modulon_04	SAOUHSC_01528	SAOUHSC_01528	-0.015083	-		bacteriophage L54aIg-like domain-containing protein	bacteriophage L54aIg-like domain-containing protein
i-modulon_04	SAOUHSC_00037	Sqr	0.015081	+	SigB	hypothetical protein	hypothetical protein
i-modulon_04	SAOUHSC_02887	IsaA	-0.0150598	-	WalR	immunodominant antigen A	immunodominant antigen A
i-modulon_04	SAOUHSC_01920	SAOUHSC_01920	-0.0150505	-		hypothetical protein	hypothetical protein
i-modulon_04	SAOUHSC_01324	SAOUHSC_01324	-0.0150261	-		hypothetical protein	hypothetical protein
i-modulon_04	SAOUHSC_00152	SAOUHSC_00152	-0.0149114	-		hypothetical protein	hypothetical protein
i-modulon_04	SAOUHSC_01778	ClpX	-0.0148428	-	ClpX	ATP-dependent protease ATP-binding subunit ClpX	ATP-dependent protease ATP-binding subunit ClpX
i-modulon_04	SAOUHSC_02840	SdaAB	0.0148226	+	CcpA	L-serine dehydratase iron-sulfur-dependent subunit beta	L-serine dehydratase iron-sulfur-dependent subunit beta
i-modulon_04	SAOUHSC_00702	SAOUHSC_00702	0.0147723	+		hypothetical protein	hypothetical protein
i-modulon_04	SAOUHSC_00094	SasD	-0.0147517	-		hypothetical protein	hypothetical protein
i-modulon_04	SAOUHSC_02333	SceD	0.0147389	+	WalR	transglycosylase SceD	transglycosylase SceD
i-modulon_04	SAOUHSC_00411.1	Psmα4	-0.0147171	-	AgrA	Phenol-soluble modulin alpha 4 peptide	Phenol-soluble modulin alpha 4 peptide
i-modulon_04	SAOUHSC_01368	TrpD	0.0146268	+	S576; S577; CodY	anthranilate phosphoribosyltransferase	anthranilate phosphoribosyltransferase
i-modulon_04	SAOUHSC_00257	EsxA	0.0145148	+		hypothetical protein	hypothetical protein
i-modulon_04	SAOUHSC_00741	NrdI	0.014496	+	NrdR	ribonucleotide reductase stimulatory protein	ribonucleotide reductase stimulatory protein
i-modulon_04	SAOUHSC_01336	SAOUHSC_01336	-0.0144855	-		hypothetical protein	hypothetical protein
i-modulon_04	SAOUHSC_00365	AhpC	0.0144719	+	PerR	alkyl hydroperoxide reductase subunit C	alkyl hydroperoxide reductase subunit C
i-modulon_04	TetR	TetR	0.0144203	+
i-modulon_04	SAOUHSC_01707	SAOUHSC_01707	0.0143969	+	CcpA	hypothetical protein	hypothetical protein
i-modulon_04	SAOUHSC_00184	HptR	0.0143552	+		response regulator receiver domain-containing protein	response regulator receiver domain-containing protein
i-modulon_04	SAOUHSC_01577	SAOUHSC_01577	-0.014347	-		hypothetical protein	hypothetical protein
i-modulon_04	SAOUHSC_02625	SAOUHSC_02625	-0.0143003	-		hypothetical protein	hypothetical protein
i-modulon_04	SAOUHSC_00105	PhnD	0.0142996	+		phosphonate ABC transporter substrate-binding protein	phosphonate ABC transporter substrate-binding protein
i-modulon_04	SAOUHSC_00176	MalE	-0.0142687	-	MalR; CcpA	extracellular solute-binding protein	extracellular solute-binding protein
i-modulon_04	SAOUHSC_01008	PurE	-0.0142645	-		5-(carboxyamino)imidazole ribonucleotide mutase	5-(carboxyamino)imidazole ribonucleotide mutase
i-modulon_04	SAOUHSC_01012	PurQ	-0.014227	-		phosphoribosylformylglycinamidine synthase I	phosphoribosylformylglycinamidine synthase I
i-modulon_04	SAOUHSC_01729	SAOUHSC_01729	0.014216	+	SigB	hypothetical protein	hypothetical protein
i-modulon_04	SAOUHSC_01871	SAOUHSC_01871	-0.014212	-		polysaccharide biosynthesis protein	polysaccharide biosynthesis protein
i-modulon_04	SAOUHSC_00187	PflB	0.0141781	+	CcpA; Rex	formate acetyltransferase	formate acetyltransferase
i-modulon_04	SAOUHSC_00782	Lgt	-0.0141436	-		prolipoprotein diacylglyceryl transferase	prolipoprotein diacylglyceryl transferase
i-modulon_04	SAOUHSC_02463	HysA	-0.0140655	-		hyaluronate lyase	hyaluronate lyase
i-modulon_04	SAOUHSC_02073	SAOUHSC_02073	0.0140529	+		hypothetical protein	hypothetical protein
i-modulon_04	SAOUHSC_02048	SAOUHSC_02048	0.0139808	+		SPP1 family phage portal protein	SPP1 family phage portal protein
i-modulon_04	SAOUHSC_02257	SdrH	-0.0139071	-	GraR	hypothetical protein	hypothetical protein
i-modulon_04	SAOUHSC_00247	SAOUHSC_00247	0.0138883	+		hypothetical protein	hypothetical protein
i-modulon_04	SAOUHSC_01014	PurF	-0.0138863	-		amidophosphoribosyltransferase	amidophosphoribosyltransferase
i-modulon_04	SAOUHSC_02027	SAOUHSC_02027	0.0138718	+		SLT orf 129-like protein	SLT orf 129-like protein
i-modulon_04	SAOUHSC_00728	LtaS	0.0138294	+		hypothetical protein	hypothetical protein
i-modulon_04	SAOUHSC_02675	NreC	0.0137436	+	Rex; NreC	hypothetical protein	hypothetical protein
i-modulon_04	SAOUHSC_02576	SAOUHSC_02576	0.0137413	+	WalR; RsaA	secretory antigen SsaA	secretory antigen SsaA
i-modulon_04	SAOUHSC_01072	SAOUHSC_01072	-0.0137337	-		hypothetical protein	hypothetical protein
i-modulon_04	SAOUHSC_02982	SasF	0.0137115	+		hypothetical protein	hypothetical protein
i-modulon_04	SAOUHSC_02454	LacB	-0.013703	-	LacR	galactose-6-phosphate isomerase subunit LacB	galactose-6-phosphate isomerase subunit LacB
i-modulon_04	SAOUHSC_02607	HutU	0.0136067	+	CcpA; HutR	urocanate hydratase	urocanate hydratase
i-modulon_04	SAOUHSC_01031	CydA	0.0135877	+		cytochrome d ubiquinol oxidase subunit I	cytochrome d ubiquinol oxidase subunit I
i-modulon_04	SAOUHSC_01332	SAOUHSC_01332	-0.0135039	-		hypothetical protein	hypothetical protein
i-modulon_04	SAOUHSC_01840	SgtA	0.0134867	+		transglycosylase domain-containing protein	transglycosylase domain-containing protein
i-modulon_04	SAOUHSC_02581	SAOUHSC_02581	0.0134423	+	SigB	hypothetical protein	hypothetical protein
i-modulon_04	SAOUHSC_01469	Nth	0.0132962	+		endonuclease III	endonuclease III
i-modulon_04	SAOUHSC_00246	SAOUHSC_00246	0.0132843	+		drug transporter	drug transporter
i-modulon_04	SAOUHSC_01142	MraZ	-0.01327	-		cell division protein MraZ	cell division protein MraZ
i-modulon_04	SAOUHSC_00881	SAOUHSC_00881	-0.0132303	-	HisR	hypothetical protein	hypothetical protein
i-modulon_04	SAOUHSC_00629	MnhE2	0.0132285	+	SigB	monovalent cation/H+ antiporter subunit E	monovalent cation/H+ antiporter subunit E
i-modulon_04	SAOUHSC_02393	SAOUHSC_02393	0.0130845	+		hypothetical protein	hypothetical protein
i-modulon_04	SAOUHSC_02035	SAOUHSC_02035	0.0130615	+		hypothetical protein	hypothetical protein
i-modulon_04	SAOUHSC_00584	TspA	0.0129768	+		hypothetical protein	hypothetical protein
i-modulon_04	SAOUHSC_03024	SAOUHSC_03024	0.012964	+		hypothetical protein	hypothetical protein
i-modulon_04	SAOUHSC_00292	PsuG	-0.0128787	-	CcpA	hypothetical protein	hypothetical protein
i-modulon_04	SAOUHSC_03023	Drp35	0.0128529	+	CcpA	lactonase Drp35	lactonase Drp35
i-modulon_04	SAOUHSC_01694	SAOUHSC_01694	-0.0128263	-		hypothetical protein	hypothetical protein
i-modulon_04	SAOUHSC_00186	HptA	-0.0128108	-		lipoprotein	lipoprotein
i-modulon_04	SAOUHSC_01832	SAOUHSC_01832	-0.0127475	-	CodY	hypothetical protein	hypothetical protein
i-modulon_04	SAOUHSC_01134	SAOUHSC_01134	0.012633	+		hypothetical protein	hypothetical protein
i-modulon_04	SAOUHSC_02409	RocF	0.0126184	+	CcpA; IsrR; RsaE	arginase	arginase
i-modulon_04	SAOUHSC_02681	NarG	0.0126148	+	Rex; NreC; IsrR	nitrate reductase subunit alpha	nitrate reductase subunit alpha
i-modulon_04	SAOUHSC_01794	GapB	-0.0126094	-		glyceraldehyde 3-phosphate dehydrogenase 2	glyceraldehyde 3-phosphate dehydrogenase 2
i-modulon_04	SAOUHSC_02126	PurB	-0.0125938	-		adenylosuccinate lyase	adenylosuccinate lyase
i-modulon_04	SAOUHSC_02911	SAOUHSC_02911	0.0125845	+		hypothetical protein	hypothetical protein
i-modulon_04	SAOUHSC_02428	HtsB	0.0124651	+	Fur	hypothetical protein	hypothetical protein
i-modulon_04	SAOUHSC_02825	MhqE	-0.0123684	-		hypothetical protein	hypothetical protein
i-modulon_04	SAOUHSC_02648	LctP2	-0.0123545	-	Rex	L-lactate permease	L-lactate permease
i-modulon_04	SAOUHSC_00322	SAOUHSC_00322	0.0123418	+		hypothetical protein	hypothetical protein
i-modulon_04	SAOUHSC_02605	SAOUHSC_02605	0.0122825	+		hypothetical protein	hypothetical protein
i-modulon_04	SAOUHSC_01456	SAOUHSC_01456	-0.0122459	-		hypothetical protein	hypothetical protein
i-modulon_04	SAOUHSC_01969	SAOUHSC_01969	-0.0122375	-	SigB	hypothetical protein	hypothetical protein
i-modulon_04	SAOUHSC_00175	MalK	0.0122207	+	MalR; CcpA	multiple sugar-binding transport ATP-binding protein	multiple sugar-binding transport ATP-binding protein
i-modulon_04	SAOUHSC_01922	SAOUHSC_01922	0.0122127	+		hypothetical protein	hypothetical protein
i-modulon_04	SAOUHSC_02976	Pmi	-0.0121587	-	CcpA; SAOUHSC_02974	mannose-6-phosphate isomerase	mannose-6-phosphate isomerase
i-modulon_04	SAOUHSC_02062	SAOUHSC_02062	-0.0121128	-		helix-turn-helix DNA binding protein	helix-turn-helix DNA binding protein
i-modulon_04	SAOUHSC_01389	PstS	0.0120931	+		phosphate ABC transporter substrate-binding protein	phosphate ABC transporter substrate-binding protein
i-modulon_04	SAOUHSC_02658	SAOUHSC_02658	-0.0120823	-		hypothetical protein	hypothetical protein
i-modulon_04	SAOUHSC_01878	SAOUHSC_01878	0.0120661	+		hypothetical protein	hypothetical protein
i-modulon_04	SAOUHSC_00024	WalJ	0.0119408	+		hypothetical protein	hypothetical protein
i-modulon_04	SAOUHSC_01030	SAOUHSC_01030	0.0119314	+		hypothetical protein	hypothetical protein
i-modulon_04	SAOUHSC_02968	ArcB	-0.0119073	-	ArgR; CcpA; Rex; ArcR	ornithine carbamoyltransferase	ornithine carbamoyltransferase
i-modulon_04	SAOUHSC_01016	PurN	-0.0118986	-		phosphoribosylglycinamide formyltransferase	phosphoribosylglycinamide formyltransferase
i-modulon_04	SAOUHSC_02487	RpsM	0.0118915	+		30S ribosomal protein S13	30S ribosomal protein S13
i-modulon_04	SAOUHSC_00575	LipL	-0.0118655	-		hypothetical protein	hypothetical protein
i-modulon_04	SAOUHSC_02725	SAOUHSC_02725	0.0118384	+		hypothetical protein	hypothetical protein
i-modulon_04	SAOUHSC_02265	AgrA	0.0117297	+	CodY; AgrA	accessory gene regulator protein A	accessory gene regulator protein A
i-modulon_04	SAOUHSC_00128	CapO	0.0115861	+	CodY; SigB	cap5O protein/UDP-N-acetyl-D-mannosaminuronic acid dehydrogenase	cap5O protein/UDP-N-acetyl-D-mannosaminuronic acid dehydrogenase
i-modulon_04	SAOUHSC_02441	Asp23	0.0115724	+	SigB	alkaline shock protein 23	alkaline shock protein 23
i-modulon_05	SAOUHSC_00235	SAOUHSC_00235	0.258244	+	BglR	hypothetical protein	hypothetical protein
i-modulon_05	SAOUHSC_00237	SAOUHSC_00237	0.225388	+		hypothetical protein	hypothetical protein
i-modulon_05	SAOUHSC_02704	SAOUHSC_02704	0.19292	+		hypothetical protein	hypothetical protein
i-modulon_05	SAOUHSC_00399	Ssl11	0.189389	+	SaeR	superantigen-like protein	superantigen-like protein
i-modulon_05	SAOUHSC_02638	SAOUHSC_02638	0.179227	+		hypothetical protein	hypothetical protein
i-modulon_05	SAOUHSC_02033	SAOUHSC_02033	0.154548	+		phage tape measure protein	phage tape measure protein
i-modulon_05	SAOUHSC_02144	SAOUHSC_02144	-0.153782	-	LexA	hypothetical protein	hypothetical protein
i-modulon_05	SAOUHSC_00411.1	Psmα4	-0.145636	-	AgrA	Phenol-soluble modulin alpha 4 peptide	Phenol-soluble modulin alpha 4 peptide
i-modulon_05	SAOUHSC_02740	SAOUHSC_02740	0.133318	+	CodY	drug transporter	drug transporter
i-modulon_05	SAOUHSC_00188	PflA	0.132999	+	CcpA; Rex	pyruvate formate-lyase 1 activating enzyme	pyruvate formate-lyase 1 activating enzyme
i-modulon_05	SAOUHSC_02257	SdrH	0.128395	+	GraR	hypothetical protein	hypothetical protein
i-modulon_05	SAOUHSC_02587	SpdB	0.11963	+		hypothetical protein	hypothetical protein
i-modulon_05	SAOUHSC_02278	RimI	0.118582	+		ribosomal-protein-alanine acetyltransferase	ribosomal-protein-alanine acetyltransferase
i-modulon_05	SAOUHSC_02910	SAOUHSC_02910	0.117382	+		hypothetical protein	hypothetical protein
i-modulon_05	SAOUHSC_02171	Sak	-0.100373	-	SaeR	staphylokinase	staphylokinase
i-modulon_05	SAOUHSC_02646	SAOUHSC_02646	-0.0950945	-		hypothetical protein	hypothetical protein
i-modulon_05	SAOUHSC_02576	SAOUHSC_02576	-0.0944385	-	WalR; RsaA	secretory antigen SsaA	secretory antigen SsaA
i-modulon_05	SAOUHSC_00390	Ssl5	0.0943948	+		superantigen-like protein 5	superantigen-like protein 5
i-modulon_05	SAOUHSC_01250	RpsO	-0.0898036	-		30S ribosomal protein S15	30S ribosomal protein S15
i-modulon_05	SAOUHSC_01123	SAOUHSC_01123	-0.0880345	-		hypothetical protein	hypothetical protein
i-modulon_05	SAOUHSC_02678	NarI	0.0868495	+	Rex; NreC	respiratory nitrate reductase subunit gamma	respiratory nitrate reductase subunit gamma
i-modulon_05	SAOUHSC_00183	UhpT	0.0862999	+	CcpA	sugar phosphate antiporter	sugar phosphate antiporter
i-modulon_05	SAOUHSC_00202	SAOUHSC_00202	-0.085778	-		hypothetical protein	hypothetical protein
i-modulon_05	SAOUHSC_01541	SAOUHSC_01541	0.0809979	+		hypothetical protein	hypothetical protein
i-modulon_05	SAOUHSC_02463	HysA	0.0809124	+		hyaluronate lyase	hyaluronate lyase
i-modulon_05	SAOUHSC_02435	SfnaA	-0.0806105	-	Fur	hypothetical protein	hypothetical protein
i-modulon_05	SAOUHSC_02893	SAOUHSC_02893	-0.0792677	-		hypothetical protein	hypothetical protein
i-modulon_05	SAOUHSC_02677	NreA	0.0783011	+	Rex; NreC	hypothetical protein	hypothetical protein
i-modulon_05	SAOUHSC_02683	NasE	-0.0766895	-	Rex; NreC	assimilatory nitrite reductase [NAD(P)H] small subunit	assimilatory nitrite reductase [NAD(P)H] small subunit
i-modulon_05	SAOUHSC_02802	FnbB	-0.072082	-		fibronectin binding protein B	fibronectin binding protein B
i-modulon_05	SAOUHSC_01136	Psmβ2	-0.0706215	-	AgrA	hypothetical protein	hypothetical protein
i-modulon_05	SAOUHSC_02042	SAOUHSC_02042	-0.0701456	-		phi Mu50B-like protein	phi Mu50B-like protein
i-modulon_05	SAOUHSC_01389	PstS	0.0672598	+		phosphate ABC transporter substrate-binding protein	phosphate ABC transporter substrate-binding protein
i-modulon_05	SAOUHSC_02907	SAOUHSC_02907	0.0669603	+		hypothetical protein	hypothetical protein
i-modulon_05	SAOUHSC_02063	SAOUHSC_02063	-0.066321	-		PV83 orf 23-like protein	PV83 orf 23-like protein
i-modulon_05	SAOUHSC_00315	MepA	-0.0653069	-	MepR	hypothetical protein	hypothetical protein
i-modulon_05	SAOUHSC_00413	MpsB	0.0650218	+		hypothetical protein	hypothetical protein
i-modulon_05	SAOUHSC_00391	Ssl6	0.0642681	+		superantigen-like protein	superantigen-like protein
i-modulon_05	SAOUHSC_00412	MpsA	0.0641043	+		NADH dehydrogenase subunit 5	NADH dehydrogenase subunit 5
i-modulon_05	SAOUHSC_00557	VraA	0.0631031	+	BirA	hypothetical protein	hypothetical protein
i-modulon_05	SAOUHSC_02850	CidB	0.0628917	+	SigB	hypothetical protein	hypothetical protein
i-modulon_05	SAOUHSC_02696	FmhA	-0.0626208	-		methicillin resistance determinant protein FmhA	methicillin resistance determinant protein FmhA
i-modulon_05	SAOUHSC_02361	RpmE2	0.06104	+		50S ribosomal protein L31 type B	50S ribosomal protein L31 type B
i-modulon_05	SAOUHSC_03017	SAOUHSC_03017	-0.060862	-		hypothetical protein	hypothetical protein
i-modulon_05	SAOUHSC_00988	SspA	-0.0602265	-		glutamyl endopeptidase	glutamyl endopeptidase
i-modulon_05	SAOUHSC_02044	SAOUHSC_02044	0.0601772	+		hypothetical protein	hypothetical protein
i-modulon_05	SAOUHSC_01121	Hla	-0.0584842	-	RNAIII; SaeR; CcpA	alpha-hemolysin	alpha-hemolysin
i-modulon_05	SAOUHSC_01030	SAOUHSC_01030	-0.057501	-		hypothetical protein	hypothetical protein
i-modulon_05	SAOUHSC_02768	CntM	-0.0572114	-		hypothetical protein	hypothetical protein
i-modulon_05	SAOUHSC_01778	ClpX	-0.05556	-	ClpX	ATP-dependent protease ATP-binding subunit ClpX	ATP-dependent protease ATP-binding subunit ClpX
i-modulon_05	SAOUHSC_02400	MtlA	-0.0552525	-	MtlR	PTS system mannitol-specific protein	PTS system mannitol-specific protein
i-modulon_05	SAOUHSC_00061	SAOUHSC_00061	0.0551082	+	SigB	myosin-cross-reactive antigen	myosin-cross-reactive antigen
i-modulon_05	SAOUHSC_03012	SAOUHSC_03012	-0.0547258	-	CodY; HisR	histidinol-phosphate aminotransferase	histidinol-phosphate aminotransferase
i-modulon_05	SAOUHSC_02974	SAOUHSC_02974	-0.0543011	-	CcpA	hypothetical protein	hypothetical protein
i-modulon_05	SAOUHSC_02559	UreB	-0.0542666	-	ClpX	urease subunit beta	urease subunit beta
i-modulon_05	SAOUHSC_01528	SAOUHSC_01528	0.0539027	+		bacteriophage L54aIg-like domain-containing protein	bacteriophage L54aIg-like domain-containing protein
i-modulon_05	SAOUHSC_00045	SAOUHSC_00045	0.0534291	+		hypothetical protein	hypothetical protein
i-modulon_05	SAOUHSC_00281	SAOUHSC_00281	0.0532305	+	Rex	hypothetical protein	hypothetical protein
i-modulon_05	SAOUHSC_02050	SAOUHSC_02050	0.0519796	+		terminase small subunit	terminase small subunit
i-modulon_05	SAOUHSC_01319	ThrD	0.0513944	+	CodY	aspartate kinase	aspartate kinase
i-modulon_05	SAOUHSC_00987	SspB	-0.0513308	-		cysteine protease	cysteine protease
i-modulon_05	SAOUHSC_01394	LysC	-0.0510977	-	S584; CodY	aspartate kinase	aspartate kinase
i-modulon_05	SAOUHSC_00976	SAOUHSC_00976	-0.0503317	-		hypothetical protein	hypothetical protein
i-modulon_05	SAOUHSC_02979	SAOUHSC_02979	-0.0498504	-		N-acetylmuramoyl-L-alanine amidase	N-acetylmuramoyl-L-alanine amidase
i-modulon_05	SAOUHSC_00117	CapD	0.0492021	+	CodY; SigB	capsular polysaccharide biosynthesis protein Cap5D	capsular polysaccharide biosynthesis protein Cap5D
i-modulon_05	SAOUHSC_00400	SAOUHSC_00400	0.0490559	+	SaeR	hypothetical protein	hypothetical protein
i-modulon_05	SAOUHSC_02035	SAOUHSC_02035	-0.0485086	-		hypothetical protein	hypothetical protein
i-modulon_05	SAOUHSC_02558	UreA	-0.0477908	-		urease subunit gamma	urease subunit gamma
i-modulon_05	SAOUHSC_00383	Ssl1	-0.0472643	-		superantigen-like protein	superantigen-like protein
i-modulon_05	SAOUHSC_01369	TrpC	0.047115	+	S576; S577; CodY	indole-3-glycerol-phosphate synthase	indole-3-glycerol-phosphate synthase
i-modulon_05	SAOUHSC_00818	Nuc	0.0470966	+	SaeR	thermonuclease	thermonuclease
i-modulon_05	SAOUHSC_00114	CapA	0.0468945	+	CodY; SigB	capsular polysaccharide biosynthesis protein	capsular polysaccharide biosynthesis protein
i-modulon_05	SAOUHSC_02167	Scn	-0.0464694	-	SaeR	hypothetical protein	hypothetical protein
i-modulon_05	SAOUHSC_01128	ArgF	0.0463993	+		ornithine carbamoyltransferase	ornithine carbamoyltransferase
i-modulon_05	SAOUHSC_02954	BraD	-0.0453165	-		ABC transporter ATP-binding protein	ABC transporter ATP-binding protein
i-modulon_05	SAOUHSC_02061	SAOUHSC_02061	-0.0450739	-		phi PVL orf 50-like protein	phi PVL orf 50-like protein
i-modulon_05	SAOUHSC_01129	ArcC1	0.0449468	+		carbamate kinase	carbamate kinase
i-modulon_05	SAOUHSC_02932	BetA	0.0444681	+		choline dehydrogenase	choline dehydrogenase
i-modulon_05	SAOUHSC_01508	SAOUHSC_01508	-0.0442601	-		hypothetical protein	hypothetical protein
i-modulon_05	SAOUHSC_01191	RpmB	-0.0442324	-		50S ribosomal protein L28	50S ribosomal protein L28
i-modulon_05	SAOUHSC_00938	YjbH	0.043214	+	ClpX	hypothetical protein	hypothetical protein
i-modulon_05	SAOUHSC_00025	AdsA	0.0429682	+		hypothetical protein	hypothetical protein
i-modulon_05	SAOUHSC_01281	Hfq	-0.0426065	-		host factor 1 protein	host factor 1 protein
i-modulon_05	SAOUHSC_00411.4	Psmα1	-0.0424996	-	AgrA	Phenol-soluble modulin alpha 1 peptide	Phenol-soluble modulin alpha 1 peptide
i-modulon_05	SAOUHSC_00376	SAOUHSC_00376	-0.0418351	-		hypothetical protein	hypothetical protein
i-modulon_05	SAOUHSC_02799	SarT	0.0418172	+		accessory regulator T	accessory regulator T
i-modulon_05	SAOUHSC_02933	BetB	0.0411806	+		betaine aldehyde dehydrogenase	betaine aldehyde dehydrogenase
i-modulon_05	SAOUHSC_01078	RpmF	0.0411273	+
i-modulon_05	SAOUHSC_00949	SAOUHSC_00949	0.0410731	+	CodY	hypothetical protein	hypothetical protein
i-modulon_05	SAOUHSC_02971	Aur	0.0405576	+	CodY	zinc metalloproteinase aureolysin	zinc metalloproteinase aureolysin
i-modulon_05	SAOUHSC_00192	Coa	-0.0404231	-	RNAIII; SaeR	staphylocoagulase	staphylocoagulase
i-modulon_05	SAOUHSC_00898	ArgH	0.0397343	+	CodY; ArgR	argininosuccinate lyase	argininosuccinate lyase
i-modulon_05	SAOUHSC_02684	NasD	0.0396904	+	Rex; NreC; IsrR	assimilatory nitrite reductase [NAD(P)H] large subunit	assimilatory nitrite reductase [NAD(P)H] large subunit
i-modulon_05	SAOUHSC_00121	CapH	-0.0393066	-	CodY; SigB	capsular polysaccharide biosynthesis protein O-acetyl transferase Cap5H	capsular polysaccharide biosynthesis protein O-acetyl transferase Cap5H
i-modulon_05	SAOUHSC_02285	LeuA	0.0392274	+	CodY	2-isopropylmalate synthase	2-isopropylmalate synthase
i-modulon_05	SAOUHSC_00094	SasD	-0.0389909	-		hypothetical protein	hypothetical protein
i-modulon_05	SAOUHSC_02565	UreD	-0.0388966	-		urease accessory protein UreD	urease accessory protein UreD
i-modulon_05	SAOUHSC_01081	IsdA	-0.0388916	-	Fur	hypothetical protein	hypothetical protein
i-modulon_05	SAOUHSC_01072	SAOUHSC_01072	-0.0387639	-		hypothetical protein	hypothetical protein
i-modulon_05	SAOUHSC_02862	ClpL	0.0385883	+	SigB	ATP-dependent Clp protease ATP-binding subunit ClpC	ATP-dependent Clp protease ATP-binding subunit ClpC
i-modulon_05	SAOUHSC_00748	SstC	0.0379818	+		hypothetical protein	hypothetical protein
i-modulon_05	SAOUHSC_02839	SdaAA	0.0379269	+	CcpA; ClpX	L-serine dehydratase, iron-sulfur-dependent subunit alpha	L-serine dehydratase, iron-sulfur-dependent subunit alpha
i-modulon_05	SAOUHSC_02563	UreF	-0.0373483	-		urease accessory protein UreF	urease accessory protein UreF
i-modulon_05	SAOUHSC_02913	SAOUHSC_02913	-0.0371177	-		hypothetical protein	hypothetical protein
i-modulon_05	SAOUHSC_02086	SAOUHSC_02086	0.0369043	+		PV83 orf 4-like protein	PV83 orf 4-like protein
i-modulon_05	SAOUHSC_02743	OpuCB	-0.0365165	-	CodY	amino acid ABC transporter permease	amino acid ABC transporter permease
i-modulon_05	SAOUHSC_02640	HrtA	0.0356601	+	HssR	hypothetical protein	hypothetical protein
i-modulon_05	SAOUHSC_02108	FtnA	-0.035359	-	Fur; PerR	ferritin	ferritin
i-modulon_05	SAOUHSC_02968	ArcB	0.0351457	+	ArgR; CcpA; Rex; ArcR	ornithine carbamoyltransferase	ornithine carbamoyltransferase
i-modulon_05	SAOUHSC_02613	SAOUHSC_02613	-0.0349927	-		hypothetical protein	hypothetical protein
i-modulon_05	SAOUHSC_02883	SAOUHSC_02883	-0.0349153	-	RNAIII; WalR; RsaA	LysM domain-containing protein	LysM domain-containing protein
i-modulon_05	SAOUHSC_00325	FepA	0.0341071	+	Fur	hypothetical protein	hypothetical protein
i-modulon_05	SAOUHSC_02596	SAOUHSC_02596	0.0336195	+		hypothetical protein	hypothetical protein
i-modulon_05	SAOUHSC_02161	Eap/map	-0.0336185	-	SaeR	MHC class II analog protein	MHC class II analog protein
i-modulon_05	SAOUHSC_00746	SstA	0.0330673	+		hypothetical protein	hypothetical protein
i-modulon_05	SAOUHSC_02243	LukH	-0.0328919	-	SaeR	hypothetical protein	hypothetical protein
i-modulon_05	SAOUHSC_00037	Sqr	0.0328343	+	SigB	hypothetical protein	hypothetical protein
i-modulon_05	SAOUHSC_02023	SAOUHSC_02023	-0.0327369	-		bifunctional autolysin	bifunctional autolysin
i-modulon_05	SAOUHSC_00961	ComK1	0.0327343	+	CodY	hypothetical protein	hypothetical protein
i-modulon_05	SAOUHSC_01451	IlvA1	-0.0324404	-	CodY	threonine dehydratase	threonine dehydratase
i-modulon_05	SAOUHSC_01130	SAOUHSC_01130	0.0321866	+		hypothetical protein	hypothetical protein
i-modulon_05	SAOUHSC_02477	RpsI	-0.0319541	-	S962	30S ribosomal protein S9	30S ribosomal protein S9
i-modulon_05	SAOUHSC_02972	IsaB	-0.0319439	-		immunodominant antigen B	immunodominant antigen B
i-modulon_05	SAOUHSC_01730	CsbD	-0.0319391	-	SigB	hypothetical protein	hypothetical protein
i-modulon_05	SAOUHSC_01447	Ebh	0.0317084	+		hypothetical protein	hypothetical protein
i-modulon_05	SAOUHSC_02794	SAOUHSC_02794	-0.0316031	-		hypothetical protein	hypothetical protein
i-modulon_06	SAOUHSC_00171	Ggt	0.737348	+		gamma-glutamyltranspeptidase	gamma-glutamyltranspeptidase
i-modulon_06	SAOUHSC_02850	CidB	0.169435	+	SigB	hypothetical protein	hypothetical protein
i-modulon_06	SAOUHSC_00209	GlcC	0.139453	+	NanR	PTS system glucose-specific transporter subunit IIBC	PTS system glucose-specific transporter subunit IIBC
i-modulon_06	SAOUHSC_02041	SAOUHSC_02041	0.121928	+		phi Mu50B-like protein	phi Mu50B-like protein
i-modulon_06	SAOUHSC_02452	LacD	-0.106111	-	LacR	tagatose 1,6-diphosphate aldolase	tagatose 1,6-diphosphate aldolase
i-modulon_06	SAOUHSC_01047	PotB	0.0921574	+		spermidine/putrescine ABC transporter permease	spermidine/putrescine ABC transporter permease
i-modulon_06	SAOUHSC_01729	SAOUHSC_01729	0.0911218	+	SigB	hypothetical protein	hypothetical protein
i-modulon_06	SAOUHSC_01281	Hfq	0.0842718	+		host factor 1 protein	host factor 1 protein
i-modulon_06	SAOUHSC_02451	LacF	0.0818204	+	LacR	PTS system lactose-specific transporter subunit IIA	PTS system lactose-specific transporter subunit IIA
i-modulon_06	SAOUHSC_02910	SAOUHSC_02910	0.0805769	+		hypothetical protein	hypothetical protein
i-modulon_06	SAOUHSC_00690	SAOUHSC_00690	0.079698	+	SigB	hypothetical protein	hypothetical protein
i-modulon_06	SAOUHSC_01079	IsdB	-0.0792099	-	Fur	neurofilament protein	neurofilament protein
i-modulon_06	SAOUHSC_00334	SAOUHSC_00334	0.0778232	+		hypothetical protein	hypothetical protein
i-modulon_06	SAOUHSC_02719	SAOUHSC_02719	0.0733215	+		hypothetical protein	hypothetical protein
i-modulon_06	SAOUHSC_02989	SecY2	-0.0717686	-		accessory Sec system protein translocase subunit SecY2	accessory Sec system protein translocase subunit SecY2
i-modulon_06	SAOUHSC_02768	CntM	0.0700641	+		hypothetical protein	hypothetical protein
i-modulon_06	SAOUHSC_00172	SAOUHSC_00172	0.0700205	+		hypothetical protein	hypothetical protein
i-modulon_06	SAOUHSC_02718	SAOUHSC_02718	0.0648617	+		hypothetical protein	hypothetical protein
i-modulon_06	SAOUHSC_01297	SAOUHSC_01297	-0.0625067	-		hypothetical protein	hypothetical protein
i-modulon_06	SAOUHSC_01705	SAOUHSC_01705	-0.0619208	-		enterotoxin family protein	enterotoxin family protein
i-modulon_06	SAOUHSC_02042	SAOUHSC_02042	0.0618957	+		phi Mu50B-like protein	phi Mu50B-like protein
i-modulon_06	SAOUHSC_00280	SAOUHSC_00280	-0.0618824	-		hypothetical protein	hypothetical protein
i-modulon_06	SAOUHSC_02641	HrtB	0.0616111	+	HssR	permease domain-containing protein	permease domain-containing protein
i-modulon_06	SAOUHSC_02196	SAOUHSC_02196	-0.0610929	-		phage terminase large subunit	phage terminase large subunit
i-modulon_06	SAOUHSC_00400	SAOUHSC_00400	-0.0585672	-	SaeR	hypothetical protein	hypothetical protein
i-modulon_06	SAOUHSC_02171	Sak	0.0579996	+	SaeR	staphylokinase	staphylokinase
i-modulon_06	SAOUHSC_02683	NasE	-0.0579668	-	Rex; NreC	assimilatory nitrite reductase [NAD(P)H] small subunit	assimilatory nitrite reductase [NAD(P)H] small subunit
i-modulon_06	SAOUHSC_01755	RpmA	-0.0548777	-		50S ribosomal protein L27	50S ribosomal protein L27
i-modulon_06	SAOUHSC_03017	SAOUHSC_03017	-0.0546217	-		hypothetical protein	hypothetical protein
i-modulon_06	SAOUHSC_00183	UhpT	0.0545407	+	CcpA	sugar phosphate antiporter	sugar phosphate antiporter
i-modulon_06	SAOUHSC_02050	SAOUHSC_02050	-0.0543644	-		terminase small subunit	terminase small subunit
i-modulon_06	SAOUHSC_00703	NorA	-0.0534659	-		quinolone resistance protein NorA	quinolone resistance protein NorA
i-modulon_06	SAOUHSC_00746	SstA	0.0522682	+		hypothetical protein	hypothetical protein
i-modulon_06	SAOUHSC_02646	SAOUHSC_02646	-0.0517354	-		hypothetical protein	hypothetical protein
i-modulon_06	SAOUHSC_03021	SAOUHSC_03021	0.0500322	+		hypothetical protein	hypothetical protein
i-modulon_06	SAOUHSC_01689	RpsT	0.0498303	+		30S ribosomal protein S20	30S ribosomal protein S20
i-modulon_06	SAOUHSC_02504	RpmC	0.0495249	+		50S ribosomal protein L29	50S ribosomal protein L29
i-modulon_06	SAOUHSC_01123	SAOUHSC_01123	-0.0471236	-		hypothetical protein	hypothetical protein
i-modulon_06	SAOUHSC_01468	SAOUHSC_01468	-0.0461522	-		hypothetical protein	hypothetical protein
i-modulon_06	SAOUHSC_00411.4	Psmα1	-0.0461256	-	AgrA	Phenol-soluble modulin alpha 1 peptide	Phenol-soluble modulin alpha 1 peptide
i-modulon_06	SAOUHSC_00075	SbnA	-0.0457142	-	Fur	2,3-diaminopropionate biosynthesis protein SbnA	2,3-diaminopropionate biosynthesis protein SbnA
i-modulon_06	SAOUHSC_00115	CapB	0.0454124	+	CodY; SigB	capsular polysaccharide biosynthesis protein Cap5B	capsular polysaccharide biosynthesis protein Cap5B
i-modulon_06	SAOUHSC_00390	Ssl5	0.0440068	+		superantigen-like protein 5	superantigen-like protein 5
i-modulon_06	SAOUHSC_02923	BcaP	0.0436907	+	CodY	hypothetical protein	hypothetical protein
i-modulon_06	SAOUHSC_02893	SAOUHSC_02893	0.0431838	+		hypothetical protein	hypothetical protein
i-modulon_06	SAOUHSC_02077	SAOUHSC_02077	-0.0428177	-		hypothetical protein	hypothetical protein
i-modulon_06	SAOUHSC_01830	SAOUHSC_01830	0.0428155	+		hypothetical protein	hypothetical protein
i-modulon_06	SAOUHSC_00045	SAOUHSC_00045	0.0427972	+		hypothetical protein	hypothetical protein
i-modulon_06	SAOUHSC_00116	CapC	-0.0409412	-	CodY; SigB	capsular polysaccharide biosynthesis protein Cap8C	capsular polysaccharide biosynthesis protein Cap8C
i-modulon_06	SAOUHSC_00114	CapA	0.040647	+	CodY; SigB	capsular polysaccharide biosynthesis protein	capsular polysaccharide biosynthesis protein
i-modulon_06	SAOUHSC_02245	SAOUHSC_02245	-0.040264	-		hypothetical protein	hypothetical protein
i-modulon_06	SAOUHSC_01044	SAOUHSC_01044	0.040144	+		hypothetical protein	hypothetical protein
i-modulon_06	SAOUHSC_02033	SAOUHSC_02033	0.0394559	+		phage tape measure protein	phage tape measure protein
i-modulon_06	SAOUHSC_01072	SAOUHSC_01072	-0.0393994	-		hypothetical protein	hypothetical protein
i-modulon_06	SAOUHSC_00094	SasD	0.0393262	+		hypothetical protein	hypothetical protein
i-modulon_06	SAOUHSC_00411.1	Psmα4	0.0391992	+	AgrA	Phenol-soluble modulin alpha 4 peptide	Phenol-soluble modulin alpha 4 peptide
i-modulon_06	SAOUHSC_01084	IsdD	-0.0391469	-	Fur	hypothetical protein	hypothetical protein
i-modulon_06	SAOUHSC_01730	CsbD	0.0389929	+	SigB	hypothetical protein	hypothetical protein
i-modulon_06	SAOUHSC_01039	SAOUHSC_01039	0.0383132	+		hypothetical protein	hypothetical protein
i-modulon_06	SAOUHSC_00142	Fdh	0.0381164	+		formate dehydrogenase	formate dehydrogenase
i-modulon_06	SAOUHSC_00141	SAOUHSC_00141	0.0373921	+		hypothetical protein	hypothetical protein
i-modulon_06	SAOUHSC_01508	SAOUHSC_01508	0.0370976	+		hypothetical protein	hypothetical protein
i-modulon_06	SAOUHSC_02020	SAOUHSC_02020	0.035527	+		holin	holin
i-modulon_06	SAOUHSC_02971	Aur	-0.0349912	-	CodY	zinc metalloproteinase aureolysin	zinc metalloproteinase aureolysin
i-modulon_06	SAOUHSC_00082	SbnH	-0.0343706	-	Fur	hypothetical protein	hypothetical protein
i-modulon_06	SAOUHSC_01369	TrpC	-0.0340706	-	S576; S577; CodY	indole-3-glycerol-phosphate synthase	indole-3-glycerol-phosphate synthase
i-modulon_06	SAOUHSC_02435	SfnaA	0.0338834	+	Fur	hypothetical protein	hypothetical protein
i-modulon_06	SAOUHSC_02714	BioB	-0.0337761	-		biotin synthase	biotin synthase
i-modulon_06	SAOUHSC_01849	AcuC	0.0335165	+	CodY; CcpA	acetoin utilization protein AcuC	acetoin utilization protein AcuC
i-modulon_06	SAOUHSC_01089	IsdG	-0.0333145	-	Fur	heme-degrading monooxygenase IsdG	heme-degrading monooxygenase IsdG
i-modulon_06	SAOUHSC_01376	SAOUHSC_01376	0.033145	+		hypothetical protein	hypothetical protein
i-modulon_06	SAOUHSC_02974	SAOUHSC_02974	0.033071	+	CcpA	hypothetical protein	hypothetical protein
i-modulon_06	SAOUHSC_01121	Hla	0.0330681	+	RNAIII; SaeR; CcpA	alpha-hemolysin	alpha-hemolysin
i-modulon_06	SAOUHSC_00913	SAOUHSC_00913	0.0327221	+		hypothetical protein	hypothetical protein
i-modulon_06	SAOUHSC_02463	HysA	0.0325578	+		hyaluronate lyase	hyaluronate lyase
i-modulon_06	SAOUHSC_01081	IsdA	-0.0325149	-	Fur	hypothetical protein	hypothetical protein
i-modulon_06	SAOUHSC_02336	FabZ	0.032395	+	SigB	(3R)-hydroxymyristoyl-ACP dehydratase	(3R)-hydroxymyristoyl-ACP dehydratase
i-modulon_06	SAOUHSC_02819	SAOUHSC_02819	0.0322529	+		hypothetical protein	hypothetical protein
i-modulon_06	SAOUHSC_00121	CapH	0.0322218	+	CodY; SigB	capsular polysaccharide biosynthesis protein O-acetyl transferase Cap5H	capsular polysaccharide biosynthesis protein O-acetyl transferase Cap5H
i-modulon_06	SAOUHSC_01888	RibB	0.032176	+	S743	riboflavin synthase subunit alpha	riboflavin synthase subunit alpha
i-modulon_06	SAOUHSC_01128	ArgF	-0.0319582	-		ornithine carbamoyltransferase	ornithine carbamoyltransferase
i-modulon_06	SAOUHSC_00436	GltD	-0.0318941	-	GltC; CodY	glutamate synthase subunit beta	glutamate synthase subunit beta
i-modulon_06	SAOUHSC_02587	SpdB	-0.0317955	-		hypothetical protein	hypothetical protein
i-modulon_06	SAOUHSC_00721	QueC	0.0316951	+	S279	7-cyano-7-deazaguanine synthase QueC	7-cyano-7-deazaguanine synthase QueC
i-modulon_06	SAOUHSC_00877	SufA	-0.0316698	-		hypothetical protein	hypothetical protein
i-modulon_06	SAOUHSC_00910	SufT	-0.0312004	-		hypothetical protein	hypothetical protein
i-modulon_06	SAOUHSC_02466	SAOUHSC_02466	-0.0310723	-	SigB	truncated MHC class II analog protein	truncated MHC class II analog protein
i-modulon_06	SAOUHSC_00773	SAOUHSC_00773	-0.0310082	-	WalR	LysM domain-containing protein	LysM domain-containing protein
i-modulon_06	SAOUHSC_00964	SAOUHSC_00964	-0.0304222	-		hypothetical protein	hypothetical protein
i-modulon_06	SAOUHSC_00127	CapN	0.0298571	+	CodY; SigB	cap5N protein/UDP-glucose 4-epimerase	cap5N protein/UDP-glucose 4-epimerase
i-modulon_06	SAOUHSC_00949	SAOUHSC_00949	-0.0298569	-	CodY	hypothetical protein	hypothetical protein
i-modulon_06	SAOUHSC_00923	Opp3B	0.0298093	+	CodY; RsaE	hypothetical protein	hypothetical protein
i-modulon_06	SAOUHSC_02576	SAOUHSC_02576	-0.0296895	-	WalR; RsaA	secretory antigen SsaA	secretory antigen SsaA
i-modulon_06	SAOUHSC_00294	NanT	-0.0296854	-	NanR; CcpA	hypothetical protein	hypothetical protein
i-modulon_06	SAOUHSC_02495	RplR	-0.0296325	-		50S ribosomal protein L18	50S ribosomal protein L18
i-modulon_06	SAOUHSC_02287	LeuC	0.0295474	+	CodY	isopropylmalate isomerase large subunit	isopropylmalate isomerase large subunit
i-modulon_06	SAOUHSC_03025	Pcp	0.0289731	+		pyrrolidone-carboxylate peptidase	pyrrolidone-carboxylate peptidase
i-modulon_06	SAOUHSC_00927	Opp3A	0.0288744	+	CodY; RsaE	oligopeptide ABC transporter substrate-binding protein	oligopeptide ABC transporter substrate-binding protein
i-modulon_06	SAOUHSC_02802	FnbB	0.0288273	+		fibronectin binding protein B	fibronectin binding protein B
i-modulon_06	SAOUHSC_00898	ArgH	0.0288159	+	CodY; ArgR	argininosuccinate lyase	argininosuccinate lyase
i-modulon_06	SAOUHSC_00861	LipA	-0.0286674	-		lipoyl synthase	lipoyl synthase
i-modulon_06	SAOUHSC_02035	SAOUHSC_02035	-0.0284667	-		hypothetical protein	hypothetical protein
i-modulon_06	SAOUHSC_02044	SAOUHSC_02044	-0.0284239	-		hypothetical protein	hypothetical protein
i-modulon_06	SAOUHSC_02315	KdpE	-0.0284205	-		DNA-binding response regulator	DNA-binding response regulator
i-modulon_06	SAOUHSC_01142	MraZ	-0.0281227	-		cell division protein MraZ	cell division protein MraZ
i-modulon_06	SAOUHSC_00881	SAOUHSC_00881	0.027993	+	HisR	hypothetical protein	hypothetical protein
i-modulon_06	SAOUHSC_02661	ScrA	0.0279552	+		PTS system sucrose-specific transporter subunit IIBC	PTS system sucrose-specific transporter subunit IIBC
i-modulon_06	SAOUHSC_02563	UreF	0.0277448	+		urease accessory protein UreF	urease accessory protein UreF
i-modulon_06	SAOUHSC_02679	NarJ	0.0277029	+	Rex; NreC	respiratory nitrate reductase subunit delta	respiratory nitrate reductase subunit delta
i-modulon_06	SAOUHSC_01380	NikB	0.0273948	+		oligopeptide transporter permease	oligopeptide transporter permease
i-modulon_06	SAOUHSC_02281	IlvD	-0.0273642	-	CodY	dihydroxy-acid dehydratase	dihydroxy-acid dehydratase
i-modulon_06	SAOUHSC_02381	Dps	-0.0272076	-	PerR	hypothetical protein	hypothetical protein
i-modulon_06	SAOUHSC_01665	CcpN	-0.0271637	-		CBS domain-containing protein	CBS domain-containing protein
i-modulon_06	SAOUHSC_02597	GlvC	-0.0270897	-	CcpA; GlvR	PTS system transporter	PTS system transporter
i-modulon_06	SAOUHSC_02444	OpuD2	0.0270136	+	SigB	BCCT family osmoprotectant transporter	BCCT family osmoprotectant transporter
i-modulon_06	SAOUHSC_02285	LeuA	0.0269227	+	CodY	2-isopropylmalate synthase	2-isopropylmalate synthase
i-modulon_06	SAOUHSC_02645	SAOUHSC_02645	0.0267946	+		hypothetical protein	hypothetical protein
i-modulon_06	SAOUHSC_01375	SAOUHSC_01375	0.0266976	+		hypothetical protein	hypothetical protein
i-modulon_06	SAOUHSC_01371	TrpB	0.0265085	+	S576; S577; CodY	tryptophan synthase subunit beta	tryptophan synthase subunit beta
i-modulon_06	SAOUHSC_02678	NarI	0.026292	+	Rex; NreC	respiratory nitrate reductase subunit gamma	respiratory nitrate reductase subunit gamma
i-modulon_06	SAOUHSC_01005	SAOUHSC_01005	-0.0262526	-		hypothetical protein	hypothetical protein
i-modulon_06	SAOUHSC_00025	AdsA	-0.0262309	-		hypothetical protein	hypothetical protein
i-modulon_06	SAOUHSC_01447	Ebh	-0.0261418	-		hypothetical protein	hypothetical protein
i-modulon_06	SAOUHSC_02913	SAOUHSC_02913	-0.0260218	-		hypothetical protein	hypothetical protein
i-modulon_06	SAOUHSC_01377	NikE	0.0259592	+		oligopeptide ABC transporter ATP-binding protein	oligopeptide ABC transporter ATP-binding protein
i-modulon_06	SAOUHSC_02709	HlgC	0.02569	+	SaeR	leukocidin s subunit	leukocidin s subunit
i-modulon_06	SAOUHSC_00157	MurQ	0.0256404	+	MurR; CcpA	N-acetylmuramic acid-6-phosphate etherase	N-acetylmuramic acid-6-phosphate etherase
i-modulon_06	SAOUHSC_00545	SdrD	-0.02563	-		fibrinogen-binding protein SdrD	fibrinogen-binding protein SdrD
i-modulon_06	SAOUHSC_00582	HypR	-0.0255583	-		hypothetical protein	hypothetical protein
i-modulon_06	SAOUHSC_00716	SaeQ	-0.0254198	-	SaeR	hypothetical protein	hypothetical protein
i-modulon_06	SAOUHSC_00452	DarA	-0.0253837	-		hypothetical protein	hypothetical protein
i-modulon_06	SAOUHSC_02282	IlvB	0.0250762	+	CodY	acetolactate synthase large subunit	acetolactate synthase large subunit
i-modulon_06	SAOUHSC_01397	DapB	0.024937	+	S584; CodY	4-hydroxy-tetrahydrodipicolinate reductase	4-hydroxy-tetrahydrodipicolinate reductase
i-modulon_06	SAOUHSC_00246	SAOUHSC_00246	0.0248267	+		drug transporter	drug transporter
i-modulon_06	SAOUHSC_00526	RplGB	-0.0248094	-		50S ribosomal protein L7Ae-like protein	50S ribosomal protein L7Ae-like protein
i-modulon_06	SAOUHSC_02700	MdeA	0.0247652	+		hypothetical protein	hypothetical protein
i-modulon_06	SAOUHSC_00420	SAOUHSC_00420	0.0246442	+	HisR	hypothetical protein	hypothetical protein
i-modulon_06	SAOUHSC_01191	RpmB	-0.0245172	-		50S ribosomal protein L28	50S ribosomal protein L28
i-modulon_07	SAOUHSC_00083	SbnI	0.199623	+	Fur	hypothetical protein	hypothetical protein
i-modulon_07	SAOUHSC_00079	SbnE	0.191315	+	Fur	hypothetical protein	hypothetical protein
i-modulon_07	SAOUHSC_00080	SbnF	0.189601	+	Fur	hypothetical protein	hypothetical protein
i-modulon_07	SAOUHSC_00076	SbnB	0.178626	+	Fur	2,3-diaminopropionate biosynthesis protein SbnB	2,3-diaminopropionate biosynthesis protein SbnB
i-modulon_07	SAOUHSC_00075	SbnA	0.178216	+	Fur	2,3-diaminopropionate biosynthesis protein SbnA	2,3-diaminopropionate biosynthesis protein SbnA
i-modulon_07	SAOUHSC_00077	SbnC	0.170997	+	Fur	hypothetical protein	hypothetical protein
i-modulon_07	SAOUHSC_00074	SirA	0.152335	+	Fur	periplasmic binding protein	periplasmic binding protein
i-modulon_07	SAOUHSC_00237	SAOUHSC_00237	0.152181	+		hypothetical protein	hypothetical protein
i-modulon_07	SAOUHSC_00246	SAOUHSC_00246	0.149249	+		drug transporter	drug transporter
i-modulon_07	SAOUHSC_00081	SbnG	0.147233	+	Fur	hypothetical protein	hypothetical protein
i-modulon_07	SAOUHSC_00748	SstC	0.140845	+		hypothetical protein	hypothetical protein
i-modulon_07	SAOUHSC_00082	SbnH	0.124044	+	Fur	hypothetical protein	hypothetical protein
i-modulon_07	SAOUHSC_02108	FtnA	-0.119812	-	Fur; PerR	ferritin	ferritin
i-modulon_07	SAOUHSC_02430	HtsA	0.114388	+	Fur	ABC transporter substrate-binding protein	ABC transporter substrate-binding protein
i-modulon_07	SAOUHSC_00749	SstD	0.114379	+		hypothetical protein	hypothetical protein
i-modulon_07	SAOUHSC_01062	Fpa	0.114004	+		hypothetical protein	hypothetical protein
i-modulon_07	SAOUHSC_02582	FdhA	-0.112651	-	SigB; IsrR	formate dehydrogenase subunit alpha	formate dehydrogenase subunit alpha
i-modulon_07	SAOUHSC_01079	IsdB	0.112551	+	Fur	neurofilament protein	neurofilament protein
i-modulon_07	SAOUHSC_00130	IsdI	0.112468	+		heme-degrading monooxygenase IsdI	heme-degrading monooxygenase IsdI
i-modulon_07	SAOUHSC_02434	SfnaB	0.110457	+	Fur; SigB	hypothetical protein	hypothetical protein
i-modulon_07	SAOUHSC_02427	HtsC	0.109674	+	Fur	hypothetical protein	hypothetical protein
i-modulon_07	SAOUHSC_02428	HtsB	0.109442	+	Fur	hypothetical protein	hypothetical protein
i-modulon_07	SAOUHSC_01082	IsdC	0.107852	+	Fur	hypothetical protein	hypothetical protein
i-modulon_07	SAOUHSC_02433	SfnaC	0.107317	+	Fur; SigB	hypothetical protein	hypothetical protein
i-modulon_07	SAOUHSC_01185	RlmN	-0.105386	-		23S rRNA (adenine(2503)-C(2))-methyltransferase RlmN	23S rRNA (adenine(2503)-C(2))-methyltransferase RlmN
i-modulon_07	SAOUHSC_01085	IsdE	0.105377	+	Fur	hypothetical protein	hypothetical protein
i-modulon_07	SAOUHSC_01105	SdhB	-0.104678	-	CcpA; IsrR	succinate dehydrogenase iron-sulfur subunit	succinate dehydrogenase iron-sulfur subunit
i-modulon_07	SAOUHSC_01269	MiaB	-0.104289	-	IsrR	(dimethylallyl)adenosine tRNA methylthiotransferase	(dimethylallyl)adenosine tRNA methylthiotransferase
i-modulon_07	SAOUHSC_01081	IsdA	0.102397	+	Fur	hypothetical protein	hypothetical protein
i-modulon_07	SAOUHSC_01327	KatA	-0.0965274	-	CodY; PerR; IsrR	catalase	catalase
i-modulon_07	SAOUHSC_02246	FhuD1	0.0947019	+	Fur	hypothetical protein	hypothetical protein
i-modulon_07	SAOUHSC_02653	SAOUHSC_02653	0.0929291	+		hypothetical protein	hypothetical protein
i-modulon_07	SAOUHSC_00861	LipA	-0.091992	-		lipoyl synthase	lipoyl synthase
i-modulon_07	SAOUHSC_00247	SAOUHSC_00247	0.0912864	+		hypothetical protein	hypothetical protein
i-modulon_07	SAOUHSC_00410	ZagA	-0.0893332	-		hypothetical protein	hypothetical protein
i-modulon_07	SAOUHSC_02435	SfnaA	0.0870775	+	Fur	hypothetical protein	hypothetical protein
i-modulon_07	SAOUHSC_00833	NtrA	0.0856374	+	Fur	hypothetical protein	hypothetical protein
i-modulon_07	SAOUHSC_00747	SstB	0.0841688	+		hypothetical protein	hypothetical protein
i-modulon_07	SAOUHSC_01716	SAOUHSC_01716	-0.0840855	-		hypothetical protein	hypothetical protein
i-modulon_07	SAOUHSC_01089	IsdG	0.0820113	+	Fur	heme-degrading monooxygenase IsdG	heme-degrading monooxygenase IsdG
i-modulon_07	SAOUHSC_02554	FhuD2	0.0814282	+	Fur	hypothetical protein	hypothetical protein
i-modulon_07	SAOUHSC_02767	CntA	0.0798655	+		peptide ABC transporter substrate-binding protein	peptide ABC transporter substrate-binding protein
i-modulon_07	SAOUHSC_03024	SAOUHSC_03024	0.0775304	+		hypothetical protein	hypothetical protein
i-modulon_07	SAOUHSC_00304	SAOUHSC_00304	0.0763021	+	IsrR	hypothetical protein	hypothetical protein
i-modulon_07	SAOUHSC_02683	NasE	-0.0754945	-	Rex; NreC	assimilatory nitrite reductase [NAD(P)H] small subunit	assimilatory nitrite reductase [NAD(P)H] small subunit
i-modulon_07	SAOUHSC_02654	IruO	0.0743843	+		hypothetical protein	hypothetical protein
i-modulon_07	SAOUHSC_00652	FhuC	0.0743274	+	Fur	iron compound ABC transporter ATP-binding protein	iron compound ABC transporter ATP-binding protein
i-modulon_07	SAOUHSC_00436	GltD	-0.0742279	-	GltC; CodY	glutamate synthase subunit beta	glutamate synthase subunit beta
i-modulon_07	SAOUHSC_01347	CitB	-0.0734938	-	Fur; CcpA; IsrR; RsaE	aconitate hydratase	aconitate hydratase
i-modulon_07	SAOUHSC_01084	IsdD	0.0727141	+	Fur	hypothetical protein	hypothetical protein
i-modulon_07	SAOUHSC_01960	HemY	-0.0724003	-	IsrR	protoporphyrinogen oxidase	protoporphyrinogen oxidase
i-modulon_07	SAOUHSC_01469	Nth	-0.0717272	-		endonuclease III	endonuclease III
i-modulon_07	SAOUHSC_00653	FhuB	0.0710889	+	Fur	ferrichrome transport permease FhuB	ferrichrome transport permease FhuB
i-modulon_07	SAOUHSC_00455	RicT	-0.0702295	-		hypothetical protein	hypothetical protein
i-modulon_07	SAOUHSC_02768	CntM	0.0684668	+		hypothetical protein	hypothetical protein
i-modulon_07	SAOUHSC_00654	FhuG	0.0681002	+	Fur	ferrichrome ABC transporter permease	ferrichrome ABC transporter permease
i-modulon_07	SAOUHSC_01437	CvfC	-0.0664435	-		hypothetical protein	hypothetical protein
i-modulon_07	SAOUHSC_00306	SAOUHSC_00306	0.0655717	+		hypothetical protein	hypothetical protein
i-modulon_07	SAOUHSC_02700	MdeA	-0.0651444	-		hypothetical protein	hypothetical protein
i-modulon_07	SAOUHSC_02718	SAOUHSC_02718	0.0649792	+		hypothetical protein	hypothetical protein
i-modulon_07	SAOUHSC_00209	GlcC	-0.0609181	-	NanR	PTS system glucose-specific transporter subunit IIBC	PTS system glucose-specific transporter subunit IIBC
i-modulon_07	SAOUHSC_00305	GcvH-L	0.0603329	+		hypothetical protein	hypothetical protein
i-modulon_07	SAOUHSC_00976	SAOUHSC_00976	0.0597735	+		hypothetical protein	hypothetical protein
i-modulon_07	SAOUHSC_00411.1	Psmα4	-0.0592811	-	AgrA	Phenol-soluble modulin alpha 4 peptide	Phenol-soluble modulin alpha 4 peptide
i-modulon_07	SAOUHSC_00746	SstA	0.0577682	+		hypothetical protein	hypothetical protein
i-modulon_07	SAOUHSC_01104	SdhA	-0.055922	-	CcpA; IsrR	succinate dehydrogenase flavoprotein subunit	succinate dehydrogenase flavoprotein subunit
i-modulon_07	SAOUHSC_02436	SfnaD	0.0549514	+	Fur	hypothetical protein	hypothetical protein
i-modulon_07	SAOUHSC_02536	MoaA	-0.0546173	-		molybdenum cofactor biosynthesis protein A	molybdenum cofactor biosynthesis protein A
i-modulon_07	SAOUHSC_01843	IsdH	0.0545167	+	Fur	hypothetical protein	hypothetical protein
i-modulon_07	SAOUHSC_01583	SAOUHSC_01583	-0.0542422	-		hypothetical protein	hypothetical protein
i-modulon_07	SAOUHSC_02077	SAOUHSC_02077	0.0537974	+		hypothetical protein	hypothetical protein
i-modulon_07	SAOUHSC_02911	SAOUHSC_02911	-0.0534707	-		hypothetical protein	hypothetical protein
i-modulon_07	SAOUHSC_00307	SirTM	0.0534646	+		hypothetical protein	hypothetical protein
i-modulon_07	SAOUHSC_02113	RumA	-0.0533858	-		RNA methyltransferase	RNA methyltransferase
i-modulon_07	SAOUHSC_00721	QueC	0.0532291	+	S279	7-cyano-7-deazaguanine synthase QueC	7-cyano-7-deazaguanine synthase QueC
i-modulon_07	SAOUHSC_02581	SAOUHSC_02581	-0.0528788	-	SigB	hypothetical protein	hypothetical protein
i-modulon_07	SAOUHSC_01717	SAOUHSC_01717	-0.052096	-		hypothetical protein	hypothetical protein
i-modulon_07	SAOUHSC_02866	FarE	-0.0510669	-		hypothetical protein	hypothetical protein
i-modulon_07	SAOUHSC_02681	NarG	-0.0507503	-	Rex; NreC; IsrR	nitrate reductase subunit alpha	nitrate reductase subunit alpha
i-modulon_07	SAOUHSC_00939	YjbI	-0.0499355	-		hypothetical protein	hypothetical protein
i-modulon_07	SAOUHSC_01032	CydB	0.0472891	+		cytochrome d ubiquinol oxidase subunit II	cytochrome d ubiquinol oxidase subunit II
i-modulon_07	SAOUHSC_02090	SAOUHSC_02090	-0.0470851	-		hypothetical protein	hypothetical protein
i-modulon_07	SAOUHSC_00720	QueD	0.046782	+	S279; SigB	6-pyruvoyl tetrahydropterin synthase	6-pyruvoyl tetrahydropterin synthase
i-modulon_07	SAOUHSC_00188	PflA	-0.0466353	-	CcpA; Rex	pyruvate formate-lyase 1 activating enzyme	pyruvate formate-lyase 1 activating enzyme
i-modulon_07	SAOUHSC_01679	MtaB	-0.0462527	-		hypothetical protein	hypothetical protein
i-modulon_07	SAOUHSC_00308	LplA2	0.0462313	+		hypothetical protein	hypothetical protein
i-modulon_07	SAOUHSC_02641	HrtB	-0.0454527	-	HssR	permease domain-containing protein	permease domain-containing protein
i-modulon_07	SAOUHSC_02760	SAOUHSC_02760	-0.0454381	-	IsrR	glutamate synthase subunit alpha	glutamate synthase subunit alpha
i-modulon_07	SAOUHSC_02005	MutY	-0.0453014	-		A/G-specific adenine glycosylase	A/G-specific adenine glycosylase
i-modulon_07	SAOUHSC_03017	SAOUHSC_03017	0.0451251	+		hypothetical protein	hypothetical protein
i-modulon_07	SAOUHSC_00773	SAOUHSC_00773	-0.045116	-	WalR	LysM domain-containing protein	LysM domain-containing protein
i-modulon_07	SAOUHSC_01031	CydA	0.0435309	+		cytochrome d ubiquinol oxidase subunit I	cytochrome d ubiquinol oxidase subunit I
i-modulon_07	SAOUHSC_01456	SAOUHSC_01456	-0.0427937	-		hypothetical protein	hypothetical protein
i-modulon_07	SAOUHSC_00400	SAOUHSC_00400	0.0424511	+	SaeR	hypothetical protein	hypothetical protein
i-modulon_07	SAOUHSC_00949	SAOUHSC_00949	0.0423722	+	CodY	hypothetical protein	hypothetical protein
i-modulon_07	SAOUHSC_02245	SAOUHSC_02245	0.0420082	+		hypothetical protein	hypothetical protein
i-modulon_07	SAOUHSC_02684	NasD	-0.0414396	-	Rex; NreC; IsrR	assimilatory nitrite reductase [NAD(P)H] large subunit	assimilatory nitrite reductase [NAD(P)H] large subunit
i-modulon_07	SAOUHSC_02679	NarJ	-0.0409619	-	Rex; NreC	respiratory nitrate reductase subunit delta	respiratory nitrate reductase subunit delta
i-modulon_07	SAOUHSC_00183	UhpT	-0.0406286	-	CcpA	sugar phosphate antiporter	sugar phosphate antiporter
i-modulon_07	SAOUHSC_02926	FdaB	0.0404435	+		fructose-1,6-bisphosphate aldolase	fructose-1,6-bisphosphate aldolase
i-modulon_07	SAOUHSC_00831	Ohr	0.0399063	+	SigB	hypothetical protein	hypothetical protein
i-modulon_07	SAOUHSC_01989	QueG	-0.0398223	-		hypothetical protein	hypothetical protein
i-modulon_07	SAOUHSC_01794	GapB	-0.0389123	-		glyceraldehyde 3-phosphate dehydrogenase 2	glyceraldehyde 3-phosphate dehydrogenase 2
i-modulon_07	SAOUHSC_02893	SAOUHSC_02893	-0.0373864	-		hypothetical protein	hypothetical protein
i-modulon_07	SAOUHSC_00435	GltB	-0.0370706	-	GltC; CodY	glutamate synthase large subunit	glutamate synthase large subunit
i-modulon_07	SAOUHSC_02678	NarI	-0.0370085	-	Rex; NreC	respiratory nitrate reductase subunit gamma	respiratory nitrate reductase subunit gamma
i-modulon_07	SAOUHSC_02714	BioB	-0.0369534	-		biotin synthase	biotin synthase
i-modulon_07	SAOUHSC_02839	SdaAA	-0.0366724	-	CcpA; ClpX	L-serine dehydratase, iron-sulfur-dependent subunit alpha	L-serine dehydratase, iron-sulfur-dependent subunit alpha
i-modulon_07	SAOUHSC_00961	ComK1	-0.0358841	-	CodY	hypothetical protein	hypothetical protein
i-modulon_07	SAOUHSC_02799	SarT	-0.0357904	-		accessory regulator T	accessory regulator T
i-modulon_07	SAOUHSC_02196	SAOUHSC_02196	-0.0355061	-		phage terminase large subunit	phage terminase large subunit
i-modulon_07	SAOUHSC_00738	DtpT	-0.0354647	-	CodY; IsrR	hypothetical protein	hypothetical protein
i-modulon_07	SAOUHSC_01270	RicA	-0.0354334	-		hypothetical protein	hypothetical protein
i-modulon_07	SAOUHSC_01024	GraF	-0.0353804	-		hypothetical protein	hypothetical protein
i-modulon_07	SAOUHSC_03036	VraD	0.0352717	+		ABC transporter ATP-binding protein	ABC transporter ATP-binding protein
i-modulon_07	SAOUHSC_01088	SrtB	0.0351734	+	Fur	hypothetical protein	hypothetical protein
i-modulon_07	SAOUHSC_02743	OpuCB	0.0349944	+	CodY	amino acid ABC transporter permease	amino acid ABC transporter permease
i-modulon_07	SAOUHSC_01136	Psmβ2	0.034532	+	AgrA	hypothetical protein	hypothetical protein
i-modulon_07	SAOUHSC_01686	HemN	-0.0338603	-		coproporphyrinogen III oxidase	coproporphyrinogen III oxidase
i-modulon_07	SAOUHSC_00987	SspB	-0.0338217	-		cysteine protease	cysteine protease
i-modulon_07	SAOUHSC_00202	SAOUHSC_00202	0.033699	+		hypothetical protein	hypothetical protein
i-modulon_07	SAOUHSC_01070	RicF	-0.0336824	-		hypothetical protein	hypothetical protein
i-modulon_07	SAOUHSC_02719	SAOUHSC_02719	0.0336746	+		hypothetical protein	hypothetical protein
i-modulon_07	SAOUHSC_02003	SAOUHSC_02003	-0.0335896	-	IsrR	ABC transporter ATP-binding/permease	ABC transporter ATP-binding/permease
i-modulon_07	SAOUHSC_02947	CysJ	0.0333902	+		sulfite reductase (NADPH) flavoprotein subunit alpha	sulfite reductase (NADPH) flavoprotein subunit alpha
i-modulon_07	SAOUHSC_02587	SpdB	-0.0328399	-		hypothetical protein	hypothetical protein
i-modulon_07	SAOUHSC_00817	SAOUHSC_00817	0.0326392	+		hypothetical protein	hypothetical protein
i-modulon_07	SAOUHSC_01653	SodA	0.0322561	+	CodY	superoxide dismutase	superoxide dismutase
i-modulon_07	SAOUHSC_01981	AirS	-0.0321968	-		sensor histidine kinase	sensor histidine kinase
i-modulon_07	SAOUHSC_00315	MepA	-0.0315893	-	MepR	hypothetical protein	hypothetical protein
i-modulon_07	SAOUHSC_00526	RplGB	-0.0315691	-		50S ribosomal protein L7Ae-like protein	50S ribosomal protein L7Ae-like protein
i-modulon_07	SAOUHSC_01835	SAOUHSC_01835	-0.0312998	-		hypothetical protein	hypothetical protein
i-modulon_07	SAOUHSC_00142	Fdh	0.0311129	+		formate dehydrogenase	formate dehydrogenase
i-modulon_07	SAOUHSC_02289	IlvA	-0.0300096	-	CodY	threonine dehydratase	threonine dehydratase
i-modulon_07	SAOUHSC_01693	ComEA	0.0298885	+		hypothetical protein	hypothetical protein
i-modulon_07	SAOUHSC_00152	SAOUHSC_00152	0.0294608	+		hypothetical protein	hypothetical protein
i-modulon_07	SAOUHSC_01418	SucA	-0.0293532	-	IsrR	2-oxoglutarate dehydrogenase E1 component	2-oxoglutarate dehydrogenase E1 component
i-modulon_07	SAOUHSC_00557	VraA	-0.0293	-	BirA	hypothetical protein	hypothetical protein
i-modulon_07	TetR	TetR	-0.0292586	-
i-modulon_07	SAOUHSC_02257	SdrH	-0.0287672	-	GraR	hypothetical protein	hypothetical protein
i-modulon_07	SAOUHSC_02945	CysG	0.028647	+		precorrin-2 dehydrogenase	precorrin-2 dehydrogenase
i-modulon_07	SAOUHSC_03033	NixA	0.0275932	+	SigB	high affinity nickel transporter	high affinity nickel transporter
i-modulon_07	SAOUHSC_00838	SAOUHSC_00838	-0.0275263	-		hypothetical protein	hypothetical protein
i-modulon_07	SAOUHSC_00024	WalJ	-0.0273497	-		hypothetical protein	hypothetical protein
i-modulon_07	SAOUHSC_02050	SAOUHSC_02050	-0.0272369	-		terminase small subunit	terminase small subunit
i-modulon_07	SAOUHSC_00542	SAOUHSC_00542	0.0268482	+		hypothetical protein	hypothetical protein
i-modulon_07	SAOUHSC_02320	SAOUHSC_02320	0.0265281	+	SigB	hypothetical protein	hypothetical protein
i-modulon_07	SAOUHSC_02764	CntD	0.0261101	+		peptide ABC transporter ATP-binding protein	peptide ABC transporter ATP-binding protein
i-modulon_07	SAOUHSC_01877	SAOUHSC_01877	-0.0261004	-		hypothetical protein	hypothetical protein
i-modulon_07	SAOUHSC_02680	NarH	-0.0260819	-	Rex; NreC	nitrate reductase subunit beta	nitrate reductase subunit beta
i-modulon_07	SAOUHSC_02452	LacD	-0.025831	-	LacR	tagatose 1,6-diphosphate aldolase	tagatose 1,6-diphosphate aldolase
i-modulon_07	SAOUHSC_01773	HemD	-0.025745	-		uroporphyrinogen III synthase	uroporphyrinogen III synthase
i-modulon_07	SAOUHSC_02455	LacA	0.0253593	+	LacR	galactose-6-phosphate isomerase subunit LacA	galactose-6-phosphate isomerase subunit LacA
i-modulon_07	SAOUHSC_00025	AdsA	-0.025258	-		hypothetical protein	hypothetical protein
i-modulon_07	SAOUHSC_01528	SAOUHSC_01528	-0.0248007	-		bacteriophage L54aIg-like domain-containing protein	bacteriophage L54aIg-like domain-containing protein
i-modulon_07	SAOUHSC_02023	SAOUHSC_02023	0.0246369	+		bifunctional autolysin	bifunctional autolysin
i-modulon_07	SAOUHSC_02525	Rnd2	-0.0241942	-	IsrR	hypothetical protein	hypothetical protein
i-modulon_07	SAOUHSC_01125	Ssl13	-0.0241086	-		superantigen-like protein	superantigen-like protein
i-modulon_07	SAOUHSC_01264	SAOUHSC_01264	0.0238634	+		hypothetical protein	hypothetical protein
i-modulon_07	SAOUHSC_02381	Dps	-0.0237576	-	PerR	hypothetical protein	hypothetical protein
i-modulon_07	SAOUHSC_00719	QueE	0.023723	+	S279; SigB	7-cyano-7-deazaguanosine (preQ0) biosynthesis protein QueE	7-cyano-7-deazaguanosine (preQ0) biosynthesis protein QueE
i-modulon_07	SAOUHSC_00913	SAOUHSC_00913	-0.0235401	-		hypothetical protein	hypothetical protein
i-modulon_07	SAOUHSC_01705	SAOUHSC_01705	0.0235245	+		enterotoxin family protein	enterotoxin family protein
i-modulon_07	SAOUHSC_01378	NikD	-0.0235028	-		peptide ABC transporter ATP-binding protein	peptide ABC transporter ATP-binding protein
i-modulon_07	SAOUHSC_02607	HutU	-0.0234951	-	CcpA; HutR	urocanate hydratase	urocanate hydratase
i-modulon_07	SAOUHSC_00741	NrdI	-0.0234433	-	NrdR	ribonucleotide reductase stimulatory protein	ribonucleotide reductase stimulatory protein
i-modulon_07	SAOUHSC_00141	SAOUHSC_00141	0.0234186	+		hypothetical protein	hypothetical protein
i-modulon_07	SAOUHSC_02816	SAOUHSC_02816	0.0233904	+	GraR	hypothetical protein	hypothetical protein
i-modulon_07	SAOUHSC_02670	SAOUHSC_02670	0.0233572	+		hypothetical protein	hypothetical protein
i-modulon_07	SAOUHSC_02261	AgrB	0.0231861	+	CodY; AgrA	accessory gene regulator protein B	accessory gene regulator protein B
i-modulon_08	Cm	Cat	0.66719	+
i-modulon_08	TetR	TetR	0.36543	+
i-modulon_08	Km	KanR	0.210158	+
i-modulon_08	SAOUHSC_02971	Aur	0.133095	+	CodY	zinc metalloproteinase aureolysin	zinc metalloproteinase aureolysin
i-modulon_08	SAOUHSC_02041	SAOUHSC_02041	-0.0916673	-		phi Mu50B-like protein	phi Mu50B-like protein
i-modulon_08	SAOUHSC_02191	SAOUHSC_02191	-0.0863959	-		HK97 family phage major capsid protein	HK97 family phage major capsid protein
i-modulon_08	SAOUHSC_00992	SAOUHSC_00992	-0.0858707	-		MarR family transcriptional regulator	MarR family transcriptional regulator
i-modulon_08	SAOUHSC_01136	Psmβ2	0.0846105	+	AgrA	hypothetical protein	hypothetical protein
i-modulon_08	SAOUHSC_02850	CidB	0.0780646	+	SigB	hypothetical protein	hypothetical protein
i-modulon_08	SAOUHSC_02019	SAOUHSC_02019	-0.0751838	-		autolysin	autolysin
i-modulon_08	SAOUHSC_00391	Ssl6	-0.066182	-		superantigen-like protein	superantigen-like protein
i-modulon_08	SAOUHSC_02910	SAOUHSC_02910	-0.0631808	-		hypothetical protein	hypothetical protein
i-modulon_08	SAOUHSC_01508	SAOUHSC_01508	0.0623705	+		hypothetical protein	hypothetical protein
i-modulon_08	SAOUHSC_01778	ClpX	0.0614084	+	ClpX	ATP-dependent protease ATP-binding subunit ClpX	ATP-dependent protease ATP-binding subunit ClpX
i-modulon_08	SAOUHSC_02504	RpmC	0.0611718	+		50S ribosomal protein L29	50S ribosomal protein L29
i-modulon_08	SAOUHSC_01114	Efb	-0.0600504	-	SaeR	fibrinogen-binding protein	fibrinogen-binding protein
i-modulon_08	SAOUHSC_03012	SAOUHSC_03012	-0.0586461	-	CodY; HisR	histidinol-phosphate aminotransferase	histidinol-phosphate aminotransferase
i-modulon_08	SAOUHSC_01065	CtaA	0.0565714	+		heme A synthase	heme A synthase
i-modulon_08	SAOUHSC_00880	SAOUHSC_00880	0.0555545	+	HisR	hypothetical protein	hypothetical protein
i-modulon_08	SAOUHSC_02685	NirR	0.0553079	+	Rex; NreC	hypothetical protein	hypothetical protein
i-modulon_08	SAOUHSC_01147	MurD	0.0542008	+		UDP-N-acetylmuramoyl-L-alanyl-D-glutamate synthetase	UDP-N-acetylmuramoyl-L-alanyl-D-glutamate synthetase
i-modulon_08	SAOUHSC_02896	SAOUHSC_02896	0.0526539	+		hypothetical protein	hypothetical protein
i-modulon_08	SAOUHSC_00671	SAOUHSC_00671	-0.0519948	-	WalR; ClpX	secretory antigen SsaA-like protein	secretory antigen SsaA-like protein
i-modulon_08	SAOUHSC_01145	Pbp1	0.0515687	+		penicillin-binding protein 1	penicillin-binding protein 1
i-modulon_08	SAOUHSC_01123	SAOUHSC_01123	0.0510346	+		hypothetical protein	hypothetical protein
i-modulon_08	SAOUHSC_00424	MetP2	0.0500748	+	CymR	ABC transporter permease	ABC transporter permease
i-modulon_08	SAOUHSC_02127	ScpA	0.0494021	+	ClpX	staphopain thiol proteinase	staphopain thiol proteinase
i-modulon_08	SAOUHSC_01121	Hla	0.0493633	+	RNAIII; SaeR; CcpA	alpha-hemolysin	alpha-hemolysin
i-modulon_08	SAOUHSC_01135	Psmβ1	0.0487572	+	AgrA	hypothetical protein	hypothetical protein
i-modulon_08	SAOUHSC_02232	SAOUHSC_02232	-0.0481891	-		phi PVL orf 33-like protein	phi PVL orf 33-like protein
i-modulon_08	SAOUHSC_02895	SAOUHSC_02895	0.0464826	+		hypothetical protein	hypothetical protein
i-modulon_08	SAOUHSC_02030	SAOUHSC_02030	-0.0459107	-		phi ETA orf 55-like protein	phi ETA orf 55-like protein
i-modulon_08	SAOUHSC_02924	SAOUHSC_02924	-0.0454272	-	CodY	4-aminobutyrate aminotransferase	4-aminobutyrate aminotransferase
i-modulon_08	SAOUHSC_02931	SAOUHSC_02931	0.044932	+		hypothetical protein	hypothetical protein
i-modulon_08	SAOUHSC_01849	AcuC	0.0432365	+	CodY; CcpA	acetoin utilization protein AcuC	acetoin utilization protein AcuC
i-modulon_08	SAOUHSC_01024	GraF	-0.0429991	-		hypothetical protein	hypothetical protein
i-modulon_08	SAOUHSC_02898	GbaB	0.0428191	+		hypothetical protein	hypothetical protein
i-modulon_08	SAOUHSC_02036	SAOUHSC_02036	-0.0426897	-		phage structural protein	phage structural protein
i-modulon_08	SAOUHSC_02788	SAOUHSC_02788	-0.0424155	-		hypothetical protein	hypothetical protein
i-modulon_08	SAOUHSC_00427	Sle1	-0.0423873	-	WalR; ClpX	autolysin	autolysin
i-modulon_08	SAOUHSC_00119	CapF	0.0420416	+	CodY; SigB	capsular polysaccharide biosynthesis protein Cap8F	capsular polysaccharide biosynthesis protein Cap8F
i-modulon_08	SAOUHSC_01110	Ecb	-0.042011	-	RNAIII; SaeR	fibrinogen-binding protein-like protein	fibrinogen-binding protein-like protein
i-modulon_08	SAOUHSC_00240	RbsD	0.0418109	+	RbsR; CcpA	D-ribose pyranase	D-ribose pyranase
i-modulon_08	SAOUHSC_02042	SAOUHSC_02042	-0.0411679	-		phi Mu50B-like protein	phi Mu50B-like protein
i-modulon_08	SAOUHSC_01148	DivIB	0.040248	+		cell division protein	cell division protein
i-modulon_08	SAOUHSC_00898	ArgH	-0.0400865	-	CodY; ArgR	argininosuccinate lyase	argininosuccinate lyase
i-modulon_08	SAOUHSC_01125	Ssl13	-0.0400445	-		superantigen-like protein	superantigen-like protein
i-modulon_08	SAOUHSC_02314	KdpD	0.0389335	+		sensor protein KdpD	sensor protein KdpD
i-modulon_08	SAOUHSC_00114	CapA	0.0389306	+	CodY; SigB	capsular polysaccharide biosynthesis protein	capsular polysaccharide biosynthesis protein
i-modulon_08	SAOUHSC_02033	SAOUHSC_02033	0.0386827	+		phage tape measure protein	phage tape measure protein
i-modulon_08	SAOUHSC_02897	GbaA	0.0383047	+		hypothetical protein	hypothetical protein
i-modulon_08	SAOUHSC_00628	MnhD2	0.0382389	+	SigB	monovalent cation/H+ antiporter subunit D	monovalent cation/H+ antiporter subunit D
i-modulon_08	SAOUHSC_02200	SAOUHSC_02200	-0.0381038	-		hypothetical protein	hypothetical protein
i-modulon_08	SAOUHSC_02989	SecY2	-0.0378756	-		accessory Sec system protein translocase subunit SecY2	accessory Sec system protein translocase subunit SecY2
i-modulon_08	SAOUHSC_01866	SAOUHSC_01866	-0.0376009	-	ClpX	hypothetical protein	hypothetical protein
i-modulon_08	SAOUHSC_00512	MrnC	0.0370598	+		hypothetical protein	hypothetical protein
i-modulon_08	SAOUHSC_00987	SspB	0.0368361	+		cysteine protease	cysteine protease
i-modulon_08	SAOUHSC_02161	Eap/map	0.0365347	+	SaeR	MHC class II analog protein	MHC class II analog protein
i-modulon_08	SAOUHSC_02278	RimI	0.0359529	+		ribosomal-protein-alanine acetyltransferase	ribosomal-protein-alanine acetyltransferase
i-modulon_08	SAOUHSC_01297	SAOUHSC_01297	0.0351791	+		hypothetical protein	hypothetical protein
i-modulon_08	SAOUHSC_02320	SAOUHSC_02320	-0.0351014	-	SigB	hypothetical protein	hypothetical protein
i-modulon_08	SAOUHSC_02740	SAOUHSC_02740	0.035093	+	CodY	drug transporter	drug transporter
i-modulon_08	SAOUHSC_02799	SarT	-0.0349993	-		accessory regulator T	accessory regulator T
i-modulon_08	SAOUHSC_02044	SAOUHSC_02044	-0.0349909	-		hypothetical protein	hypothetical protein
i-modulon_08	SAOUHSC_01044	SAOUHSC_01044	-0.0346547	-		hypothetical protein	hypothetical protein
i-modulon_08	SAOUHSC_00949	SAOUHSC_00949	-0.03453	-	CodY	hypothetical protein	hypothetical protein
i-modulon_08	SAOUHSC_02606	HutI	0.0344893	+	CcpA; HutR	imidazolonepropionase	imidazolonepropionase
i-modulon_08	SAOUHSC_02894	SAOUHSC_02894	0.0344451	+		hypothetical protein	hypothetical protein
i-modulon_08	SAOUHSC_00156	MupG	0.0342525	+	MurR; CcpA	hypothetical protein	hypothetical protein
i-modulon_08	SAOUHSC_02563	UreF	-0.0338489	-		urease accessory protein UreF	urease accessory protein UreF
i-modulon_08	SAOUHSC_00149	ArgC	-0.0337667	-	ArgR	N-acetyl-gamma-glutamyl-phosphate reductase	N-acetyl-gamma-glutamyl-phosphate reductase
i-modulon_08	SAOUHSC_00659	SAOUHSC_00659	-0.0337167	-	ClpX	hypothetical protein	hypothetical protein
i-modulon_08	SAOUHSC_00115	CapB	0.0335384	+	CodY; SigB	capsular polysaccharide biosynthesis protein Cap5B	capsular polysaccharide biosynthesis protein Cap5B
i-modulon_08	SAOUHSC_01368	TrpD	0.0334358	+	S576; S577; CodY	anthranilate phosphoribosyltransferase	anthranilate phosphoribosyltransferase
i-modulon_08	SAOUHSC_01377	NikE	0.0329339	+		oligopeptide ABC transporter ATP-binding protein	oligopeptide ABC transporter ATP-binding protein
i-modulon_08	SAOUHSC_02565	UreD	-0.0328889	-		urease accessory protein UreD	urease accessory protein UreD
i-modulon_08	SAOUHSC_00290	SAOUHSC_00290	0.0328726	+		hypothetical protein	hypothetical protein
i-modulon_08	SAOUHSC_02043	SAOUHSC_02043	-0.0325038	-		phage head protein	phage head protein
i-modulon_08	SAOUHSC_02027	SAOUHSC_02027	-0.0323922	-		SLT orf 129-like protein	SLT orf 129-like protein
i-modulon_08	SAOUHSC_01376	SAOUHSC_01376	-0.0320677	-		hypothetical protein	hypothetical protein
i-modulon_08	SAOUHSC_00173	AzoR	0.0319948	+	ClpX	azoreductase	azoreductase
i-modulon_08	SAOUHSC_02706	Sbi	-0.0319684	-	RNAIII; SaeR	immunoglobulin G-binding protein Sbi	immunoglobulin G-binding protein Sbi
i-modulon_08	SAOUHSC_02886	SAOUHSC_02886	-0.0319664	-		hypothetical protein	hypothetical protein
i-modulon_08	SAOUHSC_01281	Hfq	-0.0319062	-		host factor 1 protein	host factor 1 protein
i-modulon_08	SAOUHSC_02969	ArcA	0.0317184	+	ArgR; CcpA; Rex; ArcR	arginine deiminase	arginine deiminase
i-modulon_08	SAOUHSC_02379	DeoC2	0.0316967	+	CcpA	2-deoxyribose-5-phosphate aldolase	2-deoxyribose-5-phosphate aldolase
i-modulon_08	SAOUHSC_02129	ScpB	0.0312483	+		hypothetical protein	hypothetical protein
i-modulon_08	SAOUHSC_02815	SAOUHSC_02815	0.0312395	+	CcpA	hypothetical protein	hypothetical protein
i-modulon_08	SAOUHSC_02171	Sak	-0.0304742	-	SaeR	staphylokinase	staphylokinase
i-modulon_08	SAOUHSC_02653	SAOUHSC_02653	-0.0304697	-		hypothetical protein	hypothetical protein
i-modulon_08	SAOUHSC_02254	GroEL	0.0304472	+	CtsR; HrcA	chaperonin GroEL	chaperonin GroEL
i-modulon_08	SAOUHSC_01684	GrpE	0.0302325	+	CtsR; HrcA	heat shock protein GrpE	heat shock protein GrpE
i-modulon_08	SAOUHSC_02742	OpuCC	-0.0300797	-	CodY	amino acid transporter	amino acid transporter
i-modulon_08	SAOUHSC_00094	SasD	-0.0299796	-		hypothetical protein	hypothetical protein
i-modulon_08	SAOUHSC_02047	SAOUHSC_02047	-0.0299135	-		phage head morphogenesis protein	phage head morphogenesis protein
i-modulon_08	SAOUHSC_00257	EsxA	0.0297637	+		hypothetical protein	hypothetical protein
i-modulon_08	SAOUHSC_00399	Ssl11	0.0297531	+	SaeR	superantigen-like protein	superantigen-like protein
i-modulon_08	SAOUHSC_01017	PurH	-0.0296367	-		bifunctional phosphoribosylaminoimidazolecarboxamide formyltransferase/IMP cyclohydrolase	bifunctional phosphoribosylaminoimidazolecarboxamide formyltransferase/IMP cyclohydrolase
i-modulon_08	SAOUHSC_00482	DivIC	-0.0293912	-		hypothetical protein	hypothetical protein
i-modulon_08	SAOUHSC_02559	UreB	-0.0288368	-	ClpX	urease subunit beta	urease subunit beta
i-modulon_08	SAOUHSC_02809	GntR	-0.0288336	-	CcpA; GntR	gluconate operon transcriptional repressor	gluconate operon transcriptional repressor
i-modulon_08	SAOUHSC_02607	HutU	0.0283604	+	CcpA; HutR	urocanate hydratase	urocanate hydratase
i-modulon_08	SAOUHSC_00584	TspA	0.0280616	+		hypothetical protein	hypothetical protein
i-modulon_09	SAOUHSC_02047	SAOUHSC_02047	0.623773	+		phage head morphogenesis protein	phage head morphogenesis protein
i-modulon_09	SAOUHSC_00424	MetP2	0.343943	+	CymR	ABC transporter permease	ABC transporter permease
i-modulon_09	SAOUHSC_01447	Ebh	0.184598	+		hypothetical protein	hypothetical protein
i-modulon_09	SAOUHSC_01065	CtaA	-0.143898	-		heme A synthase	heme A synthase
i-modulon_09	SAOUHSC_00818	Nuc	-0.123138	-	SaeR	thermonuclease	thermonuclease
i-modulon_09	SAOUHSC_02379	DeoC2	0.122117	+	CcpA	2-deoxyribose-5-phosphate aldolase	2-deoxyribose-5-phosphate aldolase
i-modulon_09	SAOUHSC_01508	SAOUHSC_01508	-0.115148	-		hypothetical protein	hypothetical protein
i-modulon_09	SAOUHSC_02050	SAOUHSC_02050	0.103876	+		terminase small subunit	terminase small subunit
i-modulon_09	SAOUHSC_02320	SAOUHSC_02320	0.103227	+	SigB	hypothetical protein	hypothetical protein
i-modulon_09	SAOUHSC_02196	SAOUHSC_02196	-0.101398	-		phage terminase large subunit	phage terminase large subunit
i-modulon_09	SAOUHSC_03012	SAOUHSC_03012	-0.0921476	-	CodY; HisR	histidinol-phosphate aminotransferase	histidinol-phosphate aminotransferase
i-modulon_09	SAOUHSC_02451	LacF	-0.0894419	-	LacR	PTS system lactose-specific transporter subunit IIA	PTS system lactose-specific transporter subunit IIA
i-modulon_09	SAOUHSC_01849	AcuC	0.0885331	+	CodY; CcpA	acetoin utilization protein AcuC	acetoin utilization protein AcuC
i-modulon_09	SAOUHSC_02504	RpmC	-0.0871143	-		50S ribosomal protein L29	50S ribosomal protein L29
i-modulon_09	SAOUHSC_02646	SAOUHSC_02646	0.0741713	+		hypothetical protein	hypothetical protein
i-modulon_09	SAOUHSC_02452	LacD	-0.073315	-	LacR	tagatose 1,6-diphosphate aldolase	tagatose 1,6-diphosphate aldolase
i-modulon_09	SAOUHSC_02033	SAOUHSC_02033	0.0723128	+		phage tape measure protein	phage tape measure protein
i-modulon_09	SAOUHSC_00115	CapB	-0.0701859	-	CodY; SigB	capsular polysaccharide biosynthesis protein Cap5B	capsular polysaccharide biosynthesis protein Cap5B
i-modulon_09	SAOUHSC_02850	CidB	0.0682199	+	SigB	hypothetical protein	hypothetical protein
i-modulon_09	SAOUHSC_02768	CntM	-0.0680798	-		hypothetical protein	hypothetical protein
i-modulon_09	SAOUHSC_02435	SfnaA	-0.0670266	-	Fur	hypothetical protein	hypothetical protein
i-modulon_09	SAOUHSC_00158	MurP	-0.0653644	-	MurR; CcpA	PTS system transporter	PTS system transporter
i-modulon_09	SAOUHSC_01191	RpmB	-0.0613206	-		50S ribosomal protein L28	50S ribosomal protein L28
i-modulon_09	SAOUHSC_01380	NikB	0.0611969	+		oligopeptide transporter permease	oligopeptide transporter permease
i-modulon_09	SAOUHSC_00183	UhpT	-0.0611081	-	CcpA	sugar phosphate antiporter	sugar phosphate antiporter
i-modulon_09	SAOUHSC_00160	MurR	0.060546	+	MurR; CcpA	hypothetical protein	hypothetical protein
i-modulon_09	SAOUHSC_02020	SAOUHSC_02020	0.0580147	+		holin	holin
i-modulon_09	SAOUHSC_00479	SAOUHSC_00479	-0.057888	-		hypothetical protein	hypothetical protein
i-modulon_09	SAOUHSC_01729	SAOUHSC_01729	0.0568944	+	SigB	hypothetical protein	hypothetical protein
i-modulon_09	SAOUHSC_00188	PflA	-0.056642	-	CcpA; Rex	pyruvate formate-lyase 1 activating enzyme	pyruvate formate-lyase 1 activating enzyme
i-modulon_09	SAOUHSC_00793	SAOUHSC_00793	0.0562428	+		hypothetical protein	hypothetical protein
i-modulon_09	SAOUHSC_02907	SAOUHSC_02907	0.0551044	+		hypothetical protein	hypothetical protein
i-modulon_09	SAOUHSC_00918	SAOUHSC_00918	-0.0547713	-		truncated MHC class II analog protein	truncated MHC class II analog protein
i-modulon_09	SAOUHSC_02287	LeuC	0.0542253	+	CodY	isopropylmalate isomerase large subunit	isopropylmalate isomerase large subunit
i-modulon_09	SAOUHSC_02718	SAOUHSC_02718	-0.0541871	-		hypothetical protein	hypothetical protein
i-modulon_09	SAOUHSC_00961	ComK1	-0.0523186	-	CodY	hypothetical protein	hypothetical protein
i-modulon_09	SAOUHSC_02788	SAOUHSC_02788	-0.0498764	-		hypothetical protein	hypothetical protein
i-modulon_09	SAOUHSC_01693	ComEA	0.0486329	+		hypothetical protein	hypothetical protein
i-modulon_09	SAOUHSC_01377	NikE	-0.0468296	-		oligopeptide ABC transporter ATP-binding protein	oligopeptide ABC transporter ATP-binding protein
i-modulon_09	SAOUHSC_02681	NarG	-0.0463627	-	Rex; NreC; IsrR	nitrate reductase subunit alpha	nitrate reductase subunit alpha
i-modulon_09	SAOUHSC_02809	GntR	0.0456772	+	CcpA; GntR	gluconate operon transcriptional repressor	gluconate operon transcriptional repressor
i-modulon_09	SAOUHSC_00310	UlaA	0.0453751	+		PTS system ascorbate-specific transporter subunit IIC	PTS system ascorbate-specific transporter subunit IIC
i-modulon_09	SAOUHSC_02989	SecY2	0.0448479	+		accessory Sec system protein translocase subunit SecY2	accessory Sec system protein translocase subunit SecY2
i-modulon_09	SAOUHSC_03036	VraD	0.0445945	+		ABC transporter ATP-binding protein	ABC transporter ATP-binding protein
i-modulon_09	SAOUHSC_02171	Sak	-0.0440267	-	SaeR	staphylokinase	staphylokinase
i-modulon_09	SAOUHSC_01136	Psmβ2	0.0437675	+	AgrA	hypothetical protein	hypothetical protein
i-modulon_09	SAOUHSC_02661	ScrA	0.0435331	+		PTS system sucrose-specific transporter subunit IIBC	PTS system sucrose-specific transporter subunit IIBC
i-modulon_09	SAOUHSC_00654	FhuG	-0.0426025	-	Fur	ferrichrome ABC transporter permease	ferrichrome ABC transporter permease
i-modulon_09	SAOUHSC_00157	MurQ	0.0411169	+	MurR; CcpA	N-acetylmuramic acid-6-phosphate etherase	N-acetylmuramic acid-6-phosphate etherase
i-modulon_09	SAOUHSC_02709	HlgC	0.041024	+	SaeR	leukocidin s subunit	leukocidin s subunit
i-modulon_09	SAOUHSC_00402	Lpl3	-0.0409967	-	SaeR	hypothetical protein	hypothetical protein
i-modulon_09	SAOUHSC_00119	CapF	-0.0407225	-	CodY; SigB	capsular polysaccharide biosynthesis protein Cap8F	capsular polysaccharide biosynthesis protein Cap8F
i-modulon_09	SAOUHSC_01469	Nth	-0.0404789	-		endonuclease III	endonuclease III
i-modulon_09	SAOUHSC_01948	EpiF	-0.0400719	-	SigB	ABC transporter	ABC transporter
i-modulon_09	SAOUHSC_00698	SAOUHSC_00698	0.039369	+		hypothetical protein	hypothetical protein
i-modulon_09	SAOUHSC_02683	NasE	0.0392175	+	Rex; NreC	assimilatory nitrite reductase [NAD(P)H] small subunit	assimilatory nitrite reductase [NAD(P)H] small subunit
i-modulon_09	SAOUHSC_02282	IlvB	-0.039151	-	CodY	acetolactate synthase large subunit	acetolactate synthase large subunit
i-modulon_09	SAOUHSC_00411.4	Psmα1	-0.0390866	-	AgrA	Phenol-soluble modulin alpha 1 peptide	Phenol-soluble modulin alpha 1 peptide
i-modulon_09	SAOUHSC_02605	SAOUHSC_02605	0.0389359	+		hypothetical protein	hypothetical protein
i-modulon_09	SAOUHSC_01142	MraZ	-0.0388731	-		cell division protein MraZ	cell division protein MraZ
i-modulon_09	SAOUHSC_00457	SAOUHSC_00457	0.0382654	+		hypothetical protein	hypothetical protein
i-modulon_09	SAOUHSC_00061	SAOUHSC_00061	0.0380612	+	SigB	myosin-cross-reactive antigen	myosin-cross-reactive antigen
i-modulon_09	SAOUHSC_01369	TrpC	-0.0377027	-	S576; S577; CodY	indole-3-glycerol-phosphate synthase	indole-3-glycerol-phosphate synthase
i-modulon_09	SAOUHSC_02954	BraD	-0.0374076	-		ABC transporter ATP-binding protein	ABC transporter ATP-binding protein
i-modulon_09	SAOUHSC_01541	SAOUHSC_01541	-0.0356326	-		hypothetical protein	hypothetical protein
i-modulon_09	SAOUHSC_02062	SAOUHSC_02062	-0.0356291	-		helix-turn-helix DNA binding protein	helix-turn-helix DNA binding protein
i-modulon_09	SAOUHSC_01755	RpmA	-0.0352548	-		50S ribosomal protein L27	50S ribosomal protein L27
i-modulon_09	SAOUHSC_01062	Fpa	0.0348654	+		hypothetical protein	hypothetical protein
i-modulon_09	SAOUHSC_02719	SAOUHSC_02719	-0.0344612	-		hypothetical protein	hypothetical protein
i-modulon_09	SAOUHSC_00881	SAOUHSC_00881	0.0336064	+	HisR	hypothetical protein	hypothetical protein
i-modulon_09	SAOUHSC_03019	SAOUHSC_03019	-0.0332203	-		ABC transporter ATP-binding protein	ABC transporter ATP-binding protein
i-modulon_09	SAOUHSC_02450	LacE	0.0328114	+	LacR	PTS system lactose-specific transporter subunit IIBC	PTS system lactose-specific transporter subunit IIBC
i-modulon_09	SAOUHSC_00923	Opp3B	-0.0322115	-	CodY; RsaE	hypothetical protein	hypothetical protein
i-modulon_09	SAOUHSC_01394	LysC	-0.03201	-	S584; CodY	aspartate kinase	aspartate kinase
i-modulon_09	SAOUHSC_00976	SAOUHSC_00976	-0.0320092	-		hypothetical protein	hypothetical protein
i-modulon_09	SAOUHSC_00034	CstR	0.0315153	+		hypothetical protein	hypothetical protein
i-modulon_09	SAOUHSC_00702	SAOUHSC_00702	-0.0314877	-		hypothetical protein	hypothetical protein
i-modulon_09	SAOUHSC_02061	SAOUHSC_02061	-0.0314871	-		phi PVL orf 50-like protein	phi PVL orf 50-like protein
i-modulon_09	SAOUHSC_01044	SAOUHSC_01044	0.0309234	+		hypothetical protein	hypothetical protein
i-modulon_09	SAOUHSC_02336	FabZ	-0.0309171	-	SigB	(3R)-hydroxymyristoyl-ACP dehydratase	(3R)-hydroxymyristoyl-ACP dehydratase
i-modulon_09	SAOUHSC_00105	PhnD	0.0305618	+		phosphonate ABC transporter substrate-binding protein	phosphonate ABC transporter substrate-binding protein
i-modulon_09	SAOUHSC_02743	OpuCB	-0.0303284	-	CodY	amino acid ABC transporter permease	amino acid ABC transporter permease
i-modulon_09	SAOUHSC_01705	SAOUHSC_01705	-0.0303065	-		enterotoxin family protein	enterotoxin family protein
i-modulon_09	SAOUHSC_02454	LacB	0.0302073	+	LacR	galactose-6-phosphate isomerase subunit LacB	galactose-6-phosphate isomerase subunit LacB
i-modulon_09	SAOUHSC_00436	GltD	-0.0297168	-	GltC; CodY	glutamate synthase subunit beta	glutamate synthase subunit beta
i-modulon_09	SAOUHSC_00142	Fdh	-0.0294587	-		formate dehydrogenase	formate dehydrogenase
i-modulon_09	SAOUHSC_00806	SAOUHSC_00806	0.0293862	+		hypothetical protein	hypothetical protein
i-modulon_09	SAOUHSC_02407	DacA	-0.029365	-		hypothetical protein	hypothetical protein
i-modulon_09	SAOUHSC_00913	SAOUHSC_00913	-0.0291667	-		hypothetical protein	hypothetical protein
i-modulon_09	SAOUHSC_01468	SAOUHSC_01468	-0.0291188	-		hypothetical protein	hypothetical protein
i-modulon_09	SAOUHSC_00081	SbnG	-0.0290037	-	Fur	hypothetical protein	hypothetical protein
i-modulon_09	SAOUHSC_01405	SAOUHSC_01405	-0.0289136	-		hypothetical protein	hypothetical protein
i-modulon_09	SAOUHSC_02442	SAOUHSC_02442	-0.0286202	-	SigB	hypothetical protein	hypothetical protein
i-modulon_09	SAOUHSC_00717	SaeP	0.0285136	+	SaeR	hypothetical protein	hypothetical protein
i-modulon_09	SAOUHSC_00411.1	Psmα4	0.0281461	+	AgrA	Phenol-soluble modulin alpha 4 peptide	Phenol-soluble modulin alpha 4 peptide
i-modulon_09	SAOUHSC_02257	SdrH	0.0280595	+	GraR	hypothetical protein	hypothetical protein
i-modulon_09	SAOUHSC_00760	GdpS	-0.0280314	-		hypothetical protein	hypothetical protein
i-modulon_09	SAOUHSC_00202	SAOUHSC_00202	0.0277568	+		hypothetical protein	hypothetical protein
i-modulon_09	SAOUHSC_00294	NanT	0.0272765	+	NanR; CcpA	hypothetical protein	hypothetical protein
i-modulon_09	SAOUHSC_02314	KdpD	0.0268667	+		sensor protein KdpD	sensor protein KdpD
i-modulon_09	SAOUHSC_02306	AcpS	-0.0268251	-		4'-phosphopantetheinyl transferase	4'-phosphopantetheinyl transferase
i-modulon_09	SAOUHSC_02682	NasF	-0.0268099	-	Rex; NreC	uroporphyrin-III C-methyltransferase	uroporphyrin-III C-methyltransferase
i-modulon_09	SAOUHSC_02571	SsaA	-0.0266424	-	WalR; GraR; RsaA	secretory antigen	secretory antigen
i-modulon_09	SAOUHSC_00949	SAOUHSC_00949	0.0266187	+	CodY	hypothetical protein	hypothetical protein
i-modulon_09	SAOUHSC_00206	Ldh1	0.0265012	+	Rex	L-lactate dehydrogenase	L-lactate dehydrogenase
i-modulon_09	SAOUHSC_00013	MetX	-0.0260932	-	S7; CodY	hypothetical protein	hypothetical protein
i-modulon_09	SAOUHSC_00315	MepA	0.0253884	+	MepR	hypothetical protein	hypothetical protein
i-modulon_09	SAOUHSC_02725	SAOUHSC_02725	-0.0253633	-		hypothetical protein	hypothetical protein
i-modulon_09	SAOUHSC_00152	SAOUHSC_00152	-0.0250764	-		hypothetical protein	hypothetical protein
i-modulon_09	SAOUHSC_00391	Ssl6	0.0250425	+		superantigen-like protein	superantigen-like protein
i-modulon_09	SAOUHSC_00452	DarA	-0.0249735	-		hypothetical protein	hypothetical protein
i-modulon_09	SAOUHSC_00025	AdsA	-0.0249007	-		hypothetical protein	hypothetical protein
i-modulon_09	SAOUHSC_02620	SAOUHSC_02620	0.024871	+		hypothetical protein	hypothetical protein
i-modulon_09	SAOUHSC_02565	UreD	-0.0247958	-		urease accessory protein UreD	urease accessory protein UreD
i-modulon_09	SAOUHSC_00817	SAOUHSC_00817	0.0244654	+		hypothetical protein	hypothetical protein
i-modulon_09	SAOUHSC_01125	Ssl13	-0.0244121	-		superantigen-like protein	superantigen-like protein
i-modulon_09	SAOUHSC_00082	SbnH	-0.0241396	-	Fur	hypothetical protein	hypothetical protein
i-modulon_09	SAOUHSC_00659	SAOUHSC_00659	-0.0241139	-	ClpX	hypothetical protein	hypothetical protein
i-modulon_09	SAOUHSC_02361	RpmE2	-0.0240787	-		50S ribosomal protein L31 type B	50S ribosomal protein L31 type B
i-modulon_09	SAOUHSC_01130	SAOUHSC_01130	0.0239564	+		hypothetical protein	hypothetical protein
i-modulon_09	SAOUHSC_01084	IsdD	0.0237827	+	Fur	hypothetical protein	hypothetical protein
i-modulon_09	SAOUHSC_02609	FosB	-0.0236347	-		fosfomycin resistance protein FosB	fosfomycin resistance protein FosB
i-modulon_09	SAOUHSC_02799	SarT	-0.0235499	-		accessory regulator T	accessory regulator T
i-modulon_09	SAOUHSC_01888	RibB	-0.0229841	-	S743	riboflavin synthase subunit alpha	riboflavin synthase subunit alpha
i-modulon_09	SAOUHSC_01250	RpsO	-0.0228763	-		30S ribosomal protein S15	30S ribosomal protein S15
i-modulon_09	SAOUHSC_00656	DhaL	0.0226141	+	CcpA	hypothetical protein	hypothetical protein
i-modulon_09	SAOUHSC_02455	LacA	-0.0226109	-	LacR	galactose-6-phosphate isomerase subunit LacA	galactose-6-phosphate isomerase subunit LacA
i-modulon_09	SAOUHSC_01318	SAOUHSC_01318	0.0225991	+	CcpA	hypothetical protein	hypothetical protein
i-modulon_09	SAOUHSC_00141	SAOUHSC_00141	-0.022518	-		hypothetical protein	hypothetical protein
i-modulon_09	SAOUHSC_02444	OpuD2	0.0225131	+	SigB	BCCT family osmoprotectant transporter	BCCT family osmoprotectant transporter
i-modulon_10	SAOUHSC_00045	SAOUHSC_00045	0.237669	+		hypothetical protein	hypothetical protein
i-modulon_10	SAOUHSC_00391	Ssl6	-0.206101	-		superantigen-like protein	superantigen-like protein
i-modulon_10	SAOUHSC_00013	MetX	0.19981	+	S7; CodY	hypothetical protein	hypothetical protein
i-modulon_10	SAOUHSC_00703	NorA	0.193922	+		quinolone resistance protein NorA	quinolone resistance protein NorA
i-modulon_10	SAOUHSC_01369	TrpC	0.183661	+	S576; S577; CodY	indole-3-glycerol-phosphate synthase	indole-3-glycerol-phosphate synthase
i-modulon_10	SAOUHSC_02897	GbaA	0.167046	+		hypothetical protein	hypothetical protein
i-modulon_10	SAOUHSC_02718	SAOUHSC_02718	0.159161	+		hypothetical protein	hypothetical protein
i-modulon_10	SAOUHSC_03041	SAOUHSC_03041	0.157134	+		hypothetical protein	hypothetical protein
i-modulon_10	SAOUHSC_00330	SAOUHSC_00330	0.153099	+		hypothetical protein	hypothetical protein
i-modulon_10	SAOUHSC_02894	SAOUHSC_02894	0.143065	+		hypothetical protein	hypothetical protein
i-modulon_10	SAOUHSC_00557	VraA	0.138487	+	BirA	hypothetical protein	hypothetical protein
i-modulon_10	SAOUHSC_02030	SAOUHSC_02030	0.135925	+		phi ETA orf 55-like protein	phi ETA orf 55-like protein
i-modulon_10	SAOUHSC_03017	SAOUHSC_03017	0.128959	+		hypothetical protein	hypothetical protein
i-modulon_10	SAOUHSC_00898	ArgH	0.122623	+	CodY; ArgR	argininosuccinate lyase	argininosuccinate lyase
i-modulon_10	SAOUHSC_02957	SAOUHSC_02957	0.122578	+		hypothetical protein	hypothetical protein
i-modulon_10	SAOUHSC_01044	SAOUHSC_01044	0.122107	+		hypothetical protein	hypothetical protein
i-modulon_10	SAOUHSC_00182	SAOUHSC_00182	0.119851	+	SaeR	hypothetical protein	hypothetical protein
i-modulon_10	SAOUHSC_01078	RpmF	0.118334	+
i-modulon_10	SAOUHSC_00307	SirTM	0.116503	+		hypothetical protein	hypothetical protein
i-modulon_10	SAOUHSC_02696	FmhA	0.115291	+		methicillin resistance determinant protein FmhA	methicillin resistance determinant protein FmhA
i-modulon_10	SAOUHSC_02653	SAOUHSC_02653	0.108269	+		hypothetical protein	hypothetical protein
i-modulon_10	SAOUHSC_02768	CntM	0.107591	+		hypothetical protein	hypothetical protein
i-modulon_10	SAOUHSC_00116	CapC	-0.105848	-	CodY; SigB	capsular polysaccharide biosynthesis protein Cap8C	capsular polysaccharide biosynthesis protein Cap8C
i-modulon_10	SAOUHSC_02893	SAOUHSC_02893	0.100369	+		hypothetical protein	hypothetical protein
i-modulon_10	SAOUHSC_01368	TrpD	0.0997558	+	S576; S577; CodY	anthranilate phosphoribosyltransferase	anthranilate phosphoribosyltransferase
i-modulon_10	SAOUHSC_00424	MetP2	0.0942512	+	CymR	ABC transporter permease	ABC transporter permease
i-modulon_10	SAOUHSC_02883	SAOUHSC_02883	0.0938632	+	RNAIII; WalR; RsaA	LysM domain-containing protein	LysM domain-containing protein
i-modulon_10	SAOUHSC_02504	RpmC	-0.0937971	-		50S ribosomal protein L29	50S ribosomal protein L29
i-modulon_10	SAOUHSC_02719	SAOUHSC_02719	0.0936273	+		hypothetical protein	hypothetical protein
i-modulon_10	SAOUHSC_02191	SAOUHSC_02191	0.0864779	+		HK97 family phage major capsid protein	HK97 family phage major capsid protein
i-modulon_10	SAOUHSC_02989	SecY2	0.0844142	+		accessory Sec system protein translocase subunit SecY2	accessory Sec system protein translocase subunit SecY2
i-modulon_10	SAOUHSC_03036	VraD	-0.0830988	-		ABC transporter ATP-binding protein	ABC transporter ATP-binding protein
i-modulon_10	SAOUHSC_02794	SAOUHSC_02794	0.0822466	+		hypothetical protein	hypothetical protein
i-modulon_10	SAOUHSC_02850	CidB	-0.0783883	-	SigB	hypothetical protein	hypothetical protein
i-modulon_10	SAOUHSC_02077	SAOUHSC_02077	-0.0743853	-		hypothetical protein	hypothetical protein
i-modulon_10	SAOUHSC_00176	MalE	0.0727284	+	MalR; CcpA	extracellular solute-binding protein	extracellular solute-binding protein
i-modulon_10	SAOUHSC_01380	NikB	0.0719423	+		oligopeptide transporter permease	oligopeptide transporter permease
i-modulon_10	SAOUHSC_02020	SAOUHSC_02020	-0.0704796	-		holin	holin
i-modulon_10	SAOUHSC_02923	BcaP	-0.0700855	-	CodY	hypothetical protein	hypothetical protein
i-modulon_10	SAOUHSC_00399	Ssl11	0.0700037	+	SaeR	superantigen-like protein	superantigen-like protein
i-modulon_10	SAOUHSC_00280	SAOUHSC_00280	0.0698695	+		hypothetical protein	hypothetical protein
i-modulon_10	SAOUHSC_02200	SAOUHSC_02200	0.0698667	+		hypothetical protein	hypothetical protein
i-modulon_10	SAOUHSC_02428	HtsB	0.0698539	+	Fur	hypothetical protein	hypothetical protein
i-modulon_10	SAOUHSC_00097	DeoD1	0.0690983	+		purine nucleoside phosphorylase	purine nucleoside phosphorylase
i-modulon_10	SAOUHSC_00479	SAOUHSC_00479	0.067856	+		hypothetical protein	hypothetical protein
i-modulon_10	SAOUHSC_00713	CsbB	0.0675655	+		hypothetical protein	hypothetical protein
i-modulon_10	SAOUHSC_00114	CapA	0.066974	+	CodY; SigB	capsular polysaccharide biosynthesis protein	capsular polysaccharide biosynthesis protein
i-modulon_10	SAOUHSC_02336	FabZ	0.0660306	+	SigB	(3R)-hydroxymyristoyl-ACP dehydratase	(3R)-hydroxymyristoyl-ACP dehydratase
i-modulon_10	SAOUHSC_02278	RimI	-0.0643554	-		ribosomal-protein-alanine acetyltransferase	ribosomal-protein-alanine acetyltransferase
i-modulon_10	SAOUHSC_02289	IlvA	0.0618228	+	CodY	threonine dehydratase	threonine dehydratase
i-modulon_10	SAOUHSC_00376	SAOUHSC_00376	-0.0586313	-		hypothetical protein	hypothetical protein
i-modulon_10	SAOUHSC_02435	SfnaA	-0.0584785	-	Fur	hypothetical protein	hypothetical protein
i-modulon_10	SAOUHSC_02538	MoaD	0.0575927	+		molybdopterin converting factor subunit 1	molybdopterin converting factor subunit 1
i-modulon_10	SAOUHSC_02924	SAOUHSC_02924	0.0565904	+	CodY	4-aminobutyrate aminotransferase	4-aminobutyrate aminotransferase
i-modulon_10	SAOUHSC_02042	SAOUHSC_02042	0.0562756	+		phi Mu50B-like protein	phi Mu50B-like protein
i-modulon_10	SAOUHSC_02757	SAOUHSC_02757	0.0558055	+		hypothetical protein	hypothetical protein
i-modulon_10	SAOUHSC_00541	TadA	-0.0557175	-		hypothetical protein	hypothetical protein
i-modulon_10	SAOUHSC_02455	LacA	0.0547625	+	LacR	galactose-6-phosphate isomerase subunit LacA	galactose-6-phosphate isomerase subunit LacA
i-modulon_10	SAOUHSC_00457	SAOUHSC_00457	-0.0543197	-		hypothetical protein	hypothetical protein
i-modulon_10	SAOUHSC_00976	SAOUHSC_00976	0.0538845	+		hypothetical protein	hypothetical protein
i-modulon_10	SAOUHSC_02361	RpmE2	0.0531244	+		50S ribosomal protein L31 type B	50S ribosomal protein L31 type B
i-modulon_10	SAOUHSC_01689	RpsT	-0.0524356	-		30S ribosomal protein S20	30S ribosomal protein S20
i-modulon_10	SAOUHSC_00121	CapH	-0.0517447	-	CodY; SigB	capsular polysaccharide biosynthesis protein O-acetyl transferase Cap5H	capsular polysaccharide biosynthesis protein O-acetyl transferase Cap5H
i-modulon_10	SAOUHSC_01730	CsbD	0.0513964	+	SigB	hypothetical protein	hypothetical protein
i-modulon_10	SAOUHSC_00818	Nuc	-0.051264	-	SaeR	thermonuclease	thermonuclease
i-modulon_10	SAOUHSC_02307	SAOUHSC_02307	0.05112	+		hypothetical protein	hypothetical protein
i-modulon_10	SAOUHSC_01377	NikE	0.0502703	+		oligopeptide ABC transporter ATP-binding protein	oligopeptide ABC transporter ATP-binding protein
i-modulon_10	SAOUHSC_02704	SAOUHSC_02704	0.0487342	+		hypothetical protein	hypothetical protein
i-modulon_10	SAOUHSC_01030	SAOUHSC_01030	0.0482388	+		hypothetical protein	hypothetical protein
i-modulon_10	SAOUHSC_02282	IlvB	0.0481673	+	CodY	acetolactate synthase large subunit	acetolactate synthase large subunit
i-modulon_10	SAOUHSC_02061	SAOUHSC_02061	0.0474202	+		phi PVL orf 50-like protein	phi PVL orf 50-like protein
i-modulon_10	SAOUHSC_00282	BrnQ2	0.0471412	+	CodY	branched-chain amino acid transport system II carrier protein	branched-chain amino acid transport system II carrier protein
i-modulon_10	SAOUHSC_00188	PflA	-0.0469692	-	CcpA; Rex	pyruvate formate-lyase 1 activating enzyme	pyruvate formate-lyase 1 activating enzyme
i-modulon_10	SAOUHSC_02991	SAOUHSC_02991	0.0465067	+		hypothetical protein	hypothetical protein
i-modulon_10	SAOUHSC_02740	SAOUHSC_02740	-0.0456238	-	CodY	drug transporter	drug transporter
i-modulon_10	SAOUHSC_02799	SarT	0.0453428	+		accessory regulator T	accessory regulator T
i-modulon_10	SAOUHSC_00526	RplGB	0.0450651	+		50S ribosomal protein L7Ae-like protein	50S ribosomal protein L7Ae-like protein
i-modulon_10	SAOUHSC_02971	Aur	-0.0444764	-	CodY	zinc metalloproteinase aureolysin	zinc metalloproteinase aureolysin
i-modulon_10	SAOUHSC_02679	NarJ	-0.0429175	-	Rex; NreC	respiratory nitrate reductase subunit delta	respiratory nitrate reductase subunit delta
i-modulon_10	SAOUHSC_01065	CtaA	-0.042839	-		heme A synthase	heme A synthase
i-modulon_10	SAOUHSC_00961	ComK1	0.0428356	+	CodY	hypothetical protein	hypothetical protein
i-modulon_10	SAOUHSC_02130	SAOUHSC_02130	-0.0424854	-		hypothetical protein	hypothetical protein
i-modulon_10	SAOUHSC_00653	FhuB	0.0424851	+	Fur	ferrichrome transport permease FhuB	ferrichrome transport permease FhuB
i-modulon_10	SAOUHSC_01712	SAOUHSC_01712	-0.0422158	-	CcpA	hypothetical protein	hypothetical protein
i-modulon_10	SAOUHSC_02281	IlvD	-0.0418968	-	CodY	dihydroxy-acid dehydratase	dihydroxy-acid dehydratase
i-modulon_10	SAOUHSC_02867	FarR	0.0418799	+		hypothetical protein	hypothetical protein
i-modulon_10	SAOUHSC_02907	SAOUHSC_02907	0.0414847	+		hypothetical protein	hypothetical protein
i-modulon_10	SAOUHSC_00175	MalK	0.0413938	+	MalR; CcpA	multiple sugar-binding transport ATP-binding protein	multiple sugar-binding transport ATP-binding protein
i-modulon_10	SAOUHSC_01082	IsdC	0.0409247	+	Fur	hypothetical protein	hypothetical protein
i-modulon_10	SAOUHSC_02350	AtpB	0.0407251	+		F0F1 ATP synthase subunit A	F0F1 ATP synthase subunit A
i-modulon_10	SAOUHSC_02451	LacF	-0.0399603	-	LacR	PTS system lactose-specific transporter subunit IIA	PTS system lactose-specific transporter subunit IIA
i-modulon_10	SAOUHSC_01447	Ebh	-0.0396062	-		hypothetical protein	hypothetical protein
i-modulon_10	SAOUHSC_02502	RplN	0.0396008	+		50S ribosomal protein L14	50S ribosomal protein L14
i-modulon_10	SAOUHSC_02493	RpmD	0.0392892	+		50S ribosomal protein L30	50S ribosomal protein L30
i-modulon_10	SAOUHSC_00279	SAOUHSC_00279	0.0389603	+		hypothetical protein	hypothetical protein
i-modulon_10	SAOUHSC_02874	CopZ	-0.0384057	-		cation transporter E1-E2 family ATPase	cation transporter E1-E2 family ATPase
i-modulon_10	SAOUHSC_00678	SAOUHSC_00678	0.0382043	+		hypothetical protein	hypothetical protein
i-modulon_10	SAOUHSC_00118	CapE	0.0373887	+	CodY; SigB	capsular polysaccharide biosynthesis protein Cap5E	capsular polysaccharide biosynthesis protein Cap5E
i-modulon_10	SAOUHSC_00290	SAOUHSC_00290	0.0370401	+		hypothetical protein	hypothetical protein
i-modulon_10	SAOUHSC_00411.1	Psmα4	0.0368771	+	AgrA	Phenol-soluble modulin alpha 4 peptide	Phenol-soluble modulin alpha 4 peptide
i-modulon_10	SAOUHSC_02887	IsaA	-0.0366739	-	WalR	immunodominant antigen A	immunodominant antigen A
i-modulon_10	SAOUHSC_00277	SAOUHSC_00277	0.0362382	+		hypothetical protein	hypothetical protein
i-modulon_10	SAOUHSC_00295	NanA	0.0362373	+	NanR; CcpA	N-acetylneuraminate lyase	N-acetylneuraminate lyase
i-modulon_10	SAOUHSC_02965	ArcC	-0.0360528	-	ArgR; CcpA; Rex; ArcR	carbamate kinase	carbamate kinase
i-modulon_10	SAOUHSC_00235	SAOUHSC_00235	0.0351696	+	BglR	hypothetical protein	hypothetical protein
i-modulon_10	SAOUHSC_00094	SasD	-0.0349933	-		hypothetical protein	hypothetical protein
i-modulon_10	SAOUHSC_02809	GntR	-0.0348823	-	CcpA; GntR	gluconate operon transcriptional repressor	gluconate operon transcriptional repressor
i-modulon_10	SAOUHSC_02700	MdeA	-0.0348102	-		hypothetical protein	hypothetical protein
i-modulon_10	SAOUHSC_02806	GntP	-0.0346575	-	CcpA; GntR	gluconate permease	gluconate permease
i-modulon_10	SAOUHSC_01894	ArsC	0.0346197	+		arsenate reductase	arsenate reductase
i-modulon_10	SAOUHSC_00150	ArgD	0.0343721	+	ArgR	ornithine aminotransferase	ornithine aminotransferase
i-modulon_10	SAOUHSC_02819	SAOUHSC_02819	0.0341216	+		hypothetical protein	hypothetical protein
i-modulon_10	SAOUHSC_01129	ArcC1	-0.0337484	-		carbamate kinase	carbamate kinase
i-modulon_10	SAOUHSC_01281	Hfq	-0.0335984	-		host factor 1 protein	host factor 1 protein
i-modulon_10	SAOUHSC_02667	GltT	-0.0331423	-		hypothetical protein	hypothetical protein
i-modulon_10	SAOUHSC_02048	SAOUHSC_02048	0.0331257	+		SPP1 family phage portal protein	SPP1 family phage portal protein
i-modulon_10	SAOUHSC_00690	SAOUHSC_00690	-0.0329004	-	SigB	hypothetical protein	hypothetical protein
i-modulon_10	SAOUHSC_02063	SAOUHSC_02063	-0.0326468	-		PV83 orf 23-like protein	PV83 orf 23-like protein
i-modulon_10	SAOUHSC_01719	SAOUHSC_01719	0.0323141	+		hypothetical protein	hypothetical protein
i-modulon_10	SAOUHSC_01922	SAOUHSC_01922	-0.0321539	-		hypothetical protein	hypothetical protein
i-modulon_10	SAOUHSC_02678	NarI	0.0320301	+	Rex; NreC	respiratory nitrate reductase subunit gamma	respiratory nitrate reductase subunit gamma
i-modulon_10	SAOUHSC_00913	SAOUHSC_00913	0.0312355	+		hypothetical protein	hypothetical protein
i-modulon_10	SAOUHSC_00119	CapF	-0.0310568	-	CodY; SigB	capsular polysaccharide biosynthesis protein Cap8F	capsular polysaccharide biosynthesis protein Cap8F
i-modulon_10	SAOUHSC_00081	SbnG	-0.0310055	-	Fur	hypothetical protein	hypothetical protein
i-modulon_10	SAOUHSC_01502	RecQ2	0.0306379	+		ATP-dependent DNA helicase RecQ	ATP-dependent DNA helicase RecQ
i-modulon_10	SAOUHSC_02104	SAOUHSC_02104	0.0304376	+		hypothetical protein	hypothetical protein
i-modulon_10	SAOUHSC_00413	MpsB	0.0303137	+		hypothetical protein	hypothetical protein
i-modulon_10	SAOUHSC_00003	SAOUHSC_00003	0.0301614	+		hypothetical protein	hypothetical protein
i-modulon_10	SAOUHSC_00604	SAOUHSC_00604	0.0300567	+		hypothetical protein	hypothetical protein
i-modulon_10	SAOUHSC_02037	SAOUHSC_02037	0.030034	+		hypothetical protein	hypothetical protein
i-modulon_10	SAOUHSC_02942	NrdD	-0.0300332	-	NrdR	anaerobic ribonucleoside triphosphate reductase	anaerobic ribonucleoside triphosphate reductase
i-modulon_10	SAOUHSC_01130	SAOUHSC_01130	-0.0300003	-		hypothetical protein	hypothetical protein
i-modulon_10	SAOUHSC_02544	MoaB	0.0296084	+		molybdopterin precursor biosynthesis MoaB	molybdopterin precursor biosynthesis MoaB
i-modulon_10	SAOUHSC_00949	SAOUHSC_00949	0.0295015	+	CodY	hypothetical protein	hypothetical protein
i-modulon_10	SAOUHSC_02286	LeuB	-0.0293998	-	CodY	3-isopropylmalate dehydrogenase	3-isopropylmalate dehydrogenase
i-modulon_10	SAOUHSC_00156	MupG	0.0291875	+	MurR; CcpA	hypothetical protein	hypothetical protein
i-modulon_10	SAOUHSC_02886	SAOUHSC_02886	-0.0288875	-		hypothetical protein	hypothetical protein
i-modulon_10	SAOUHSC_02033	SAOUHSC_02033	0.0287808	+		phage tape measure protein	phage tape measure protein
i-modulon_10	SAOUHSC_02576	SAOUHSC_02576	-0.0287031	-	WalR; RsaA	secretory antigen SsaA	secretory antigen SsaA
i-modulon_10	SAOUHSC_00412	MpsA	0.0286234	+		NADH dehydrogenase subunit 5	NADH dehydrogenase subunit 5
i-modulon_10	SAOUHSC_02661	ScrA	-0.0282923	-		PTS system sucrose-specific transporter subunit IIBC	PTS system sucrose-specific transporter subunit IIBC
i-modulon_10	SAOUHSC_02407	DacA	0.0281098	+		hypothetical protein	hypothetical protein
i-modulon_10	SAOUHSC_02575	SAOUHSC_02575	-0.0280098	-		hypothetical protein	hypothetical protein
i-modulon_10	SAOUHSC_00759	SAOUHSC_00759	0.0269989	+		hypothetical protein	hypothetical protein
i-modulon_10	SAOUHSC_00676	SAOUHSC_00676	0.0269283	+		hypothetical protein	hypothetical protein
i-modulon_10	SAOUHSC_02031	SAOUHSC_02031	-0.0269271	-		hypothetical protein	hypothetical protein
i-modulon_10	SAOUHSC_00240	RbsD	-0.0267833	-	RbsR; CcpA	D-ribose pyranase	D-ribose pyranase
i-modulon_10	SAOUHSC_00171	Ggt	0.0265751	+		gamma-glutamyltranspeptidase	gamma-glutamyltranspeptidase
i-modulon_10	SAOUHSC_00247	SAOUHSC_00247	0.0265672	+		hypothetical protein	hypothetical protein
i-modulon_10	SAOUHSC_02144	SAOUHSC_02144	0.0265212	+	LexA	hypothetical protein	hypothetical protein
i-modulon_10	SAOUHSC_01110	Ecb	-0.0264267	-	RNAIII; SaeR	fibrinogen-binding protein-like protein	fibrinogen-binding protein-like protein
i-modulon_10	SAOUHSC_00246	SAOUHSC_00246	0.0264085	+		drug transporter	drug transporter
i-modulon_10	SAOUHSC_00115	CapB	0.0263672	+	CodY; SigB	capsular polysaccharide biosynthesis protein Cap5B	capsular polysaccharide biosynthesis protein Cap5B
i-modulon_10	SAOUHSC_00310	UlaA	-0.0263336	-		PTS system ascorbate-specific transporter subunit IIC	PTS system ascorbate-specific transporter subunit IIC
i-modulon_10	SAOUHSC_00944	SAOUHSC_00944	-0.0261375	-		hypothetical protein	hypothetical protein
i-modulon_10	SAOUHSC_01081	IsdA	-0.0260736	-	Fur	hypothetical protein	hypothetical protein
i-modulon_10	SAOUHSC_02552	BioY	0.0260261	+	BirA	hypothetical protein	hypothetical protein
i-modulon_10	SAOUHSC_03025	Pcp	0.0257873	+		pyrrolidone-carboxylate peptidase	pyrrolidone-carboxylate peptidase
i-modulon_10	SAOUHSC_00569	SAOUHSC_00569	-0.0257532	-	SigB	hypothetical protein	hypothetical protein
i-modulon_10	SAOUHSC_03012	SAOUHSC_03012	0.0255545	+	CodY; HisR	histidinol-phosphate aminotransferase	histidinol-phosphate aminotransferase
i-modulon_10	SAOUHSC_00957	SAOUHSC_00957	0.0255495	+	S399	hypothetical protein	hypothetical protein
i-modulon_10	SAOUHSC_01729	SAOUHSC_01729	-0.025246	-	SigB	hypothetical protein	hypothetical protein
i-modulon_10	SAOUHSC_01160	SAOUHSC_01160	0.0252222	+		hypothetical protein	hypothetical protein
i-modulon_10	SAOUHSC_02442	SAOUHSC_02442	-0.0249607	-	SigB	hypothetical protein	hypothetical protein
i-modulon_10	SAOUHSC_02563	UreF	0.0249545	+		urease accessory protein UreF	urease accessory protein UreF
i-modulon_10	SAOUHSC_00202	SAOUHSC_00202	0.0248396	+		hypothetical protein	hypothetical protein
i-modulon_10	SAOUHSC_02376	SAOUHSC_02376	0.0246642	+		hypothetical protein	hypothetical protein
i-modulon_10	SAOUHSC_00420	SAOUHSC_00420	-0.0243405	-	HisR	hypothetical protein	hypothetical protein
i-modulon_10	SAOUHSC_01711	SAOUHSC_01711	0.0241375	+	CcpA	hypothetical protein	hypothetical protein
i-modulon_10	SAOUHSC_00881	SAOUHSC_00881	-0.0240303	-	HisR	hypothetical protein	hypothetical protein
i-modulon_10	SAOUHSC_00117	CapD	-0.023808	-	CodY; SigB	capsular polysaccharide biosynthesis protein Cap5D	capsular polysaccharide biosynthesis protein Cap5D
i-modulon_10	SAOUHSC_01142	MraZ	-0.0236956	-		cell division protein MraZ	cell division protein MraZ
i-modulon_10	SAOUHSC_02441	Asp23	-0.023646	-	SigB	alkaline shock protein 23	alkaline shock protein 23
i-modulon_10	SAOUHSC_01707	SAOUHSC_01707	-0.0236082	-	CcpA	hypothetical protein	hypothetical protein
i-modulon_10	SAOUHSC_01021	ThiW	0.0235946	+	S416	hypothetical protein	hypothetical protein
i-modulon_10	SAOUHSC_01692	ComEB	-0.0235132	-		hypothetical protein	hypothetical protein
i-modulon_10	SAOUHSC_02816	SAOUHSC_02816	0.0234975	+	GraR	hypothetical protein	hypothetical protein
i-modulon_10	SAOUHSC_00617	SAOUHSC_00617	-0.0234702	-		hypothetical protein	hypothetical protein
i-modulon_10	SAOUHSC_00249	SAOUHSC_00249	-0.0234307	-		hypothetical protein	hypothetical protein
i-modulon_10	SAOUHSC_02314	KdpD	0.0233268	+		sensor protein KdpD	sensor protein KdpD
i-modulon_10	SAOUHSC_00910	SufT	0.0233136	+		hypothetical protein	hypothetical protein
i-modulon_10	SAOUHSC_00987	SspB	0.022734	+		cysteine protease	cysteine protease
i-modulon_10	SAOUHSC_02328	ThiE	-0.0226876	-		thiamine-phosphate pyrophosphorylase	thiamine-phosphate pyrophosphorylase
i-modulon_10	SAOUHSC_02682	NasF	-0.022652	-	Rex; NreC	uroporphyrin-III C-methyltransferase	uroporphyrin-III C-methyltransferase
i-modulon_10	SAOUHSC_01319	ThrD	0.0225775	+	CodY	aspartate kinase	aspartate kinase
i-modulon_10	SAOUHSC_03045	CspB	0.0225585	+		cold shock protein	cold shock protein
i-modulon_10	SAOUHSC_02607	HutU	0.0225441	+	CcpA; HutR	urocanate hydratase	urocanate hydratase
i-modulon_10	SAOUHSC_03016	SAOUHSC_03016	0.0224292	+		hypothetical protein	hypothetical protein
i-modulon_10	SAOUHSC_00812	ClfA	-0.0221368	-	SigB; ClpX	clumping factor	clumping factor
i-modulon_10	SAOUHSC_01208	RpsP	-0.0218903	-		30S ribosomal protein S16	30S ribosomal protein S16
i-modulon_10	SAOUHSC_00873	Nfu	0.021821	+		hypothetical protein	hypothetical protein
i-modulon_10	SAOUHSC_02444	OpuD2	0.0216524	+	SigB	BCCT family osmoprotectant transporter	BCCT family osmoprotectant transporter
i-modulon_10	SAOUHSC_02559	UreB	-0.0216273	-	ClpX	urease subunit beta	urease subunit beta
i-modulon_10	SAOUHSC_02287	LeuC	0.0216205	+	CodY	isopropylmalate isomerase large subunit	isopropylmalate isomerase large subunit
i-modulon_10	SAOUHSC_02936	SAOUHSC_02936	0.0215931	+	SigB	hypothetical protein	hypothetical protein
i-modulon_10	SAOUHSC_00625	MnhA2	0.0213553	+	SigB	monovalent cation/H+ antiporter subunit A	monovalent cation/H+ antiporter subunit A
i-modulon_10	SAOUHSC_02257	SdrH	0.0213181	+	GraR	hypothetical protein	hypothetical protein
i-modulon_10	SAOUHSC_00269	EsaG1	0.0211859	+		hypothetical protein	hypothetical protein
i-modulon_10	SAOUHSC_00845	SAOUHSC_00845	-0.0211323	-	SigB	hypothetical protein	hypothetical protein
i-modulon_10	SAOUHSC_01992	SAOUHSC_01992	0.0210515	+		PTS system transporter subunit IIC domain-containing protein	PTS system transporter subunit IIC domain-containing protein
i-modulon_10	SAOUHSC_01338	SAOUHSC_01338	-0.0209092	-		hypothetical protein	hypothetical protein
i-modulon_10	SAOUHSC_00816	Emp	-0.0208101	-		extracellular matrix and plasma binding protein	extracellular matrix and plasma binding protein
i-modulon_10	SAOUHSC_02167	Scn	-0.0206042	-	SaeR	hypothetical protein	hypothetical protein
i-modulon_10	SAOUHSC_01219	LytN	-0.0205757	-		cell wall hydrolase	cell wall hydrolase
i-modulon_10	SAOUHSC_01541	SAOUHSC_01541	-0.0205565	-		hypothetical protein	hypothetical protein
i-modulon_10	SAOUHSC_01084	IsdD	0.0205559	+	Fur	hypothetical protein	hypothetical protein
i-modulon_10	SAOUHSC_01384	PhoU	-0.0204543	-		PhoU family transcriptional regulator	PhoU family transcriptional regulator
i-modulon_10	SAOUHSC_00383	Ssl1	-0.0203769	-		superantigen-like protein	superantigen-like protein
i-modulon_10	SAOUHSC_00075	SbnA	0.0202026	+	Fur	2,3-diaminopropionate biosynthesis protein SbnA	2,3-diaminopropionate biosynthesis protein SbnA
i-modulon_10	SAOUHSC_02605	SAOUHSC_02605	0.0201688	+		hypothetical protein	hypothetical protein
i-modulon_10	SAOUHSC_01378	NikD	-0.0199747	-		peptide ABC transporter ATP-binding protein	peptide ABC transporter ATP-binding protein
i-modulon_10	SAOUHSC_02196	SAOUHSC_02196	-0.0199682	-		phage terminase large subunit	phage terminase large subunit
i-modulon_10	SAOUHSC_00980	MenA	-0.0198624	-		1,4-dihydroxy-2-naphthoate octaprenyltransferase	1,4-dihydroxy-2-naphthoate octaprenyltransferase
i-modulon_10	SAOUHSC_01989	QueG	-0.0198267	-		hypothetical protein	hypothetical protein
i-modulon_10	SAOUHSC_00133	SAOUHSC_00133	0.0197889	+	SigB	hypothetical protein	hypothetical protein
i-modulon_10	SAOUHSC_01047	PotB	-0.0197379	-		spermidine/putrescine ABC transporter permease	spermidine/putrescine ABC transporter permease
i-modulon_10	SAOUHSC_00158	MurP	0.0195882	+	MurR; CcpA	PTS system transporter	PTS system transporter
i-modulon_10	SAOUHSC_02551	SAOUHSC_02551	0.0195439	+	BirA	hypothetical protein	hypothetical protein
i-modulon_10	SAOUHSC_01282	BsaA	-0.0195085	-		glutathione peroxidase	glutathione peroxidase
i-modulon_10	SAOUHSC_01577	SAOUHSC_01577	0.0194609	+		hypothetical protein	hypothetical protein
i-modulon_10	SAOUHSC_02677	NreA	-0.0194573	-	Rex; NreC	hypothetical protein	hypothetical protein
i-modulon_10	SAOUHSC_00008	HutH	0.0194005	+	CcpA	histidine ammonia-lyase	histidine ammonia-lyase
i-modulon_10	SAOUHSC_00275	SAOUHSC_00275	0.0193616	+		hypothetical protein	hypothetical protein
i-modulon_10	SAOUHSC_00746	SstA	-0.0192854	-		hypothetical protein	hypothetical protein
i-modulon_10	SAOUHSC_02987	Asp2	0.019261	+		accessory Sec system protein Asp2	accessory Sec system protein Asp2
i-modulon_10	SAOUHSC_02067	SAOUHSC_02067	0.0191345	+		bacteriophage L54a DnaB-like helicase family protein	bacteriophage L54a DnaB-like helicase family protein
i-modulon_10	SAOUHSC_01802	CitZ	0.0190655	+	IsrR	hypothetical protein	hypothetical protein
i-modulon_10	SAOUHSC_02968	ArcB	-0.01906	-	ArgR; CcpA; Rex; ArcR	ornithine carbamoyltransferase	ornithine carbamoyltransferase
i-modulon_10	SAOUHSC_01120	SAOUHSC_01120	-0.0189978	-		hypothetical protein	hypothetical protein
i-modulon_10	SAOUHSC_00192	Coa	-0.0189935	-	RNAIII; SaeR	staphylocoagulase	staphylocoagulase
i-modulon_10	SAOUHSC_02756	SAOUHSC_02756	-0.0189633	-		hypothetical protein	hypothetical protein
i-modulon_10	SAOUHSC_01786	InfC	-0.0188226	-	S704; S705	translation initiation factor IF-3	translation initiation factor IF-3
i-modulon_10	SAOUHSC_01144	FtsL	-0.0188185	-		cell division protein	cell division protein
i-modulon_10	SAOUHSC_02427	HtsC	0.0187933	+	Fur	hypothetical protein	hypothetical protein
i-modulon_10	SAOUHSC_02506	RpsC	-0.0186378	-		30S ribosomal protein S3	30S ribosomal protein S3
i-modulon_10	SAOUHSC_01405	SAOUHSC_01405	-0.0185264	-		hypothetical protein	hypothetical protein
i-modulon_10	SAOUHSC_01213	SAOUHSC_01213	0.0184313	+		hypothetical protein	hypothetical protein
i-modulon_10	SAOUHSC_01602	MalR	0.0184042	+		maltose operon transcriptional repressor	maltose operon transcriptional repressor
i-modulon_10	SAOUHSC_01812	Pde2	0.0183983	+		hypothetical protein	hypothetical protein
i-modulon_10	SAOUHSC_02496	RplF	-0.0183006	-		50S ribosomal protein L6	50S ribosomal protein L6
i-modulon_10	SAOUHSC_01693	ComEA	0.0181547	+		hypothetical protein	hypothetical protein
i-modulon_10	SAOUHSC_03028	BstA	0.0180355	+	SigB; IsrR	hypothetical protein	hypothetical protein
i-modulon_10	SAOUHSC_00436	GltD	0.0179598	+	GltC; CodY	glutamate synthase subunit beta	glutamate synthase subunit beta
i-modulon_10	SAOUHSC_03021	SAOUHSC_03021	0.017873	+		hypothetical protein	hypothetical protein
i-modulon_11	SAOUHSC_00747	SstB	0.846985	+		hypothetical protein	hypothetical protein
i-modulon_11	SAOUHSC_02646	SAOUHSC_02646	0.116043	+		hypothetical protein	hypothetical protein
i-modulon_11	SAOUHSC_02714	BioB	0.105872	+		biotin synthase	biotin synthase
i-modulon_11	SAOUHSC_00209	GlcC	0.103932	+	NanR	PTS system glucose-specific transporter subunit IIBC	PTS system glucose-specific transporter subunit IIBC
i-modulon_11	SAOUHSC_00424	MetP2	0.0969129	+	CymR	ABC transporter permease	ABC transporter permease
i-modulon_11	SAOUHSC_00976	SAOUHSC_00976	-0.0895224	-		hypothetical protein	hypothetical protein
i-modulon_11	SAOUHSC_02050	SAOUHSC_02050	0.0864268	+		terminase small subunit	terminase small subunit
i-modulon_11	SAOUHSC_01136	Psmβ2	-0.0859714	-	AgrA	hypothetical protein	hypothetical protein
i-modulon_11	SAOUHSC_03033	NixA	-0.0797563	-	SigB	high affinity nickel transporter	high affinity nickel transporter
i-modulon_11	SAOUHSC_02463	HysA	-0.0782144	-		hyaluronate lyase	hyaluronate lyase
i-modulon_11	SAOUHSC_00171	Ggt	0.0750238	+		gamma-glutamyltranspeptidase	gamma-glutamyltranspeptidase
i-modulon_11	SAOUHSC_01583	SAOUHSC_01583	0.0635026	+		hypothetical protein	hypothetical protein
i-modulon_11	SAOUHSC_00116	CapC	-0.061405	-	CodY; SigB	capsular polysaccharide biosynthesis protein Cap8C	capsular polysaccharide biosynthesis protein Cap8C
i-modulon_11	SAOUHSC_02850	CidB	-0.0610466	-	SigB	hypothetical protein	hypothetical protein
i-modulon_11	SAOUHSC_02874	CopZ	-0.05939	-		cation transporter E1-E2 family ATPase	cation transporter E1-E2 family ATPase
i-modulon_11	SAOUHSC_02042	SAOUHSC_02042	-0.0593149	-		phi Mu50B-like protein	phi Mu50B-like protein
i-modulon_11	SAOUHSC_00280	SAOUHSC_00280	-0.0587128	-		hypothetical protein	hypothetical protein
i-modulon_11	SAOUHSC_01447	Ebh	0.058266	+		hypothetical protein	hypothetical protein
i-modulon_11	SAOUHSC_02452	LacD	0.0564454	+	LacR	tagatose 1,6-diphosphate aldolase	tagatose 1,6-diphosphate aldolase
i-modulon_11	SAOUHSC_00880	SAOUHSC_00880	-0.0561261	-	HisR	hypothetical protein	hypothetical protein
i-modulon_11	SAOUHSC_02196	SAOUHSC_02196	0.0555808	+		phage terminase large subunit	phage terminase large subunit
i-modulon_11	SAOUHSC_00818	Nuc	0.0552177	+	SaeR	thermonuclease	thermonuclease
i-modulon_11	SAOUHSC_00127	CapN	-0.0544193	-	CodY; SigB	cap5N protein/UDP-glucose 4-epimerase	cap5N protein/UDP-glucose 4-epimerase
i-modulon_11	SAOUHSC_02047	SAOUHSC_02047	-0.0535621	-		phage head morphogenesis protein	phage head morphogenesis protein
i-modulon_11	SAOUHSC_01191	RpmB	0.0530086	+		50S ribosomal protein L28	50S ribosomal protein L28
i-modulon_11	SAOUHSC_01024	GraF	0.0512549	+		hypothetical protein	hypothetical protein
i-modulon_11	SAOUHSC_01508	SAOUHSC_01508	-0.0512133	-		hypothetical protein	hypothetical protein
i-modulon_11	SAOUHSC_02278	RimI	0.0510834	+		ribosomal-protein-alanine acetyltransferase	ribosomal-protein-alanine acetyltransferase
i-modulon_11	SAOUHSC_02020	SAOUHSC_02020	-0.0495135	-		holin	holin
i-modulon_11	SAOUHSC_00202	SAOUHSC_00202	-0.049016	-		hypothetical protein	hypothetical protein
i-modulon_11	SAOUHSC_02030	SAOUHSC_02030	-0.0485063	-		phi ETA orf 55-like protein	phi ETA orf 55-like protein
i-modulon_11	SAOUHSC_02794	SAOUHSC_02794	0.0472609	+		hypothetical protein	hypothetical protein
i-modulon_11	SAOUHSC_01125	Ssl13	0.0470762	+		superantigen-like protein	superantigen-like protein
i-modulon_11	TetR	TetR	0.0434769	+
i-modulon_11	SAOUHSC_00045	SAOUHSC_00045	0.0429618	+		hypothetical protein	hypothetical protein
i-modulon_11	SAOUHSC_02077	SAOUHSC_02077	0.0411367	+		hypothetical protein	hypothetical protein
i-modulon_11	SAOUHSC_03021	SAOUHSC_03021	-0.0399939	-		hypothetical protein	hypothetical protein
i-modulon_11	SAOUHSC_01380	NikB	0.0394309	+		oligopeptide transporter permease	oligopeptide transporter permease
i-modulon_11	SAOUHSC_00160	MurR	0.039206	+	MurR; CcpA	hypothetical protein	hypothetical protein
i-modulon_11	SAOUHSC_00350	RpsR	-0.0381632	-		30S ribosomal protein S18	30S ribosomal protein S18
i-modulon_11	SAOUHSC_00237	SAOUHSC_00237	0.0371151	+		hypothetical protein	hypothetical protein
i-modulon_11	SAOUHSC_02719	SAOUHSC_02719	-0.0357988	-		hypothetical protein	hypothetical protein
i-modulon_11	SAOUHSC_00557	VraA	0.0356515	+	BirA	hypothetical protein	hypothetical protein
i-modulon_11	SAOUHSC_01072	SAOUHSC_01072	0.0351416	+		hypothetical protein	hypothetical protein
i-modulon_11	SAOUHSC_02638	SAOUHSC_02638	-0.0346958	-		hypothetical protein	hypothetical protein
i-modulon_11	SAOUHSC_02261	AgrB	-0.0327195	-	CodY; AgrA	accessory gene regulator protein B	accessory gene regulator protein B
i-modulon_11	SAOUHSC_02971	Aur	0.032221	+	CodY	zinc metalloproteinase aureolysin	zinc metalloproteinase aureolysin
i-modulon_11	SAOUHSC_00097	DeoD1	0.0316712	+		purine nucleoside phosphorylase	purine nucleoside phosphorylase
i-modulon_11	SAOUHSC_01088	SrtB	0.0316372	+	Fur	hypothetical protein	hypothetical protein
i-modulon_11	SAOUHSC_01375	SAOUHSC_01375	0.031353	+		hypothetical protein	hypothetical protein
i-modulon_11	SAOUHSC_00295	NanA	0.0312337	+	NanR; CcpA	N-acetylneuraminate lyase	N-acetylneuraminate lyase
i-modulon_11	SAOUHSC_02910	SAOUHSC_02910	-0.0311698	-		hypothetical protein	hypothetical protein
i-modulon_11	SAOUHSC_02685	NirR	0.0307651	+	Rex; NreC	hypothetical protein	hypothetical protein
i-modulon_11	SAOUHSC_02428	HtsB	0.0303592	+	Fur	hypothetical protein	hypothetical protein
i-modulon_11	SAOUHSC_02609	FosB	0.0301779	+		fosfomycin resistance protein FosB	fosfomycin resistance protein FosB
i-modulon_11	SAOUHSC_00399	Ssl11	-0.0296368	-	SaeR	superantigen-like protein	superantigen-like protein
i-modulon_11	SAOUHSC_03016	SAOUHSC_03016	0.0291355	+		hypothetical protein	hypothetical protein
i-modulon_11	SAOUHSC_00152	SAOUHSC_00152	-0.0288491	-		hypothetical protein	hypothetical protein
i-modulon_11	SAOUHSC_01693	ComEA	-0.0286691	-		hypothetical protein	hypothetical protein
i-modulon_11	SAOUHSC_01250	RpsO	-0.0283533	-		30S ribosomal protein S15	30S ribosomal protein S15
i-modulon_11	SAOUHSC_01201	AcpP	-0.0283304	-		acyl carrier protein	acyl carrier protein
i-modulon_11	SAOUHSC_00142	Fdh	-0.0280703	-		formate dehydrogenase	formate dehydrogenase
i-modulon_11	SAOUHSC_00268	EsaD	0.0279586	+		hypothetical protein	hypothetical protein
i-modulon_11	SAOUHSC_02495	RplR	0.0271852	+		50S ribosomal protein L18	50S ribosomal protein L18
i-modulon_11	SAOUHSC_00106	SAOUHSC_00106	-0.0269792	-		hypothetical protein	hypothetical protein
i-modulon_11	SAOUHSC_01394	LysC	-0.0262666	-	S584; CodY	aspartate kinase	aspartate kinase
i-modulon_11	SAOUHSC_01755	RpmA	-0.0261809	-		50S ribosomal protein L27	50S ribosomal protein L27
i-modulon_11	SAOUHSC_01730	CsbD	-0.0257916	-	SigB	hypothetical protein	hypothetical protein
i-modulon_11	SAOUHSC_00300	GehB	0.0256938	+		lipase	lipase
i-modulon_11	SAOUHSC_01073	SAOUHSC_01073	-0.0256689	-		hypothetical protein	hypothetical protein
i-modulon_11	SAOUHSC_01044	SAOUHSC_01044	-0.0255928	-		hypothetical protein	hypothetical protein
i-modulon_11	SAOUHSC_01377	NikE	0.0251327	+		oligopeptide ABC transporter ATP-binding protein	oligopeptide ABC transporter ATP-binding protein
i-modulon_11	SAOUHSC_01135	Psmβ1	0.0249335	+	AgrA	hypothetical protein	hypothetical protein
i-modulon_11	SAOUHSC_00376	SAOUHSC_00376	0.0248971	+		hypothetical protein	hypothetical protein
i-modulon_11	SAOUHSC_02450	LacE	0.0248731	+	LacR	PTS system lactose-specific transporter subunit IIBC	PTS system lactose-specific transporter subunit IIBC
i-modulon_11	SAOUHSC_02684	NasD	0.0248068	+	Rex; NreC; IsrR	assimilatory nitrite reductase [NAD(P)H] large subunit	assimilatory nitrite reductase [NAD(P)H] large subunit
i-modulon_11	SAOUHSC_02678	NarI	0.0243488	+	Rex; NreC	respiratory nitrate reductase subunit gamma	respiratory nitrate reductase subunit gamma
i-modulon_11	SAOUHSC_00584	TspA	-0.0242153	-		hypothetical protein	hypothetical protein
i-modulon_11	SAOUHSC_00964	SAOUHSC_00964	0.0240525	+		hypothetical protein	hypothetical protein
i-modulon_11	SAOUHSC_00420	SAOUHSC_00420	-0.0240067	-	HisR	hypothetical protein	hypothetical protein
i-modulon_11	SAOUHSC_00625	MnhA2	0.0236868	+	SigB	monovalent cation/H+ antiporter subunit A	monovalent cation/H+ antiporter subunit A
i-modulon_11	SAOUHSC_00913	SAOUHSC_00913	0.0236401	+		hypothetical protein	hypothetical protein
i-modulon_11	SAOUHSC_02923	BcaP	0.0235993	+	CodY	hypothetical protein	hypothetical protein
i-modulon_11	SAOUHSC_00479	SAOUHSC_00479	-0.0234522	-		hypothetical protein	hypothetical protein
i-modulon_11	SAOUHSC_01922	SAOUHSC_01922	-0.0233119	-		hypothetical protein	hypothetical protein
i-modulon_11	SAOUHSC_01281	Hfq	0.0232563	+		host factor 1 protein	host factor 1 protein
i-modulon_11	SAOUHSC_00334	SAOUHSC_00334	0.0228063	+		hypothetical protein	hypothetical protein
i-modulon_11	SAOUHSC_02957	SAOUHSC_02957	-0.0225735	-		hypothetical protein	hypothetical protein
i-modulon_11	SAOUHSC_00325	FepA	-0.02249	-	Fur	hypothetical protein	hypothetical protein
i-modulon_11	SAOUHSC_01189	CfxE	0.0224612	+		ribulose-phosphate 3-epimerase	ribulose-phosphate 3-epimerase
i-modulon_11	SAOUHSC_02487	RpsM	-0.0221361	-		30S ribosomal protein S13	30S ribosomal protein S13
i-modulon_11	SAOUHSC_02718	SAOUHSC_02718	-0.022109	-		hypothetical protein	hypothetical protein
i-modulon_11	SAOUHSC_00240	RbsD	-0.0220004	-	RbsR; CcpA	D-ribose pyranase	D-ribose pyranase
i-modulon_11	SAOUHSC_01030	SAOUHSC_01030	-0.0218518	-		hypothetical protein	hypothetical protein
i-modulon_11	SAOUHSC_02103	SAOUHSC_02103	-0.0217322	-		hypothetical protein	hypothetical protein
i-modulon_11	SAOUHSC_00315	MepA	0.0216572	+	MepR	hypothetical protein	hypothetical protein
i-modulon_11	SAOUHSC_01005	SAOUHSC_01005	0.0214584	+		hypothetical protein	hypothetical protein
i-modulon_11	SAOUHSC_02552	BioY	0.0214161	+	BirA	hypothetical protein	hypothetical protein
i-modulon_11	SAOUHSC_00698	SAOUHSC_00698	-0.021363	-		hypothetical protein	hypothetical protein
i-modulon_11	SAOUHSC_00235	SAOUHSC_00235	-0.0208825	-	BglR	hypothetical protein	hypothetical protein
i-modulon_11	SAOUHSC_01065	CtaA	-0.0207744	-		heme A synthase	heme A synthase
i-modulon_11	SAOUHSC_02031	SAOUHSC_02031	0.0207543	+		hypothetical protein	hypothetical protein
i-modulon_11	SAOUHSC_00746	SstA	-0.0206099	-		hypothetical protein	hypothetical protein
i-modulon_11	SAOUHSC_02286	LeuB	0.0205153	+	CodY	3-isopropylmalate dehydrogenase	3-isopropylmalate dehydrogenase
i-modulon_11	SAOUHSC_02033	SAOUHSC_02033	-0.0202948	-		phage tape measure protein	phage tape measure protein
i-modulon_11	SAOUHSC_03012	SAOUHSC_03012	0.020152	+	CodY; HisR	histidinol-phosphate aminotransferase	histidinol-phosphate aminotransferase
i-modulon_11	SAOUHSC_02041	SAOUHSC_02041	-0.02015	-		phi Mu50B-like protein	phi Mu50B-like protein
i-modulon_11	SAOUHSC_00281	SAOUHSC_00281	0.0201303	+	Rex	hypothetical protein	hypothetical protein
i-modulon_11	SAOUHSC_02096	SAOUHSC_02096	-0.0198307	-	SigB	hypothetical protein	hypothetical protein
i-modulon_11	SAOUHSC_02887	IsaA	0.0197475	+	WalR	immunodominant antigen A	immunodominant antigen A
i-modulon_11	SAOUHSC_02451	LacF	-0.0197412	-	LacR	PTS system lactose-specific transporter subunit IIA	PTS system lactose-specific transporter subunit IIA
i-modulon_11	SAOUHSC_00120	CapG	0.0196933	+	CodY; SigB	UDP-N-acetylglucosamine 2-epimerase	UDP-N-acetylglucosamine 2-epimerase
i-modulon_11	SAOUHSC_00175	MalK	0.0195973	+	MalR; CcpA	multiple sugar-binding transport ATP-binding protein	multiple sugar-binding transport ATP-binding protein
i-modulon_11	SAOUHSC_02336	FabZ	0.0195524	+	SigB	(3R)-hydroxymyristoyl-ACP dehydratase	(3R)-hydroxymyristoyl-ACP dehydratase
i-modulon_11	SAOUHSC_01815	SAOUHSC_01815	0.0195162	+	SigB	metal-dependent hydrolase	metal-dependent hydrolase
i-modulon_11	SAOUHSC_02314	KdpD	-0.0194127	-		sensor protein KdpD	sensor protein KdpD
i-modulon_11	SAOUHSC_02677	NreA	0.0192748	+	Rex; NreC	hypothetical protein	hypothetical protein
i-modulon_11	SAOUHSC_00702	SAOUHSC_00702	0.0191695	+		hypothetical protein	hypothetical protein
i-modulon_11	SAOUHSC_00760	GdpS	-0.0191257	-		hypothetical protein	hypothetical protein
i-modulon_11	SAOUHSC_02169	Chp	-0.019025	-	SaeR	chemotaxis-inhibiting protein CHIPS	chemotaxis-inhibiting protein CHIPS
i-modulon_11	SAOUHSC_00035	CstA	-0.0189534	-		hypothetical protein	hypothetical protein
i-modulon_11	SAOUHSC_01082	IsdC	0.0189531	+	Fur	hypothetical protein	hypothetical protein
i-modulon_11	SAOUHSC_02954	BraD	-0.0188891	-		ABC transporter ATP-binding protein	ABC transporter ATP-binding protein
i-modulon_11	SAOUHSC_02893	SAOUHSC_02893	0.0188489	+		hypothetical protein	hypothetical protein
i-modulon_11	SAOUHSC_02979	SAOUHSC_02979	-0.0188021	-		N-acetylmuramoyl-L-alanine amidase	N-acetylmuramoyl-L-alanine amidase
i-modulon_11	SAOUHSC_00114	CapA	-0.0187778	-	CodY; SigB	capsular polysaccharide biosynthesis protein	capsular polysaccharide biosynthesis protein
i-modulon_11	SAOUHSC_02558	UreA	0.0187164	+		urease subunit gamma	urease subunit gamma
i-modulon_11	SAOUHSC_02991	SAOUHSC_02991	-0.0186663	-		hypothetical protein	hypothetical protein
i-modulon_11	SAOUHSC_02907	SAOUHSC_02907	-0.018627	-		hypothetical protein	hypothetical protein
i-modulon_11	SAOUHSC_00412	MpsA	-0.0186125	-		NADH dehydrogenase subunit 5	NADH dehydrogenase subunit 5
i-modulon_11	SAOUHSC_02968	ArcB	0.0186111	+	ArgR; CcpA; Rex; ArcR	ornithine carbamoyltransferase	ornithine carbamoyltransferase
i-modulon_11	SAOUHSC_00013	MetX	-0.0184836	-	S7; CodY	hypothetical protein	hypothetical protein
i-modulon_11	SAOUHSC_02880	CrtQ	-0.0184574	-	SigB	hypothetical protein	hypothetical protein
i-modulon_11	SAOUHSC_00157	MurQ	-0.0184484	-	MurR; CcpA	N-acetylmuramic acid-6-phosphate etherase	N-acetylmuramic acid-6-phosphate etherase
i-modulon_11	SAOUHSC_02680	NarH	0.0184472	+	Rex; NreC	nitrate reductase subunit beta	nitrate reductase subunit beta
i-modulon_11	SAOUHSC_00411.4	Psmα1	0.018436	+	AgrA	Phenol-soluble modulin alpha 1 peptide	Phenol-soluble modulin alpha 1 peptide
i-modulon_11	SAOUHSC_02019	SAOUHSC_02019	0.0183241	+		autolysin	autolysin
i-modulon_11	SAOUHSC_00246	SAOUHSC_00246	0.0182546	+		drug transporter	drug transporter
i-modulon_11	SAOUHSC_02200	SAOUHSC_02200	0.0181548	+		hypothetical protein	hypothetical protein
i-modulon_11	SAOUHSC_00402	Lpl3	-0.0181214	-	SaeR	hypothetical protein	hypothetical protein
i-modulon_11	SAOUHSC_03036	VraD	-0.018028	-		ABC transporter ATP-binding protein	ABC transporter ATP-binding protein
i-modulon_11	SAOUHSC_02886	SAOUHSC_02886	0.0179711	+		hypothetical protein	hypothetical protein
i-modulon_11	SAOUHSC_02559	UreB	0.0178603	+	ClpX	urease subunit beta	urease subunit beta
i-modulon_11	SAOUHSC_02435	SfnaA	0.0177055	+	Fur	hypothetical protein	hypothetical protein
i-modulon_11	SAOUHSC_02078	SAOUHSC_02078	-0.017662	-		phi PV83 orf 10-like protein	phi PV83 orf 10-like protein
i-modulon_11	SAOUHSC_02989	SecY2	-0.0176379	-		accessory Sec system protein translocase subunit SecY2	accessory Sec system protein translocase subunit SecY2
i-modulon_11	SAOUHSC_00221	TarJ'	0.0175551	+		alcohol dehydrogenase	alcohol dehydrogenase
i-modulon_11	SAOUHSC_02504	RpmC	0.0175371	+		50S ribosomal protein L29	50S ribosomal protein L29
i-modulon_11	SAOUHSC_02441	Asp23	-0.0174578	-	SigB	alkaline shock protein 23	alkaline shock protein 23
i-modulon_11	SAOUHSC_02245	SAOUHSC_02245	-0.01714	-		hypothetical protein	hypothetical protein
i-modulon_11	SAOUHSC_02400	MtlA	-0.0171035	-	MtlR	PTS system mannitol-specific protein	PTS system mannitol-specific protein
i-modulon_11	SAOUHSC_00423	MetN2	-0.016883	-	CymR	hypothetical protein	hypothetical protein
i-modulon_11	SAOUHSC_00939	YjbI	0.0168441	+		hypothetical protein	hypothetical protein
i-modulon_11	SAOUHSC_01362	DmpI	0.0167698	+		4-oxalocrotonate tautomerase	4-oxalocrotonate tautomerase
i-modulon_11	SAOUHSC_01490	Hup	-0.0167162	-		DNA-binding protein HU	DNA-binding protein HU
i-modulon_11	SAOUHSC_01689	RpsT	-0.016667	-		30S ribosomal protein S20	30S ribosomal protein S20
i-modulon_11	SAOUHSC_03017	SAOUHSC_03017	-0.0166549	-		hypothetical protein	hypothetical protein
i-modulon_11	SAOUHSC_00648	NupG	0.0165393	+		hypothetical protein	hypothetical protein
i-modulon_11	SAOUHSC_02129	ScpB	0.0161849	+		hypothetical protein	hypothetical protein
i-modulon_11	SAOUHSC_02975	ManP	-0.0161257	-	CcpA; SAOUHSC_02974	PTS system fructose-specific transporter subunit IIABC	PTS system fructose-specific transporter subunit IIABC
i-modulon_11	SAOUHSC_01039	SAOUHSC_01039	-0.0160875	-		hypothetical protein	hypothetical protein
i-modulon_11	SAOUHSC_02988	Asp1	-0.0160604	-	ClpX	accessory Sec system protein Asp1	accessory Sec system protein Asp1
i-modulon_11	SAOUHSC_02729	SAOUHSC_02729	0.0159157	+	CodY; CcpA	amino acid ABC transporter-like protein	amino acid ABC transporter-like protein
i-modulon_11	SAOUHSC_02820	SAOUHSC_02820	0.0158455	+		hypothetical protein	hypothetical protein
i-modulon_11	SAOUHSC_02059	SAOUHSC_02059	-0.0157262	-		phi PVL orf 52-like protein	phi PVL orf 52-like protein
i-modulon_11	SAOUHSC_00292	PsuG	-0.01569	-	CcpA	hypothetical protein	hypothetical protein
i-modulon_11	SAOUHSC_00290	SAOUHSC_00290	0.0156354	+		hypothetical protein	hypothetical protein
i-modulon_11	SAOUHSC_00008	HutH	0.0155221	+	CcpA	histidine ammonia-lyase	histidine ammonia-lyase
i-modulon_11	SAOUHSC_02409	RocF	0.0154776	+	CcpA; IsrR; RsaE	arginase	arginase
i-modulon_11	SAOUHSC_00381	SAOUHSC_00381	-0.0154192	-		hypothetical protein	hypothetical protein
i-modulon_11	SAOUHSC_00411.1	Psmα4	0.0153513	+	AgrA	Phenol-soluble modulin alpha 4 peptide	Phenol-soluble modulin alpha 4 peptide
i-modulon_11	SAOUHSC_01456	SAOUHSC_01456	0.0152095	+		hypothetical protein	hypothetical protein
i-modulon_11	SAOUHSC_00704	SAOUHSC_00704	-0.0152006	-		hypothetical protein	hypothetical protein
i-modulon_11	SAOUHSC_00861	LipA	0.0151612	+		lipoyl synthase	lipoyl synthase
i-modulon_11	SAOUHSC_00482	DivIC	-0.015056	-		hypothetical protein	hypothetical protein
i-modulon_11	SAOUHSC_00748	SstC	0.0150422	+		hypothetical protein	hypothetical protein
i-modulon_11	SAOUHSC_00192	Coa	-0.014963	-	RNAIII; SaeR	staphylocoagulase	staphylocoagulase
i-modulon_11	SAOUHSC_02743	OpuCB	-0.014906	-	CodY	amino acid ABC transporter permease	amino acid ABC transporter permease
i-modulon_11	SAOUHSC_00400	SAOUHSC_00400	0.0149023	+	SaeR	hypothetical protein	hypothetical protein
i-modulon_11	SAOUHSC_02035	SAOUHSC_02035	-0.0148794	-		hypothetical protein	hypothetical protein
i-modulon_11	SAOUHSC_02051	RinA	-0.0148231	-		int gene activator RinA	int gene activator RinA
i-modulon_11	SAOUHSC_02607	HutU	0.0147992	+	CcpA; HutR	urocanate hydratase	urocanate hydratase
i-modulon_12	SAOUHSC_03033	NixA	0.648419	+	SigB	high affinity nickel transporter	high affinity nickel transporter
i-modulon_12	SAOUHSC_00209	GlcC	0.196267	+	NanR	PTS system glucose-specific transporter subunit IIBC	PTS system glucose-specific transporter subunit IIBC
i-modulon_12	SAOUHSC_02907	SAOUHSC_02907	0.194373	+		hypothetical protein	hypothetical protein
i-modulon_12	SAOUHSC_01136	Psmβ2	-0.131588	-	AgrA	hypothetical protein	hypothetical protein
i-modulon_12	SAOUHSC_01250	RpsO	0.108971	+		30S ribosomal protein S15	30S ribosomal protein S15
i-modulon_12	SAOUHSC_02638	SAOUHSC_02638	-0.100779	-		hypothetical protein	hypothetical protein
i-modulon_12	SAOUHSC_01447	Ebh	0.0991771	+		hypothetical protein	hypothetical protein
i-modulon_12	SAOUHSC_02286	LeuB	-0.0965095	-	CodY	3-isopropylmalate dehydrogenase	3-isopropylmalate dehydrogenase
i-modulon_12	SAOUHSC_03017	SAOUHSC_03017	0.0950686	+		hypothetical protein	hypothetical protein
i-modulon_12	SAOUHSC_02077	SAOUHSC_02077	0.0897027	+		hypothetical protein	hypothetical protein
i-modulon_12	SAOUHSC_02033	SAOUHSC_02033	-0.0862309	-		phage tape measure protein	phage tape measure protein
i-modulon_12	SAOUHSC_01030	SAOUHSC_01030	0.0830247	+		hypothetical protein	hypothetical protein
i-modulon_12	SAOUHSC_02314	KdpD	-0.0829267	-		sensor protein KdpD	sensor protein KdpD
i-modulon_12	SAOUHSC_00424	MetP2	0.0793223	+	CymR	ABC transporter permease	ABC transporter permease
i-modulon_12	SAOUHSC_00698	SAOUHSC_00698	0.0789275	+		hypothetical protein	hypothetical protein
i-modulon_12	SAOUHSC_02799	SarT	0.0762026	+		accessory regulator T	accessory regulator T
i-modulon_12	SAOUHSC_02704	SAOUHSC_02704	-0.0747122	-		hypothetical protein	hypothetical protein
i-modulon_12	SAOUHSC_02923	BcaP	0.0722475	+	CodY	hypothetical protein	hypothetical protein
i-modulon_12	SAOUHSC_02042	SAOUHSC_02042	-0.0720222	-		phi Mu50B-like protein	phi Mu50B-like protein
i-modulon_12	SAOUHSC_02646	SAOUHSC_02646	-0.0715806	-		hypothetical protein	hypothetical protein
i-modulon_12	SAOUHSC_01044	SAOUHSC_01044	-0.0710422	-		hypothetical protein	hypothetical protein
i-modulon_12	SAOUHSC_01508	SAOUHSC_01508	-0.0699343	-		hypothetical protein	hypothetical protein
i-modulon_12	SAOUHSC_00654	FhuG	0.0697938	+	Fur	ferrichrome ABC transporter permease	ferrichrome ABC transporter permease
i-modulon_12	SAOUHSC_02683	NasE	-0.0692797	-	Rex; NreC	assimilatory nitrite reductase [NAD(P)H] small subunit	assimilatory nitrite reductase [NAD(P)H] small subunit
i-modulon_12	SAOUHSC_02832	SAOUHSC_02832	0.0684837	+		hypothetical protein	hypothetical protein
i-modulon_12	SAOUHSC_01583	SAOUHSC_01583	0.0681016	+		hypothetical protein	hypothetical protein
i-modulon_12	SAOUHSC_02019	SAOUHSC_02019	-0.0653321	-		autolysin	autolysin
i-modulon_12	SAOUHSC_02504	RpmC	-0.0643278	-		50S ribosomal protein L29	50S ribosomal protein L29
i-modulon_12	SAOUHSC_01082	IsdC	-0.0637792	-	Fur	hypothetical protein	hypothetical protein
i-modulon_12	SAOUHSC_00949	SAOUHSC_00949	0.0629562	+	CodY	hypothetical protein	hypothetical protein
i-modulon_12	SAOUHSC_02679	NarJ	0.0611691	+	Rex; NreC	respiratory nitrate reductase subunit delta	respiratory nitrate reductase subunit delta
i-modulon_12	SAOUHSC_02027	SAOUHSC_02027	-0.060464	-		SLT orf 129-like protein	SLT orf 129-like protein
i-modulon_12	SAOUHSC_00793	SAOUHSC_00793	-0.0589971	-		hypothetical protein	hypothetical protein
i-modulon_12	SAOUHSC_01541	SAOUHSC_01541	-0.056175	-		hypothetical protein	hypothetical protein
i-modulon_12	SAOUHSC_02653	SAOUHSC_02653	0.0545953	+		hypothetical protein	hypothetical protein
i-modulon_12	SAOUHSC_00061	SAOUHSC_00061	0.0526277	+	SigB	myosin-cross-reactive antigen	myosin-cross-reactive antigen
i-modulon_12	SAOUHSC_02036	SAOUHSC_02036	-0.0518186	-		phage structural protein	phage structural protein
i-modulon_12	SAOUHSC_02740	SAOUHSC_02740	-0.050889	-	CodY	drug transporter	drug transporter
i-modulon_12	SAOUHSC_01123	SAOUHSC_01123	0.0503563	+		hypothetical protein	hypothetical protein
i-modulon_12	SAOUHSC_02587	SpdB	-0.0502369	-		hypothetical protein	hypothetical protein
i-modulon_12	SAOUHSC_02035	SAOUHSC_02035	-0.0497831	-		hypothetical protein	hypothetical protein
i-modulon_12	SAOUHSC_02719	SAOUHSC_02719	-0.0494149	-		hypothetical protein	hypothetical protein
i-modulon_12	SAOUHSC_00315	MepA	-0.0491746	-	MepR	hypothetical protein	hypothetical protein
i-modulon_12	SAOUHSC_02788	SAOUHSC_02788	0.0488398	+		hypothetical protein	hypothetical protein
i-modulon_12	SAOUHSC_02910	SAOUHSC_02910	-0.048389	-		hypothetical protein	hypothetical protein
i-modulon_12	SAOUHSC_00175	MalK	0.0479903	+	MalR; CcpA	multiple sugar-binding transport ATP-binding protein	multiple sugar-binding transport ATP-binding protein
i-modulon_12	SAOUHSC_01079	IsdB	-0.0475291	-	Fur	neurofilament protein	neurofilament protein
i-modulon_12	SAOUHSC_02495	RplR	-0.0472121	-		50S ribosomal protein L18	50S ribosomal protein L18
i-modulon_12	SAOUHSC_01110	Ecb	-0.0467921	-	RNAIII; SaeR	fibrinogen-binding protein-like protein	fibrinogen-binding protein-like protein
i-modulon_12	SAOUHSC_02971	Aur	0.0467778	+	CodY	zinc metalloproteinase aureolysin	zinc metalloproteinase aureolysin
i-modulon_12	SAOUHSC_00913	SAOUHSC_00913	0.0465082	+		hypothetical protein	hypothetical protein
i-modulon_12	SAOUHSC_01377	NikE	-0.0464066	-		oligopeptide ABC transporter ATP-binding protein	oligopeptide ABC transporter ATP-binding protein
i-modulon_12	SAOUHSC_00976	SAOUHSC_00976	-0.0454574	-		hypothetical protein	hypothetical protein
i-modulon_12	SAOUHSC_02729	SAOUHSC_02729	0.044812	+	CodY; CcpA	amino acid ABC transporter-like protein	amino acid ABC transporter-like protein
i-modulon_12	SAOUHSC_02743	OpuCB	0.0442632	+	CodY	amino acid ABC transporter permease	amino acid ABC transporter permease
i-modulon_12	SAOUHSC_02558	UreA	0.0439553	+		urease subunit gamma	urease subunit gamma
i-modulon_12	SAOUHSC_02714	BioB	0.0433399	+		biotin synthase	biotin synthase
i-modulon_12	SAOUHSC_00156	MupG	0.0430892	+	MurR; CcpA	hypothetical protein	hypothetical protein
i-modulon_12	SAOUHSC_02028	SAOUHSC_02028	-0.0424855	-		phiETA ORF57-like protein	phiETA ORF57-like protein
i-modulon_12	SAOUHSC_01072	SAOUHSC_01072	0.0423732	+		hypothetical protein	hypothetical protein
i-modulon_12	SAOUHSC_02450	LacE	0.0417632	+	LacR	PTS system lactose-specific transporter subunit IIBC	PTS system lactose-specific transporter subunit IIBC
i-modulon_12	SAOUHSC_02086	SAOUHSC_02086	0.040884	+		PV83 orf 4-like protein	PV83 orf 4-like protein
i-modulon_12	SAOUHSC_00544	SdrC	-0.0406061	-		fibrinogen-binding protein SdrC	fibrinogen-binding protein SdrC
i-modulon_12	SAOUHSC_03036	VraD	-0.0403142	-		ABC transporter ATP-binding protein	ABC transporter ATP-binding protein
i-modulon_12	SAOUHSC_00721	QueC	0.0399887	+	S279	7-cyano-7-deazaguanine synthase QueC	7-cyano-7-deazaguanine synthase QueC
i-modulon_12	SAOUHSC_02063	SAOUHSC_02063	0.0399825	+		PV83 orf 23-like protein	PV83 orf 23-like protein
i-modulon_12	SAOUHSC_01089	IsdG	0.0392106	+	Fur	heme-degrading monooxygenase IsdG	heme-degrading monooxygenase IsdG
i-modulon_12	SAOUHSC_01073	SAOUHSC_01073	-0.0390127	-		hypothetical protein	hypothetical protein
i-modulon_12	SAOUHSC_01039	SAOUHSC_01039	-0.0387609	-		hypothetical protein	hypothetical protein
i-modulon_12	SAOUHSC_00704	SAOUHSC_00704	-0.0387028	-		hypothetical protein	hypothetical protein
i-modulon_12	SAOUHSC_02043	SAOUHSC_02043	-0.0385523	-		phage head protein	phage head protein
i-modulon_12	SAOUHSC_00202	SAOUHSC_00202	-0.0381472	-		hypothetical protein	hypothetical protein
i-modulon_12	SAOUHSC_02029	SAOUHSC_02029	-0.0379222	-		phi ETA orf 56-like protein	phi ETA orf 56-like protein
i-modulon_12	SAOUHSC_01709	SAOUHSC_01709	0.0378098	+	CcpA	acetyl-CoA carboxylase biotin carboxylase	acetyl-CoA carboxylase biotin carboxylase
i-modulon_12	SAOUHSC_00182	SAOUHSC_00182	-0.0373535	-	SaeR	hypothetical protein	hypothetical protein
i-modulon_12	SAOUHSC_02798	SasG	-0.0370625	-		hypothetical protein	hypothetical protein
i-modulon_12	SAOUHSC_02794	SAOUHSC_02794	0.0369236	+		hypothetical protein	hypothetical protein
i-modulon_12	SAOUHSC_02605	SAOUHSC_02605	0.0367323	+		hypothetical protein	hypothetical protein
i-modulon_12	SAOUHSC_00292	PsuG	0.0364905	+	CcpA	hypothetical protein	hypothetical protein
i-modulon_12	SAOUHSC_01084	IsdD	-0.0363243	-	Fur	hypothetical protein	hypothetical protein
i-modulon_12	SAOUHSC_02047	SAOUHSC_02047	-0.0362863	-		phage head morphogenesis protein	phage head morphogenesis protein
i-modulon_12	SAOUHSC_01081	IsdA	-0.0362291	-	Fur	hypothetical protein	hypothetical protein
i-modulon_12	SAOUHSC_00918	SAOUHSC_00918	-0.0359034	-		truncated MHC class II analog protein	truncated MHC class II analog protein
i-modulon_12	SAOUHSC_00452	DarA	0.0358083	+		hypothetical protein	hypothetical protein
i-modulon_12	SAOUHSC_01085	IsdE	-0.0356554	-	Fur	hypothetical protein	hypothetical protein
i-modulon_12	SAOUHSC_00290	SAOUHSC_00290	0.0356002	+		hypothetical protein	hypothetical protein
i-modulon_12	Cm	Cat	-0.0355696	-
i-modulon_12	SAOUHSC_02030	SAOUHSC_02030	0.0351473	+		phi ETA orf 55-like protein	phi ETA orf 55-like protein
i-modulon_12	SAOUHSC_00069	Spa	-0.035058	-	RNAIII; CcpA	protein A	protein A
i-modulon_12	SAOUHSC_02886	SAOUHSC_02886	-0.0349982	-		hypothetical protein	hypothetical protein
i-modulon_12	SAOUHSC_01378	NikD	-0.0349813	-		peptide ABC transporter ATP-binding protein	peptide ABC transporter ATP-binding protein
i-modulon_12	SAOUHSC_02022	SAOUHSC_02022	-0.0344842	-		phage tail fiber protein	phage tail fiber protein
i-modulon_12	SAOUHSC_02609	FosB	0.0341943	+		fosfomycin resistance protein FosB	fosfomycin resistance protein FosB
i-modulon_12	SAOUHSC_02257	SdrH	0.0341416	+	GraR	hypothetical protein	hypothetical protein
i-modulon_12	SAOUHSC_00526	RplGB	0.0340436	+		50S ribosomal protein L7Ae-like protein	50S ribosomal protein L7Ae-like protein
i-modulon_12	SAOUHSC_02706	Sbi	-0.0339756	-	RNAIII; SaeR	immunoglobulin G-binding protein Sbi	immunoglobulin G-binding protein Sbi
i-modulon_12	SAOUHSC_01114	Efb	-0.0337154	-	SaeR	fibrinogen-binding protein	fibrinogen-binding protein
i-modulon_12	SAOUHSC_00720	QueD	0.0336658	+	S279; SigB	6-pyruvoyl tetrahydropterin synthase	6-pyruvoyl tetrahydropterin synthase
i-modulon_12	SAOUHSC_02169	Chp	-0.0331712	-	SaeR	chemotaxis-inhibiting protein CHIPS	chemotaxis-inhibiting protein CHIPS
i-modulon_12	SAOUHSC_00114	CapA	0.0328978	+	CodY; SigB	capsular polysaccharide biosynthesis protein	capsular polysaccharide biosynthesis protein
i-modulon_12	SAOUHSC_02684	NasD	-0.032841	-	Rex; NreC; IsrR	assimilatory nitrite reductase [NAD(P)H] large subunit	assimilatory nitrite reductase [NAD(P)H] large subunit
i-modulon_12	SAOUHSC_02994	SAOUHSC_02994	0.0328068	+	SigB	hypothetical protein	hypothetical protein
i-modulon_12	SAOUHSC_00081	SbnG	-0.0325823	-	Fur	hypothetical protein	hypothetical protein
i-modulon_12	SAOUHSC_02989	SecY2	0.0322907	+		accessory Sec system protein translocase subunit SecY2	accessory Sec system protein translocase subunit SecY2
i-modulon_12	SAOUHSC_01596	SAOUHSC_01596	0.0322805	+		hypothetical protein	hypothetical protein
i-modulon_12	SAOUHSC_00400	SAOUHSC_00400	-0.0320835	-	SaeR	hypothetical protein	hypothetical protein
i-modulon_12	SAOUHSC_01989	QueG	-0.0320421	-		hypothetical protein	hypothetical protein
i-modulon_12	SAOUHSC_02013	SAOUHSC_02013	0.0318759	+	SigB	hypothetical protein	hypothetical protein
i-modulon_12	SAOUHSC_02037	SAOUHSC_02037	-0.0316016	-		hypothetical protein	hypothetical protein
i-modulon_12	SAOUHSC_02390	SAOUHSC_02390	0.0308063	+		lytic regulatory protein	lytic regulatory protein
i-modulon_12	SAOUHSC_00545	SdrD	-0.0307863	-		fibrinogen-binding protein SdrD	fibrinogen-binding protein SdrD
i-modulon_12	SAOUHSC_00094	SasD	-0.0306488	-		hypothetical protein	hypothetical protein
i-modulon_12	SAOUHSC_00172	SAOUHSC_00172	0.030585	+		hypothetical protein	hypothetical protein
i-modulon_12	SAOUHSC_00248	LytM	-0.0302399	-	WalR	peptidoglycan hydrolase	peptidoglycan hydrolase
i-modulon_12	SAOUHSC_00719	QueE	0.0301378	+	S279; SigB	7-cyano-7-deazaguanosine (preQ0) biosynthesis protein QueE	7-cyano-7-deazaguanosine (preQ0) biosynthesis protein QueE
i-modulon_12	SAOUHSC_02031	SAOUHSC_02031	-0.0299051	-		hypothetical protein	hypothetical protein
i-modulon_12	SAOUHSC_00307	SirTM	-0.0295998	-		hypothetical protein	hypothetical protein
i-modulon_12	SAOUHSC_02442	SAOUHSC_02442	0.0295072	+	SigB	hypothetical protein	hypothetical protein
i-modulon_12	SAOUHSC_00557	VraA	-0.0294247	-	BirA	hypothetical protein	hypothetical protein
i-modulon_12	SAOUHSC_01572	SAOUHSC_01572	-0.0293681	-		hypothetical protein	hypothetical protein
i-modulon_12	SAOUHSC_00097	DeoD1	0.0292567	+		purine nucleoside phosphorylase	purine nucleoside phosphorylase
i-modulon_12	SAOUHSC_00760	GdpS	0.0292422	+		hypothetical protein	hypothetical protein
i-modulon_12	SAOUHSC_01389	PstS	-0.0292082	-		phosphate ABC transporter substrate-binding protein	phosphate ABC transporter substrate-binding protein
i-modulon_12	SAOUHSC_01189	CfxE	0.0289508	+		ribulose-phosphate 3-epimerase	ribulose-phosphate 3-epimerase
i-modulon_12	SAOUHSC_00130	IsdI	0.0288117	+		heme-degrading monooxygenase IsdI	heme-degrading monooxygenase IsdI
i-modulon_12	SAOUHSC_02281	IlvD	0.0287847	+	CodY	dihydroxy-acid dehydratase	dihydroxy-acid dehydratase
i-modulon_12	SAOUHSC_02401	MtlR	0.0285921	+	SigB; MtlR	hypothetical protein	hypothetical protein
i-modulon_12	SAOUHSC_00003	SAOUHSC_00003	-0.0284155	-		hypothetical protein	hypothetical protein
i-modulon_12	SAOUHSC_01185	RlmN	-0.0283373	-		23S rRNA (adenine(2503)-C(2))-methyltransferase RlmN	23S rRNA (adenine(2503)-C(2))-methyltransferase RlmN
i-modulon_12	SAOUHSC_02820	SAOUHSC_02820	-0.0283202	-		hypothetical protein	hypothetical protein
i-modulon_13	SAOUHSC_01541	SAOUHSC_01541	0.222165	+		hypothetical protein	hypothetical protein
i-modulon_13	SAOUHSC_00116	CapC	0.213971	+	CodY; SigB	capsular polysaccharide biosynthesis protein Cap8C	capsular polysaccharide biosynthesis protein Cap8C
i-modulon_13	SAOUHSC_01693	ComEA	0.196699	+		hypothetical protein	hypothetical protein
i-modulon_13	SAOUHSC_01989	QueG	0.186583	+		hypothetical protein	hypothetical protein
i-modulon_13	SAOUHSC_00976	SAOUHSC_00976	0.17571	+		hypothetical protein	hypothetical protein
[truncated: 4,726 more rows]

## Sheet: B - Matrix M (Weights)
locus tag	protein	i-modulon_01	i-modulon_02	i-modulon_03	i-modulon_04	i-modulon_05	i-modulon_06	i-modulon_07	i-modulon_08	i-modulon_09	i-modulon_10	i-modulon_11	i-modulon_12	i-modulon_13	i-modulon_14	i-modulon_15	i-modulon_16	i-modulon_17	i-modulon_18	i-modulon_19	i-modulon_20	i-modulon_21	i-modulon_22	i-modulon_23	i-modulon_24	i-modulon_25	i-modulon_26	i-modulon_27	i-modulon_28	i-modulon_29	i-modulon_30	i-modulon_31	i-modulon_32
Cm	Cat	-0.0263455	-0.00605648	0.000586356	-0.028077	0.0197478	0.00327679	0.00573523	0.66719	-0.0123585	0.000359218	-0.00572323	-0.0355696	0.00417052	0.0138543	0.027917	0.00559055	-0.0112385	-0.00255479	0.00414462	-0.00579323	0.0267282	-0.0463572	0.0124761	-0.00384629	-0.00979082	0.00281525	0.000947786	-0.00685828	-0.00205102	0.0101407	0.0394125	-0.00285651
Km	KanR	0.177348	-0.0199998	-0.0214428	0.0268826	-0.014446	-0.00303357	-0.00285735	0.210158	-0.0129317	0.00296587	0.0130703	-0.0132751	-0.0213801	-0.000920818	0.00435639	-0.0179375	-0.00726357	0.0219281	-0.0281706	0.0324717	0.000698894	-0.0424402	-0.0133441	-0.00994234	-0.0014623	-0.00820526	0.0177078	0.0162896	-0.00285519	0.00170402	0.00808701	-0.0212707
SAOUHSC_00001	DnaA	-0.00088736	-0.0005775	0.00288473	-0.00355755	-0.00578666	0.000738152	-0.00373508	-0.00592577	-0.00273722	-0.00758865	-0.00329003	-0.00509316	-0.0036702	-0.00391339	-0.000399833	-0.00109859	-0.000815872	-0.00379615	0.00141201	0.000499252	0.00039	-2.75642e-05	0.00305007	0.00323179	0.000885162	-0.00399397	0.00322413	-0.00332529	-0.0027931	-0.00415298	0.000965981	0.00445664
SAOUHSC_00002	DnaN	-0.00442149	0.00062136	-0.00093566	-0.0040341	-0.00529283	-0.00695861	-0.00606965	-0.00529899	-0.00388789	-0.00712418	-0.00208874	0.00141138	-0.00100545	-0.00515235	0.000484419	-0.000146691	-0.00116249	-0.0029459	0.00291337	-0.00185899	-0.000840321	-0.00472672	-0.00291067	-0.00346668	-0.00103823	-0.000761261	0.0038395	-0.000586932	0.000433511	0.00109787	-0.00380764	-0.00124273
SAOUHSC_00003	SAOUHSC_00003	0.0104581	-0.0205241	-0.00733574	0.00264931	0.0242951	-0.00976022	-0.00562284	-0.021273	-0.0123565	0.0301614	0.0133032	-0.0284155	-0.00823159	-0.00361551	0.0100287	-0.0370665	0.0196531	-0.0232723	-0.00932496	-0.0102443	-0.00616122	-0.00147082	-0.01835	0.021302	0.0278576	0.0210871	-0.00981459	0.0115891	-0.00213159	0.0288056	-0.0181597	0.00281641
SAOUHSC_00004	RecF	0.00889132	-0.00463932	7.54615e-05	-0.00448895	-0.0036623	-0.000252787	-0.0061832	-0.00494639	-0.0030211	-0.00760224	-0.00112736	-0.00111297	-0.00734308	-0.00915669	0.00233954	-0.0023966	-0.0026869	-0.000765551	0.00284252	-0.000778334	-0.000595538	0.000145935	-0.00538019	-0.000341144	0.00177943	2.99619e-05	0.000396367	-0.00179141	-0.00012678	-0.00705594	-0.000628894	0.00703309
SAOUHSC_00005	GyrB	0.00287848	0.00358736	-0.0048439	-0.000929407	0.00139259	-0.0023299	-0.0088545	-0.0051751	-0.0044498	0.000693351	0.00151187	0.00440503	-0.00813802	0.00121148	0.000956912	-0.00180584	0.00156165	-0.000782033	-0.000915865	-0.00145922	-0.00219487	0.003405	0.000143271	-0.00465949	-0.0018338	0.00168088	0.00122374	0.00176746	-0.00307604	0.000509075	-0.00117727	0.00664368
SAOUHSC_00006	GyrA	0.00507638	0.00267187	-0.00262907	-0.00298845	0.000605005	-0.00151381	-0.00439364	-0.00313807	-0.0030553	-0.00187635	-0.0030742	0.00191785	-0.00433542	-0.000306233	0.000424887	-0.00296726	-0.00104699	0.00351277	0.00100795	0.00136298	-0.00409157	-0.000948899	-0.000983588	0.000920008	-0.000997374	-0.0028315	-0.00387237	-0.00171307	-0.00110794	0.00256106	0.00019581	0.00804563
SAOUHSC_00007	NnrD	-0.00873478	0.0100876	-0.0072234	0.00135638	0.00579028	-0.00664848	0.0199692	-0.000100195	0.00411362	-0.00201001	-0.000101498	0.00414217	0.0188065	-0.014559	0.00409115	0.0032942	-0.000677607	-0.00164844	0.00182184	-0.00333573	-0.00782251	0.00202427	0.00957905	-0.000180733	-0.00229357	0.00499379	-0.00715617	-0.00579038	0.000403219	0.00296972	-0.000421511	0.0157412
SAOUHSC_00008	HutH	0.000333819	0.00664034	-0.036724	-0.0113526	0.0271317	-0.00880668	-0.00339013	0.005855	-0.0189434	0.0194005	0.0155221	-0.0068459	-0.00253305	0.102443	0.0115025	-0.0136146	0.0245586	0.023325	0.00176431	-0.0197519	-0.0171722	0.0169799	-0.00234911	-0.00610936	0.0149197	-0.0335904	-0.0182503	0.000456855	0.0300413	-0.00849468	0.0106236	0.0586899
SAOUHSC_00009	SerS	-0.00350292	-0.00326358	-0.0091798	-0.00295574	-0.00230792	-0.0178247	-0.0190317	-0.0132946	0.0120035	-0.00451514	0.00435095	-0.00395659	-0.010082	0.0122497	0.00521461	0.000958391	-0.00276213	-0.00763577	-0.00734344	-0.00233113	0.00720458	-0.0252711	0.00939838	-0.00739126	-0.00544742	-0.00909949	0.00271495	-0.00800446	-0.00452659	0.0314011	0.00655208	0.0138757
SAOUHSC_00013	MetX	-0.0186704	-0.0125135	0.00180006	0.0193264	-0.0242267	0.0104985	0.00143138	0.0170786	-0.0260932	0.19981	-0.0184836	-0.0245617	-0.0162258	0.0328475	-0.0316058	-0.0277929	-0.00397228	0.00660729	-0.0259233	0.0193645	0.00421913	0.0170421	0.004885	-0.00371313	0.0135673	-0.0176744	-0.0182517	0.0279695	0.0216781	-0.0313069	-0.0161209	-0.0207519
SAOUHSC_00014	SAOUHSC_00014	0.0176893	-0.00406667	0.000312616	-0.001863	-0.00586177	0.00144072	0.0057995	-0.0122044	0.00107723	0.00310633	-0.000792061	-0.0120967	-0.00727165	-0.0147574	-0.000112118	-0.0047774	-0.00515895	-0.000936479	-0.00137636	-0.00303167	0.000606192	0.00181009	0.00159355	0.000137736	0.000579391	-0.00648539	-0.00356835	-0.00380503	0.000529208	0.00107631	0.00269093	0.00849866
SAOUHSC_00015	GdpP	0.0171354	-0.00371326	-0.00246683	-0.00101038	-0.00359771	0.00234432	0.0013294	-0.00349213	-0.00101789	-0.00193411	0.00029109	0.00112863	-0.00604474	-0.00231984	0.00222727	0.00285564	-0.00376649	-0.0014466	-0.00141003	-0.00196806	-0.000533024	0.00328731	0.00170513	-0.00133228	0.00132887	-0.00471248	0.00177607	0.000822413	-0.00176712	0.00240262	-0.0021169	0.000370188
SAOUHSC_00017	RplI	0.00172591	-0.0025596	-0.0122484	-0.000646974	-0.00505302	-0.000686915	-0.00556043	0.00461185	0.00615264	-0.00509121	-0.00339534	0.00466683	-0.0175014	-0.0256745	0.0124158	-0.00476223	-0.00690738	-0.00239485	-0.00615949	-0.0033831	-0.00545006	-0.00538368	0.0110702	-0.00148897	0.000179954	-0.00549484	-0.000821311	0.00337892	-0.00682248	0.0219964	0.00170776	0.0246583
SAOUHSC_00018	DnaC	0.00346447	0.000150874	0.00333734	0.000383296	-0.00591101	-0.00136796	-0.00528636	-0.00727547	-0.0073617	0.000413559	-0.00294289	0.0031028	-0.00677468	-0.0103922	0.000903823	-0.00281467	0.00145901	0.00257983	0.000890851	0.00115373	6.0191e-05	0.00104971	0.000165693	0.00363615	0.00255231	-0.000190784	0.00156642	-0.00265199	0.000744747	0.00205532	-0.00542595	-0.00761639
SAOUHSC_00019	PurA	0.00844315	0.00608425	-0.0171201	-0.00731464	0.00777404	-0.00109457	-0.0058238	-0.0039708	-0.00717317	-0.00758478	0.0087576	-0.0117531	-0.00896017	0.0254402	-0.00750624	-0.0036996	0.00336016	0.00195773	-0.0269676	-0.0051039	0.00124754	-0.0121281	-0.0205131	-0.00581671	0.00533851	-0.0278037	-0.023435	0.0136283	0.00272417	-0.0192922	0.0146071	0.0777892
SAOUHSC_00020	WalR	0.00831795	-0.00632752	-0.00318095	-0.00558349	-0.00127336	0.00601697	-0.00469716	-0.00646442	0.00392217	0.000944274	-0.00333644	0.00587507	0.00201289	0.0122794	-0.000508097	0.00270312	-0.00689495	-0.00210436	0.00420531	-0.000368358	-0.00205634	-0.00264441	0.00962134	-0.00213569	-0.00247884	0.00326105	0.00303252	-0.00667663	0.000866336	0.0102786	0.00750344	-0.00951019
SAOUHSC_00021	WalK	0.0143555	-0.00128278	-0.000383518	-0.00132215	0.000386983	0.00186897	-0.00170308	-0.00869807	0.00022909	-0.00344352	0.00122972	0.00259699	-0.000927525	0.00500953	-0.00181289	0.00192777	-0.00173957	-0.00351908	0.00201096	-0.00118515	-0.000444412	3.35033e-05	0.00840735	-0.000672918	-0.000782463	-0.00415869	0.00109328	-0.00203549	0.00232833	-0.000402719	0.00583576	0.00201701
SAOUHSC_00022	WalH	0.0245206	-0.0027097	-0.000894516	-0.000386571	0.00246282	0.00183135	-0.00422645	-0.00406341	0.00441036	-0.00392977	0.000700296	-0.00331831	0.000155749	0.0073661	0.00372776	0.00456797	-0.00440843	4.48888e-05	0.00291514	-0.00154854	-0.000861668	-0.00661622	0.0109703	-0.00223282	-0.00195	-0.000811734	-0.00132359	-0.00752652	-0.00120568	-0.00182557	0.00171469	-0.00133365
SAOUHSC_00023	WalI	0.0260377	-0.000799817	-0.000742544	-0.00223876	0.00514566	0.00166235	-0.00375816	-0.00309868	0.000315497	-0.00669681	-0.00205861	-0.000333463	-0.00573043	0.00522606	-0.000346509	0.00423539	-0.00497971	-0.00061926	-0.000130919	-0.00151544	-0.00409378	-0.00760464	0.0101107	-0.00442893	0.00324161	0.00139213	0.000829864	-0.00745381	-0.00194529	-0.000931461	-0.00044037	-0.00314789
SAOUHSC_00024	WalJ	0.0182086	-0.00866602	-0.00562968	0.0119408	0.0100481	-0.00758794	-0.0273497	-0.0170432	0.0164516	0.00327419	-0.00126949	0.00104153	0.00754798	-0.0190133	-0.00414922	0.00393765	0.0112469	-0.000471574	-0.00819903	0.000929425	0.00432124	-0.0165561	-0.00818249	-0.00777998	-0.0134294	0.013977	-0.00136901	0.00300774	0.0015768	0.00312797	0.00522436	0.0160055
SAOUHSC_00025	AdsA	-0.0590322	0.0119806	-0.00821602	0.00847836	0.0429682	-0.0262309	-0.025258	0.00711721	-0.0249007	-0.0101235	-0.00803373	-0.0191363	-0.000465155	0.0106885	-0.00682999	-0.0226057	0.0318093	0.00650092	0.043803	0.0010156	-0.0270713	-0.0155584	0.0147487	0.0120279	-0.00152459	-0.0104341	0.0316122	0.0164589	0.03124	-0.0713852	0.0776442	0.00683425
SAOUHSC_00027	OrfX	-0.0120164	-0.00128207	0.00190914	-0.00405896	-0.0143412	0.00474858	0.00165375	0.000292637	0.00944112	-0.0123015	-0.00458516	-0.0124953	-0.00268528	0.0127046	0.00913716	0.00607966	-0.00570257	-0.00144965	0.00160058	0.00731351	-0.00417621	-0.000453791	0.00470539	0.00131117	-0.00147191	-0.00116644	-0.0063793	-0.000666307	-0.00565254	0.0113865	0.000557037	0.00487617
SAOUHSC_00030	SAOUHSC_00030	-0.00826117	0.000978127	-0.00299394	-0.000891147	-0.00142056	0.000803802	-0.0086792	-0.00118704	0.00180623	-0.00218414	0.00236292	0.00610125	0.000877345	0.0268973	-0.00400794	-0.00630723	-0.00168191	-0.000370785	0.000479222	0.00197233	0.00148388	0.00898437	-0.0117962	-0.000328033	0.00144927	0.00510536	-0.00190173	-0.00177845	-0.00391946	0.0102301	-0.00451916	-0.0050591
SAOUHSC_00034	CstR	-0.00614936	-0.00256921	0.00325955	0.0032753	-0.0112539	0.00817853	-0.00382247	0.00598018	0.0315153	0.0031556	-0.00659549	-0.0215214	-0.0085587	-0.0364801	-0.00346797	-0.00442565	-0.00722734	-0.000358353	0.0213245	0.00311253	-0.00186908	-0.00463668	-0.00275406	-0.00647236	-0.00199285	0.00120655	0.00387126	-0.00719772	-0.015929	0.0388344	-0.00590919	0.00177454
SAOUHSC_00035	CstA	0.0231035	0.0183524	-0.00489284	-0.00408202	0.00997961	-0.0010774	-0.000680728	0.008629	-0.0144369	-0.0125264	-0.0189534	-0.0144184	-0.00802587	-0.0243927	-0.00701785	-0.00219432	-0.00839616	0.0246939	-0.0103998	0.000885239	0.00594711	-0.00166183	-0.0203248	0.00408701	0.00821279	0.0324185	-0.00429267	-0.00506722	-0.0194856	-0.00171572	0.013252	0.00367312
SAOUHSC_00036	CstB	0.030895	0.000105046	0.00193788	-0.0171948	0.0225394	-0.00550342	-0.0188653	-0.00264056	-0.000334451	-0.00411729	0.00383237	0.0125728	0.025895	-0.00886366	0.00758528	0.0196538	0.00150394	0.0179023	0.000810617	-0.0115845	-0.0146438	0.0140165	-0.0123168	0.00184329	-0.00385732	-0.004446	-0.0251626	0.0143188	-0.00516983	0.0084511	-0.00619512	0.0368325
SAOUHSC_00037	Sqr	0.0112183	0.00483349	-0.0111424	0.015081	0.0328343	0.0111832	-0.0044665	0.0130519	0.0108323	-0.00498944	0.00145226	-0.00268373	-0.00656062	0.0181557	-0.0247489	-0.033881	-0.00952713	0.00887784	-0.0278212	0.0187516	0.00107529	0.0160786	-0.00346493	0.00190005	0.0268401	0.0587642	-0.0216766	0.0412905	-0.0179213	0.00778954	0.0195697	0.00607929
SAOUHSC_00039	SAOUHSC_00039	0.0127052	0.000953101	-0.0122844	0.00336275	0.00383801	-0.00576168	8.75173e-05	-0.00097201	0.000651698	-0.00177287	0.00535136	0.0172282	-0.00577592	-0.0243525	-0.00370266	-0.00467719	-0.00177587	0.00081511	-0.00504043	-0.00013695	-0.0044996	-0.00691582	-0.00516082	-0.00396963	-0.00290963	-0.00344332	-0.00750273	0.00444071	-0.00653139	0.00134885	0.00241569	0.0360027
SAOUHSC_00041	SAOUHSC_00041	0.00364701	0.00323891	-0.00641746	-0.00839004	0.00666959	0.00212219	-0.00269802	-0.00523721	-0.000663633	-0.00941189	-0.00625663	-0.0147575	0.00737606	0.0155675	-0.00361807	-0.00648734	-0.00591039	-0.00465811	-0.0162107	0.00269033	-0.00820126	-0.00125817	0.00128238	-0.00566415	-0.00240831	-0.00135125	0.00452652	-0.0124913	-0.0139629	0.00804352	0.00702144	0.00288764
SAOUHSC_00044	SAOUHSC_00044	-0.00613718	-0.00248716	-0.000613631	-0.00256123	-0.000240479	0.000701764	2.96616e-05	-0.00284079	0.00166018	-0.00726151	-0.00472138	-0.00567992	0.0022223	0.000939694	0.000585079	-0.00139828	-0.00474335	-0.00472637	-0.000719834	0.00295223	-0.00361461	0.00695245	0.00359784	-0.00261696	-3.20218e-05	-0.00691187	-0.00467791	-0.000776372	0.00175237	0.00102017	0.00147885	0.000780911
SAOUHSC_00045	SAOUHSC_00045	0.00655254	-0.000513433	-0.00342168	-0.0374561	0.0534291	0.0427972	-0.012537	-0.0130757	-0.00709346	0.237669	0.0429618	-0.0156755	0.00161881	0.0380241	-0.0397115	-0.011885	0.00510414	-0.138367	-0.0164181	0.0849859	0.0264031	0.0343433	-0.00910999	0.0172418	0.0317145	0.0226921	0.0270309	-0.00382929	-0.00847871	0.0257465	0.03421	-0.0199144
SAOUHSC_00046	SAOUHSC_00046	-0.00571639	-0.00810885	0.00296668	-0.00506356	0.00237352	-0.0120147	-0.00901724	-0.00706007	-0.000486359	0.00063025	0.00602629	0.000352185	0.00187519	-0.0143395	0.0104852	-0.000129785	0.000772615	0.0137517	0.00974534	-0.00350276	-0.0127309	-0.0079984	0.00931034	-0.00420312	0.00215049	-0.0147857	-0.00662823	0.00599694	-0.00897276	0.0251583	-0.0123533	-0.0123661
SAOUHSC_00049	SAOUHSC_00049	-0.0156362	0.0052731	-0.00721846	-0.00191998	0.00120345	0.000347436	-0.00034826	0.000477825	-0.00576027	0.00469806	-0.00338233	-0.00387183	0.00765689	0.0313154	-0.00411501	-0.0163044	0.00224762	1.3729e-05	0.00189312	0.000600722	-0.0171545	-0.00927444	0.00308034	0.00107334	0.00641489	-0.00410177	-0.00397983	0.00258718	0.0125418	0.0139259	0.00379668	0.00339925
SAOUHSC_00052	Csa1A	0.0205062	-0.00146233	0.00635808	-0.00434772	-0.0181021	0.0093168	0.00336846	0.00542319	0.00842966	-0.00494237	0.00868513	-0.0110267	-0.00140941	0.00835026	-0.00518943	0.00401649	-0.022603	-0.00654543	0.00560745	0.00168634	0.0063661	-0.00415121	0.01777	-0.00127673	0.0208474	0.00156075	-0.000817719	-0.00390212	-0.00654523	0.0115226	0.0201208	-0.0262904
SAOUHSC_00056	SAOUHSC_00056	0.00788751	0.000757689	0.00989622	-0.00272276	-0.00400725	-0.0050537	-0.00437941	-0.0161524	-0.00220471	-0.00566393	0.0045873	0.00178138	-0.00376532	0.0113769	-0.00178421	0.00767655	-0.00453447	-0.002951	-0.00324109	-0.000176377	0.00871148	-0.00163856	0.000418132	-0.00481694	-0.00195272	-0.00691707	0.00117355	0.000161995	0.0033191	0.00339627	0.00453841	0.00684293
SAOUHSC_00057	SAOUHSC_00057	0.000325837	-0.000111829	-0.00925922	-0.00216856	0.00480551	0.00507164	-0.00223571	0.0178474	-0.00410522	0.00583632	-0.0085286	-0.0022872	0.00340717	0.0141957	-0.0129422	-0.00892006	-0.00488559	0.00173185	8.50893e-05	-0.00515891	0.00101112	-6.01826e-05	-0.0103176	-0.000618225	-0.00120526	0.0356655	-0.00324284	0.00817685	0.0120854	-0.000138531	0.0022778	0.0121374
SAOUHSC_00060	NptA	-0.00400118	0.00354552	-0.00317822	-0.000722143	0.00242019	-0.00345893	0.0039859	-0.00252847	-0.00528777	-0.0124065	0.00389706	0.0108031	0.00432806	-0.0206879	-0.000360136	-0.00799306	0.0024395	-0.0039223	-0.00339149	0.00442215	-0.010531	0.00260049	0.00155427	-0.00163203	0.00559559	-0.00672297	-0.0051873	0.00539439	-0.000290214	-0.00167023	0.00245811	0.0160399
SAOUHSC_00061	SAOUHSC_00061	0.020852	0.0275995	-0.00453208	0.00613879	0.0551082	-0.00399165	0.0212242	-0.0167481	0.0380612	-0.00785203	-0.00625033	0.0526277	0.00450522	0.026519	0.0429974	-0.0163307	0.00885975	0.00338756	0.022453	0.00564569	0.0134257	-0.0217406	0.0876509	-0.0243038	-0.00189607	0.0110172	0.0206903	-0.0149771	0.015913	0.00611224	0.00144524	-0.0369207
SAOUHSC_00067	LctP1	-0.0291699	-0.00253488	0.00292054	0.000959318	-0.0062793	0.00571988	0.00577697	0.00300774	0.00390304	-0.0030095	0.00297119	0.00142577	-0.00351358	0.0127939	-0.00371154	-0.01508	-0.00655179	-0.000577879	-0.000531309	0.00142241	-0.00174212	0.000928724	-0.0305373	0.000520256	0.00398554	-0.00431867	-0.00317732	0.00989743	-0.00320304	0.0111868	0.002272	-0.00206557
SAOUHSC_00069	Spa	-0.095255	-0.0107523	0.0016434	0.0276035	0.00403519	-0.0147093	-0.00245626	-0.0010496	0.0051572	-0.00402541	0.0109775	-0.035058	-0.0250072	0.0112653	-0.00689836	-0.0108454	0.0113989	-0.00632805	-0.00873374	0.00206255	0.0019338	-0.0149697	0.0257849	-0.00509382	-0.0276042	-0.0139294	-0.00392681	-0.0102277	0.0172792	0.0309909	0.01742	-0.0208647
SAOUHSC_00070	SarS	-0.0491669	0.00321781	-0.00269155	0.000386902	0.00708685	-0.0031316	-0.00674784	0.00173885	0.00348653	0.00135923	0.00296129	0.00335238	-0.00398885	-0.0138698	-0.00252429	-0.00301476	0.00489459	-0.00559626	0.00475869	-0.00240803	-0.00685261	0.00813047	-0.000127445	-0.00185459	-0.00454823	0.0107031	0.00688767	0.00336303	-0.00353252	0.0136206	-0.00368674	0.00224132
SAOUHSC_00074	SirA	-0.0387592	-0.0116387	0.00906757	0.00106985	-0.00188635	-0.00157978	0.152335	0.002878	0.0105614	-0.00555804	0.00308693	-0.0110429	-0.000155873	0.00307507	0.00978246	-0.00123234	-0.0117324	0.00482323	-0.00464635	-0.00176892	0.00151257	-0.000617437	0.00419844	-0.00328355	0.00726383	-0.0197759	-0.000800643	-0.00875085	-0.000593736	0.0204465	-0.00136069	0.00748304
SAOUHSC_00075	SbnA	0.0342161	0.024439	0.0252368	-0.0357466	-0.0210956	-0.0457142	0.178216	0.0132166	-0.000956493	0.0202026	0.00450898	-0.0278842	0.0158402	-0.000127232	0.0555875	0.0240183	0.00229911	0.0451653	0.00103092	0.0300857	-0.00307108	0.0115722	0.00119834	-0.013781	0.00602162	0.030901	0.00675574	-0.0100792	-0.0103277	0.0099902	0.0215832	-0.0110139
SAOUHSC_00076	SbnB	0.0143605	-0.0153031	-0.00928365	-0.0089093	-0.0276985	-0.0194095	0.178626	-0.00150819	0.0162894	-0.00146013	0.00874075	-0.0144863	0.00565514	0.00815871	0.00724283	0.0226799	0.0253782	-0.00812818	0.00558668	0.0289817	0.00404177	-0.0198661	-0.00112697	-0.00749512	-0.00724895	-0.000235122	0.00893154	-0.00517317	-0.0222001	0.00378454	0.00236174	0.0139111
SAOUHSC_00077	SbnC	0.00861144	-0.0133498	0.0218423	-0.0108995	-0.00662821	-0.0210396	0.170997	-0.00328427	-0.00128717	-0.0126505	0.00182213	-0.00150054	0.000597994	0.0110073	-0.00745093	-0.000307165	0.0110696	-0.00575919	-0.0106189	-0.00053057	0.0125499	0.00351894	-0.00110172	-0.000262966	0.0151602	0.00119471	-0.0120561	-0.00213842	0.00727349	-0.0102226	0.00403801	-0.00678849
SAOUHSC_00079	SbnE	0.00825026	0.0033948	0.0263505	-0.00622585	-0.0139425	-0.0215884	0.191315	0.000218082	0.00259106	-0.00959141	0.00192611	-0.00336335	-0.00239273	0.0159721	0.00481848	0.0108718	0.00450099	-0.0081638	-0.0140364	-0.0133733	0.0104919	-0.00192706	-0.00314948	-0.0137224	0.00426537	0.00163991	0.0112026	-0.00903016	-0.000725679	0.0118222	0.00850517	-0.00938515
SAOUHSC_00080	SbnF	-0.000795658	0.0102735	0.00106688	-0.00540279	-0.00582692	-0.00183291	0.189601	0.00186802	0.00487046	0.0139315	-0.00987716	-0.0125719	0.00659896	0.00551951	-0.00803563	0.0206553	-0.00540508	0.0120336	0.00557573	0.00315857	0.015073	-0.00451472	-0.00935599	0.0191108	0.0218045	-0.00399028	0.0117977	-0.000996133	-0.00846909	-0.00348226	-0.00826714	-0.0046114
SAOUHSC_00081	SbnG	-0.0112899	0.000118671	-0.0294073	0.00107754	0.00179713	-0.0173425	0.147233	-0.003356	-0.0290037	-0.0310055	0.00885904	-0.0325823	0.0315446	-0.0201645	-0.0287251	0.0228194	0.00263531	-0.0132738	-0.0128267	-0.0444301	0.0226018	0.00727126	-0.00392205	0.0686992	0.0491073	-0.0083776	0.0207772	0.0149906	-0.0154086	-0.0487305	0.0111596	-0.0275856
SAOUHSC_00082	SbnH	-0.00648543	-0.00750897	-0.00154038	0.00805018	-0.00111165	-0.0343706	0.124044	0.00645352	-0.0241396	-0.00118953	0.0106298	-0.00948016	-0.00205718	0.000189388	-0.00740395	0.0110626	-0.000851276	-0.0229563	-0.00547291	-0.00461491	0.00537701	-0.00378389	-0.00717304	0.000884987	0.00125205	0.00779745	-0.00329259	0.0137762	-0.00605893	-0.0317636	0.0046804	-0.00766006
SAOUHSC_00083	SbnI	0.00961756	-0.0164671	0.00965726	0.0294113	0.00241174	0.00992514	0.199623	-0.00673068	-0.00524165	-0.00487993	-0.00567932	0.0138297	0.0180171	0.0118762	0.0149	-0.00189492	-0.00338087	0.0355773	0.00262304	-0.000293213	0.0314153	-0.00637948	-0.00568744	0.0414418	-0.0109555	-0.00392162	-0.00860423	0.00390176	-0.0084723	-0.000614035	-0.00473639	-0.0101279
SAOUHSC_00085	SAOUHSC_00085	0.0134284	-0.00389559	0.0228995	-0.00883689	-0.0253662	-0.00134153	-5.40174e-05	-0.00630032	0.000417685	-0.00681474	0.0128257	-0.00952598	0.0126711	0.0188806	0.00508571	-0.00148587	-0.00446504	-0.0206713	0.0051063	0.00202858	0.022697	-0.0352777	-0.00271453	-0.0028958	0.0136707	-0.0105921	0.00456293	-0.00318393	-0.00664585	0.0110107	0.00873463	-0.00683477
SAOUHSC_00086	ButA	-0.00317159	-0.0103218	-0.000200287	-0.00346176	-0.00642011	-0.00367343	-0.00189246	-0.0155477	-0.00319959	-0.0111205	-0.00465751	-0.00623899	-0.0138674	0.0518549	0.0016658	0.0151662	-0.000317616	-0.0112349	-0.011963	-0.0124373	0.0131324	-0.0269851	0.0133248	-0.00895788	-0.00974524	0.001783	-0.00547112	0.00151061	0.00577324	-0.0352981	-0.00854645	0.00273378
SAOUHSC_00093	SodM	-0.0410789	-0.0018817	-0.0106409	0.00366745	0.00227373	-0.002337	0.00533184	0.00463047	0.0110499	0.0069237	0.00593557	-0.00514268	0.00339086	0.0172632	-0.00640197	-0.00505517	0.000742759	-0.00592606	-0.0119359	-0.00677128	-0.0192318	0.0289564	0.0165585	-0.0104839	-0.00677699	0.00010555	0.00227207	-0.0119653	-0.00390307	0.0207041	-0.00538627	-0.000309232
SAOUHSC_00094	SasD	-0.0225646	0.0374139	0.0244637	-0.0147517	-0.0389909	0.0393262	-0.00374408	-0.0299796	-0.00612891	-0.0349933	0.00607163	-0.0306488	0.0909826	0.0110904	-0.0111585	-0.0320374	-0.011001	0.0437356	-0.0173427	-0.00759241	-0.0101851	0.0195449	0.0854009	-0.00308861	-0.00585749	0.0066625	-0.088365	-0.00311755	0.0229221	0.0112601	0.0174754	0.0250463
SAOUHSC_00096	SAOUHSC_00096	-0.000455394	0.00744839	0.00341365	-9.25074e-05	-0.0089299	0.000706736	-0.00247903	-0.0043405	-0.00550095	-0.00863423	-0.00224587	0.0046779	0.0062313	0.0072364	-0.00808168	-0.00656042	0.00171557	-0.00540597	0.0048533	9.93107e-05	0.00284616	-0.00269336	-0.000252577	-0.00148354	0.00120733	0.00639227	-0.00845631	-0.00242738	-0.00200895	-0.000864445	0.00861122	0.00249792
SAOUHSC_00097	DeoD1	-0.00121065	-0.0392327	0.072683	0.00804761	-0.0262244	-0.000867179	-0.0172873	0.0142505	0.0110635	0.0690983	0.0316712	0.0292567	-0.00365845	-0.0164773	0.0143468	-0.0684292	0.0146391	-0.0948449	0.0300446	0.034866	-0.0296331	-0.00481468	0.0677434	-0.0386565	-0.0500753	-0.026084	0.030968	-0.0131391	0.126555	-0.0519019	-0.0800502	-0.0188258
SAOUHSC_00100	DeoC1	0.00779337	-0.00589421	-0.00506363	-2.65265e-05	0.00340087	-0.0011003	-0.0035615	-0.00322558	0.00152897	-0.00693439	0.000487117	0.000165181	-0.00413249	0.007733	0.00582852	0.00556576	-0.0035086	-0.00729786	-0.00268259	-0.0038902	0.00108805	-0.00132622	8.25623e-06	0.00535935	0.000791402	0.0104951	0.00416312	-0.00499102	-0.00452681	0.00485597	-0.00600681	0.00703989
SAOUHSC_00101	DeoB	0.000351444	-0.00396619	-0.0102395	-0.00280072	0.00783553	-0.0093653	0.00520252	-0.00283046	0.00245103	-0.00374851	-0.000297301	-0.000891791	-0.0112441	-5.55474e-05	0.00222227	0.00594973	0.00403357	-0.00689818	-0.0074718	-0.00366735	0.00399137	-0.0032555	-0.00184928	-0.00822097	-0.00852368	0.000702643	-0.00157852	-0.00640328	0.00249058	-0.007342	0.00247237	0.016331
SAOUHSC_00105	PhnD	-0.0199024	-0.00499633	-0.0069623	0.0142996	-0.00554248	-0.0152361	-0.0201021	-0.0221212	0.0305618	-0.0103599	-0.00853579	-0.000825389	0.0432578	0.0165242	0.00145489	-0.0149617	0.0478069	0.00108963	0.0222105	-0.0153148	0.0135417	-0.0238371	0.00671882	-0.00119895	-0.00105965	-0.0190054	0.0155102	-0.00591149	-0.0150342	-0.0145776	0.00324163	0.0133569
SAOUHSC_00106	SAOUHSC_00106	0.00574293	-0.0039032	0.00905983	0.000492234	-0.00158336	-0.00440926	0.00589818	-0.00577966	-0.00092263	-0.00960771	-0.0269792	0.00773478	0.00394861	-0.0089791	-0.0077574	-0.0234213	0.000811626	-0.00676213	0.00477066	0.0118495	-0.0256009	-0.00714251	0.0123675	0.00200552	0.00952825	-0.00391019	0.0147299	-0.0016045	-0.0300303	-0.0156284	0.0117007	-0.0174788
SAOUHSC_00107	SAOUHSC_00107	-0.00980168	-0.00982693	-0.00513613	-0.000945246	0.00534062	-0.0227092	0.00332745	-0.000296149	-0.0089767	0.00312434	-0.00280405	-0.00118868	0.0225873	0.00318924	-0.00723588	0.00588811	0.00373533	0.00091601	0.00713998	-0.0210516	0.0119122	-0.00611563	-0.00482199	0.018889	0.00605236	0.0155905	0.00391725	0.0217464	-0.00824375	-0.00591744	-0.0160169	-0.00386643
SAOUHSC_00113	AdhE	-0.0110764	-0.00584856	0.00317689	-0.00895908	0.0242899	0.00773638	-0.0114445	-0.00627378	0.00786858	0.00494575	-0.00142545	-0.0105357	0.000466547	-0.0090803	-0.00556017	0.0220108	0.0150571	0.00207848	-0.0289937	-0.00162134	-0.0226737	-0.0062654	0.089801	-0.00280182	-0.0140659	0.0105758	0.00649289	-0.0187867	-0.00839641	0.00840227	0.00338061	-0.0110724
SAOUHSC_00114	CapA	0.0636175	-0.0298534	-0.0349841	-0.0440819	0.0468945	0.040647	0.0129388	0.0389306	-0.0223941	0.066974	-0.0187778	0.0328978	0.141245	0.0442724	-0.0881689	-0.00792916	0.032796	0.135871	-0.00128774	-0.0115159	0.0146695	0.0432976	-0.0228581	-0.014615	0.0205263	-0.0927882	0.000505572	0.00631064	0.103069	0.0205728	0.0857353	-0.123965
SAOUHSC_00115	CapB	0.064175	-0.0411609	-0.0152696	0.0229601	0.0172113	0.0454124	0.00658968	0.0335384	-0.0701859	0.0263672	-0.0135865	-0.01952	0.0113311	0.0785605	0.0102069	0.0349386	-0.0129796	0.028453	0.0121882	-0.0125529	0.0318648	0.0243726	-0.00715433	-0.0104158	0.0450257	-0.119799	0.0143906	0.00719488	-0.0203115	-0.032818	0.000972033	-0.0851112
SAOUHSC_00116	CapC	0.041631	0.0887398	-0.00507259	-0.0358004	-0.0023028	-0.0409412	0.0183067	0.0114398	-0.00458732	-0.105848	-0.061405	0.0213581	0.213971	0.0296026	0.10772	-0.113292	0.148464	-0.0195605	0.0415081	0.00646193	-0.00688062	0.0111488	-0.0174658	0.0623741	0.0077197	-0.188561	-0.047274	-0.00484441	0.0213477	-0.0765321	0.0689504	-0.0351661
SAOUHSC_00117	CapD	-0.00619195	-0.0165635	-0.0554873	0.0204084	0.0492021	0.00126231	-0.0106647	-0.0209958	0.00647393	-0.023808	0.00461802	0.0126744	-0.0496303	-0.00342609	-0.010879	0.00390091	0.00759059	0.0265075	-0.00805577	-0.0630587	0.0597093	0.0350077	-0.0271012	-0.0306142	0.0312059	-0.117302	0.00764238	0.0497676	-0.0895982	-0.0231973	-0.0308053	-0.108229
SAOUHSC_00118	CapE	0.014321	-0.0151611	-0.0149539	-0.00103178	0.0072669	-0.00557922	0.00995181	-0.0191103	0.000279351	0.0373887	0.00139267	-0.0276193	0.0297916	0.023208	-0.0275253	-0.0400536	0.0107998	-0.00663467	-0.0400846	0.0275725	-0.0140108	-0.00686854	0.0146918	-0.00994897	-0.00387789	-0.0108066	0.0211477	-0.0326046	-0.00993243	0.0130835	0.0179699	-0.0399303
SAOUHSC_00119	CapF	0.0160149	0.0227709	0.00194849	0.0393263	0.0181815	4.36528e-05	-0.00350777	0.0420416	-0.0407225	-0.0310568	0.0127324	-0.00409816	-0.00941464	0.0455853	0.00890923	0.0261423	0.0411912	0.0437159	-0.00644188	0.0623453	0.0318196	-0.0172112	-0.00765353	-0.0100555	0.0302773	-0.0807774	0.0427924	-0.00194884	0.0227558	0.0341628	0.00101064	-0.0396351
SAOUHSC_00120	CapG	0.0207668	0.000756336	0.0306924	0.00948883	0.01491	-0.00135523	0.00384594	-0.00362718	-0.0119047	0.00794805	0.0196933	-0.00633296	-0.00303202	0.0515111	0.0045873	-0.014898	-0.00810934	0.0162016	-0.0133299	-0.0110575	0.00987834	-0.0267956	0.00138898	-0.0116675	-0.00305617	-0.0369207	-0.015269	-0.00760872	0.0113277	0.0237801	-0.0174658	-0.0373741
SAOUHSC_00121	CapH	0.00697337	-0.0017742	-0.0338987	-0.0221606	-0.0393066	0.0322218	0.00981985	-0.0104361	0.00640738	-0.0517447	0.00713142	-0.0132334	0.0175263	0.0243588	0.0113121	-0.0230217	0.0132706	0.00900016	0.00459597	0.0169116	-0.00760282	0.0105685	0.00910515	0.0150458	-0.0176281	-0.0457158	-0.0580002	-0.054537	-0.000645571	0.015104	-0.0299938	-0.00074187
SAOUHSC_00122	CapI	-0.00621329	-0.0124022	-0.00816599	-0.000938035	0.0113693	-0.00318576	0.00359951	-0.01518	0.00773408	0.0107208	-0.0122866	-0.000720073	0.0044447	0.00414602	-0.00637751	0.00616503	0.000925466	-0.015721	-9.5821e-05	-0.00786298	-0.00128004	-0.0122991	0.00366772	0.00707492	0.00460651	-0.0273341	0.00954114	-0.000151106	-0.00389723	-0.0092339	-0.00330525	-0.0211781
SAOUHSC_00126	CapM	-0.000814861	-0.00479353	-0.0125044	0.0229647	0.0147032	-0.011016	-0.00334635	-0.0036886	-0.000740682	-0.00956932	-0.0110918	-0.019316	0.0366936	0.0333422	0.0589839	0.00450089	0.0218586	-0.020826	0.0448017	-0.00374045	-0.0179047	-0.0233186	0.00636862	0.00241766	-0.0204532	-0.0599258	-0.00608862	0.0226399	0.00150881	-0.0270403	-0.0111431	-0.0188202
SAOUHSC_00127	CapN	0.0882376	-0.00346569	-0.0131406	-0.0162149	0.00440826	0.0298571	0.0127826	-0.00266001	0.0138231	-0.0121092	-0.0544193	-0.0217358	0.0199407	0.0131048	0.144566	-0.0678959	0.0228613	-0.0799372	0.0270003	-0.00535985	-0.0437726	0.0651044	0.00906131	0.0260105	-0.0915465	-0.081963	-0.0103011	-0.0483983	-0.0720074	-0.021039	-0.086561	-0.0428155
SAOUHSC_00128	CapO	0.045877	-0.0166751	0.00678281	0.0115861	0.0175549	0.0107556	0.000388361	-0.0135053	0.00210169	-0.00281716	0.000284445	0.00195452	0.0303063	0.0391024	0.00018842	-0.00471547	-0.00884868	-0.0155928	-0.0147942	0.000951807	0.0107372	0.00233803	-0.0047205	-0.00834988	0.0207882	-0.0133344	0.00559106	-0.00889105	-0.0353383	0.000325057	-0.00450781	-0.0551508
SAOUHSC_00129	CapP	0.00778439	-0.00526856	0.00475013	-0.0039513	-0.00126562	0.00708563	-0.000176259	-0.0109262	-0.00350866	-0.010092	-0.00266117	-0.00647766	0.0043263	-0.00423154	0.00175117	-0.00280377	-0.000228429	-0.00537132	-0.00420055	0.00191541	-0.00105324	-0.0120724	-0.00715803	0.000703463	-0.000400688	-0.00838208	0.00288094	-0.00215197	0.000745118	0.0105222	0.00247958	-0.01785
SAOUHSC_00130	IsdI	-0.0224858	0.0125448	-0.00402481	-0.00282342	-0.00237604	0.00338331	0.112468	0.0104545	0.00288937	-0.000877921	0.000283205	0.0288117	-0.00772026	-0.00087115	-0.00403789	-0.0218694	-0.0103926	0.00230954	-0.00071141	-0.00220409	-0.0265878	0.0285142	-0.00270002	-0.01434	0.00263222	0.00360388	-0.0101746	0.00907269	0.00403594	0.0153564	-0.0109701	0.0281511
SAOUHSC_00132	AldA	0.0212324	-0.0104405	0.0135046	0.00719223	-0.0291388	0.00315351	-0.000759723	0.00237903	0.0157521	0.0057905	0.00354329	-0.019485	-0.022593	0.0877362	-0.001236	0.00670683	-0.00331735	-2.96375e-05	-0.005973	0.00203551	0.00405191	-0.00676436	-0.0135959	-0.00765943	0.000261871	-0.0231579	0.000248902	-0.00649678	0.00767816	-0.00608735	-0.0140756	-0.0114569
SAOUHSC_00133	SAOUHSC_00133	0.00702691	-0.00508943	-0.00641679	0.00221491	0.00438559	0.0013066	-0.0004097	-0.0125851	-0.000440823	0.0197889	-0.00653909	-0.00507505	0.104107	-0.00370316	-0.00595373	0.00935094	-0.00706356	-0.000541895	-0.00531686	-0.0166803	0.0236805	0.00225051	0.0010596	-0.0233155	0.00463942	0.0167206	0.0217257	0.0147868	0.0189707	0.00184328	-0.043042	-0.00235709
SAOUHSC_00134	SAOUHSC_00134	-0.00440636	-0.0120721	-0.00546315	0.00165558	0.0131753	0.0231903	-0.00863417	0.0121588	0.00894481	-0.012791	-0.00429394	0.00457156	-0.011553	0.040298	-0.00129681	-0.014214	-0.0142511	-0.0149042	0.00926283	0.00412339	-0.0012853	-0.0225498	-0.0124856	-0.000224679	0.00868543	0.0237575	0.0060708	-0.00372703	0.0131652	0.0070375	-0.00416911	0.00497417
SAOUHSC_00135	SAOUHSC_00135	-0.0455027	-0.0152758	-0.00355534	0.0022869	-0.00675877	0.0218212	0.00835438	0.00573375	0.0011845	-0.000384565	-0.00943096	0.0117682	0.00047432	-0.0105877	-0.000226678	-0.0224854	-0.000375149	-0.00892742	0.0150539	-0.000711723	-0.0121321	0.00591321	-0.0125965	0.00458364	-0.00468163	0.0118778	0.00901317	0.00377342	0.00104786	-0.00774846	-0.0119299	-0.0625193
SAOUHSC_00139	SAOUHSC_00139	-0.0458879	-0.00225215	-0.00362713	0.00266276	0.00472842	0.0105425	-0.000317856	-0.00807556	-0.0162029	-0.000303828	-0.00250451	0.0257512	-0.00345703	-0.00434523	3.61984e-05	-0.0231109	0.000973414	-0.00716358	0.00277891	-0.000592433	-0.0117828	-0.00455044	-0.00688485	-0.0196308	0.00180113	0.00472561	0.0351825	-0.00601576	0.00688559	-0.0114177	-0.00846977	-0.0529044
SAOUHSC_00141	SAOUHSC_00141	-0.00156671	-0.0144406	-0.00215904	0.00208948	-0.000563082	0.0373921	0.0234186	0.00402936	-0.022518	-0.00386868	-0.0125086	0.00901395	-0.00292442	0.0529712	0.00310063	0.00656603	-0.0189192	0.0202463	0.0211912	0.00742776	-0.0191052	0.00631392	-0.0143725	0.0178395	0.00214888	-0.0108629	-0.0166986	0.00063904	-0.00678759	-0.0360416	-0.00298137	0.0258505
SAOUHSC_00142	Fdh	-0.0321194	0.0141684	-0.00172682	-0.0242909	0.0123227	0.0381164	0.0311129	-0.0173929	-0.0294587	-0.0146753	-0.0280703	0.00420321	0.00162207	-0.00403223	-0.0297505	-0.00682411	0.000306627	0.00532443	-0.0315246	-0.0076645	0.00787009	-0.031677	-0.00188068	0.0275596	0.0373301	-0.0180613	-0.0405255	0.021475	-0.00636222	-0.136797	-0.019919	-0.00807703
SAOUHSC_00144	AusA	0.00770697	0.00115695	0.0055166	-0.00525448	-0.0144288	0.00340282	-0.00663593	-0.0101914	0.000851443	-0.00709025	-0.00411929	-0.014264	0.00286846	0.0348563	-0.0112006	0.00199022	-0.00875136	0.00414762	-0.00486025	-0.00066472	0.0126468	0.00431755	0.00522424	0.00487872	0.000436643	0.00609723	-0.00860079	-0.00431834	-0.00558792	-0.0403925	-0.00073299	0.00402183
SAOUHSC_00149	ArgC	0.0119551	-0.00627375	0.00936421	0.00478852	-0.0170621	0.00506029	-0.00194097	-0.0337667	-0.00378428	0.0170531	0.00343608	9.37573e-05	0.0561264	-0.0156708	-0.0107302	-0.0075709	-0.000228129	-0.0143138	0.025074	-0.0275438	0.0108591	-0.0281126	-0.0191542	-0.00402711	0.000102743	-0.0143475	-0.0141003	0.0172318	0.0138885	-0.0273863	-0.00803522	-0.00864663
SAOUHSC_00150	ArgD	0.0135803	0.0109474	0.0142598	-0.00207007	0.0135537	0.00902966	-0.0215277	-0.0116915	-0.0109003	0.0343721	-0.00838877	-0.0133145	0.0257219	-0.00311625	-0.0133841	-0.00642088	0.0154246	0.0121178	0.0102124	-0.00330662	0.0179271	-0.00885906	-0.019984	0.000726571	0.0144252	0.0179308	0.0075825	-0.0158474	-0.00193443	-0.0269685	-0.00926428	-0.0133403
SAOUHSC_00151	BrnQ1	-0.0507476	-0.0045058	0.0114832	0.00244343	0.000242774	-0.000301984	0.00520219	-0.00214462	0.0047242	0.000478531	0.0046946	-0.00517819	-0.00600479	0.00468419	-0.000201649	-0.00153658	-0.0015825	-0.00252484	0.00344703	0.00051841	0.0100321	-0.00925788	-0.00536788	-0.000960798	0.00325511	-0.00458162	0.00468582	0.0124961	0.00393448	-0.00516259	-0.00327961	-0.0177197
SAOUHSC_00152	SAOUHSC_00152	0.0138586	0.0225284	0.00171599	-0.0149114	0.0271126	0.00924235	0.0294608	-0.00584662	-0.0250764	-0.0113993	-0.0288491	-0.0227383	0.00393906	0.022608	-0.0329545	-0.0272024	0.0105159	-0.054372	-0.0289707	0.00352604	-0.0213764	-0.00681696	0.000496711	0.0012254	-0.0400891	0.0634879	0.00723453	-0.0190386	0.060029	-0.00399809	-0.0126268	0.00594023
SAOUHSC_00153	SAOUHSC_00153	-0.0469017	0.00316457	-0.0275164	-0.00946174	0.0173347	-0.0170971	0.0114727	-0.00900261	0.00485564	-0.00334431	0.00794467	-0.00290242	0.0078539	0.0203009	-0.00484951	-0.00820369	0.00249362	-0.00618684	-0.00571939	-0.000372966	0.00626968	0.0212202	-0.0659508	-0.00744093	0.00113326	0.0277487	0.00533473	0.0140207	-0.00306829	-0.00179727	-0.00185762	0.0166961
SAOUHSC_00155	GlcA	-0.0215853	0.00663983	0.00752393	0.00174658	-0.00225017	-0.00599742	0.00125512	0.0126555	0.00228252	-0.00290416	0.00317706	0.00783414	-0.00761849	-0.00338479	-0.00242839	-0.00994422	8.51263e-05	0.00163433	0.00215744	0.00218521	-0.00985618	0.00157425	0.0225734	-0.000683573	0.00678808	-0.0137157	0.00301587	0.00215402	-0.00714984	-0.00448489	-0.00929012	0.0269591
SAOUHSC_00156	MupG	0.0344989	0.0575983	0.0333061	-0.0290971	-0.00973748	-0.00366301	-0.00172002	0.0342525	0.0207295	0.0291875	0.00561856	0.0430892	0.0290486	0.0545145	0.0885328	-0.0230565	-0.00485028	0.0352784	0.00021899	0.0576553	-0.00802418	0.0737134	0.00639743	-0.0465662	-0.0229656	0.0769906	0.0539218	0.0485631	0.0371825	0.00427485	-0.0209818	-0.00771447
SAOUHSC_00157	MurQ	-0.0175294	-0.00347943	0.0172196	-0.066678	0.00466199	0.0256404	-0.000264386	-0.00775511	0.0411169	-0.0139046	-0.0184484	0.00843746	-0.0251291	0.033891	-0.017143	0.042284	0.0504908	0.377486	0.0342278	0.0272978	-0.0312048	0.0265164	0.0128582	0.0359828	-0.0258315	0.0225839	0.0543933	-0.0808394	0.0909998	0.0453536	0.0561153	-0.0331589
SAOUHSC_00158	MurP	0.0161013	-0.00761452	-0.00949707	0.0030566	-0.00698547	-0.00761905	0.00479003	-0.00239747	-0.0653644	0.0195882	0.0133199	0.0171732	-0.00470324	0.0370917	-0.0109612	0.011041	0.0159797	0.0793441	0.00710972	-0.0565022	0.00786229	0.0278691	-0.00478014	0.0047443	0.0447787	0.0247638	-0.0170081	0.0206211	-0.0165933	-0.0209604	0.00065304	0.0387027
SAOUHSC_00160	MurR	0.0367891	0.0578732	-0.00548839	-0.00254933	0.00174944	0.0216462	0.000767291	0.022873	0.060546	0.00434752	0.039206	-0.00967037	-0.01938	0.023065	0.00957896	-0.19469	0.146671	0.270875	-9.43471e-05	0.0270008	0.165577	0.0491187	-0.024939	0.0426814	0.0243557	0.033072	-0.0115225	-0.0455808	0.15832	-0.0357097	0.0356261	0.0307816
SAOUHSC_00162	HsdR	-0.0103772	-0.000430018	-0.00431206	-0.00251198	0.00438551	-0.00156176	-0.00713947	-0.0051865	-0.000634133	-0.00275631	-0.00178836	-0.000373233	-0.00747596	0.0109543	-0.00148192	0.000399611	-0.000697253	-0.00550817	0.00228677	0.00336654	0.00233677	-0.00794128	0.00690613	-0.00304652	-0.00519252	-0.00442686	0.00259979	-0.00682918	-0.00129483	0.00968299	0.00114204	-0.0132791
SAOUHSC_00164	SAOUHSC_00164	-0.0210281	0.000352592	-0.00601592	-0.00547578	-0.00166453	0.00262856	-0.000217167	-0.00427384	0.00371825	0.000908463	-0.000963107	-0.00511007	-0.00201967	0.0317354	0.000688134	-0.00159008	-0.00705926	-0.00403932	-7.79602e-05	0.00392374	-0.00268365	-0.00181493	0.00550723	-0.0064769	0.00634817	-0.00740272	-0.00696286	0.00461239	0.0112954	0.00117398	0.00334819	0.00107466
SAOUHSC_00167	GisA	-0.0353316	-0.00358658	-0.00370187	-0.00686818	-0.0128616	0.016172	-0.0130395	-0.00294167	0.00878806	-0.00863997	-0.000919681	-0.00174243	-0.00554034	-0.0299761	-0.00950219	-0.00139042	-0.00376252	0.000904664	5.00629e-05	-0.0019616	-0.0118351	-0.0208967	-0.0135893	-0.00337803	-0.0108453	0.000938242	0.0080609	-0.0116646	0.000658083	-0.0138218	0.00322896	-0.021615
SAOUHSC_00170	GisD	-0.0219358	-0.017752	0.000995979	-0.00492964	0.029637	0.0188132	0.00796199	-0.00516998	-0.0114177	-0.00663609	-0.00167125	-0.00749672	-0.00688093	0.000683903	-0.0056943	-0.00841474	-0.01526	-0.0170753	-0.0138018	-0.00709911	0.0193105	-0.0127529	-0.0203731	0.00434316	0.00876163	0.0018422	0.0164178	-0.00773038	0.0137661	-0.0613026	-0.0115657	-0.000494758
SAOUHSC_00171	Ggt	0.0200697	-0.0178772	0.00549141	0.0087547	-0.0036238	0.737348	-0.0049869	-0.000721621	-0.000104824	0.0265751	0.0750238	-0.0106639	-0.0054287	-0.0149395	0.0297719	0.000151865	0.0582394	0.0143756	-2.48058e-05	-0.00236967	0.0062315	-0.00697939	-0.00927446	-0.100078	-0.0484268	0.00791799	0.00014663	0.016928	-0.00865174	-0.0257289	0.036789	-0.00710742
SAOUHSC_00172	SAOUHSC_00172	-0.00542521	-0.090009	-0.0720941	0.0162086	-0.0282677	0.0700205	0.00492477	0.0191823	-0.0144935	-0.010615	0.00597969	0.030585	0.0361816	0.0242184	-0.00342816	0.109083	-0.0428539	0.162375	0.0794474	0.104997	-0.0249281	-0.0771252	0.0100007	0.00722556	-0.00396783	-0.132252	0.0506495	-0.0484551	0.00936922	-0.0567673	-0.045827	0.0495664
SAOUHSC_00173	AzoR	-0.0349097	-0.0012509	-0.00638782	-0.00559322	-0.0121418	0.00512489	0.00211448	0.0319948	0.0165854	-0.0099331	-4.44349e-05	-0.00635923	0.00130499	-0.00172349	0.000562167	0.00106306	-0.00321206	-0.00144251	0.00397601	0.00178721	-0.0169261	0.018961	-0.00369676	-0.00779896	-0.00253671	0.0424246	0.00315474	-0.0112592	-0.00677392	-0.00127326	-0.00259276	0.0129802
SAOUHSC_00175	MalK	0.00369659	2.889e-05	0.0319693	0.0122207	-0.0207366	0.00125304	-0.0107956	0.00583744	-0.00315029	0.0413938	0.0195973	0.0479903	-0.0245583	0.0383315	0.0402384	-0.00677643	0.000751814	-0.00651591	-0.00499159	-0.0367873	-0.00774785	-0.0232762	0.0202732	-0.0113759	-0.00240075	0.020835	-0.0257139	0.063271	-0.00226311	-0.0110746	-0.063561	0.0246216
SAOUHSC_00176	MalE	0.022766	0.0120891	0.0420616	-0.0142687	0.0291549	0.00105894	-0.0100665	-0.000810601	0.012188	0.0727284	0.00737704	0.0277112	0.0360678	0.038064	-0.00453997	-0.00597487	-0.0190357	0.0220238	0.00481093	-0.0110758	-0.00235153	0.022303	-0.00857143	-0.00457076	-0.00636573	0.0172196	-0.01411	0.027288	-0.0224296	-0.0497136	-0.0332962	0.0227992
SAOUHSC_00179	SAOUHSC_00179	-0.00564666	-0.00304513	0.00091207	-0.0047703	0.0169806	0.0187795	-0.00300361	-0.00465117	0.0103208	-0.0128753	-0.000827899	-0.0052427	0.00362419	0.0275763	-0.00470131	-0.0039036	-0.0103915	0.00869823	-0.0164047	-0.00141721	-0.00939954	0.00984759	-0.00530074	0.0103192	0.00658484	0.0185645	0.0137305	-0.00364415	-0.00244042	-0.0259801	-0.00288164	-0.00577858
SAOUHSC_00180	SAOUHSC_00180	0.0214985	-0.0159205	0.0230972	-0.0164941	0.000122234	0.0224662	0.00856332	-0.0123327	0.00701718	-0.000694013	0.00149881	-0.00919692	0.0121976	0.0338237	0.00388581	-0.0378397	0.000200496	0.0286289	-0.0466944	-0.0230669	-0.0332227	-0.0150313	-0.00348918	0.00371543	-0.00775781	0.0283784	0.0170647	0.00456397	-0.0218758	-0.0209934	-0.00860165	0.00588406
SAOUHSC_00181	SAOUHSC_00181	-0.00735245	0.00395134	-0.0187068	0.00944046	-0.018202	-0.00617835	0.00733531	0.0129343	0.00143332	-0.00254406	0.00818399	0.0121194	-0.000645725	0.0134773	-0.0453432	0.00249851	0.00857501	-0.00528978	0.00910838	-0.00837267	-0.0145851	0.00670721	0.00588151	0.00203829	-0.00977783	0.0192787	0.00981932	0.00446974	0.0183539	-0.0399238	-0.0204308	-0.0137832
SAOUHSC_00182	SAOUHSC_00182	-0.0235016	0.0671952	0.00353998	0.00330523	-0.00441599	-0.00833338	0.0158493	0.00364129	0.0160475	0.119851	0.0140429	-0.0373535	0.0140443	-0.029047	-0.0112677	-0.00339285	0.00374378	0.00138842	0.00371645	0.00492961	-0.0185016	0.000108141	0.00149462	-0.0174414	0.00173637	0.000639826	-0.00782194	0.0109223	-0.00246916	0.00358123	-0.0158309	0.0361655
SAOUHSC_00183	UhpT	0.00769875	0.0419993	0.0288431	0.0239448	0.0862999	0.0545407	-0.0406286	-0.00670855	-0.0611081	0.00693061	0.00225654	-0.0060714	0.0153313	0.0608024	0.00717944	0.00804508	0.00932705	0.146391	0.0901662	-0.0118536	-0.0332009	-0.0281018	-0.0101712	0.0666289	0.0352158	0.00390149	0.0325006	-0.0113409	-0.0484776	-0.0429836	-0.0227608	0.000276118
SAOUHSC_00184	HptR	-0.0244327	-0.00321339	-0.0049595	0.0143552	0.00658436	-0.00608504	-5.94756e-05	-0.0116452	0.00496169	0.00770953	-0.000987303	0.000691135	0.00703452	0.0021278	0.00256903	0.00377569	-0.00407663	-0.00879521	-0.00167154	-0.00047877	0.00137915	-0.00229141	0.00692716	-0.00235538	0.000689043	0.00592712	0.00129565	0.00234227	-0.00246001	0.00582525	-0.00382077	-0.00857002
SAOUHSC_00186	HptA	-0.00548408	0.000646076	0.00197515	-0.0128108	-0.00478418	0.0112626	0.00744041	-0.0126635	0.0024054	-0.000303005	0.012052	0.00759886	0.00327949	0.00861742	0.022427	-0.000633791	-0.0169616	-0.0173676	-0.00499191	-0.00333397	-0.0151394	-0.00502404	0.0200998	-0.00461625	0.0127768	0.0125548	-0.0173025	-0.000493253	0.032283	0.0225516	0.00335094	-0.0142492
SAOUHSC_00187	PflB	-0.00814459	0.0328397	0.021423	0.0141781	-0.0212793	-0.0210649	0.00368372	-0.000510851	-0.0156912	0.00298452	-0.0110709	0.00892475	-0.000258338	0.0201907	-0.00627358	-0.0154954	-0.006791	-0.0160051	0.0139251	0.00489998	0.0152729	0.0471035	0.212561	-0.0111871	0.0379518	0.0436572	0.0115721	0.0335962	-0.0233533	0.00909921	-0.0151116	-0.00423963
SAOUHSC_00188	PflA	-0.0105537	-0.0274738	-0.0809675	0.020789	0.132999	0.0141007	-0.0466353	0.0225492	-0.056642	-0.0469692	0.00112462	0.0193298	-0.0162435	-0.0314461	-0.0154257	-0.0171821	0.00790949	0.020048	0.0167703	0.119304	0.0530004	0.0382746	0.171376	-0.0272542	0.0649062	0.0645817	0.00177977	-0.00631952	-0.0416196	0.0742598	0.0605924	-0.0261848
SAOUHSC_00190	SAOUHSC_00190	-0.0142755	0.0134663	-0.00365197	0.00577935	-0.0226981	0.0163503	-0.00614867	0.00725652	-0.00635497	0.00742371	0.000677492	0.00898731	0.0160674	-0.0252874	-0.000266445	0.00862898	0.0101829	-0.0111264	-0.00235396	-0.00658726	-0.00976308	0.00460611	-0.00771441	-0.000651479	0.015037	0.0174679	0.00478509	0.00584356	-0.00792826	-0.00786647	0.00328796	-0.0304374
SAOUHSC_00191	SAOUHSC_00191	0.0134255	-0.0099956	0.00697676	0.00258306	0.00610489	0.00167836	-0.00608196	-0.00714484	0.00601233	0.00255989	0.0103327	-0.0237347	-0.009331	-0.0365402	-0.0093879	0.00741006	0.00223083	0.00469469	0.00273534	0.00884286	-0.00451091	0.0155585	-0.000386756	0.00539206	-0.0126839	-0.0519054	-0.00709789	-0.00857512	0.00145793	-0.0280811	0.000508298	0.0521766
SAOUHSC_00192	Coa	0.00541143	0.00729208	0.0275681	-0.00924291	-0.0404231	0.00907412	-0.00485166	-0.0070547	0.0143308	-0.0189935	-0.014963	-0.017833	-0.0225935	0.0115857	0.0113641	0.0243747	-0.00789226	0.0162353	-0.010821	0.0142065	-0.00831209	-0.049983	0.00796111	0.00910195	0.00409485	-0.00326146	0.0057188	-0.00291164	-0.00608286	-0.0335476	0.0117628	-0.0330122
SAOUHSC_00195	FadA	-0.0169068	0.00929933	-0.00934773	-0.00959206	0.0187809	-0.0167625	-0.000643169	-0.00477681	-0.0158726	0.0127669	-0.0111519	0.00297566	-0.00443311	0.109102	0.00435165	0.00249327	-0.0109271	0.0228209	0.00763208	-0.0249948	0.0378379	0.0152648	-0.0162651	-0.00589929	0.00189086	-0.0909248	0.0147238	0.00384174	0.0351322	-0.00145197	0.0293894	0.0236394
SAOUHSC_00196	FadB	-0.00267201	-0.00595507	0.00561442	-0.00310594	-0.0142981	0.00279888	0.00655323	-0.00325052	-0.00248034	0.000798443	-0.00207213	0.00812482	-0.0126033	0.16079	-0.0018972	-0.00685644	0.00072288	0.00250545	-0.00321788	-0.00301034	0.00549156	-0.00463234	0.00475788	-0.00346356	0.00101705	-0.0576134	-0.00631564	0.00321235	0.0106658	-0.0156471	-0.00105828	-0.0192866
SAOUHSC_00197	FadD	-0.00566776	-0.00657102	-0.0123135	0.00245259	0.0113671	-0.00475509	0.00201892	0.0119235	-0.00408175	0.00407646	-0.00426541	0.0176347	-0.00577112	0.118872	0.0050792	0.0146446	0.0141831	0.0391714	0.00960697	-0.0182614	-0.0046991	0.024626	-0.000821459	-0.00641819	0.00851596	-0.092399	0.00229107	0.0109032	-0.00902682	-0.0017115	0.00246653	0.0161277
SAOUHSC_00198	FadE	0.00144122	-0.0110215	0.0165672	0.00299422	-0.0068597	0.000431444	-0.00336127	-0.0115087	-0.00731567	0.0114236	0.00138978	0.00730224	-0.0148476	0.112662	0.00256565	-0.000192537	0.0154619	0.00791036	-0.0386656	-0.0179351	-0.00119294	0.0207528	-0.0111451	-0.00616967	-0.0075738	-0.0770825	-0.0165502	0.00230052	0.0137506	0.0243096	-0.00137528	0.0137777
SAOUHSC_00199	FadX	-0.00246182	0.0024632	-0.0114681	-0.00830502	0.0108451	0.00239008	-0.000652681	-0.00196393	0.00227636	0.00513406	0.0114025	0.0233871	-0.00841064	0.0717508	-0.00150719	-0.000415009	0.0066827	0.0132155	0.00423709	0.0131719	-0.00986155	0.0107287	-0.00736738	-0.00549883	0.00334357	-0.0444165	-0.0249662	-0.0284321	0.0151914	0.0163981	0.0071347	0.0211939
SAOUHSC_00200	PrsS	-0.0324549	-0.000399197	0.00469116	-0.00459896	0.00056342	-0.00956641	-0.00409699	-0.0159851	0.0022723	-0.00885385	0.00112229	-0.00372404	-0.00197353	-0.0194499	-0.00267407	-0.0018147	-0.00135542	0.00174343	0.00564649	-0.000150317	0.00114773	0.00796996	-0.000641372	-0.00532427	0.000398867	-0.0013249	0.00918851	-0.00781984	-0.0068321	-0.0126308	-0.00116228	0.00537485
SAOUHSC_00201	NikA	0.0973754	-0.00380855	0.0110865	0.00278889	-0.0101551	0.0141692	-0.0129795	-0.00481564	-0.0109749	-0.00806121	-0.00530923	0.00852015	-0.00402001	0.0115917	-0.000737488	-0.00432244	-0.0103007	0.00247421	0.00522957	-9.01462e-05	0.00159695	-0.027259	0.00185671	0.00785526	0.00771217	-0.0331947	0.000641191	0.00852818	0.00202639	-0.0133636	0.000129254	0.0121813
SAOUHSC_00202	SAOUHSC_00202	0.0959097	-0.026688	-0.0144443	-0.096955	-0.085778	0.0199322	0.033699	-0.0027737	0.0277568	0.0248396	-0.049016	-0.0381472	0.0345244	0.013206	0.00402517	0.0138529	0.0116298	0.00261336	0.0225999	-0.245543	-0.0907548	0.0140102	0.196833	0.145876	-0.147742	0.00706699	0.00637061	0.587148	0.0163785	0.0014488	0.0103975	0.0152453
SAOUHSC_00204	Hmp	-0.0107527	0.00310092	-0.0116551	0.00396047	0.0205629	-0.0123499	0.00515823	-0.0198795	-0.0166466	0.00567549	0.00691956	-0.00491033	-0.000879753	0.0197718	-0.00516025	-0.00967858	-0.00167203	-0.00113352	-0.0198556	-0.00479169	0.00883406	0.0182138	0.128894	-0.0105476	0.0159744	-0.00124633	-0.0173768	0.0131192	0.0014491	-0.0134677	0.00102474	0.0219699
SAOUHSC_00206	Ldh1	0.00697623	0.00692044	0.0311328	-0.0164367	-0.00778405	-0.0232027	-0.00564962	0.0192682	0.0265012	0.00985669	0.0146277	0.00649729	-0.0233397	0.00559589	-0.00427065	-0.0242026	0.00176871	-0.0830711	0.0409367	-0.00245405	0.0457133	0.0163755	0.21351	-0.0197787	-0.0113031	-0.0620351	0.00904527	-0.030636	0.0263718	-0.0378369	0.0150611	0.0176733
SAOUHSC_00209	GlcC	0.00828098	0.0931981	0.00315042	-0.0211587	0.001194	0.139453	-0.0609181	0.010115	-0.00948842	-0.00999166	0.103932	0.196267	-0.0412648	0.0538037	0.130738	0.0172885	0.0202222	-0.0351133	0.0861135	-0.129014	-0.023467	-0.0923174	0.0311435	-0.0398442	0.0956609	0.00857934	-0.0177013	-0.0456191	-0.104061	-0.000391158	-0.0223343	-0.00193229
SAOUHSC_00211	SAOUHSC_00211	-0.0139443	0.00130744	-0.00556812	-0.00421156	-0.00401168	-0.0137575	0.0038268	0.00245057	0.00216898	-0.00352108	0.00242067	0.00427186	-0.00963944	-0.00342715	-0.0112041	0.00875295	-3.36402e-05	-0.00699212	-0.00384244	-0.0111454	0.00700283	0.0191822	-0.00985496	-0.00231232	-0.00511464	-0.0150076	-0.00297118	0.0100711	-0.000685319	-0.00476459	-0.00345895	0.0196291
SAOUHSC_00220	TarI'	-0.0835882	0.00192614	-0.00716187	0.011174	-0.00204273	-0.00727582	-0.00851189	0.00422721	0.00776882	0.00147954	-0.00447735	-0.004207	-0.00669115	0.00476944	-0.00594601	0.00380607	0.00353916	0.00593505	-0.00367731	-0.00243825	-0.00411864	0.00472695	0.00439992	0.019668	-0.00811144	-0.0218579	-0.0029754	-0.00534742	-0.00781212	0.00595113	-0.00487631	-0.00515049
SAOUHSC_00221	TarJ'	-0.0670839	0.00237118	0.000127489	-0.00191321	0.00170015	-0.0110313	-0.00722157	-0.00268832	0.0148683	-0.00500374	0.0175551	-0.00604151	0.0051767	0.0143879	-0.00329386	0.0141511	-0.0019228	-0.0121041	4.44356e-05	-0.00579508	-0.00356551	0.0186915	0.00365971	-0.0169264	-0.0083936	-0.00644187	0.00348819	0.00184929	0.00105323	-0.00479705	0.0197639	-0.00287592
SAOUHSC_00222	TarL'	-0.0526687	-0.000987424	0.00166077	-0.00378911	-0.00167644	0.00156159	-0.0176765	-0.00926585	0.00507895	0.00468077	0.00345821	-0.00894845	-0.00180842	0.0207625	0.00391445	-0.00404221	-0.00214425	-0.00586645	-0.00546372	-0.00109423	0.00353909	0.00917269	0.00417185	-0.00669937	-0.00872157	-0.0168493	0.00147869	-0.00301736	0.00394158	0.0171427	0.00593397	-0.00973909
SAOUHSC_00223	TarF	0.00537297	-0.00777622	0.00190477	-0.00456613	-0.00327768	0.000521877	0.00455735	-0.00911047	0.00213794	-0.00396322	-0.00137222	-0.0035714	-0.00522423	-0.00630644	0.00237177	0.00166671	-0.000420051	-0.000270686	-0.00334544	-0.00272652	0.00309752	0.0031859	-0.00516211	-0.00457656	-0.00211395	-0.0165061	0.00528892	-0.000283969	0.00103766	0.00104683	-0.000159107	0.029046
SAOUHSC_00225	TarI	0.0111491	-0.00119442	0.00274484	-0.00104231	-0.00620826	-0.00326423	0.00259287	-0.00370762	0.00237695	0.00116558	-0.000520854	0.00110419	-0.00510587	-0.000606148	0.00234347	0.00325711	-0.00376011	-0.00296893	-0.00129504	-0.000292215	0.00257917	-0.00130537	-0.00378276	-0.00676385	-0.00146699	-0.00961161	-0.00367875	-0.00664153	-0.000270308	0.00824741	0.00360898	0.0133125
SAOUHSC_00226	TarJ	0.0119446	0.000388226	-0.0032329	0.00183946	-0.00638006	-0.00517533	-0.00395435	0.0104144	-0.00436666	0.00892781	0.00323672	0.0118996	-0.00698029	0.000568815	-0.00515166	0.00260397	0.00872779	-0.00350753	-0.000633076	0.000538291	0.00247686	0.00877623	-0.00284542	0.000961067	0.000761412	0.000490449	0.00919061	-0.00175598	0.00778713	0.0027226	-0.0070318	0.00258474
SAOUHSC_00227	TarL	0.0232192	-0.00236233	-0.00267504	3.92557e-05	0.00113313	-0.000920658	-0.00919686	-0.00113939	-0.0102373	-0.000809211	0.00147711	0.00631284	-0.00382089	-0.0106983	-0.00182183	-0.000406796	-0.00215419	-0.000579871	-0.00230662	-0.00600231	0.000920308	-0.00672019	-0.00672558	-0.0055054	-0.00027821	-0.00391204	0.00171803	0.00895416	0.00283896	-0.00771736	-0.00361427	0.00676296
SAOUHSC_00228	TarS	0.0152457	0.00130314	-0.00698636	-0.00172865	0.00135011	0.000714355	-0.00307004	-0.00134909	-0.00281017	-0.00687777	-0.000353609	0.00169619	-0.00694007	0.0023294	-0.000531298	0.00178439	-0.00421001	-0.000875968	-0.00304555	-0.00280854	0.00146886	-0.00988069	-0.00439074	-0.00417064	-0.000279078	-0.00431912	-0.00331378	0.00196557	0.00144872	0.00556075	0.00241179	0.0013153
SAOUHSC_00229	ScdA	-0.0281283	0.00863978	-0.00505954	-0.00124002	0.0192704	-0.00214032	0.0221345	-0.00964269	-0.0119505	0.0050261	-0.00671437	0.00506713	0.00815517	-0.00407551	-0.00437949	-0.0143626	0.00331567	-0.00571895	-0.00763051	0.0036184	-0.014749	0.00931325	0.106109	-0.00987032	-0.00191428	0.0243026	0.00308517	0.000583292	-0.0107952	-0.00416499	-0.00969826	0.00585546
SAOUHSC_00230	LytS	-0.000527263	-0.0147918	-0.00668495	-0.000266178	-0.00680435	0.0128212	0.00456635	-0.013562	0.00620083	0.0126798	-0.00161761	-0.0121345	0.0197965	-0.0146069	-0.0127748	-0.0144329	-0.00620347	-0.0101891	-0.00323184	0.00279063	-0.00506092	-0.0290396	0.0169938	-0.0027152	0.0121721	0.00385074	-0.000501444	-0.00330333	-0.00107843	-0.00980825	-0.00118354	0.0133926
SAOUHSC_00231	LytR	-0.0180849	0.0137005	-0.00623021	-0.00482708	-0.000583941	-0.00299785	-0.00316396	-0.00142886	0.000741702	-0.00377527	-0.0025206	-0.00234233	-0.010308	-0.0179838	-0.00157727	-0.00274833	0.0119423	-0.00698658	0.011103	-0.00281465	-0.00668796	-0.0124517	0.0180715	0.00212561	-0.000388192	-0.0079726	0.00276978	0.00103313	-0.00311727	0.0126173	-0.00856979	0.00961795
SAOUHSC_00234	BglR	-0.00946022	-0.00896641	0.0191113	-0.0043355	0.00475644	0.0151806	-0.0017347	-0.00645348	0.000941724	-0.0108831	-0.000845095	-0.00299739	0.00810116	0.00684848	0.00100185	-0.00416295	-0.0137858	-0.00526478	0.00993018	0.000544633	0.000378632	-0.00766047	-0.0007797	0.0018193	0.00757039	-0.00947293	0.00948019	0.00903746	-0.00388953	-0.0371991	0.00319866	0.0133291
SAOUHSC_00235	SAOUHSC_00235	-0.0524134	-0.0200819	0.0197776	-0.00870651	0.258244	-0.00531234	0.00589766	0.0145244	-0.00605312	0.0351696	-0.0208825	0.0158648	-0.0608631	0.0450878	0.0432398	0.0395305	-0.0467608	-0.186412	0.07162	-0.0437284	0.00978215	-0.0304076	0.0340608	0.0286846	-0.0633676	-0.0296109	0.0109546	-0.0144793	0.158012	-0.0142787	0.0599738	0.00497359
SAOUHSC_00236	BglA	-0.00460338	0.00252338	0.00722829	-0.00334151	-0.00133666	0.00122525	0.00208114	-0.00400029	0.00576295	0.00510171	-0.00161373	-0.00738208	0.00176574	0.0209488	-0.013006	0.00545892	0.000143139	0.000986082	-0.00319136	0.00353791	-0.00461368	-0.000698882	-0.00465	0.00607812	-0.00305894	0.0163118	-0.000404864	-0.0132285	-0.00259862	-0.0207227	-0.0130612	-0.0197185
SAOUHSC_00237	SAOUHSC_00237	-0.0395646	0.0871077	0.0793583	0.0219466	0.225388	0.000333752	0.152181	-0.0252204	0.00655478	-0.00569784	0.0371151	0.00984562	-0.0215525	-0.0324214	-0.00444091	0.00393634	-0.0282598	0.151717	0.0167094	0.0178686	-0.0831323	-0.0156903	0.0608851	-0.128335	-0.0834318	-0.0329201	0.0343296	0.0100978	-0.0368689	0.00758139	-0.0818108	0.0455955
SAOUHSC_00239	RbsK	-0.00381291	0.000279669	-0.00379266	-0.00742358	0.00425464	0.00095886	0.00567043	-0.00549078	0.00762436	-0.00833838	0.00153663	0.00254961	0.00355214	0.0211014	0.00159644	0.00225928	-0.000671452	-0.00818566	0.00241669	-0.000668755	0.00567812	0.00723887	0.00792532	-0.00269432	-0.00549857	0.00439778	0.000631809	-0.00409169	-0.00695789	-0.0128772	-0.00163422	0.00215204
SAOUHSC_00240	RbsD	0.0255271	0.0157774	-0.0318401	0.0365413	0.0122618	0.0215543	0.0138347	0.0418109	-0.0198204	-0.0267833	-0.0220004	0.0226559	0.000709876	-0.000885822	0.0708734	-0.0647502	0.0268168	-0.021272	-0.0110137	0.00924664	0.08924	0.0300368	-0.00453816	-0.00311516	0.0182414	0.0233553	0.0274359	0.0193696	-0.0622684	-0.0290795	0.0484466	-0.00406409
SAOUHSC_00242	RbsR	0.00630841	-0.00933482	-0.00873098	-0.00761563	-0.029946	-0.00508919	0.00239763	-0.0116296	0.00333926	-0.0116524	-0.00808449	0.0116337	0.0167529	0.00953807	0.00235625	-0.00393972	0.00603515	-0.000875669	0.0119347	0.00147639	0.0023552	-0.0102152	0.00837613	-0.00990288	-0.00933838	-0.0040004	-0.00341123	-0.00313277	-0.0060962	0.0098864	-0.00445866	-0.00436412
SAOUHSC_00244	SAOUHSC_00244	-0.000350355	-0.0137924	0.00687168	0.00664918	-0.0264904	-5.82379e-05	-0.00699312	-0.0086316	-0.00550245	-0.00655319	0.0123167	0.00314558	0.000390152	0.0144693	0.0093576	-0.0118171	0.0187276	-0.0202634	-0.00122073	-0.0191604	-0.00222644	-0.043219	0.0128124	-0.0133449	-0.00074051	-0.0150648	-0.00166362	0.00732223	-0.0210518	0.00906382	-0.0161251	0.000638421
SAOUHSC_00246	SAOUHSC_00246	0.024071	-0.00808089	-0.0261888	0.0132843	0.0211778	0.0248267	0.149249	-0.000408345	0.00342895	0.0264085	0.0182546	0.0162065	0.00863888	-0.00855625	-0.000464323	-0.0270497	0.00610512	-0.00166786	-0.0163375	-0.0125251	-0.0368598	0.00520959	-0.00722154	-0.00950809	-0.0110286	0.019909	0.00132086	-0.0254966	-0.0100843	0.00351932	-0.00644785	0.025295
SAOUHSC_00247	SAOUHSC_00247	0.0232277	-0.0187005	0.0150682	0.0138883	0.00803651	0.0235629	0.0912864	0.00316075	0.00988465	0.0265672	0.0136181	0.00591896	0.00616021	0.00367922	-0.0133995	-0.0147672	0.0216221	-0.0197856	-0.00956066	-0.0102364	-0.0111212	0.0174962	-0.00288896	-0.0065523	-0.00565631	0.0066265	-0.00709272	-0.00644746	-0.00364249	0.00110419	0.0108369	-0.00237322
SAOUHSC_00248	LytM	0.0418509	0.00841991	-0.010869	0.00526427	0.00984816	-0.0236093	0.0102325	-0.00213284	-0.00288598	-0.0048967	0.00178948	-0.0302399	-0.00696168	-0.0524994	0.00285834	0.0134161	0.00154885	0.00143094	-0.0228444	-0.0161411	0.00899929	-0.0598128	-0.0470543	-0.0182914	-0.0100918	-0.0243904	-0.00489621	-0.0117331	0.00862485	0.0488802	0.0287926	-0.0480172
SAOUHSC_00249	SAOUHSC_00249	0.0112614	-0.0504419	-0.011087	0.0358042	0.000536613	-0.00743844	0.00570912	-0.0148723	0.0158566	-0.0234307	-0.00254005	0.00796273	-0.000473354	0.0109434	0.00600483	-0.016931	0.00714393	-0.000212774	0.00242289	-0.0318832	-0.0147201	-0.0398838	0.0106153	2.77661e-05	0.00398458	-0.0252756	-0.0122095	0.0186514	0.00121309	-0.01305	0.0519735	0.0196478
SAOUHSC_00253	SAOUHSC_00253	-0.018418	0.00976029	0.0117206	0.0100641	0.00275521	0.00162763	-0.000922936	0.00537594	0.00807905	0.000852428	0.00323085	-0.00800739	-0.00791727	0.00402342	-0.00784261	-0.0179539	-0.0023309	-0.00848971	0.0140821	0.00417051	0.000998459	-0.0459663	0.0134078	0.00401454	0.000482271	-0.0223495	0.00551703	-0.00386356	-0.00325913	0.011579	0.00506594	-0.0239653
SAOUHSC_00256	SAOUHSC_00256	0.0122256	0.0142226	0.00287881	0.00450435	-0.0257755	-0.0132167	0.00753734	-0.00418807	0.00015297	-0.00653608	-0.00148632	-0.00497333	0.00534016	0.00399677	-0.00539478	-0.00487731	0.0143873	0.0224045	-0.0279759	0.0305786	-0.00746422	-0.0275475	0.0156971	0.00075454	0.0134108	0.0118858	-0.00563664	-0.0112017	-0.0069506	0.00460254	-0.0050588	-0.0115777
SAOUHSC_00257	EsxA	-0.0281393	0.0102155	0.0115967	0.0145148	-0.0180114	-0.0106873	-0.00982414	0.0297637	0.00772122	0.00243549	0.00265817	-0.00471915	-0.0151145	0.0421669	0.00321129	-0.00711999	-0.00238934	-0.0127801	0.0103569	0.013358	-0.00560667	-0.02737	0.023582	0.00275288	0.00870346	-0.0199291	0.0101746	-0.00116934	-0.00964876	0.0304471	-0.0102686	-0.0122318
SAOUHSC_00258	EsaA	-0.00403126	0.00104858	0.0177627	-0.00469391	-0.0105203	-0.012649	0.002947	0.00972856	0.00570415	0.00800013	0.00412661	-0.0132399	-0.0052466	0.0178952	-0.00193586	-0.0193032	-0.00873737	0.00247361	0.017746	0.00754694	-0.0139259	-0.0276608	-0.00169199	-0.00499352	0.00669057	-0.0128662	0.00326329	0.00611981	0.00336123	0.0083093	0.0115949	-0.00909949
SAOUHSC_00261	EssB	0.00173608	-0.00334152	0.0152669	0.0110208	-0.0181962	0.00404419	0.000278042	0.0130153	-0.00292001	0.000457879	0.00372431	0.00049884	0.000174176	0.0159556	-0.00113456	-0.00742762	-0.00104402	0.00429537	-0.0123573	0.0226319	-0.012107	-0.0343126	0.00485369	-0.00354613	0.0040385	-0.00867027	-0.0247904	-0.00487553	-0.00937006	-1.49737e-05	0.00632262	-0.0147212
SAOUHSC_00262	EssC	0.00750807	-0.000955579	0.00924842	0.00947029	-0.00121468	0.0164068	-0.00183215	0.0041585	0.000401303	0.0111613	0.0012286	-0.0108797	0.00505736	0.0161857	-0.0139595	-0.0175331	-0.00779077	0.00318701	0.00248075	-0.00255974	-0.0122555	-0.0254101	0.00529076	0.00649647	0.00151929	-0.0229652	-0.0050443	0.000415044	-0.00865378	-0.00079145	0.00316041	-0.0119578
SAOUHSC_00268	EsaD	-0.0204121	0.0268392	-0.00755727	0.00608994	-0.00368607	0.00591762	-0.00971992	0.00080457	-0.00952054	-0.0117182	0.0279586	-0.00816225	0.0779266	-0.00502692	0.00418355	-0.00442819	-0.0301253	-0.00630156	-0.00850944	0.0175015	0.00311302	-0.0288037	0.000955041	-0.00592513	-0.0169171	0.00389999	0.00968519	-0.0108572	0.0338295	-0.000851101	0.0170205	-0.0223752
SAOUHSC_00269	EsaG1	-0.00348204	-0.00614749	-0.0124133	-0.00649413	0.0175187	-0.00513393	-0.00406525	0.00982771	-0.0022481	0.0211859	0.00275562	-0.0105286	0.000797087	-0.0113665	-0.0163984	-0.0138128	-0.00145602	-0.00720844	-0.0161265	0.00216177	-0.0111749	0.00557855	-0.00200419	-0.00255448	-0.00354797	0.00296075	0.00149931	-0.0156285	0.00870355	-0.00283962	0.010573	0.000175253
SAOUHSC_00275	SAOUHSC_00275	0.00196901	0.00153155	-0.000634309	0.00244475	0.00115613	-0.0091181	-0.00413521	0.0008115	-0.00175174	0.0193616	-0.00508581	-0.00620572	0.00293269	-0.0075036	-0.00606164	-0.0113281	0.013552	-0.00937758	-0.000742291	0.00801656	-0.00198595	-0.00364574	-0.00269873	-0.00366962	-0.00414338	0.00490338	0.0124674	-0.00535396	0.00634017	-0.00473205	-0.00352428	-0.00755026
SAOUHSC_00276	SAOUHSC_00276	0.00408564	-0.0135454	-0.0184216	-0.003137	0.00892785	-0.00675616	-0.00433503	-0.00682561	-0.00715471	-0.0118873	0.00715054	-0.0135773	0.0216112	-0.0181852	-0.00110412	-0.0164053	0.00932179	-0.00765685	-0.00582188	0.0123209	-0.0115933	-0.00938334	-0.0055759	-0.00846776	-0.00447898	-0.0054878	0.0026759	0.00120889	-0.00945633	0.000340361	0.0194688	-0.0134661
SAOUHSC_00277	SAOUHSC_00277	-0.00354487	0.00764104	-0.00203261	-2.30877e-05	0.00174101	0.00443498	-0.00543028	0.011719	0.00258916	0.0362382	-0.0083854	-0.0230538	0.0125179	-0.0103177	-0.00390636	-0.000754979	0.00773441	-0.00262192	0.0186093	-0.000149801	-0.00837822	0.0113564	0.00138428	-0.000255044	-0.00941335	0.00351574	0.0151207	0.00335361	-0.00222897	0.0225361	-0.0036369	-0.0156988
SAOUHSC_00278	SAOUHSC_00278	-0.00150749	0.000119678	-0.00507185	-0.00337274	0.00257937	-0.0129493	-0.00125466	9.23339e-05	-0.0104259	0.00646031	-0.00114896	-0.00114567	-0.00852214	-2.39929e-05	0.00586085	0.0063878	-0.0010963	-0.0117104	0.00625214	-0.00387968	-0.016754	6.63055e-06	-0.00231848	-0.0121069	-0.00352899	-0.00158351	0.00871354	0.00378494	0.0105927	0.00731348	0.0031153	-0.00824196
SAOUHSC_00279	SAOUHSC_00279	0.014005	-0.00179965	-0.00513474	-0.00393976	0.000430061	0.00936672	0.0024103	0.00848493	-0.00642984	0.0389603	0.00174687	-0.0109275	-0.00951466	0.00488168	0.00402765	-0.00154632	-0.00350478	0.00236048	-0.00102934	0.000502896	-0.0125867	-0.0157016	0.0133987	-0.0037049	0.000719573	-0.00196859	-0.00174669	0.00398776	-0.00100608	0.00225545	0.00393245	-0.0157141
SAOUHSC_00280	SAOUHSC_00280	0.0378487	-0.00601372	0.0848753	0.0154129	0.0271843	-0.0618824	-0.000638402	0.00377017	0.0115702	0.0698695	-0.0587128	0.0140605	-0.0363993	0.0053444	-0.005441	0.0145258	0.0241758	0.00766262	0.039856	0.016944	-0.035842	-0.0256817	-0.00362168	0.0563935	0.0112743	-0.00340395	-0.178586	0.0378138	0.0114547	-0.0312943	0.0132049	0.032345
SAOUHSC_00281	SAOUHSC_00281	0.000787261	-0.0123713	-0.0198252	0.0261115	0.0532305	0.0142023	0.0023411	-0.0100649	-0.000813893	-0.0151842	0.0201303	-0.00884823	-0.00323913	0.00260712	-0.0357165	0.0383749	-0.00271047	-0.0117191	-0.00896386	0.025978	0.00332459	0.0136167	0.0617735	-0.0154304	-0.0242854	-0.0215552	-0.0245812	-0.00744633	0.0107777	-0.0216705	0.00824472	0.0294122
SAOUHSC_00282	BrnQ2	0.0124049	0.00129187	-0.00573852	-0.00610535	0.0162182	0.0088141	0.00476507	-0.0253543	-0.000153295	0.0471412	-0.00214568	-0.0116316	-0.0194958	-0.0135768	-0.0090256	-0.00790201	-0.00605396	0.0234878	0.00276528	-0.00955347	0.000418106	-0.0126607	-0.014882	-0.00347673	-0.000590652	-0.00374717	-0.00819358	0.00407525	0.00747067	-0.0144882	0.00401371	0.0106644
SAOUHSC_00284	SAOUHSC_00284	-0.0836993	0.000262774	0.0152373	-0.00178345	-0.0310865	-0.00446839	0.00173094	0.0155376	0.00599219	0.00337932	-0.00325681	-0.0257489	-0.00930166	0.0313172	-3.82026e-05	0.00445659	-0.00694494	0.0134851	-0.00734528	0.000163163	0.00352579	-0.000201112	0.0412618	-0.00192311	0.00471167	-0.00245849	0.00707414	0.00557366	-0.0126502	-0.0139562	-0.00742483	-0.00420622
SAOUHSC_00285	SAOUHSC_00285	0.0253112	-0.00181179	-0.00178797	0.000606912	0.00645226	0.00614265	0.00755667	0.00581962	-0.00325885	-0.00810643	-0.00640389	0.00643856	-0.00230813	0.0108853	0.00207011	-0.000103477	0.00197218	-0.00248599	0.00198928	-0.00503643	-0.0067938	-0.0067499	0.00941091	-0.000808189	0.00105563	0.0114065	-0.000364323	0.0113077	0.00451757	0.0094688	-0.00394421	-0.0089541
SAOUHSC_00287	SAOUHSC_00287	0.0204492	-0.0129016	-0.00133807	-0.000358975	0.0126738	0.00185325	0.00923679	0.0053592	-0.000269687	-0.00676071	-0.00294487	0.00873934	0.0177482	0.0114375	0.00335217	0.0013242	-0.0059061	-0.00477442	7.32959e-05	-0.00679211	-0.00505195	-0.0018714	0.00618573	-4.40219e-05	0.00376284	0.0134461	-0.00559431	0.0125343	-0.00099349	-0.000333405	-0.00730536	-0.00446709
SAOUHSC_00290	SAOUHSC_00290	-0.0471464	0.0217485	-0.0217514	-0.00239935	0.00401775	-0.00610959	0.00883591	0.0328726	0.0112705	0.0370401	0.0156354	0.0356002	-0.0321141	-0.0168091	-0.0202645	-0.00450789	0.00632705	-0.0145695	-0.0170683	-0.0131342	0.0102534	-0.00383354	-0.0238959	-0.012351	0.0128767	-0.0444254	-0.00053427	0.00842281	-0.00770195	0.0126476	-0.0215684	-0.0289397
SAOUHSC_00292	PsuG	-0.000695268	0.0390895	0.0448412	-0.0128787	-0.00405238	-0.00777449	-0.0155421	0.00729653	0.0145715	-0.0132421	-0.01569	0.0364905	-0.0133721	0.0176233	-0.0123271	0.0112622	0.00661513	-0.039838	-0.0317125	0.0104633	-0.0293098	0.0201817	-0.0234709	-0.0300421	0.0187974	-0.0139584	0.0847399	-0.00478921	0.09781	-0.0344633	0.00625257	0.0125506
SAOUHSC_00294	NanT	0.0198663	0.00417061	0.0233265	-0.0243067	-0.0144532	-0.0296854	0.0141072	0.0104902	0.0272765	-0.00153286	-0.00765432	0.022253	-0.018701	0.0368453	-0.0142863	-0.045605	0.0209428	0.0658861	-0.0235373	-0.0184601	0.0444738	0.0392533	-0.00508878	0.0188225	-0.0159161	-0.00542362	-0.0166347	0.0317212	0.00426629	0.0565674	0.0516675	0.0484551
SAOUHSC_00295	NanA	0.00903024	0.000375429	-0.0367624	0.000225921	0.0033975	0.0137508	0.00143756	0.00248588	0.0172115	0.0362373	0.0312337	0.00635666	0.0127617	0.0918927	-0.00262968	0.00368512	-0.00771893	0.00958173	-0.0168152	-0.0316138	-0.00160048	0.0315053	-0.0172038	-0.0180873	0.0107442	0.048275	0.00916039	0.0178716	0.0243309	0.0168002	0.00898112	0.0639868
SAOUHSC_00296	NanK	-0.00646971	-0.0013082	-0.00232957	0.0045183	-0.00543473	-0.000525183	-0.0011848	-0.00390606	0.00298205	-0.00748512	-0.00361833	-0.0134405	0.00416644	0.0308567	-0.0182031	-0.012827	-0.00524602	-0.0183566	-0.00817829	0.00165676	-0.0128126	0.0175027	0.00499602	-0.00553597	0.00592011	-0.0145695	0.0118345	-0.00531621	-0.00456085	0.0224483	0.00779845	0.0187374
SAOUHSC_00297	NanR	0.00697347	-0.00264359	0.00279395	0.000163481	-0.00875312	-0.00215836	-0.00298974	-8.24588e-05	-0.00559081	-0.00526162	-0.00905143	0.00739215	-0.00734101	-0.0017717	-0.0148264	0.00247092	0.00543361	-0.00771899	0.00252614	-0.00276082	0.00121635	-0.000709244	-0.0019827	0.0111138	-0.000767185	-0.00243247	-0.00347453	0.00252739	0.00145219	-0.00161426	0.00287761	-0.0164475
SAOUHSC_00298	NanE	-0.00215143	0.00294542	0.0015389	0.000827839	-0.0177313	0.00474751	-0.00120146	-0.00174662	0.0101274	-0.0106695	0.000742315	0.000235765	-0.00182854	0.0209215	-0.00798774	-0.0139987	-0.00283128	-0.0026468	0.00169369	0.00439444	-0.0074112	0.00672106	0.00450286	-0.00579856	0.00565397	-0.00204383	-0.00236642	0.0125579	-0.00288007	0.0152714	0.00426284	0.0184452
SAOUHSC_00300	GehB	-0.0265633	-0.000557038	0.0307733	0.00958162	-0.017173	0.00524349	-0.00987619	0.0256082	0.0170343	0.00221384	0.0256938	-0.015373	-0.00645321	0.0441613	0.00106067	0.000459087	-0.00152476	-0.0294339	0.032272	0.0112126	-0.00219947	0.0224744	-0.00131525	-0.00311218	0.0135525	0.0176735	0.016084	-0.00123166	-0.00551881	-0.0132469	0.00415596	-0.0730682
SAOUHSC_00301	SAOUHSC_00301	0.00373331	-0.0035286	-0.000847262	0.00469436	0.0001832	-0.00482947	-0.00491642	0.00270876	0.00110824	0.00274411	0.00622404	0.0119867	0.00543868	-0.0177973	-0.00516779	-0.00191718	0.00770297	-0.0101182	-0.00785196	0.00461466	0.00555943	-0.004172	-0.00934508	-0.00928682	-0.0124639	0.000308572	-0.0123277	-0.0026095	-0.00100102	-0.0030051	-0.00192281	0.00497732
SAOUHSC_00302	SAOUHSC_00302	0.00999998	-0.00922482	-0.00200003	-0.00447562	4.07158e-05	0.00476184	-0.00283294	-0.0153138	-0.00248899	-0.00392612	-0.00527822	-0.00445864	0.00766901	-0.0184081	-0.00704649	-0.00850064	-0.00107199	-0.000472977	0.00173359	-0.00537737	-0.00322137	-0.0056361	-0.00373233	-0.000611421	-0.00254153	-0.002633	0.00189003	-0.0116491	-0.00119536	0.00689328	0.0108687	-0.00931515
SAOUHSC_00304	SAOUHSC_00304	0.0285968	-0.0253061	-0.00172578	0.00411156	0.00535867	0.0192601	0.0763021	-0.00520229	-0.0116216	0.00576173	-0.000414274	-0.0127128	-0.00506307	0.00710475	-0.0259308	0.0145937	-0.00334592	0.0285235	0.0212815	0.0165746	-0.0138167	-0.0131705	0.00472193	0.00560019	0.00818146	-0.0279857	-0.0128219	-0.0195252	-0.0197428	-0.00856265	0.0384185	0.0154555
SAOUHSC_00305	GcvH-L	0.00540803	-0.00201705	-0.00722506	-0.00343588	-0.00630576	-0.00114374	0.0603329	-0.00449743	0.00214992	-0.00379984	-0.00129732	-0.0108343	-0.0100149	0.00544492	-0.00252188	-0.00161214	0.00125425	-0.0103839	-0.0115692	0.00151625	-0.00131373	-0.00491954	-0.00363222	-0.00118561	0.0010205	-0.013358	0.00423637	0.00607307	0.00026618	-0.00756204	-0.00152008	0.00677194
SAOUHSC_00306	SAOUHSC_00306	0.0180334	-0.00892372	-0.00711755	-0.00947086	-0.00121441	-0.00937958	0.0655717	-0.00761428	0.00452399	0.00317279	0.000538337	0.00194081	0.00112403	-0.00298198	-0.0024509	0.00262758	0.00456777	-0.0056231	-0.0046695	0.00168102	-0.000336148	0.00194241	-0.00011375	-0.00866039	-0.006231	-0.00210617	-0.0105708	-0.00339962	0.0047496	-0.0245759	0.00650256	0.0223232
SAOUHSC_00307	SirTM	0.0227138	-0.0123462	-0.0245141	0.000386274	-0.00587002	-0.00369112	0.0534646	-0.0171878	0.00366156	0.116503	-0.00199888	-0.0295998	-0.00564231	0.000128267	-0.0142483	-0.00761921	0.0071593	0.000979613	0.00204869	-0.00782718	0.00584892	-0.0138077	0.000665103	-0.011086	-0.00511776	-0.00793776	0.0157457	-0.00660092	0.00501136	-0.00772488	0.00101526	0.00472111
SAOUHSC_00308	LplA2	0.00185453	-0.0046694	-0.00756636	-0.00594875	0.00978847	0.001874	0.0462313	-0.00343953	0.000491993	-0.00655582	0.0033914	-0.00577948	-0.00052798	-0.0133042	0.00338142	0.000308422	-0.00274099	0.00367289	-0.00533445	-0.00345407	-0.000553142	0.00660611	-0.00680209	-0.00257634	0.00135108	0.00657016	-0.00570413	-0.00475628	0.00271516	-0.0182727	-0.00712843	0.0295514
SAOUHSC_00309	SAOUHSC_00309	0.00965983	0.00118477	0.00152889	-0.00224341	-0.00216109	0.00269119	0.0172748	-0.00291554	0.00118353	-0.00451213	-0.00274293	0.00342299	2.30054e-06	0.0212611	0.00334903	0.00354398	-0.00450609	-0.00470094	-0.00127855	-0.00898087	-0.00336432	0.000497204	-0.00249548	-0.00216482	0.00319481	0.0246672	-0.00390527	0.00253633	0.000635681	-0.0117549	-0.00460289	-0.00167996
SAOUHSC_00310	UlaA	-0.0321889	0.00150728	0.00531787	0.0272953	0.0292262	0.00473623	-0.0113922	-0.0151866	0.0453751	-0.0263336	-0.0143078	0.00766357	-0.00791523	0.0814007	-0.0848409	0.0551069	0.0401018	0.0201468	-0.0106537	0.027393	-0.0696115	-0.00320993	-0.0229331	0.0587348	-0.0135323	-0.0105994	-0.124484	-0.0164829	-0.032482	-0.118998	-0.0421357	0.0382761
SAOUHSC_00311	SAOUHSC_00311	-0.00665161	0.00659264	0.0200395	-0.00169528	-0.0132406	-0.00657175	-0.000464246	-0.00276	0.00910689	-0.00865132	-0.00980992	0.0115246	0.00113691	0.0784785	0.0144163	0.0202686	-0.0017746	0.0035814	0.00345556	-0.00771453	0.00862296	-0.0391987	-0.00207263	-0.00873574	-0.00062995	0.00988933	-0.00164835	0.0362755	-0.00192398	-0.0633931	-0.0125992	-0.0129016
SAOUHSC_00312	SAOUHSC_00312	0.0152679	0.0141693	0.0123309	-0.00998203	-0.0212354	0.00112028	0.012503	-0.000424849	0.00417396	-0.0130731	-0.013983	0.0215239	-0.0130801	0.0679796	-0.00880267	-0.0165679	0.0190118	-0.0449552	-0.0348493	-0.0112661	0.0124364	0.00239566	-0.00732421	-0.00972453	-0.0244342	0.0705781	0.0229286	0.0160364	-0.00602195	-0.053717	-0.0266468	-0.0149356
SAOUHSC_00313	SAOUHSC_00313	-0.0119255	0.00716686	-0.00803771	-0.037515	0.0275426	0.0222853	-0.00237084	-0.00833358	0.0143741	0.0014206	-0.00938451	0.0168936	-0.0102172	0.0138328	-0.0182861	-0.00265019	-0.00125128	-0.00425662	0.00454303	-0.0167956	0.0334848	0.0180424	0.00686869	-0.00946808	-0.00946609	-0.0389888	0.0423828	0.00824981	0.00311236	-0.0497209	0.0547446	-0.00109827
SAOUHSC_00314	MepR	-0.00738754	0.000809475	0.00495911	-0.00338456	-0.0117882	0.00465355	0.00319464	0.00711864	-0.0106139	-0.00238066	-0.00260092	0.00299391	-0.00264705	-0.00440354	0.00649106	-0.00250842	0.003901	-0.00772677	0.00463034	0.00222562	-0.00663187	0.0020328	0.00467112	-0.00326088	0.000833603	0.00183417	-0.000739426	0.00304803	-0.00250175	0.00378222	-0.00113949	-0.00576115
SAOUHSC_00315	MepA	0.0581222	-0.0111644	0.000655276	-0.0309327	-0.0653069	-0.00857569	-0.0315893	-0.0104453	0.0253884	0.00336424	0.0216572	-0.0491746	0.00515734	-0.0385477	-0.00717182	-0.00438896	-0.0214393	0.0164329	-0.010111	-0.0170738	0.0259885	0.00476407	0.00338387	-0.0373718	0.00201813	-0.0039027	-2.69335e-05	-0.0112791	-0.00603312	-0.0137248	0.0255736	0.0431377
SAOUHSC_00317	GlpT	-0.0374643	0.0166126	0.0323638	0.00230531	-0.0208818	-0.000451516	-0.00759472	-0.0112451	-0.0152205	0.00369322	-3.40385e-05	-0.00546407	0.0174484	0.00460203	-0.00858036	-0.0169403	-0.00504961	0.0249599	9.16815e-05	0.00465223	-0.00917405	-0.00885013	-0.0116071	-0.00330719	0.00269045	-0.0062645	0.0152572	0.0211001	0.0165732	-0.012229	-0.00504769	0.0180034
SAOUHSC_00318	SAOUHSC_00318	-0.00460545	-0.00092516	-0.0168102	-0.0185732	0.00855168	0.00933489	-0.0142303	0.00932239	-0.0137136	-0.0104586	0.00646253	-0.00373085	-0.00423938	0.0048824	-0.0191268	-0.00279543	-0.0166005	0.00813056	-0.00433886	-0.0279742	-0.011737	-0.0113662	-0.00284836	-0.00931404	0.0153075	0.00409871	-0.00413877	-0.0163447	-0.0021478	0.0203322	-0.0208894	0.0151269
SAOUHSC_00319	SAOUHSC_00319	0.000633029	-0.0026556	-0.010505	-0.00301526	-2.17883e-05	0.00568643	2.30519e-05	0.0108094	0.0102631	-0.00524218	-0.000197958	0.0105842	0.000463962	0.0211873	-0.00653386	-0.00435505	-0.000993317	-0.00964775	0.00489146	0.000594214	-0.00233376	0.00669922	0.000549703	-0.00639205	-0.00491168	0.0285029	0.0010434	-0.00273615	-0.00929951	0.0136761	0.00321081	-0.00373944
SAOUHSC_00320	SAOUHSC_00320	-0.00256473	0.00262942	-0.00805892	-0.00878509	0.00486618	0.00527615	0.000223335	0.00731578	0.0155697	-0.00780723	-0.0036483	0.0175603	-0.00551306	0.0200311	-0.00898598	-0.00131861	-0.00572143	-0.0118245	0.00147812	-0.000104956	-0.00283565	0.0140409	-0.00811626	-0.0111092	-0.00423686	0.0355715	0.00377893	0.00714889	-0.00272554	0.00825749	0.00242809	0.00838627
SAOUHSC_00322	SAOUHSC_00322	-0.0112492	0.00353938	0.0040134	0.0123418	-0.00303158	-0.00402594	-0.000501678	0.00476326	-0.00858881	-0.0176447	2.99243e-05	0.010764	-0.00170394	-0.00411597	-0.00422595	-0.00722499	-0.00203525	-0.0134615	0.00734621	-0.000904676	-0.00823704	0.00372819	-1.04542e-05	-0.00137436	0.00467479	-0.000208511	-0.00300406	0.00978437	-0.0054624	-0.00364308	0.00401809	-0.0193244
SAOUHSC_00324	SAOUHSC_00324	-0.0381026	-0.00313321	-0.00432086	-0.00201541	-0.0104054	0.00945014	0.00415343	0.00632632	-0.00149532	0.00130751	-0.00639094	0.00598783	0.00417078	-0.0129426	-0.000815437	-0.0086224	-0.00364583	-0.0111015	0.0121156	-0.00177478	0.0201107	-0.00942698	-0.0167426	-0.00928515	-0.00105777	0.00270526	0.00298283	0.00310308	0.00985724	0.0164618	0.00284913	-0.0534789
SAOUHSC_00325	FepA	0.0343423	0.0393385	0.00555141	-0.00809338	0.0341071	0.00700382	0.00988229	-0.00480927	-0.00791869	-0.00531204	-0.02249	-0.0137221	-0.00778254	-0.0198909	-0.030189	-0.021376	0.0097215	-0.00171057	0.00470768	-0.00282029	-0.00444057	-0.0353941	-0.029057	0.00421269	-0.00391498	0.0232045	-0.0208304	-0.0149946	0.00843943	0.00604719	0.00374391	-0.00819983
SAOUHSC_00330	SAOUHSC_00330	0.029466	0.0142561	-0.0161279	-0.0178645	0.000694304	-0.0149194	-0.0147767	-0.0126763	0.00474089	0.153099	-0.00152907	-0.0106276	0.0178993	-0.0286345	0.0200787	0.0164696	0.0205899	-0.0063867	0.0166123	-0.00847305	0.0110199	0.00524277	-0.0341965	-0.0242961	-0.00684864	0.0164263	0.00549103	0.0017565	0.0014699	0.0047258	0.0159244	-0.0249319
SAOUHSC_00333	SAOUHSC_00333	-0.00843899	0.0133315	0.00192172	-0.000833212	-0.00828588	-0.0103926	-0.00885285	0.000130225	-0.00755065	0.00418345	0.00318607	0.0086663	0.00416902	-0.00854436	-0.0131536	0.00112465	0.00725171	0.0029813	-0.00323526	-0.00616031	-0.00177527	0.00438037	-0.00707615	-0.00482315	-0.000267688	0.00394835	0.00115629	0.0148608	-0.011867	-0.00716609	-0.0125431	0.00395829
SAOUHSC_00334	SAOUHSC_00334	-0.00635229	-0.0326396	-0.0291386	-0.0166471	-0.00194459	0.0778232	-0.00638892	-0.009564	0.0176201	-0.00107082	0.0228063	0.0176771	0.027594	-0.0260551	-0.0153321	0.00903873	-0.0185839	0.0186477	0.0175454	0.00512725	-0.0199443	-0.042431	-0.00310638	-0.0133801	-0.0108171	-0.00801598	0.0255643	0.0552814	-0.018128	0.000727392	-0.015522	0.0369827
SAOUHSC_00336	SAOUHSC_00336	0.00633969	-0.00421928	0.00272564	-0.00310632	0.00453196	-0.00365757	-0.00547114	-0.000379683	0.000715526	-0.00169835	0.00466519	-0.00180829	-0.017792	-0.00153153	-0.00180374	0.006423	0.00101114	-0.00443486	-0.00756496	-0.0015924	-0.00229739	-0.00036104	0.000140552	-0.00152683	-0.00611751	-0.0134857	-0.000934835	-0.00471696	0.00128887	-0.00777017	-0.000601496	0.0167434
SAOUHSC_00337	Mdh	-0.0061808	-0.00565355	-0.0118205	-0.00221821	0.0055684	-0.0017444	-0.00621859	-0.00381324	0.00485874	-0.00566481	-0.00493077	-0.00189205	-0.00344343	-0.0103069	-0.00414808	-0.00063635	-0.00287873	-0.000889736	-0.00783478	-0.00610395	0.00820805	0.0022716	-0.00711373	-0.00353147	-0.00764622	0.00243168	-0.000853803	-0.00339706	-0.00196626	0.00116805	-0.00700935	0.0181455
SAOUHSC_00338	MetE	-0.0513803	-0.00777404	-0.00670621	-0.00138589	-0.000156274	0.0142548	-0.00756954	0.0130128	-0.00430165	0.00337534	-0.0102337	2.44374e-05	-0.00751138	-0.00806037	0.00788359	-0.0113788	-0.00621204	-0.00730416	0.00588938	0.00451367	0.0129079	-0.00698804	-0.0188327	-0.00398027	0.00588559	0.0176552	-0.00163563	0.0204806	0.00944164	-0.00812124	-0.00218354	-0.0312454
SAOUHSC_00339	MetF	0.00393799	-0.0105082	-0.00172291	-0.00203677	-0.000326508	0.00320453	0.00105118	-0.00392127	-0.00167989	-0.00837206	-0.0043458	0.00302429	0.000324517	-0.0113352	0.00547327	-0.00868721	-0.00501149	-0.00604944	-0.00500203	-0.00246959	-0.00462578	-0.00375207	-0.0121052	-0.00516745	0.00160697	0.0220439	0.00165662	-0.00169921	-0.00285025	-0.00667857	-0.00531643	-0.00936991
SAOUHSC_00342	ParB	-0.00383432	-0.00371073	-0.00162939	-0.00379108	0.00488598	-0.00233688	-0.000245781	2.66704e-06	-0.00577721	-0.00760521	-0.0026529	-0.00508331	0.00104483	-0.00826926	-0.00764515	0.00154483	0.00234022	-0.00262976	0.00409682	-0.00273772	-0.000315887	-0.000620366	0.00198129	0.00025956	0.00192368	0.00568949	0.00412176	-0.000337034	0.00315192	-0.00081949	-0.00138446	-0.00928838
SAOUHSC_00344	SAOUHSC_00344	0.00841971	0.00392658	0.00611167	-0.00107691	-0.00169653	-0.000396274	0.00585587	0.00710105	0.00106156	-0.01036	0.000110782	0.00066223	-0.00546278	-0.014078	-0.00530753	-0.00629527	-0.000700781	0.0083836	-0.00140837	-0.00272238	-0.0100127	0.00228989	-0.00272118	0.000837441	-0.00221725	0.00455092	-0.00781112	0.00166695	-0.0049048	0.00475638	0.000134672	0.00696754
SAOUHSC_00346	YchF	0.00206688	0.0040585	-0.00159305	-0.0018651	-0.000963092	-0.00295072	-0.00184668	0.00036014	-0.00515619	-0.00148532	0.000416716	-0.00134355	-0.00489416	-0.0153883	0.000547798	0.00106005	3.30675e-05	0.0019159	-0.00115161	0.00253074	-0.00636725	-0.000124948	0.000476828	-0.00174963	0.00253474	0.00182236	0.00409685	-0.00234964	-0.00217447	0.00296228	-0.00215753	0.00608951
SAOUHSC_00348	RpsF	-0.00790009	-0.00335028	-0.00280457	-0.00172013	0.00253251	-0.00334685	0.00681793	0.00713075	0.00486395	-0.00295471	-0.00616264	-0.00124891	-0.0127274	-0.022702	0.0230539	-0.00260439	-0.00700296	0.00121559	0.000422408	0.000485296	-0.00107481	0.00714615	-0.00921707	0.0051095	-0.00220668	-0.0117394	-0.0105238	-0.000790193	0.00422938	0.00445383	0.00364343	0.0325948
SAOUHSC_00349	Ssb	-0.0105189	0.00891743	0.00191143	-0.00197604	0.0153366	-0.00275202	-0.00274852	0.00990571	-0.00956919	0.00824441	0.00908692	0.0120777	0.00324108	-0.00550073	-0.00387394	0.00629366	-0.00633745	0.000341356	-0.0158594	-0.00774621	-0.00153662	0.00192147	-0.0100613	-0.0114984	-0.00613566	-0.0194866	-0.00422834	0.000835584	0.00166834	0.00146165	-0.00376573	0.0280988
SAOUHSC_00350	RpsR	0.00313962	0.0484559	0.000303314	0.036595	0.0035296	0.00791438	-0.000237188	0.0265351	-0.0138861	0.015065	-0.0381632	0.0232132	-0.00387555	-0.027113	0.00259848	0.0160121	0.006431	-0.0132465	0.0163353	-0.00324749	0.000889542	0.00284744	-0.0148086	0.0218638	0.0126233	-2.56628e-05	-0.0135316	-0.00959415	-0.00770844	-0.000895986	-0.0159534	0.0266803
SAOUHSC_00356	SAOUHSC_00356	-0.0159594	0.00333095	-0.014972	-0.00345059	0.0125331	0.0221093	0.00486661	0.0185158	0.00396889	-0.00941773	-0.00491529	0.00797134	-0.0131324	0.00427255	0.0214481	-0.0131184	-0.0096884	-0.00640129	-0.00970505	0.00191882	-0.00342139	-0.0122658	-0.0132203	0.00485102	0.0107231	0.0168399	0.00146785	0.00773528	0.00478215	0.0237007	-0.00455547	-0.0135073
SAOUHSC_00357	SAOUHSC_00357	-0.0148027	0.00261263	-0.00388267	0.00251554	-0.00553879	-0.00556199	-0.00245016	0.0193028	0.00274347	-0.00469703	-0.00437775	0.00814676	-0.00669585	-0.0164854	0.00387944	0.0142874	0.000574389	-0.0111209	0.00488251	0.00297719	0.0111325	0.0135062	-0.0120969	-0.00394409	0.000997019	0.0168107	0.000467215	-0.00524971	0.0044222	0.00663541	-0.00043036	-0.0185535
SAOUHSC_00359	SAOUHSC_00359	0.0098746	0.000364119	0.000804498	-0.0059921	-0.00480283	0.00421651	0.000734942	0.00490088	0.000591735	-0.0112429	-0.00271846	-0.00697889	-0.00507224	-0.0123858	0.00332121	0.00319987	0.00487264	-0.00394871	0.0046815	0.000822792	-0.000554074	-0.00625683	0.00121583	-0.00101705	-0.0086429	0.00448259	0.00639665	-0.0101953	0.000243212	0.00132407	-0.00471781	-0.0145916
SAOUHSC_00362	SAOUHSC_00362	0.00542666	-0.00014178	-0.0024622	-0.00298933	0.00542547	-0.00234209	-0.000734841	-0.00340218	0.00513654	-0.00997185	-0.00331051	-0.00675223	-0.00922734	-0.0160243	-0.000414599	0.00298595	0.000661163	-0.00104144	0.000293665	-0.000854735	-0.000612804	0.000425842	0.000760853	-0.00302528	-0.00154457	0.00565626	-0.0020939	-0.00774693	-0.00123831	0.00174037	0.00155068	0.00510992
SAOUHSC_00364	AhpF	0.0119916	-0.00651757	-0.0045821	-0.00290409	-0.00469234	-0.000416443	0.00641964	-0.00158572	0.0098658	-0.00948425	0.00208294	0.00500817	-0.0131857	0.0123686	0.00105997	0.00699228	-0.00481038	-0.00631732	-0.00267412	-0.00186444	-0.00426543	-0.00665566	-0.00586648	-0.00701214	-0.00923767	0.00185145	0.00123254	-0.00820206	0.00333024	0.0104459	0.0026576	0.00877231
SAOUHSC_00365	AhpC	-0.00539526	-0.0186036	-0.00280634	0.0144719	0.0257666	0.00181751	0.00911195	-0.00648421	0.0104547	0.00862186	-0.00506574	0.00539038	-0.0119024	0.0271842	0.0560828	0.00612061	-0.00945252	0.00467571	-0.0158906	-0.0129773	0.0013651	0.00404908	-0.0125235	0.0201156	-0.00986556	-0.0205503	0.000685039	0.00220808	-0.00119859	0.0257465	0.0132096	0.009077
SAOUHSC_00366	NfrA	0.021053	0.00203929	0.00225848	-0.00528648	0.0032198	9.95145e-05	-0.00543236	-0.00326197	-0.00293826	0.00501347	-0.00118166	-0.00219284	-0.00703639	0.0108679	0.0026523	0.00643704	0.00191245	-0.00660778	-0.00174789	-0.000672349	0.000209637	-0.00473367	-0.00330983	0.000882362	-0.00610114	-0.00231238	-0.0017958	7.2586e-05	0.00476298	0.0110387	0.00503394	0.00410727
SAOUHSC_00367	TcyP	-0.0431807	-0.00100152	0.0123585	0.0204018	-0.00744436	0.0108638	0.00796612	0.011756	0.00252159	-0.00418671	-0.00494741	0.00612532	-0.0149912	0.02335	-0.0073265	0.0113484	-0.0161988	0.00159344	-0.0145236	-0.00421516	-0.0345608	-0.00246782	0.00352762	0.00131618	0.00154814	-0.00287495	0.01281	0.000767402	-0.00639743	-0.00729739	-0.0182623	-0.0192964
SAOUHSC_00369	SAOUHSC_00369	-0.000517606	0.000691967	-0.00462168	-0.00787382	0.000498764	-0.00389992	-0.00135123	0.00150819	0.0049118	-0.0104214	-0.00321274	-0.0035696	-0.00570439	-0.00971309	0.00352222	-0.00718476	-0.00480663	-0.000676378	0.00289293	0.00194721	0.00172701	-0.00628214	-0.00405386	-0.0032749	-0.000665183	-0.000632206	0.000450293	-0.00537466	-0.000286789	0.00944763	-0.00048339	0.0128146
SAOUHSC_00370	SAOUHSC_00370	-0.00662488	0.00303612	0.00206993	-0.00377645	0.00093192	0.002017	-0.00425531	-0.0103985	0.0145712	-0.0113952	-0.0048904	2.43327e-05	-0.00710049	0.0103007	0.00313196	0.00504831	0.000656168	-0.000275995	-0.00251496	0.000822364	0.00292979	0.00490921	-0.00158445	0.00143194	-0.00854761	-0.0159908	-0.000294254	-0.00819562	0.00436938	0.0150249	-0.00362991	-0.00108527
SAOUHSC_00371	SAOUHSC_00371	0.00345033	-0.00365427	-0.00438769	-0.00282208	-0.000466043	-0.0101672	-0.00904812	-0.00576212	0.0095208	-0.0110841	0.000998403	0.000323428	-0.00526961	0.0668854	-0.00768272	-0.003889	-0.00118292	-0.0119783	-0.00258434	-0.00223772	0.00695563	-0.0154548	0.00664368	-0.00868134	-0.000445305	0.0153761	0.00413307	-0.00904688	-0.00906357	-0.00906942	-0.0108805	0.000793086
SAOUHSC_00372	Xpt	-0.0175134	0.00187973	0.00559622	-0.0040863	-0.0134894	0.00699467	-0.00123399	0.00106624	0.00676935	-0.00825819	-0.00339212	-0.0106953	0.00328592	-0.0181668	0.00242669	0.00655556	-0.00524444	-0.00414824	0.0123797	0.00285149	-0.00240867	0.000167624	-0.0109563	0.000691439	-0.00239732	0.0146465	0.00404895	-0.0126524	-0.00308546	0.00770174	-0.000277305	-0.0416943
SAOUHSC_00374	GuaB	-0.0167118	0.001656	0.0037484	-0.00364404	-0.00359539	0.00426505	-0.00504523	0.0059904	0.00581206	-0.00538757	-0.00225714	-0.00735319	0.000588754	-0.0185915	0.00820741	0.00742537	-0.00174919	-0.00243388	0.00566889	-0.00194135	-0.000192004	0.00264236	-0.0117212	-0.0014032	-0.00221251	0.0257284	0.00131526	-0.0095036	-0.00151356	0.00265267	-0.00411261	-0.0327498
SAOUHSC_00375	GuaA	-0.0188199	0.00232704	-6.02851e-05	-0.00104761	-0.000958143	0.000564825	-0.00308281	0.00416391	0.000777753	0.00420981	0.000316607	0.00345113	-0.00068935	-0.023794	0.00165253	0.00528856	0.00356586	-0.00286897	0.0033207	-0.00376848	0.00416768	0.00387597	-0.0140506	-0.00230281	-0.0046527	0.0171902	0.00433636	-0.00240573	0.00263365	-0.00540437	-0.00388188	-0.0241868
SAOUHSC_00376	SAOUHSC_00376	-0.0076873	-0.0082684	0.0270855	-0.00616123	-0.0418351	-0.0213346	0.00282678	-0.0024051	-0.000273239	-0.0586313	0.0248971	-0.0106583	0.00933023	-0.0189171	-0.00277194	0.0130696	-0.00260812	0.0362169	0.00614692	-0.00685839	-0.0134938	0.0120931	-0.00400936	0.0422498	-0.0147099	-0.00197858	-0.0187963	0.020387	0.0154788	0.0082488	0.00664207	-0.0011769
SAOUHSC_00381	SAOUHSC_00381	0.00738981	-0.0103446	0.011494	0.0104264	-0.0162622	-0.00981682	-0.00532747	0.00314405	0.00217866	-0.00574202	-0.0154192	-0.00696857	-0.0174681	0.00905629	-0.0128731	-0.0208118	0.00656053	0.00103207	0.00838953	0.0112972	0.00083589	0.00491589	-0.00504216	0.0189058	-0.0208559	-0.0118978	0.0100554	-0.0321301	-0.00261328	0.003816	-0.00652471	-0.000681303
SAOUHSC_00382	SAOUHSC_00382	0.0350342	-0.000305655	-0.00473852	-0.00310559	0.000111946	-0.0125742	0.0024511	-0.00687016	0.00212648	-0.0055334	-0.000709323	0.00424067	0.00594204	0.029502	0.000804192	-0.00127854	0.000377817	-0.0092277	0.00291345	0.00715311	0.00792143	-0.0173241	0.00871673	-0.0121304	-0.00496466	0.0111251	0.00499444	-0.00927432	-0.000806589	-0.00112192	0.00326158	-0.0138654
SAOUHSC_00383	Ssl1	0.00398704	0.0211141	0.0159908	0.0171629	-0.0472643	0.0016076	-0.00107927	-0.00749017	-0.0207143	-0.0203769	0.00646405	0.0195251	-0.0323623	0.00899368	0.0243772	0.011902	0.00151681	0.00134845	0.0255009	-0.00991618	0.00944742	0.00871536	-0.0008465	0.0123511	-0.0083878	-0.00714371	-0.0320435	0.0141482	0.0153658	-0.00759255	0.0192806	0.00810552
SAOUHSC_00390	Ssl5	-0.00405849	0.00907834	0.00234049	0.472858	0.0943948	0.0440068	0.0203844	0.00533292	0.00628233	-0.0161003	-0.0132199	-0.0264253	0.00716703	0.00910946	0.0102196	0.0804295	0.00325059	-0.0182091	0.060246	0.0194524	0.0482489	0.0828903	0.0152654	0.0853787	-0.00407871	0.108482	-0.230421	-0.0456847	-0.118296	-0.0949705	0.0393061	0.0316471
SAOUHSC_00391	Ssl6	-0.0217983	-0.112584	-0.0160391	0.0215376	0.0642681	0.00803494	-0.0124636	-0.066182	0.0250425	-0.206101	0.013425	-0.0163275	-0.0661618	-0.0179918	-0.0419438	-0.22973	-0.0307826	0.128972	-0.00296497	0.129282	-0.0129337	-0.00241312	0.00729333	-0.0578788	-0.00669316	-0.0208441	-0.184739	0.245717	-0.00450586	0.0434481	0.0197044	-0.0236396
SAOUHSC_00397	HsdM1	-0.0128828	0.00124627	0.000340053	-0.00292654	0.00107004	0.00119048	-0.00443294	0.00116634	-0.00320965	0.00827525	0.000893694	-0.00106694	-0.00790103	-0.012158	-0.000623487	-0.00285801	-0.0012086	0.000580173	0.00102916	-0.00502547	-0.000730981	-0.00262709	-0.00502489	-0.00288109	0.00172572	0.00698869	0.000195963	0.00106798	0.00430463	0.00252857	-0.0064003	-0.00897972
SAOUHSC_00398	HsdS1	-0.0109401	0.00285096	0.00349318	-0.00731202	-0.00484452	-0.000169634	-0.00188404	6.61427e-05	-0.0050138	0.0129228	-0.00280452	-0.00588412	-0.00603119	-0.0104212	0.00382534	-1.5679e-05	-0.00254471	0.0037762	0.00367286	0.0011033	-0.00123086	0.000274262	0.000715847	-0.000624217	0.00172774	0.00194861	-0.0027127	-0.00144895	0.00379947	0.00436033	-0.00364588	-0.00977644
SAOUHSC_00399	Ssl11	-0.0104363	0.0583109	0.0269653	-0.0770948	0.189389	0.0110315	0.0152287	0.0297531	0.0150789	0.0700037	-0.0296368	0.00754432	0.0967952	-0.0174715	0.0641314	0.0414224	-0.0698496	0.129352	-0.0140043	0.020593	0.000722296	0.0027275	0.049754	0.0898277	0.00780811	0.0152944	0.00273524	-0.021551	-0.0197118	0.0262705	0.0272601	0.0214239
SAOUHSC_00400	SAOUHSC_00400	-0.0103283	-0.0221283	-0.0132489	-0.000509996	0.0490559	-0.0585672	0.0424511	0.021846	0.00509237	0.0055964	0.0149023	-0.0320835	0.0663845	-0.00217831	0.0220962	0.0341182	-0.000490517	0.0456439	0.00684802	-0.0112893	-0.0149339	-0.0173727	0.0555255	0.00536983	-0.0189707	0.0114819	0.0124803	-0.00926145	-0.00357437	0.0373538	0.00918349	0.00782502
SAOUHSC_00402	Lpl3	0.00885138	-0.00785368	0.0669821	0.045563	-0.0231185	-0.00783272	-0.0072488	-0.01174	-0.0409967	-0.00629412	-0.0181214	0.00498823	0.126887	0.0338777	-0.0430892	0.0361257	-0.00486071	-0.0109858	0.0069387	0.0195204	0.0267032	-0.00756257	-0.00987895	0.00739121	-0.00427108	-0.0310662	0.0342706	-0.0110847	-0.0243399	-0.0204725	-0.00967133	0.0419007
SAOUHSC_00405	Lpl9	0.0178348	-0.00461874	0.00405326	0.0053133	-0.00688321	0.00332357	-0.00907807	0.00457564	0.00719295	0.00698939	0.00171334	-0.00781628	-0.00788189	0.0339234	-0.000352314	-0.00225746	-0.00382427	-0.00563814	0.00145867	0.00661767	0.00585237	-0.0208959	0.0116145	0.0013241	-0.00261223	-0.0222126	-0.0102826	-0.00162197	0.00513409	0.00945076	0.00213336	-0.00616136
SAOUHSC_00406	SAOUHSC_00406	0.0205769	0.0103392	-0.00286625	-0.000291838	0.0145492	0.00493347	-0.0154968	0.012598	0.00350369	-0.00288929	-0.00343443	-0.00647669	0.0127284	0.0311492	-0.00614273	-0.0121661	-0.00301868	0.000422063	-0.000827027	0.0120718	-0.00356991	-0.0305804	0.0306855	0.00250334	0.00518811	-0.00469543	-0.000726436	0.00438401	-0.00405622	0.0194144	-0.00108587	-0.0380987
SAOUHSC_00407	SAOUHSC_00407	0.0275478	0.00222782	0.000249475	0.0050948	0.0102615	0.00265219	-0.0107878	0.00453562	-0.00239665	-0.00341968	0.00261996	-0.0135971	0.00492047	0.0304366	-0.00371881	-0.00449822	-0.00423485	-0.00588066	-0.010833	0.0172669	-0.0134298	-0.0220276	0.0177292	-0.0114692	-0.000452787	-0.0193326	0.0017951	-0.00207341	-0.0130185	0.00775006	0.00555334	-0.0075767
SAOUHSC_00408	SAOUHSC_00408	0.0189904	0.00767417	-0.0101016	-0.00252479	0.0201725	0.017652	-0.0120969	-0.00571829	0.0132013	-0.00810142	0.00890396	-0.0110193	0.00356178	0.0151145	-0.0262528	-0.0121365	-0.00443404	-0.0101564	0.00584331	0.0119256	-0.00527639	-0.014205	0.0267105	0.00556449	0.00507619	-0.00531322	-0.00594807	-0.0152536	-0.0216318	0.0376419	0.00591991	-0.0519303
SAOUHSC_00410	ZagA	-0.0162374	-0.00220236	-0.00455097	0.00918113	-0.0012285	0.0079943	-0.0893332	0.00774634	-0.00315359	-0.00706789	-0.00190953	-0.0014695	0.00642131	-0.0402909	-0.00466474	-0.0110234	0.00195182	0.00490607	3.37004e-05	0.00780152	-0.00895504	0.00212413	0.00768436	-0.00583786	0.00488331	-0.00406773	-0.00494661	0.0104815	0.00338878	0.0128847	-0.0122304	0.0127385
SAOUHSC_00411.1	Psmα4	0.0271653	-0.00838422	0.0380252	-0.0147171	-0.145636	0.0391992	-0.0592811	0.0105073	0.0281461	0.0368771	0.0153513	0.00439012	-0.0286808	0.0779099	-0.0283105	0.001351	0.0698638	0.00127976	0.0273234	-0.0184007	0.0426643	0.0434419	-0.0437248	0.0307581	0.0329131	-0.030758	-0.00551641	-0.0466268	-0.179341	-0.0083606	0.0566005	0.210823
SAOUHSC_00411.4	Psmα1	0.0274468	0.00759879	0.018494	-0.0045469	-0.0424996	-0.0461256	-0.0197817	-0.00945686	-0.0390866	0.00772347	0.018436	-0.00907233	0.00930712	0.120729	0.028532	-0.0495075	-0.0279078	0.0424266	-0.0488115	0.0222144	-0.0146423	0.0587726	-0.0160217	-0.0437696	0.00584198	0.0609066	0.0925662	-0.0239395	-0.00376265	-0.111631	-0.00962501	0.110169
SAOUHSC_00412	MpsA	0.0114946	-0.0019509	-0.000495774	0.0441793	0.0641043	-0.00868581	0.00924061	0.00265197	-0.0177093	0.0286234	-0.0186125	-0.02427	-0.0376693	0.00756326	3.42918e-05	0.0256305	-0.00244497	-0.0118468	-0.00537451	0.013301	0.00341564	-0.0136646	0.0271392	-0.0305352	0.00739167	-0.0199444	-0.0173562	0.000802941	0.0220466	-0.0271246	-0.00464963	-0.00381016
SAOUHSC_00413	MpsB	0.0126453	-0.0197667	0.00640407	0.00935379	0.0650218	-0.00143923	0.00156387	-0.00774945	-0.00609446	0.0303137	-0.00323754	0.00244929	-0.00956969	0.0133357	-0.0102255	-0.00609258	0.0048965	-0.0102341	-0.0130338	-0.00964416	0.00348712	-0.0161733	0.036528	-0.0284791	-0.00332599	-0.0109224	-0.0237092	-0.0119318	0.024465	-0.0200581	-0.0092164	-0.00975657
SAOUHSC_00414	MpsC	0.002695	0.00481732	0.00783527	-0.00269623	-0.00418843	-0.00723588	-0.00578067	0.000132966	0.000899691	-0.0064567	-0.00204419	0.0029012	-0.00741923	-0.00240239	0.00102345	0.00340053	0.00171602	-0.00712265	-0.00108841	-0.00127834	0.00292659	0.00356453	0.00310428	0.00554826	-0.000661329	0.0031121	-0.000620798	-0.00587188	0.000149723	-0.0046182	-0.000239248	-0.00697983
SAOUHSC_00417	SAOUHSC_00417	-0.0176099	-0.00157881	0.00245733	0.00291622	0.00374192	2.52766e-05	-0.00444212	-0.00423315	0.00251964	0.00186079	-0.00220457	0.00358719	-0.00335761	-0.0195443	-0.00415062	-0.000892788	2.59634e-06	-0.00152886	-0.000733604	-0.00360235	-0.00124105	0.00696719	0.00454053	-0.00479448	-0.00744497	0.00459351	-0.00338437	-0.0041704	0.00633998	-0.00865688	-0.00597425	0.00617499
SAOUHSC_00420	SAOUHSC_00420	0.0334865	0.000356344	-0.0238982	-0.00331821	-0.000664151	0.0246442	0.012889	0.0268176	-0.00385538	-0.0243405	-0.0240067	-0.0268751	-0.106878	-0.0352374	-0.0223752	-0.0023544	-0.0131221	0.0238459	0.0141129	-0.0182463	0.0138091	0.0410617	0.000741368	0.00411784	-0.0115593	-0.0244264	0.0458961	-0.0381834	-0.014398	-0.00416024	0.0205296	0.00471512
SAOUHSC_00421	MccA	0.0242731	-0.00208646	0.00259601	0.002493	-0.0186717	0.00843781	0.0140169	0.0078248	-0.00730426	-0.0102922	-0.00355867	0.0146487	-0.00607013	0.00250251	-0.0104721	-0.00935385	-0.000579294	-0.00457484	0.00469443	0.00968938	-0.0175677	-0.00898077	0.00233768	-0.000362333	-0.00175821	-0.0171115	0.0121976	-0.00184371	0.00191997	-0.0065104	-0.00312199	-0.00759882
SAOUHSC_00422	MccB	0.0116459	-0.008656	-0.00136159	0.00515203	-0.0139495	0.0064149	0.0129101	0.0106822	-0.00273148	-0.00547393	-0.00380722	0.0148365	-0.00437127	-0.00373754	-0.00933595	-0.0102411	-0.000566749	-0.00256882	0.000867639	0.00374992	-0.0209099	-0.00816914	-0.00208886	-0.00362079	-0.0042631	-0.00107032	0.0124607	-0.000529426	-0.00425544	-0.00777785	-0.00851664	-0.00724617
SAOUHSC_00423	MetN2	-0.0303162	-0.0421248	-0.0162933	0.0152084	0.00479797	0.00615624	0.0225848	-0.0145804	0.021991	0.00130434	-0.016883	0.0050169	-0.00261504	-0.00954131	0.0114856	-0.0330174	0.0270973	-0.0379348	0.00328321	-0.0123048	0.0171407	-0.0391143	-0.00898531	0.0125333	-0.00566096	-0.0308569	0.0641769	0.0174964	-0.0103328	-0.0639381	-0.0195391	0.00174583
SAOUHSC_00424	MetP2	-0.0136959	0.0193161	0.0366473	0.0309075	-0.00582891	0.0104023	-0.0195416	0.0500748	0.343943	0.0942512	0.0969129	0.0793223	-0.0273709	-0.0681841	0.000460491	0.0541205	-0.0825744	-0.00457875	0.0608124	0.00520877	0.0137746	0.0755506	-0.027849	-0.0244483	0.00524185	-0.019561	0.0129111	0.128502	-0.0130654	-0.0870911	0.0442281	0.0065926
SAOUHSC_00426	MetQ2	-0.0480423	-0.00710486	0.00732547	-0.00560204	-0.0097349	0.0244925	0.00640349	-0.00170327	-0.00537823	-0.0110051	-0.00899329	-0.00165648	-0.00762671	-0.00256202	-0.000168883	-0.0122124	-0.00698347	0.00227984	0.000516354	-0.00105875	0.0104028	-0.0114063	-0.018359	0.00676161	0.0053949	0.0139444	0.00717171	0.0145847	0.00711764	-0.0460459	-0.00807366	-0.0411885
SAOUHSC_00427	Sle1	0.0637154	-0.000948597	-0.00202959	-0.00142067	0.0136635	-0.00674356	-0.0118668	-0.0423873	-0.0143822	-0.0103462	0.00406632	-0.00360272	0.00442835	0.0054012	-0.00506365	0.0241037	-0.00560296	0.0166487	-0.010907	-0.00687818	0.00788116	-0.0176586	-0.00256671	0.00211215	0.0083305	0.00232034	0.00713547	-0.00257193	-0.0116837	-0.0169874	0.00437936	-0.0745898
SAOUHSC_00428	SAOUHSC_00428	-0.0165789	-0.00299795	-0.00758077	0.00304192	0.00794678	-0.0136459	0.00486088	-0.00736729	0.000530867	-0.0116881	-0.000285982	0.0165025	-0.00270341	0.00418504	-0.00473592	0.0082681	0.00771837	-0.0156089	-0.00611168	-0.0105418	0.0133307	0.0200064	-0.0214426	-0.00842237	-0.00754203	-0.010975	0.00292852	0.00123195	0.00725928	-0.00501981	0.00146585	0.000391899
SAOUHSC_00429	SAOUHSC_00429	-0.0015066	-0.00138462	-0.0114257	-0.0005313	0.00115532	0.00146645	-0.000188571	-0.0237246	0.0021945	0.000175818	-0.0030946	-0.0023663	-0.01056	-0.00297359	0.00228001	-0.000986902	-0.00299647	-0.00233967	-0.00316097	-0.000478309	0.00162191	0.000183445	-0.00982228	-0.00623115	-0.00303392	-0.00790604	-0.00534363	0.00109829	0.00267216	0.0069402	0.00360144	0.00779943
SAOUHSC_00430	SAOUHSC_00430	0.00870625	0.00226613	0.00576393	-0.00826386	-0.0108427	0.00277214	-0.0137139	-0.0240789	-0.000432946	-0.0121942	-0.00260881	0.00631733	0.0098744	0.000242158	-0.0083404	0.00105639	2.05159e-05	-0.00888128	0.0094667	0.00525292	-0.000550002	0.00386528	-0.00671119	-0.00637912	-0.00865457	-0.0110035	0.00144008	-0.00923796	0.00568502	0.00407512	0.00749154	0.0045573
SAOUHSC_00434	GltC	-0.0117171	-0.00339559	0.0128171	0.00494594	-0.00733444	0.00649165	-0.00756478	-0.0105233	0.00878943	-0.0013951	-0.00119094	-0.00668312	0.0123273	0.00120282	-0.0142199	0.00890069	0.00668637	-0.0114971	-0.00319655	-0.0113868	0.00441931	0.00269388	-0.00389487	-0.003558	0.00120277	-0.00338585	0.000630202	-0.0069626	0.00125352	0.00523342	-0.00210591	0.0026221
SAOUHSC_00435	GltB	-0.0236516	-0.0120789	0.00307031	0.0018593	0.000310527	0.00135918	-0.0370706	-0.00729616	0.00244216	-0.00258986	0.00854096	-0.0187324	0.00443406	-0.00822712	0.00460024	-0.0031315	-0.00447821	0.00285609	0.00326173	-0.0016044	0.0175428	-0.0128078	-0.0262377	-0.00155849	0.00274455	-0.000666239	-0.00750428	-0.00798721	0.00756192	0.0234185	0.00383413	-0.050355
SAOUHSC_00436	GltD	-0.0297047	-0.00533571	0.0312379	0.000890819	-0.016947	-0.0318941	-0.0742279	-0.00232554	-0.0297168	0.0179598	0.0116703	-0.0256208	0.0298334	-0.00610317	0.0115714	-0.00353041	0.0270586	0.0177102	0.0230631	-0.00460314	0.0566615	-0.0258269	-0.0383683	0.0197863	-0.0143933	0.0174672	-0.0119428	-0.00100036	-0.0185209	0.0344951	0.00069454	-0.0395188
SAOUHSC_00437	TreP	-0.0190783	-0.0200636	0.00841725	0.0180397	-0.00657495	-0.00975966	-0.00106215	-0.0172551	0.0162802	-0.00596997	-0.00460356	-0.0191636	-0.00202116	0.0392012	-0.00261476	0.000761108	-0.019234	0.00758598	-0.000168145	0.0113323	-0.0240922	-0.0358913	0.0194284	0.00312601	0.0119093	0.00856098	-0.000685726	-0.0123401	0.0374462	-0.0645891	-0.0358417	-0.0134875
SAOUHSC_00438	TreC	0.00423388	0.00763678	0.0117539	-0.00700693	-0.0179502	0.00895839	-0.00071467	-0.000713509	0.0019982	-0.00782829	-0.0110642	-0.00781923	0.00304194	0.00175314	0.0024434	0.00175248	-0.000929323	0.00263403	0.00566198	0.00453506	-0.00899636	0.00019153	0.00901737	0.00949943	0.00688135	0.0405962	0.00709215	-0.00250601	0.000194921	-0.0305256	-0.00999485	0.000215526
SAOUHSC_00439	TreR	0.00972188	-0.0107593	-0.00760034	0.00260626	-0.0085758	0.00190175	0.0127066	-0.00500054	0.00221321	-0.00541603	-0.0081957	-0.00320465	0.0153136	-0.00714476	-0.00608281	-0.00799158	0.00205266	0.00605271	0.00141714	-0.00878752	0.00188598	-0.00837715	0.00352722	0.00232676	-0.00234274	0.00519967	0.00239275	0.000892003	-0.0011533	-0.00580241	-0.00542459	0.0147449
SAOUHSC_00441	SAOUHSC_00441	-0.00636584	0.0100591	-0.000459099	-0.00270417	-0.00174189	0.00146679	-0.000431171	-0.0018763	-0.000266486	0.00258758	-0.0048216	-0.00480608	-0.00205322	-0.00360382	-0.00661168	-0.00229652	-0.00253081	-0.0054607	-0.00166581	0.00185488	-0.00413409	0.00446952	-0.000949405	0.00408656	0.00392119	0.00373201	0.00162064	-0.000778842	-0.00129733	-0.00593592	0.00369298	0.00439005
SAOUHSC_00442	DnaX	0.00737221	0.00455165	0.00296212	-0.00415818	-0.0030308	0.00125955	-0.00197699	-0.00268365	-0.00225667	0.00167366	-0.00540363	-0.00193884	-0.0041952	-0.00884176	0.00349602	0.00203254	-0.00488252	-0.00133712	0.0042043	-0.000742241	0.00065287	-0.00328779	-0.0058001	0.00425144	0.00269298	0.00236154	-0.00344982	0.00230561	-0.00155055	0.0023235	0.000559789	-0.00830276
SAOUHSC_00444	SAOUHSC_00444	0.00423871	-0.00880259	0.0102274	-0.00164114	-0.00417331	0.00179792	-0.0135538	0.00372788	-0.0101023	-0.0128758	0.000262224	0.00356268	-0.00239929	-0.0119704	0.00372293	0.0150398	0.00096725	0.00511815	-0.0165438	-0.0081501	0.0165383	-0.000968609	-0.00754908	-0.000893879	-0.00857404	0.00880479	0.00152682	-0.011088	0.00205576	0.00694755	-0.00951896	0.00328543
SAOUHSC_00445	RecR	0.0137544	-0.00301151	0.00026377	-0.0029061	-0.00824512	-0.00200021	-0.0101652	0.00164865	0.0112487	-0.012126	-0.00061568	-0.0108966	-0.00280691	-0.0175952	0.00192527	0.0110017	-0.000871324	-0.0027539	-0.00190641	0.00223189	0.00467407	-0.00777219	-0.00696681	-0.000210972	-0.00566213	0.00340953	0.00289661	-0.0121062	-0.00173302	-0.00669682	-0.000913438	0.00117324
SAOUHSC_00450	SAOUHSC_00450	-0.000584886	0.00429135	-0.00355894	-0.00660369	0.00845878	-0.00646385	0.00482059	-0.00598517	0.00352053	-0.00441657	-0.000732358	0.000411929	0.00547574	-0.000635145	-0.000531179	-0.00464396	-0.00295375	0.00168333	-0.00337419	-0.00211812	-0.00268734	0.000389265	0.00839195	-0.000865488	0.00354894	0.00764728	0.000697717	-0.0113944	-0.00426675	0.00305637	0.0055457	-0.00592359
SAOUHSC_00451	Tmk	0.00939523	0.000639922	0.00538202	-0.00353854	-0.00567967	0.000968537	0.0104559	0.000938838	0.00199054	-0.00856848	-0.00416308	-0.00252226	-0.00156943	-0.0145405	0.00187989	0.000183726	-0.0028177	0.00104564	0.00588666	0.000198108	-0.00552454	0.00678147	0.000893684	0.00388494	-0.0015372	0.00428816	-0.00139466	-0.00363573	0.00118246	0.00291032	-5.26469e-06	-0.00468643
SAOUHSC_00452	DarA	-0.00891196	0.0251115	-0.0116964	-0.00800405	-0.0087245	-0.0253837	-0.00273527	0.0130134	-0.0249735	0.0160446	0.0113884	0.0358083	0.00441412	0.00211282	-0.0141069	0.00192728	0.0267624	-0.00210762	-0.0305978	-0.00568834	0.00047664	0.000732595	-0.00491907	-0.0427652	-0.00591677	0.0192922	0.010819	-0.0194271	-0.00680953	0.0104972	-0.00536129	-0.0155476
SAOUHSC_00454	HolB	-0.00169068	0.000238686	0.00371397	0.000889218	-0.00479385	0.00358574	-0.0013071	0.00591519	0.000607035	-0.00655791	-0.00272957	-0.00343682	0.000478719	-0.0155902	-0.00162238	-0.00490878	-0.00332099	-0.00523593	-0.000741756	-0.00101514	-0.000864512	-0.00292091	-0.00235808	0.00348934	0.000573397	0.00254464	-0.00672384	0.00384809	0.000725968	-0.000581069	-0.000844536	-0.0110259
SAOUHSC_00455	RicT	-0.0019269	-0.00737986	0.0053182	-0.00275646	0.00770584	-0.0151593	-0.0702295	0.00362366	-0.00498681	0.00306918	0.0064327	-0.0175667	-0.00851089	-0.00381922	0.000738147	-0.00265897	0.00820115	0.0117555	0.00796364	-0.0063571	0.000850981	-0.00561895	0.00822075	0.00674637	0.00757732	-0.00958799	0.011713	-0.00672588	-0.0187271	0.0395346	-0.00731448	0.00252716
SAOUHSC_00456	SAOUHSC_00456	0.00904788	-0.000143007	-0.00610154	-0.00714158	0.00722208	0.00493571	0.00113845	0.00615584	0.00100941	-0.0141109	-0.0041814	-0.00394507	-0.000934605	-0.0152104	0.00115082	-0.00350609	-0.00322211	-0.00051088	0.00437671	-0.000746888	-0.00478579	-0.00592453	-0.00329693	-0.00151498	-0.000710954	0.0164197	-0.00093535	-0.00579436	0.000261784	0.00300545	-7.73803e-05	0.000498229
SAOUHSC_00457	SAOUHSC_00457	0.00772462	-0.00708144	0.0185722	0.00554447	-0.0159093	0.023878	0.00602724	-0.00767764	0.0382654	-0.0543197	-0.000802458	-0.00141325	0.011738	-0.00143794	-0.00895633	-0.0123514	-0.0244963	0.0132907	-0.0120084	-0.00249889	0.023197	-0.00982568	-0.00381303	0.055555	-0.00241382	-0.00701661	-0.0131323	-0.0135916	0.000496507	0.0447631	-0.00888395	0.0572576
SAOUHSC_00459	RsmI	-0.00579041	-0.00445095	0.000923271	0.0104549	0.000807589	-0.0029123	-0.00883406	-0.00213124	-0.0109913	0.00121074	0.00149655	0.00414985	-0.00147976	-0.00349724	0.00460788	0.00377303	0.000923217	-0.000604134	-0.00556762	-0.00274829	0.00133134	0.00783178	-0.00479088	0.00286747	0.00720823	0.0052077	-0.00561413	-0.000188067	-0.00491491	-0.0121252	-0.0126108	0.00248557
SAOUHSC_00461	MetS	-0.00547306	-0.00372699	-0.00931549	-0.00383644	0.00446683	-0.000407777	0.000484265	0.00284722	0.00405585	-0.00302429	0.000305809	-0.00394437	-0.00382994	-0.01435	0.00148621	0.000441157	-0.00103115	-0.00253517	0.000902782	-0.00311871	-0.000481394	0.00523772	-0.00819195	-0.00324109	-0.00534685	0.0150724	-0.00526121	-0.00386667	0.00121392	-0.00143732	0.0030421	0.00373656
SAOUHSC_00462	SAOUHSC_00462	0.00240134	-0.000637091	-0.0100741	-0.00133669	-0.00171005	-0.00523473	-0.00251845	-0.0103117	-0.00255786	-0.00367433	0.00663276	0.0119185	0.0013841	-0.00666032	-0.00310503	0.00391215	0.00459832	-0.00658681	-0.00858395	-0.00447073	0.00778487	-0.0103449	-0.0089178	-0.0155745	-0.00622277	-0.0087007	-0.00384274	0.00732618	0.000362116	-0.00269978	-0.00197242	-0.00082156
SAOUHSC_00463	RnmV	0.00682454	-0.0016836	-0.00229396	-0.00197866	0.00730138	0.00129264	-0.0216364	0.00261848	0.00365243	0.0115149	0.00557072	-0.0054033	0.00214026	-0.024275	-0.000313685	0.00587768	-0.000833137	0.0018683	0.00639292	-0.00281016	-0.000969796	0.000198589	-0.00649641	-0.00267949	-0.0020994	-0.000524859	-0.00566871	-0.000598043	-0.00211017	0.0157158	0.000832818	0.00129441
SAOUHSC_00464	KsgA	0.00384627	-0.00474872	-0.00180067	-0.00283977	-0.00202846	0.000386209	-0.00255999	0.00176397	0.003566	-0.00831059	-0.00373398	-0.00581126	-0.000655377	-0.0124581	-0.00501084	-0.00161851	-0.00143145	-0.00314358	0.00586256	-0.00678221	-0.00561614	0.00479083	-0.00528868	0.0024762	-0.00345439	0.00339485	0.00256292	-0.0040429	0.000584801	-0.00925304	0.00252342	0.00140241
SAOUHSC_00466	Ipk	0.00494454	0.000953817	0.00430307	-0.00395847	-0.00440984	-0.0078374	0.0012162	-0.00265732	-0.00349515	-0.00493666	0.0021932	0.00287772	-0.00314021	-0.00261771	-0.00210022	0.00223872	-0.00191739	-0.00723482	-0.00137754	-0.00498581	0.0105209	0.000252195	-0.000943513	-0.00101964	-0.00173503	-0.00758018	0.00279211	0.000106569	0.00232746	-0.00223962	-0.00353767	-0.0159655
SAOUHSC_00467	PurR	-0.00251793	0.00260311	0.00281517	-0.0030213	-0.00518764	0.00257149	-0.00440096	0.00284169	-0.00315163	-0.00563495	0.00134043	0.00436964	-0.000466587	-0.00142864	-0.00332027	0.00991587	7.08571e-05	-0.000940875	0.000948165	-0.00223074	0.000446294	0.00231274	0.00203494	-0.00291566	0.00173567	0.00332361	-0.00186852	-0.00179738	-0.00226566	-0.00572159	-0.000282392	-0.0120589
SAOUHSC_00468	YabJ	-0.00359933	-0.00113531	-0.0144984	-0.00335768	0.0072168	0.000475562	0.00708809	0.00718116	0.0033165	-0.0159613	-0.004422	0.00360827	-0.00209979	-0.0107236	-0.00549073	-0.0112267	0.000781459	-0.00211576	-0.00675883	-0.00416109	-0.000705516	-0.00332396	-0.0056643	-0.00177768	-0.00229525	0.00563663	-0.000295611	0.00169943	0.00287038	0.0055102	-0.00444877	0.0154816
SAOUHSC_00469	SpoVG	0.00364576	0.0171519	-0.0108506	-0.00614116	0.00589425	-0.0107453	0.00418447	0.020659	0.00250163	-0.00361315	-0.00724517	0.0142591	-0.0106543	0.00954333	0.00375988	-0.000820812	0.0026223	-0.00902308	-0.0104159	-0.00202704	0.00180179	0.0134509	-0.0139964	-0.00370797	0.00799239	0.0309997	0.0103239	0.00754081	-0.00658677	0.0204096	-0.00371135	0.00769781
SAOUHSC_00471	GlmU	0.00384613	-0.00112424	0.00122877	-0.00258471	-0.00705635	-0.00394496	-0.00998751	-0.00460586	-0.00723835	-0.00926843	-0.00232267	-0.000147446	-0.00689236	-0.00378609	0.00186487	0.000242199	0.000655857	-0.00244178	0.000463182	-0.00182334	0.00221022	-0.00446551	0.000305245	0.000850179	-0.00207376	-0.00205175	-0.0011977	0.00200089	-0.000927367	0.000873959	-0.000911653	0.00521682
SAOUHSC_00472	Prs	-0.00509343	-0.000561266	-3.06169e-05	0.00105522	-0.00437781	-0.00300686	-0.0085807	0.00136101	-0.00150368	-0.000350564	-0.00208138	-0.000421571	-0.00635989	-0.00109895	0.00362196	0.00119415	0.00147124	-0.0012021	-0.000754273	-0.00322346	-0.000344081	-0.00184528	-0.00253567	-0.00205823	-0.00325443	8.15568e-05	-0.00210389	0.00819058	-0.00223351	0.00213939	0.00284581	-0.00205503
SAOUHSC_00474	RplY	-0.00260965	0.000800796	0.00297487	-0.00371322	-0.0112341	-0.00292598	0.000462821	0.00448447	-0.00045017	-0.0071605	-0.000932951	-0.00299356	-0.0149308	-0.021961	0.0094174	-0.0005951	-0.00268055	0.00189246	-0.00159485	0.00323429	-0.0053562	-0.0017729	-0.00133799	-0.00155691	-0.00141236	-0.00613321	0.00345473	-0.00103707	-0.00385676	-0.00377926	-0.00115743	0.0200003
SAOUHSC_00475	Pth	0.00136894	0.00189378	0.00510327	0.000272665	-0.00799465	0.00325743	0.0113563	0.00323758	0.000222104	-0.0122811	-0.00542565	-0.00735542	-0.000508171	-0.0194652	0.000660312	0.00815759	-0.00347863	0.00199295	0.00454593	-0.00185183	-0.0029263	0.00418305	-0.00418958	0.00613314	-0.00188499	0.00693086	0.00101957	-0.00984666	-0.000104666	0.0010099	-0.00174389	-0.0131014
SAOUHSC_00477	Mfd	0.00180244	-0.00232669	0.00477617	-0.000998677	-0.00648434	9.79489e-05	0.00346014	-0.000954091	-0.00127943	-0.0031631	-0.00167949	0.00101045	0.000879495	-0.0161442	-0.00330222	0.00761075	6.58355e-05	0.00174552	-0.000354687	-0.0050933	0.00237792	0.00412467	-0.00764121	-0.000399082	-0.00213727	0.00795326	-0.00334618	-0.000217549	0.000863314	-0.00663517	0.00106205	-0.00268863
SAOUHSC_00479	SAOUHSC_00479	-0.0245036	-0.00988077	-0.0223819	-0.0360746	0.0173402	0.00853379	-0.00995702	-0.0206276	-0.057888	0.067856	-0.0234522	0.00182531	-0.114805	-0.047174	0.00850696	0.0100547	0.0175434	0.0315635	0.00512467	0.0792348	0.0490659	-0.00777257	-0.0144203	0.0228696	0.0238858	-0.0252662	0.0106822	0.0857531	0.0023977	-0.0151258	0.131458	-0.00110988
SAOUHSC_00480	SAOUHSC_00480	0.00454837	-0.00151192	9.67395e-06	-0.000268443	-0.00334363	-0.0037787	0.00385877	0.00036031	-0.00132781	-0.00954145	-0.000420772	-0.0126269	0.00575728	-0.00959323	-5.20939e-05	0.00633435	-0.00485141	0.00309433	0.00296673	-0.00510765	-0.00379135	0.00554567	-0.00464011	0.00805755	-0.00424263	0.00288218	-0.000907141	-0.00154382	2.61094e-05	-0.00831229	0.00356423	-0.0142652
SAOUHSC_00481	SAOUHSC_00481	-4.89417e-05	-0.000333035	-0.00635547	0.00616618	-0.00330103	0.00504631	0.00545902	-0.00546876	-0.000679638	-0.0139465	-0.00794203	-0.00428011	-0.00845358	-0.0183864	0.00684397	0.00466888	-4.34704e-05	-0.00286066	-0.00197364	-0.00509784	0.0101574	0.00382551	-0.00883371	0.00362439	-0.00805716	-0.00491278	-0.00478786	-0.00458051	0.00174769	-0.00219718	0.000947056	0.00759242
SAOUHSC_00482	DivIC	0.00387614	0.0370882	0.00316955	-0.0322651	0.0205518	0.0107317	-5.00249e-05	-0.0293912	0.00058384	0.00517609	-0.015056	-0.0246622	-0.00514523	-0.0219915	-0.00563046	0.00670622	-0.0257863	0.0055721	0.0117798	0.00332906	-0.00132247	-0.0105988	-0.0132484	0.0296517	0.0043604	-0.00784455	0.00559491	0.00370114	-0.00996781	0.00512101	-0.00368444	0.0037716
SAOUHSC_00483	SAOUHSC_00483	-0.00137423	-0.00454316	-0.0123443	-0.00794705	0.00412966	0.00378884	-0.00177612	0.00892973	0.000848576	0.00135276	-0.00442123	-0.00229634	-0.0104183	-0.0202948	0.0107417	-0.00238565	-0.00185865	-0.00306456	-0.0032696	0.00107768	0.00248406	-0.00539967	-0.0019622	-0.00453305	-0.00148019	0.0182451	-0.00152475	0.000295577	-0.000562344	0.000435525	0.00188104	0.0101469
SAOUHSC_00484	TilS	0.0108009	-0.00293031	0.0114255	0.00891268	-0.010083	-0.00537469	-0.00783602	-0.00636417	-0.00555656	-0.00227553	0.0015461	-0.00141646	-0.00894749	-0.0178322	-0.00687238	0.00255312	0.00348123	0.0104229	-0.00478682	0.00483549	-0.00692476	0.00844617	-0.00942371	-0.00239157	-0.00594846	0.00304651	-0.0221971	0.00227202	-0.000924235	-0.0157001	0.00195536	0.00964134
SAOUHSC_00485	HprT	-0.00208016	0.000870551	0.00371523	0.00225576	-0.00167943	-0.00743819	-0.00920755	-0.00806077	0.00152937	0.00256406	0.00423	0.00440659	-0.0058686	-0.0205241	-0.00537222	0.00198894	-0.000137032	-0.000947511	0.00131653	0.00167355	-0.00172022	0.00085952	-0.00348643	-0.00535111	-0.00157796	0.000747866	0.00416517	0.00078563	-0.00410705	-0.00231983	-0.00681095	0.00725565
SAOUHSC_00486	FtsH	0.0173777	-0.00420632	-0.00253971	-0.00132337	0.007906	0.0053064	0.00220774	-0.00127402	0.00200089	0.00188663	-0.000498721	-0.00463892	-0.0078346	-0.0119691	0.00564974	0.00436245	-0.00384417	0.00320134	-0.000974119	-0.00473741	-0.000118364	-0.00331892	-0.00412327	0.00722079	-0.00247059	-0.00698931	0.00259568	-0.00554919	0.00225973	-0.000676983	0.000284098	-0.00241904
SAOUHSC_00487	HslO	0.0224452	0.0052304	0.00225248	-0.00604554	-0.00711277	-0.00630311	0.00158846	-0.0125898	-0.00310925	-0.00666429	0.00100924	0.00550741	0.00313381	-0.0273666	-0.00114664	0.005996	0.0077325	-0.00184956	0.00368346	-0.00425381	-0.000569383	-0.00226553	-0.0118315	-0.00466276	-0.00682288	-0.00197816	0.00200682	-0.00402742	0.000648535	-0.0123069	-0.00380034	-0.00433443
SAOUHSC_00488	CysK	-0.0286941	-0.00655732	-0.00036187	-0.0041893	-0.00641	0.00631216	0.00513419	0.00420885	-0.000596115	-0.00756736	-0.00520925	0.00143237	-0.00536335	-0.00237512	0.00682603	-0.00272438	-0.00526258	-0.00192892	0.00253084	-0.00101297	-0.00781008	0.0111883	-0.00336317	-0.00152448	-0.000406858	0.0106591	0.00651923	-0.00043511	-0.00081049	-0.00716462	-0.00263016	-0.00790925
SAOUHSC_00489	FolP	-0.00873097	0.00292466	-0.00138898	-0.00179126	-0.00738045	-0.00126122	0.00107254	-0.0068973	0.00334451	-0.0105441	0.000215585	-0.00197609	-0.00278608	0.00414229	-0.00139621	0.000964537	-0.00403571	0.000180124	-0.00168967	0.00161194	-0.000735473	0.000518074	-0.00241977	0.000136	-0.000535714	-0.00179798	-0.000328511	-0.00393426	-0.00334832	0.0075444	-0.00213196	-0.000287254
SAOUHSC_00490	FolB	0.0004251	-0.00921721	-0.00539911	-0.00113456	-0.00526676	-0.00153136	0.00178334	-0.00601728	0.000317236	-0.00633437	0.0021371	-0.00105499	-0.000145709	-0.0123464	0.00249005	0.00288952	-0.00318669	-0.00190101	-0.00207389	-0.00213677	0.00508121	-0.0011517	-0.00779495	-0.00299111	-0.00230904	0.00292576	-0.00324293	-0.00187225	0.00745258	-0.00650457	0.00406303	0.0153064
SAOUHSC_00491	FolK	0.0036792	-0.00826143	-0.0025497	0.00450805	-0.00895978	0.000124732	-0.00162336	-0.00634026	-0.000362358	1.58209e-05	0.000808517	0.000234836	-0.0142031	-0.0160424	-0.00666757	0.000583449	0.00382713	0.000840245	0.000655939	-0.00931923	0.000195175	-0.00658335	0.00211488	-0.010924	-0.00386438	-0.00999385	0.00928244	-0.00351303	-0.00197626	-0.00329715	-0.0122035	-0.00045012
SAOUHSC_00493	LysS	0.00468547	-0.00370784	0.00461823	-0.00349356	-0.00506114	-0.00408434	-0.00374064	-0.00417596	-0.000857388	-0.00362375	-0.000797186	-0.00145948	-0.00421209	-0.0135183	0.00198861	0.00293829	-0.000651806	0.00377604	0.00500981	0.000819231	0.000599708	0.000154121	-0.00614118	7.51958e-06	-0.00116582	0.000220681	-0.00227484	-0.00321775	-0.00160398	-0.00260742	-0.000892552	0.00571579
SAOUHSC_00497	PdxR	0.00837078	-0.0118304	0.0096832	0.00871796	0.00480388	0.0072034	-0.00173579	0.00139575	0.0106323	0.00512622	-0.00467371	-0.0134772	-0.00268695	-0.0157077	0.00188862	0.0070374	-0.00255942	-0.00177166	0.00465343	0.00236162	-0.000859633	-0.0101295	0.00224468	-0.000295297	-0.00370009	0.00301126	0.0045028	-0.00856909	0.00456787	0.000752831	-0.00633608	-0.00423134
SAOUHSC_00499	PdxS	-0.00842017	0.00611223	0.00238544	0.000441233	-0.018826	-0.00183982	-0.00401762	-0.000131513	8.23474e-05	-0.00813595	-0.00689112	0.0103265	-0.00345148	-0.0163036	0.00109246	-0.00192681	0.00143236	-0.00380314	0.0122359	0.00291186	-0.000719397	0.00661217	-0.0143984	-0.00537839	-0.00194695	0.0138925	0.00985732	-0.000124847	-0.00296648	0.00333893	-0.00454545	0.000799783
SAOUHSC_00500	PdxT	0.000596677	-0.00217288	0.00619194	0.00151657	-0.0223016	-0.00147966	-0.00368963	-0.000648517	0.00310903	-0.00600271	-0.0105405	0.00504119	-0.00465414	-0.0211088	-0.00149648	-0.00862236	0.000893221	-0.00246316	0.0127777	0.00165797	-0.00107382	0.0065893	-0.0122447	-0.00353012	-0.00437601	0.0128623	0.00771547	0.00261454	-0.00396212	-0.000561102	-0.00146923	0.00627154
SAOUHSC_00501	NupC	-0.0270051	0.00347445	-0.00321807	0.00234802	0.000671241	-0.00436516	-0.00269879	-0.00605549	0.000277327	-0.000511685	0.00568209	0.00761352	-0.00291187	0.00239998	-0.000883394	-0.00439565	-0.00362218	-0.00673305	0.0021288	-0.000114184	-0.00434225	-0.00735732	0.00725928	-0.00724437	-0.000510719	0.00223664	0.00271449	0.00539936	-0.00800425	0.00322512	0.00095204	0.00874728
SAOUHSC_00502	CtsR	-0.0154901	-0.00344533	-0.00267358	-0.00215122	-0.00199682	0.00676318	-0.00409558	-0.00346141	0.00126097	-0.0046998	-0.00168596	-0.0100694	-0.00676939	0.00570677	-0.00665045	0.0102897	-0.0107078	0.0083149	-0.0189602	0.00359011	-0.00727929	-0.00183806	0.0289046	0.000502705	-0.00339915	-0.0114895	-0.0161835	-0.00382711	0.00856443	-0.00343558	0.00261406	0.00683235
SAOUHSC_00503	McsA	-0.00634017	-0.0020533	-0.011046	0.00411617	0.00770427	-0.00125682	-0.0160096	0.0182539	-0.0198748	0.00201602	-0.0119925	0.0136797	-0.0115308	-0.010281	0.00381941	0.0233778	0.00122388	0.00840204	-0.0167645	-0.0162871	-0.00954155	0.00504715	0.0107378	0.0159684	-0.00911769	0.000399066	-0.00952885	0.00121154	-0.0102991	-0.0114519	-0.00756178	-0.00211623
SAOUHSC_00504	McsB	-0.00344545	0.000951224	0.000134287	-0.000771653	0.00191388	0.00102071	-0.0187331	0.0150917	0.000267819	0.00900743	-0.00335491	0.00127879	-0.00437152	-0.00447834	-0.0026646	0.0105202	0.00831621	0.00187129	-0.0128333	-0.00772219	-0.0153192	-0.0155371	0.021074	-0.00433698	-0.0043613	-0.00366989	-0.004751	-0.00269675	-0.00302936	-0.0044139	-0.00574923	-0.00494736
SAOUHSC_00505	ClpC	-0.00487298	-0.00253311	0.00128541	0.00345621	0.00164854	-0.000838069	-0.010394	0.0158975	-0.000232256	-0.000461307	-0.00643825	-0.00931565	-0.0070208	-0.00552781	0.00596371	0.0103909	0.000125084	0.00487839	-0.0125891	-0.00265153	-0.0136099	-0.00960263	0.0190417	0.000814364	-0.00642913	0.0009819	-0.00861111	-0.00539211	-0.00222999	0.00018716	0.00345216	-0.000361053
SAOUHSC_00507	RadA	0.0159036	0.00555794	0.00220258	0.00251767	-0.00487954	-0.00241715	-0.00693833	-0.00396477	-0.010801	-0.00260137	-0.00174601	0.00674238	-0.00431706	-0.00879113	-0.00547689	0.00232507	0.00516401	-0.000323127	0.00111632	-0.00139579	0.00274726	-0.00254072	-0.00866382	-0.0043519	0.00197946	-0.00662695	0.0038903	0.0021614	-0.00433559	-0.0126438	-0.00445634	0.00761233
SAOUHSC_00508	SAOUHSC_00508	0.0160676	-0.00209377	0.0015682	-0.00191863	-0.00602824	-0.000247788	-1.74524e-05	-0.00442841	0.000868619	-0.00208194	0.000749824	0.00718058	-0.00484567	-0.00396283	0.000601671	-0.0005962	-0.0030836	-0.000536224	0.00308587	-0.00162042	0.00822076	0.00605481	-0.00804977	-0.00412996	0.000888475	-0.00366609	0.00165907	-0.00175349	-0.00139288	-0.0097594	0.000189968	0.0119472
SAOUHSC_00509	GltX	-0.00350034	0.000229865	-0.00626653	-0.000847535	0.00646277	-0.00651602	-0.00441284	0.000615859	8.13236e-05	-0.00199255	-0.000973076	0.00358811	-0.0072507	-0.0169412	0.00297041	0.00154931	0.00169217	-0.000893853	-0.00331897	-0.00334625	0.00573459	-0.000839138	-0.0139251	-0.00595677	-0.00188607	0.00018144	-0.00299011	-0.00267177	0.00198713	0.000284443	-0.00193616	0.0148335
SAOUHSC_00510	CysE	-0.0205236	-0.00435451	-0.00250817	-0.00194484	-0.00806592	-0.00643779	-0.00472343	-0.00807018	0.00668846	-0.000283827	-0.00244924	-0.00181342	-0.0022099	0.0154943	-0.00149357	-0.0042978	0.00489291	-0.00986011	0.00539953	-0.00301289	0.00499059	0.0149438	-0.00406434	-0.00958614	-0.00140661	0.000681815	0.00628883	-0.00160426	-0.00219693	0.0107013	0.00140661	0.00175202
SAOUHSC_00511	CysS	-0.00652582	-0.00487629	-0.00695703	-0.00413588	0.00322239	-0.00589809	-0.00704408	0.00311088	-0.000781853	-0.00212693	0.000700411	-0.000927117	-0.0056918	-0.00450782	-0.00203616	-0.000266023	-0.00328422	-0.000533144	-0.00300766	-0.00342148	0.00203204	-0.000758041	-0.00533826	-0.0106068	-0.00259803	0.00209577	0.00335262	-0.00079602	-0.00223292	-0.00110211	0.000823157	0.0178312
SAOUHSC_00512	MrnC	-0.00946903	-0.00209411	-0.0128189	0.00912658	-0.0278266	0.0169775	-0.0157736	0.0370598	0.00328192	-0.00460653	-0.00538335	0.00333548	-0.0138251	-0.00303221	-0.00514585	0.0175025	0.0101084	-0.00312999	-0.0245032	0.0040252	-0.00618159	0.0131523	0.00129653	0.00237277	-0.00715758	-0.00596632	0.0161461	-0.0133691	-0.00234233	-0.0276162	-0.00872552	0.00538943
SAOUHSC_00513	SAOUHSC_00513	-0.000137749	-0.00115237	0.00287812	-0.00610466	-0.00751086	0.0019766	-0.0102835	-0.00114831	0.00226985	-0.000570981	-0.000860323	-0.00409834	-0.00809869	0.0020909	0.00427624	-0.00236316	-0.00372051	-0.00737646	-0.0068804	0.00438136	-0.00159672	-0.00332958	-0.00476296	-0.00887183	-0.000593398	-0.00285669	-5.04748e-05	-0.00488479	-0.000833106	0.00243498	0.00495729	0.0072855
SAOUHSC_00514	SAOUHSC_00514	0.001697	-0.00774797	0.00247127	-0.000725963	-0.00871041	0.00481091	-0.0100077	-0.00192734	0.0079672	-0.00752341	0.000787904	-0.00837892	-0.00632125	-0.0055476	0.00377782	-0.00371739	-0.0015495	-0.00141553	0.00413756	-0.00128356	0.00491981	-0.000660187	-0.00400559	0.00229162	-0.00608358	-0.00640847	-0.00136698	0.000108336	-0.00109663	-0.00614334	0.00126033	0.0156338
SAOUHSC_00517	NusG	0.00972834	-0.00165254	0.00057593	-0.00542694	-0.0030551	0.00141585	-0.00612886	-0.001284	-0.000530118	-0.0019004	0.00104326	0.0010886	-0.0039722	-0.00792026	0.00160614	0.000512289	-0.00040546	-0.00305318	-0.00411691	-0.000475758	-0.00284008	0.00233788	-0.00130475	-0.00439529	-0.00533082	0.00385784	-0.00785758	-0.00514128	0.00225634	-0.0093253	0.00547942	0.0126607
SAOUHSC_00518	RplK	-0.00422268	-0.000652947	-0.00316959	-0.00144877	0.0118488	-0.00755391	-0.00140514	0.00790115	-0.00445819	-0.00337005	0.00126782	0.0031292	-0.012202	-0.0255158	0.0111321	-0.00207845	0.000619502	0.00829159	-0.0109058	-0.00294404	-0.0104133	0.000719423	-0.00984198	-0.00822596	-0.000946734	-0.00578169	-0.00516065	0.00149567	-0.00624969	0.00193977	-0.00349074	0.0358751
SAOUHSC_00519	RplA	-0.00319512	0.00392942	0.00880109	0.00174046	-0.00392216	0.0010717	0.00014317	0.00145331	-0.000423768	-0.00914537	-0.00506653	-0.00321087	-0.0175243	-0.0211526	0.0143525	-0.00181137	-0.0016039	0.00324871	0.00401416	7.45612e-05	-0.00257886	0.00394523	-0.00297953	0.0146307	-0.000528973	-0.0104572	-0.000479823	0.00171097	-0.00481001	0.000316963	-0.00154082	0.0204288
SAOUHSC_00520	RplJ	-0.0106693	0.0067948	0.00850754	0.00043194	-0.0219794	0.00690814	-0.00351618	0.00941568	-0.000409966	0.00383756	0.00113426	0.0110026	-0.0186994	-0.0242932	0.0182963	0.00385929	0.00164004	-0.00151253	-0.00768616	0.00772697	-0.00431996	0.00192831	-0.00240755	0.00925743	0.00166505	-0.00546694	-0.00269568	-0.000983314	-0.00817827	-0.0123331	-0.00419115	0.0126132
SAOUHSC_00521	RplL	-0.0162132	-0.0131258	-0.00785224	0.00535932	-0.0216055	-0.00190499	0.00694862	-0.0108965	0.0099442	-0.0127903	-0.00361225	-0.00127004	-0.0123752	-0.0189254	0.0891444	-0.0171785	-0.00765064	0.00185536	-0.0282992	0.00781116	0.00752835	-0.0282449	-0.0105436	0.00502752	0.0110113	-0.0107401	-0.0178071	0.0059981	-0.000686338	-0.00179197	0.00408466	0.0194316
SAOUHSC_00523	RsmC	0.00925773	-0.00284149	0.00230593	-0.0013898	-5.61015e-05	-0.0033052	-0.00049032	-0.00579465	-0.00149267	-0.00942271	0.00215939	-0.0006868	-0.00206417	-0.00793457	-0.0015348	-0.000604255	-0.0024377	9.11271e-06	0.00369829	-0.00159459	-0.00329518	-0.00425747	-0.00700243	-0.00222665	-0.00149724	-0.00496944	0.00246469	0.00152491	-0.000144949	-0.00780961	-0.00202708	0.0125994
SAOUHSC_00524	RpoB	0.0016836	0.00185505	0.00375963	-0.00407387	-0.000262516	0.00134143	-0.00422305	-0.00362223	-0.00646825	-0.00161058	-0.00408714	-0.000273494	-0.0074277	-0.0190138	0.000179353	-0.00381541	-0.000223585	0.00258894	0.000505589	-0.00100892	-0.00312842	-0.00176289	-0.00620438	0.00438325	0.00256445	-0.000775678	-0.00132892	0.000708968	-0.00135359	-0.0113854	-0.00527685	0.0135939
SAOUHSC_00525	RpoC	0.00180605	-0.000314231	0.00118653	-0.00108746	-0.00140359	0.000203152	-0.00129218	0.000165426	-0.000311268	-0.00443217	-0.000978349	0.00318166	-0.00597092	-0.0147056	0.000239853	-0.000784819	-0.00145945	0.00199185	0.000752948	-0.00164743	-0.00271381	0.000678376	-0.00610715	0.000121375	-0.00250253	-0.000621815	-0.00170168	0.00012121	-0.000560262	-0.00898339	-0.0015545	0.0141727
SAOUHSC_00526	RplGB	0.0199445	0.0288562	0.0247613	-0.0204803	-0.0103989	-0.0248094	-0.0315691	0.0198572	0.0098329	0.0450651	0.0109391	0.0340436	0.00422641	-0.00569431	0.0258674	0.000632111	-0.00223683	-0.0161804	0.0263505	-0.14415	-0.0619697	-0.0393006	0.00904095	-0.0569363	0.089549	-0.122802	-0.0178027	-0.0605944	-0.110724	0.0159599	0.00372201	0.01804
SAOUHSC_00527	RpsL	-0.00421043	0.0117429	0.000763848	-0.00329299	-0.000978574	0.00106443	0.00721527	0.00334138	0.00838231	-0.0117371	-0.00352852	-0.00568881	-0.0213169	-0.0182607	0.0145751	0.000775064	-0.00338049	0.00243391	0.0168623	-0.00606318	-0.00227859	0.00289501	-0.00346162	0.0134658	-0.00214084	-0.0142886	0.00178353	-0.000836736	-0.000476018	0.0083084	-0.0130892	0.0207896
SAOUHSC_00528	RpsG	-0.00494716	0.00660311	0.00886274	0.00358408	-0.0185589	-0.0045122	0.00570446	0.0132832	-0.00304442	0.00404251	-0.0110267	0.00365592	-0.0144028	-0.018064	0.0453563	-0.00856602	0.0128878	0.0050257	-0.00184493	0.0104434	-0.00305244	-0.00130624	-0.00367951	0.00299032	0.0120985	-0.00691522	-0.0191888	0.0034044	-0.00331679	0.00321326	-0.00660535	0.0085459
SAOUHSC_00529	FusA	-0.00495865	0.00335657	0.00637096	-0.00156388	-0.00657935	-0.00210336	0.00246684	0.00526637	-0.00173189	0.00811293	-0.00105381	-0.00163345	-0.00764401	-0.0122336	0.00928708	-0.00531939	0.000348853	-0.00243055	-0.00253116	0.00450576	-0.00945627	0.00377422	-0.000303163	-0.000688948	-0.000410557	-0.00517787	-0.000253003	0.000685043	-0.00055189	-0.00263534	-0.000600241	0.0134676
SAOUHSC_00530	Tuf	-0.00239118	0.00216636	-0.00128714	0.000308213	-0.0051181	0.000247841	0.000316602	0.00669855	0.00163156	0.00495441	0.00151376	0.00778643	-0.0143066	-0.00758653	0.0100012	0.00205284	0.00276869	0.000783267	0.00354545	-0.00235973	0.000773008	0.00494501	-0.00165329	0.00370277	0.00154143	-0.00784578	0.00101203	0.000477372	-0.000921982	0.00208031	-0.00159925	0.006818
SAOUHSC_00531	SAOUHSC_00531	0.0144664	0.0055917	-0.00298444	-0.00229048	-0.00464663	0.005554	0.00198293	-0.00805052	-0.00539158	-0.000591712	-0.00598504	-0.000804242	0.0128121	-0.0198951	-0.0038365	0.000816369	0.00293973	-0.00653868	0.011831	0.00513963	0.00551475	0.00447252	-0.011953	-0.000634546	-0.00672566	0.0191619	-0.0065267	-0.00871869	-0.00123398	-0.00557231	-0.00238587	-0.0154083
SAOUHSC_00532	Kbl	-0.00624721	0.0106604	-0.0189959	-0.000247119	-0.00079323	-0.00131589	-0.0130257	-0.0205413	-0.00174412	-0.00635393	-0.00607674	0.0132071	0.000156771	0.0240315	-0.00296885	-0.0197279	-0.00485417	-0.00310362	0.00638951	0.00459134	-0.00578641	-0.00786651	-0.00740716	-0.00804357	0.00325135	0.0110909	-4.49602e-05	0.0063348	-0.00292586	0.0229438	0.00230822	0.00726681
SAOUHSC_00533	HchA	-0.00448624	-0.00319464	-0.0060113	-0.0023561	0.00454512	0.00577771	1.40732e-05	0.00861365	-0.00436099	-0.000772936	-0.00599364	0.0176639	0.000105486	-0.00825829	0.0100165	-0.00207193	0.00225211	0.000102328	0.0013498	0.000978391	0.0014608	-0.00450536	-0.0166738	-0.00627639	-0.00513431	0.0239594	0.00636967	0.00204181	0.00210747	0.00270712	-0.00577178	-0.0212552
SAOUHSC_00534	AraB	0.0171614	-0.00225538	0.00992185	-0.00602918	-0.00622621	0.00215561	-0.0125684	-0.00324924	-0.00165867	-0.00523446	-0.00273201	-0.000480064	-0.00422699	0.00472112	0.00164349	0.0061357	-0.00277864	0.00448586	0.00797445	-0.000684548	0.00449564	0.00788433	-0.0073546	-0.00350312	0.000747761	0.0029464	0.00402526	-0.00532941	-0.00453614	-0.0145502	-0.00774148	0.013574
SAOUHSC_00535	SAOUHSC_00535	-0.00817291	0.00685344	0.0201596	0.00190471	-0.0242412	0.00104103	0.00124424	0.00496315	-0.00669198	-0.00292089	-0.00327663	0.00127143	-0.0043501	0.0356608	-0.00837157	-0.013942	0.00141548	-0.00388507	0.0116849	0.000205165	0.00269021	-0.000489191	-0.0130696	0.00142218	0.0114842	-0.00989145	0.000637259	0.00576454	0.00736265	-0.0190161	-0.00949645	-0.0167685
SAOUHSC_00536	IlvE	-0.00112061	-0.00229045	-0.00150698	-0.00129616	-0.00870782	-0.00235656	-0.00227133	-0.00127369	-0.0048595	-0.00306082	-0.00645681	-0.00144833	-0.00351777	-0.00358085	0.00503654	0.00739875	-0.00085916	-0.000674648	0.00522314	-0.0034213	0.00402367	0.00448723	-0.00615068	-0.00450897	-0.00386861	0.00472874	-0.00151408	0.000397239	-0.000540213	-0.00612219	-0.00224412	-0.0126271
SAOUHSC_00538	SAOUHSC_00538	0.00436328	-0.00408174	-0.00602513	-0.000488393	-0.0106767	0.00671238	-0.000263091	-0.000175798	0.00459277	0.0013265	-0.000282506	0.000118881	-0.00141984	0.00654864	0.000907234	0.00254435	-0.00244758	-0.0122864	0.00199329	-0.00140878	0.00514592	0.0058874	-0.00569487	-0.00954709	-0.00208249	0.0075733	0.00375515	-0.00833029	0.00298525	0.00186269	-0.00280554	-0.0234078
SAOUHSC_00539	Dck	0.00269004	-0.00135787	-0.00354434	-0.00424368	-0.000182656	-0.00472156	0.0165037	-0.000985243	0.00310732	0.00431721	-0.000595454	0.00117883	0.00924544	-0.0235826	-0.000819568	-0.000501359	-0.000197035	-0.0039703	-0.00342652	-0.00620094	-0.0045417	-0.000629789	-0.00276674	-0.00598325	-7.13036e-05	0.00323188	0.000221819	-0.00463678	-0.00205567	-0.00101716	-0.0016911	0.0121296
SAOUHSC_00540	Dgk	-0.00332572	0.00245128	0.00466571	-0.00244813	-0.00098136	-0.0047675	0.0140969	-0.00102805	0.00600955	0.00364875	-0.00156978	0.000894392	0.000818472	-0.0164697	-0.00293507	-0.00120559	-0.00312895	-0.00534454	0.00653481	-0.00201409	-0.00612628	0.0017348	0.000167813	0.000336644	0.00198995	0.00491113	-0.00207392	-0.000792301	0.000641357	0.0034293	0.00124444	0.00170166
SAOUHSC_00541	TadA	-0.0125738	-0.0039492	-0.00577396	-0.00302805	-0.00198005	-0.00254818	-0.000344606	0.00611896	-0.0040221	-0.0557175	0.0101835	0.00128659	-0.00335308	-0.00488524	0.00451209	0.00125975	-0.0108716	0.00539649	-0.0102566	-0.0013488	-0.00592789	-0.00334985	-0.00409517	0.0150704	-0.00721092	0.00514037	0.00343558	-8.67837e-05	-0.00776774	0.00688532	0.000777692	0.0127596
SAOUHSC_00542	SAOUHSC_00542	-0.00273894	0.0185697	-0.00138873	-0.00602696	-0.00836852	0.00824071	0.0268482	0.00856079	-0.00491958	-0.00703608	-0.0121445	0.00902829	0.00524906	-0.00959796	-0.00529682	-0.00494786	0.00128964	0.00206039	0.00949074	0.00492716	-0.0121662	-0.00332721	-0.00201126	0.00137126	0.0008154	0.000118449	-0.000653735	0.00517391	-0.00464485	-0.028076	-0.00150175	0.000703372
SAOUHSC_00543	Azo1	-0.00590038	0.00957065	0.0051822	0.00111084	-0.00521777	0.00905654	0.0230868	0.00618967	-0.00331008	-0.00419988	-0.010103	0.013733	0.00707512	-0.0097367	-0.0112026	-0.00706045	0.00351927	-0.00256543	0.0005367	0.00159455	-0.0103811	0.00216655	-0.006531	-0.00220721	0.0023795	0.00362682	0.00174171	0.000828342	0.000686493	-0.030244	-0.00398912	0.000110523
SAOUHSC_00544	SdrC	-0.0135011	0.00575628	-0.00314726	0.0257801	-0.00400013	-0.01107	0.0105499	0.00426717	-0.000684809	-0.00520587	-0.00706166	-0.0406061	-0.0168865	0.0531207	-0.0241318	0.00370633	0.0191868	-0.00304871	0.0137757	0.00827119	-0.0224039	-0.00415306	0.0339442	0.00729582	-0.00101792	-0.00594697	0.00775653	-0.000999588	0.00673734	-0.0149149	0.0106799	-0.00932555
SAOUHSC_00545	SdrD	-0.0352083	-0.00354144	-0.00435475	0.0175437	-0.00111947	-0.02563	0.00434586	0.00928506	0.00631772	-0.0017017	-0.00195084	-0.0307863	-0.0158665	0.0102666	-0.0257027	-0.0127505	0.0204973	-0.0118307	0.0260254	0.00833314	-0.015071	-0.00690996	0.0301034	-0.000651028	-0.0134469	-0.00896194	0.00404878	-0.0075641	0.0175171	-0.000219869	0.0123721	0.00668415
SAOUHSC_00547	SAOUHSC_00547	-0.0155634	0.0015235	-0.00437345	-0.000686584	-0.00164296	-0.00108341	0.00524397	0.000324947	-0.00143736	-0.00644589	-0.00389685	-0.000487235	0.00197133	0.00658782	0.000555787	0.005166	0.00452124	-0.0033147	0.00918429	-0.00304424	-4.48004e-05	0.00572283	0.00954008	-0.0013638	0.000832778	0.0186461	0.00284078	-0.00275259	-0.000743311	0.0067108	-0.00430723	-0.00728052
SAOUHSC_00548	SAOUHSC_00548	0.00220459	-0.00321747	-0.000190731	-0.00502304	-0.00107206	-0.00732747	0.00053322	-0.00560802	0.00100879	-0.0042927	0.000352828	-0.00238697	-0.00440868	0.0159122	0.00525579	0.00464654	0.0022946	-0.00387097	0.000134264	-0.00470748	0.00306744	-0.0089	0.0150199	-0.00443069	-0.00485095	0.00387686	0.00211192	-0.00561654	-0.00438993	0.00738754	-0.00110292	-0.00382896
SAOUHSC_00549	FolE2	-0.0112535	0.00209102	-0.013246	0.00199158	0.00386443	-0.00330521	0.0120661	0.00453691	-0.00431887	0.00145229	-0.00182093	0.00126159	-0.00323776	-0.0194025	-0.00401382	4.65758e-06	0.00379623	-0.00398928	0.000783809	-0.00681277	-0.001966	0.000758117	-0.0116386	0.00842737	-0.00328145	0.0137694	-0.0011759	0.000992442	0.00128155	-0.00672183	0.000864586	-9.3082e-05
SAOUHSC_00550	BshB2	-0.00564291	-0.00148929	-0.00737067	0.000300038	-0.0071139	0.00510518	0.00635779	0.00155692	0.00391943	-0.000281861	0.0013857	0.00347441	-0.0122541	-0.0174296	0.00178834	-0.00427208	0.00511652	0.0020362	0.00508868	-0.00198822	0.00294992	-0.000491529	-0.00564995	-0.00518179	-0.00181668	0.00327294	0.00310016	-0.0102357	0.00269895	0.009461	-0.012945	-0.0120386
SAOUHSC_00551	SAOUHSC_00551	-0.0160735	-0.0162664	-0.00404422	-0.000940729	-0.0105891	0.00493489	0.00583347	0.000505865	0.00747254	-0.0135028	-0.000786319	0.00435657	-0.000231254	-0.014315	-0.0021178	-0.000133097	-0.000503251	-0.00650959	-0.000164529	0.00366688	-0.00107277	-0.00141826	-0.00657836	-0.000468348	-0.00605189	0.00168676	0.00503368	-0.00683628	-0.00256511	0.00607879	0.000542922	0.000398568
SAOUHSC_00552	NagB	-0.000609703	0.00332664	-0.0041414	-0.0035896	-0.00137528	-0.00427777	0.00814987	0.00913628	-0.00226426	-0.0126379	0.000777789	-0.00254248	0.00323148	-0.00119369	-0.0053137	0.00362511	-0.000287299	0.00165591	-0.00714573	0.00187329	0.00165701	-0.00515758	-0.00161276	-0.00401459	-0.00668449	0.00516117	-0.00423236	-0.00938151	0.00496259	0.0031469	-0.0039948	-0.00397744
SAOUHSC_00553	HxlA	-0.0105457	-0.00183481	-0.0172514	-0.000113495	0.0189133	-0.00128812	-0.00145284	-0.000624946	-0.00656653	-0.00221612	4.31372e-05	0.00881564	-0.00529837	-0.0139522	-0.000403124	-0.00527641	0.00367961	-0.00237156	-0.0115211	-0.0124289	0.0030204	0.0044399	-0.0263674	-0.00187063	0.000634643	0.0111005	0.0032476	0.00962321	0.00333829	0.00469206	-0.00525056	-0.000453326
SAOUHSC_00554	HxlB	6.32068e-05	-0.00845531	-0.00358435	-0.00349986	0.00457506	0.00160657	-0.00558466	-0.0046309	-0.00504811	-0.0104691	-0.00191935	0.00280058	0.000892626	-0.0123492	0.00244546	0.00531104	-0.00297002	0.000785549	-0.00451903	-0.00385897	0.00623606	-0.00182685	-0.0222559	-0.00752185	-0.00123303	0.0122888	-0.00107025	0.00775502	0.00495002	-0.0122178	-0.00364843	-0.00356758
SAOUHSC_00555	SAOUHSC_00555	-0.0412563	-0.00288026	0.00180629	-0.00583528	-0.0139082	-0.00104272	0.00434949	-0.000807899	0.00988287	0.0114095	0.00425535	-0.0108535	0.00074751	-0.0054234	0.00629579	0.0062322	-0.00716138	0.000113491	-0.0025819	-0.00652311	0.0052358	0.00463207	-0.00333851	-0.00668413	-0.00467985	0.00382571	0.00375856	-0.00188196	0.00363888	0.00734523	0.000202877	-0.0028554
SAOUHSC_00556	ProP	0.0868998	0.00290417	0.00710101	0.00265213	-0.0151867	0.00369873	0.00805129	0.00832656	-0.00581231	-0.000591461	-0.00435989	-0.00870325	0.011634	0.0117735	0.00242327	-0.00819562	-0.0149818	-0.000865249	-0.00197034	0.00208038	0.00130266	-0.0274107	-0.00237699	0.00211291	0.015003	0.0170665	0.00431394	0.0192807	0.00529718	0.0114228	-0.00202601	0.00863143
SAOUHSC_00557	VraA	-5.17694e-05	-0.0449119	0.006753	-0.0303744	0.0631031	-0.0165462	-0.0293	0.00108819	0.00430229	0.138487	0.0356515	-0.0294247	0.0172416	-0.00981726	0.0183906	0.10198	-0.0349013	-0.00431246	0.00553114	-0.00459648	0.0776833	0.00619928	-0.0243648	0.0484913	-0.00284945	0.0975761	-0.0361799	0.0438028	0.088888	0.0081268	0.000665754	-0.00976565
SAOUHSC_00558	VraB	-0.00499778	-0.00913716	-0.00697338	0.00156102	-0.00367722	0.0133019	0.00199553	-0.0065285	0.00405861	0.0104282	-0.00126316	-0.00250802	0.0268984	-0.0136378	-0.00836646	-0.0179374	-0.00390863	-0.0132539	-0.00584712	0.00202769	-0.000595149	0.00158179	-0.0073304	-0.00645373	0.000616066	0.0086088	-0.000718774	-0.0110767	0.00726483	-0.00300582	0.00948338	-0.00657104
SAOUHSC_00562	PdxK	0.00314783	6.47025e-05	-0.00218259	-0.00155771	-0.00196224	-0.00401797	-0.000691673	-0.00407612	0.00198279	-0.00169115	-0.00273611	-0.00277711	-0.000489884	-0.0117197	0.000127499	0.0065602	-0.00125657	-0.000815829	0.0039328	-0.000137097	-0.00227728	0.00253796	0.00987512	-0.00302811	-0.00318053	0.00407974	0.00210282	-0.00804051	-0.00253387	0.00655137	-0.000141853	-0.0108062
SAOUHSC_00564	Ung	-0.00109218	-0.00434734	-0.00327107	0.00388597	-0.00628006	0.00466381	0.00901741	0.000703993	0.00533787	0.00831646	0.000249758	-0.00637884	-0.00558326	0.00379482	0.000944461	7.33862e-05	-0.0007689	-0.002908	0.00174561	0.00186375	-0.00338807	-0.00592743	0.00123664	0.000814035	-0.00135217	-0.00485659	-0.00619862	-0.00289826	-0.000204733	0.013228	-0.00497726	-0.00294707
SAOUHSC_00565	SAOUHSC_00565	0.00612805	-0.00092002	0.000447307	0.0017194	0.00676202	0.00880615	0.00496877	0.00657791	0.00528148	-0.00918302	-0.000757615	-0.00207155	0.000616174	-0.00788012	-0.0102554	0.00208225	-0.0247212	-0.000421716	-0.0158322	0.00327028	-0.0051129	-0.0208453	0.00425882	-0.00260785	0.0101198	0.00260887	0.0110861	-0.0135635	-0.000609546	0.0206041	0.0163998	0.00361061
SAOUHSC_00569	SAOUHSC_00569	0.020044	0.0133981	0.00126732	-0.00203483	0.01438	0.00629003	0.00660709	0.0148311	-0.0035976	-0.0257532	-0.00307848	-0.00226553	-0.0103199	-0.0185514	0.00488476	-0.0100104	-0.0084111	0.00617662	-0.0187995	0.0122106	-0.0123373	-0.0292913	-0.01621	-0.00376655	0.00393252	-0.0012894	-0.0120264	-0.000145157	0.00586033	0.0058273	0.00369771	0.00434551
SAOUHSC_00573	HemQ	-0.00661133	0.00497891	-0.00884939	-0.00458908	0.00874256	-0.00297048	0.000782573	0.00236645	-0.00296416	0.00510789	-0.00236239	-0.0026552	-0.000198988	0.000888877	-0.00269849	0.00279265	-4.39477e-05	0.00147733	-0.00448181	-0.00229424	-0.0020148	0.0102409	0.0020422	-0.00795619	-0.00268088	-0.00775267	-0.0064155	-0.00543122	0.00853896	0.00788732	-0.00295046	0.00895968
SAOUHSC_00574	Pta	-0.00469612	-0.00786936	-0.00529135	-0.00337841	-0.00187262	-0.00486316	-0.000704131	-0.0061434	0.00513057	0.00100321	0.0029576	0.00167977	-0.00712842	-0.00267481	0.00817081	0.00305242	0.000529218	-0.00917298	-0.00602977	-0.00693526	0.00709648	0.00047841	-7.39465e-05	-0.00718539	-0.004283	0.00996582	-0.00262053	-0.00317474	0.00212143	-0.00266181	0.00404908	0.0038927
SAOUHSC_00575	LipL	0.002892	-0.00393214	-0.000270596	-0.0118655	-0.00492571	-0.00683848	-0.00580583	-0.0135532	-0.00648878	-0.0107526	-2.43073e-05	0.00630375	0.00358294	-0.0111209	-0.000164375	-0.00164632	7.07199e-05	-0.00167736	-0.00720845	0.00307873	0.00820534	-0.00108248	-0.000785157	-0.00706192	-0.0117222	-0.00295565	-0.0101957	-0.00342298	0.00222602	-0.012491	0.00338712	0.0293228
SAOUHSC_00577	MvaK1	0.0148643	-0.00675781	0.00559552	0.00417962	0.000242307	0.00317526	-0.0134574	-0.00408787	-0.00505363	-0.00209564	0.00200225	0.00524857	-0.00601835	-0.00635918	-0.00236164	0.00197606	-0.000678006	0.00317617	-0.00307643	-0.0042478	-0.00166948	0.00531215	-0.00330799	-0.0107685	0.00104076	0.000559085	0.00450955	0.00181236	-0.00130772	-0.00543982	-0.00838183	0.0240138
SAOUHSC_00578	MvaD	0.01657	-0.00178289	-0.0060274	-0.00178171	-0.00872346	-0.00483146	-0.00599969	-0.00179347	-0.00132121	0.00043236	0.000210826	0.000640597	-0.0112297	-0.0147734	0.00115151	-0.00427172	0.00421879	0.00409385	0.00472788	-1.7527e-05	-0.00258436	-0.00133486	-0.00307529	-0.0056848	-0.000699306	0.000335829	-0.00124077	0.00279659	-0.00133264	-0.0123203	-0.00375409	0.019481
SAOUHSC_00579	MvaK2	0.0143599	0.000451846	0.00176774	-0.00459621	-0.00354545	0.00177956	-0.00833458	-0.00369684	0.00138417	-0.00240206	-0.00215475	-0.00333167	-0.00604256	-0.00989223	0.000923528	-0.00357142	-0.000867914	-0.00099741	0.0011609	0.000735453	-0.0040302	0.000294559	-0.000767416	-0.000174956	-0.00211335	-0.00179397	0.00519376	0.000571522	0.000157789	-0.00441122	-0.000648113	0.018586
SAOUHSC_00581	MerA	-0.0142456	0.00452634	-0.00137355	-0.000406098	-0.00956064	0.00179573	-0.00143743	-0.00414063	-0.000238989	-0.000363543	-0.0029359	0.0136062	-0.00108362	-0.00910752	-0.00737964	-0.0106145	0.00129051	-0.00172441	0.00153613	-0.00773695	0.000447483	0.00757179	-0.0117127	-0.0137649	-0.00420751	0.000942476	0.000643055	0.00613868	0.0028442	-6.45795e-06	0.000409673	0.011439
SAOUHSC_00582	HypR	-0.0124051	0.0234255	0.00341526	-0.00598872	-0.0143118	-0.0255583	0.0138799	0.011756	-0.0136089	0.0106204	-0.00918596	0.00384663	-0.04136	-0.00741505	-0.0146716	-0.0318812	0.0227822	-0.0240408	0.00309072	0.00861262	-0.00656937	-0.00261311	-0.00873583	-0.0155476	-0.00803456	0.00414689	-0.0401592	0.000744779	0.00364392	0.0160633	0.0131023	-0.00725497
SAOUHSC_00584	TspA	0.00563437	0.0036988	0.00285552	0.0129768	-0.0178882	0.0110947	0.00648942	0.0280616	0.00612821	-0.0139208	-0.0242153	0.00970799	0.0391896	0.0292888	0.00911125	0.00677114	-0.0294608	-0.00782255	0.0169433	-0.00387184	-0.00867059	-0.00950885	0.0249674	-0.00326459	-0.0180879	-0.0070675	0.00781066	0.0229259	0.0053494	0.0493279	0.00291505	-0.000981307
SAOUHSC_00603	IolS	0.00743887	-0.00118273	0.000579618	-0.0033345	-0.00207127	0.0008517	-0.00287529	-0.00815017	0.00290538	-0.0111481	0.000637431	-0.00553024	-0.00394235	0.00971469	-0.000604031	0.0020054	-0.00403304	-0.0095046	-0.00424013	-0.00179841	0.00461531	-0.0122026	0.00196077	-0.00337352	-0.00553064	-0.00465674	-0.00225042	-0.00434187	0.00358858	0.00298647	0.00349674	-0.00733072
SAOUHSC_00604	SAOUHSC_00604	0.00940125	-0.000449287	-0.00377912	-0.000373702	0.00256955	-0.0173315	-0.000550202	-0.00509764	-0.0011339	0.0300567	0.0105363	0.00366959	0.0112606	0.0302676	-0.00572571	-0.00191893	0.00540926	-0.0175511	-0.00301736	0.00165072	0.00523163	-0.0137425	0.0162809	-0.00633628	-0.000847814	-0.0142235	4.85618e-05	0.00591179	0.0185879	-0.0114323	-0.004221	-0.0226896
SAOUHSC_00605	SAOUHSC_00605	-0.0089233	-0.00362519	-0.00205666	-0.00106021	-0.0111758	-0.00130224	-0.00267568	-0.00641714	0.000726024	-0.00469623	-0.000287728	-0.00183159	-0.00315533	-0.015906	-0.000572996	-0.00102864	-0.00403903	-0.00421744	0.00163348	-0.00586634	0.00753512	-0.00361207	-0.00859614	-0.00439439	-0.00188493	0.00483377	0.00387453	-0.00193753	0.00119535	0.00447407	0.00109612	-0.0150696
SAOUHSC_00606	SAOUHSC_00606	-0.00708819	0.0028505	0.00432155	-0.0041585	-0.00957571	-0.000181115	-0.00310535	-0.00583252	-0.00125942	-0.00108206	-0.00136051	-0.0014172	-0.0048992	-0.0129658	-0.000182041	0.0089954	-0.000212757	-0.0054987	0.00455365	0.00132895	0.00651313	0.00339069	-0.00634951	-0.000988216	-0.00318461	0.00683341	4.66933e-05	-0.00414567	-0.000701165	-0.00393433	0.000907303	-0.015992
SAOUHSC_00607	SAOUHSC_00607	-0.0010396	-0.00690362	-0.00266646	-0.00564216	-0.00811283	-0.0059285	-0.00208873	0.0136284	0.0145369	-0.0128674	0.00198148	-0.0150756	0.00561929	-0.0222051	0.00343046	0.0022256	-0.00669633	-0.00823692	0.00800617	0.00559235	0.0096999	0.00110337	-0.00639723	0.00280665	-0.00211738	0.00509661	-0.0102248	-0.00862062	0.00651323	0.00462685	0.0107962	-0.00191016
SAOUHSC_00608	Adh1	-0.0246743	0.00997023	0.0139752	0.00250437	-0.0185283	-0.00152704	-0.0149761	0.00161126	0.00125068	-0.00267565	-0.00820221	-0.0046784	-0.000645694	0.00025074	0.00475659	0.0186017	0.00276959	-0.0229822	0.00144417	0.00054327	-0.0115853	0.0209087	0.165467	-0.00153814	0.00433214	0.0165739	-0.00148729	0.00281925	-0.0220027	0.0115647	0.00332881	-0.00403393
SAOUHSC_00610	SAOUHSC_00610	0.00945583	0.000677015	-0.00124021	-0.00213514	-0.00393403	-0.00121449	0.00024318	6.87751e-05	0.00375938	-0.00224666	-0.00312142	-0.00443922	-0.00475658	-0.0175493	0.00412	0.00408406	0.000600622	-0.00159153	0.00805614	-0.00478403	0.00257542	-0.00430403	0.000794954	0.00353176	-0.00437313	0.000930359	-1.69041e-05	-0.00808959	-0.00706828	0.00123696	-0.00367191	-0.00647014
SAOUHSC_00611	ArgS	-0.0105122	-0.00346721	-0.010195	-0.00275143	0.00753699	-0.0056864	-0.00296415	-0.00117081	0.00292281	-0.00429014	0.00021438	0.00450035	-0.00197617	-0.0182321	-0.000624986	0.0047452	0.0014161	0.001836	-0.000477354	-0.00438658	0.00135642	0.00107225	-0.00567396	-0.00522058	-0.00489179	0.00923227	-0.000437733	-0.00688908	-0.00204835	-0.00122486	-0.00050181	0.00308912
SAOUHSC_00613	SAOUHSC_00613	-0.0244958	-6.73586e-05	-0.00141611	-0.00216376	0.00593966	0.00402878	0.00544398	0.00879298	0.00508659	-0.0059744	-0.00322666	-0.0113194	-0.00419967	-0.0107417	0.00041939	-0.00316935	-0.00618845	-0.000314707	0.00838421	0.00104529	-0.00862445	0.00230363	0.00345166	0.00353924	0.000438623	0.00155496	-0.000213467	-0.00496336	-0.00320274	0.0072241	0.000688186	-0.00959734
SAOUHSC_00615	SAOUHSC_00615	-0.00568705	0.00206282	-0.00907384	-0.00130265	-0.00834652	0.00112828	-0.000223109	0.002277	-0.000891333	0.00250568	0.00196049	0.00697377	0.000338188	-0.00428067	0.00125471	-0.00342141	0.00539563	-0.0062305	-0.00367065	0.00891735	-0.0036342	-1.15013e-05	0.00864959	-0.00461646	0.00140924	0.00617886	0.00136999	-0.00204777	-0.00400053	0.00113564	-0.00749745	-0.00465441
SAOUHSC_00616	SAOUHSC_00616	-0.00805269	-0.00365606	-0.00322575	0.00260887	-0.0005833	-0.00149152	-0.00256589	0.0104079	-0.0117762	0.00364762	-0.00285127	-0.00726643	-0.0115234	-0.00330979	-0.00952919	-0.00374401	-0.00139495	-0.0113296	2.95714e-06	0.000184203	-0.00736694	0.00819246	0.00204272	0.000954197	0.00273816	0.0164762	0.00564803	-0.00252253	-0.00355488	-0.00248294	-0.00499912	-0.0141182
SAOUHSC_00617	SAOUHSC_00617	-0.0202418	-0.00487376	-0.00259731	0.0004796	-0.00289702	0.00247111	0.00320965	-0.000699597	-0.00476292	-0.0234702	0.0101264	-0.0227656	-0.00939831	0.0345509	-0.000220251	0.0188107	-0.00903745	0.0143784	-0.00721578	0.0118885	0.00124998	-0.00564254	0.04256	0.000672384	0.00597106	0.00883627	-0.00492362	0.000234161	0.00226706	0.00593574	-0.00745699	-0.0360301
SAOUHSC_00618	SAOUHSC_00618	0.0155862	0.0184261	-0.000945845	-0.00414658	0.0109332	-0.00985179	0.00469658	0.000645445	0.00175087	0.00761357	0.0024157	-0.00576317	0.0079486	-0.0330912	0.00283013	0.0143432	0.000651505	-0.0031761	0.00405665	-0.000403416	0.00588298	0.0140695	-0.0141888	-0.0127346	0.00486267	-0.00236282	0.0233255	0.0158911	-0.00085146	-0.00520017	0.00567641	-0.00859869
SAOUHSC_00619	SAOUHSC_00619	0.0100208	0.00473351	0.0119602	-0.00731859	-0.00626992	0.00825285	0.0124921	0.00167814	0.00548747	-0.0085614	-0.0025688	-0.00795188	-0.0138559	0.0341292	0.00120874	-0.0106136	-0.00285117	-0.0126836	-0.00568916	-0.0108717	0.00102601	-0.0128582	-0.00388761	-0.00241246	0.00366835	0.0273762	0.00085361	0.00504422	0.0108862	0.00145722	0.000356642	-0.00403913
SAOUHSC_00620	SarA	0.0349021	0.00357906	0.00744435	-0.00313933	-0.00226027	-0.00532056	-0.00323453	0.0120851	-0.00480528	-0.0028401	-0.0032483	-0.000844795	0.00425729	-0.00617729	-0.00381045	-0.00644146	0.000789529	-0.000770659	0.00137263	-0.00762454	-0.00367804	0.00254062	-0.0115963	-0.00219368	-0.000230111	0.000165857	0.00678097	0.00173165	-0.00515513	-0.0056378	-0.00687177	0.017495
SAOUHSC_00625	MnhA2	-0.00173691	0.00142997	-0.00517258	0.00468893	-0.00417745	-6.70768e-05	-0.00236747	0.0162179	-0.0186291	0.0213553	0.0236868	0.0162583	-0.000525303	0.00656016	-0.00903657	-0.00988171	-0.002111	-0.0113224	-0.00853849	-0.000432871	0.00215734	-0.00673213	-0.0247208	-0.00607002	0.0161357	0.0210424	-0.0074705	0.00175512	0.00382912	0.00272629	-0.0103187	-0.00861322
SAOUHSC_00628	MnhD2	0.0198054	0.0330114	0.0415084	-0.0207456	0.0198402	-0.00491647	-0.00960723	0.0382389	0.00492751	-0.0119493	0.00782642	-0.00257879	-0.0115867	0.00157324	-0.0180368	-0.00149254	0.0040475	-0.0015112	0.00405614	-0.0196817	0.00407052	-0.00415567	-0.0238551	0.0012636	0.0151289	-0.00289624	0.00667663	-0.0146249	-0.0085584	0.0313152	-0.0143399	0.0144174
SAOUHSC_00629	MnhE2	-0.0154492	-0.00435935	-0.00422499	0.0132285	0.0060021	-0.00578147	-0.000621734	0.00804563	0.00908807	-0.00542572	-0.00670438	0.0112775	-0.00904717	0.00779846	-0.00400788	-0.00353864	-0.000905212	-0.0076323	0.00533834	0.000635692	0.0030929	-0.00294712	-0.0235565	0.00240426	0.00259148	0.010254	0.00582183	0.0116907	0.0087385	-0.00405626	-0.0112201	-0.0052187
SAOUHSC_00633	SAOUHSC_00633	0.000545066	0.00100616	0.00278784	0.004609	0.00860905	-0.00325967	0.000846064	-0.00329332	0.0081212	0.0166444	0.00281034	-0.00675083	8.29479e-05	0.0027471	-0.00486119	0.00675725	-0.000866917	-0.0043754	0.000773369	-0.0050144	0.000213687	-0.0141292	0.00576005	-0.00404704	0.0119001	0.00166881	0.00354552	-0.00555712	-0.00899909	-0.0014429	0.00397689	-0.0140893
SAOUHSC_00634	MntC	-0.00626665	0.00294642	-0.00884306	-0.00660893	0.0166608	0.0011457	0.00819346	0.00161449	0.00342019	-0.0113794	-0.00242067	4.52962e-05	-0.0024774	0.0388438	-0.000308717	-0.000439587	-0.00428636	0.00181649	0.00684301	0.00198112	-0.00874326	0.00175226	0.00169891	-0.000191146	0.000622436	0.0321921	-0.00594211	-0.00875514	-0.00541713	-0.0169352	-0.00518582	0.00586282
SAOUHSC_00637	MntA	-0.00462008	-0.00427768	-0.0171392	-0.00783422	0.0132159	-0.005205	0.00206914	0.000558529	-0.00353547	-0.0171674	0.00437777	-0.00106734	0.000733004	0.0198379	-0.0114419	-0.0111724	-0.000414373	0.0127854	-0.0112951	0.00762749	-0.000643407	-0.000927287	-0.00579013	-0.00845781	-0.00628183	-0.00976499	-0.00355647	-0.0166889	0.00120667	-0.0246842	0.00703818	0.010829
SAOUHSC_00638	MntR	0.00960351	-0.00340369	-0.00798367	0.000641995	0.00592484	-0.00346181	0.0115871	-0.00171799	-0.00552643	-0.00808829	-0.00132885	0.0102999	-0.00401424	-0.00394544	-0.00459067	-0.0015085	-0.000421135	0.000558504	0.000992252	-0.0051838	-0.00109994	-0.00073752	-0.00309747	-5.3092e-05	-0.00269749	0.00783759	0.00318052	0.00330009	-0.0045968	-0.000268822	-0.00550617	-0.000825552
SAOUHSC_00639	SAOUHSC_00639	0.0125589	0.0259873	0.0690436	0.0152183	0.00113102	-0.00325825	0.00857419	-0.0217372	-0.00410122	-0.0122437	0.00925226	0.0282423	0.116935	0.0283353	0.0357402	0.0220007	0.00553244	-0.0168393	-0.0212459	0.0155931	-0.0217509	-0.0274494	0.00254473	-0.00808284	-0.00731496	0.00213221	-0.104425	0.00233962	0.00884136	-0.00186075	0.0124719	0.0337023
SAOUHSC_00640	TagA	-0.0104397	0.00247316	-0.00611867	0.00150333	-0.00652202	0.000134605	-0.00568096	0.00514881	-0.00823507	0.00795444	0.00768064	0.0115963	0.000551652	-0.0134632	-0.00713154	0.0016718	0.00621243	-0.00714577	-0.010035	0.00423842	-0.00356623	0.00353277	0.00523292	-0.00352772	0.000277248	0.00130069	0.00492154	-0.00883923	-0.00420308	-0.00820377	-0.00844737	-0.00225359
SAOUHSC_00641	TagH	0.0090328	-0.00485448	-0.00188421	0.00100186	0.00970663	-0.000822399	-0.00862072	-0.0107975	-0.00623102	0.00336245	-0.00247532	-0.00308893	-0.00445153	-0.0197656	0.000489161	0.0007256	-0.000459627	-0.00176471	-0.00122943	-0.00521818	0.00138151	-0.00622203	0.00501414	-0.00512019	0.00145973	-0.000111415	0.00259898	-0.00115813	0.00114295	0.0023194	0.00145645	-0.0010041
SAOUHSC_00642	TagG	0.00673901	-0.00602183	0.00124996	0.00141778	-0.00121476	0.00595205	-0.000726302	-0.00316685	0.000924209	-0.00755645	-0.00252543	-0.000770473	-0.0043369	-0.0144616	-0.00273777	-0.00548916	-0.00781669	0.00618505	0.00215744	-0.00155737	0.00354752	-0.000744195	-0.00622948	0.00737705	0.00787225	-0.00551557	-0.00259791	0.00288938	-0.00369021	-0.00187156	0.000548747	0.00873654
SAOUHSC_00643	TagB	0.00827493	-0.00169761	0.00113333	0.00329839	0.00425736	-0.00540392	-0.00256192	-0.00791897	-0.00630449	-0.00852325	0.00201045	0.002823	-0.0023765	0.0062431	0.0020286	0.0101661	-0.00416145	-0.00493738	-0.00854499	-0.00409367	0.00157517	-0.0036232	0.00341333	-0.00200207	0.00285521	0.00757676	0.001334	0.00203559	0.00125349	0.000638624	-0.00318844	-0.000373222
SAOUHSC_00644	TagX	0.00841776	0.00533745	-0.00056592	-0.0053016	0.00202984	-0.00267775	-0.00221112	-0.00797352	0.00108574	-0.0119296	0.00145335	-0.00141263	0.00386999	0.00579773	-0.00133899	0.00630084	-0.001108	-0.00208568	0.000391498	0.000803439	-0.000739132	-0.00171695	0.00598219	-0.00292327	-5.24132e-05	-0.00874319	-0.000269543	-2.70544e-05	-0.000793527	0.00715186	0.00548621	-0.000157282
SAOUHSC_00645	TagD	0.00678739	0.013754	-0.00865331	0.0071305	-0.00728684	0.00232712	0.00339653	-0.0108029	-0.00301691	-0.0169099	-0.00440288	0.00508729	-0.0116208	-0.0026375	-0.00167429	-0.00556217	0.015975	-0.0146516	-0.00556089	-0.00179524	0.011031	0.00490668	-0.00601035	-0.0043777	0.000246989	-0.0101684	0.00525273	-0.000973622	-0.00684939	-0.00378139	-0.00645972	-0.00483032
SAOUHSC_00646	Pbp4	0.02152	0.000675396	0.00106607	-0.00579631	0.00146388	3.6762e-05	-0.00802301	-0.00613971	-0.00281968	-0.0107125	-0.00161533	-0.00405904	-0.00318411	-0.0299658	-7.21371e-05	-0.000559398	-0.00302402	0.00835533	0.00196374	0.000615213	-0.00115204	-0.00282201	-0.0150687	-0.00159134	1.50297e-05	-0.00158495	-0.00322972	-0.00197817	0.000823361	-0.00469407	0.00334189	0.0107613
SAOUHSC_00647	AbcA	0.00567931	-0.00179895	-0.000659898	-0.0049306	0.000353269	0.0106758	0.00329547	0.00237486	-0.00842506	-0.00214763	-0.0024175	-0.00229955	-0.00152045	0.0229731	-0.00501817	0.00224678	-0.00607841	0.00440109	-0.00108118	-0.00248252	0.0007788	0.010064	-0.00852306	-0.00107295	0.00655002	0.00223165	-0.00766147	0.00490204	0.00132098	-0.0230714	-0.00781299	0.0104755
SAOUHSC_00648	NupG	-0.0194382	0.00292736	-0.00823397	-0.00305149	0.00257753	-0.00177697	0.00415401	0.00494247	-0.0134562	-0.0017221	0.0165393	0.0134214	0.00592512	-0.00280174	-0.00671103	0.00985069	-0.00822567	0.00148929	-0.000701753	-0.0156177	-0.00697786	0.0119195	-0.00526448	-0.0042076	-0.00268158	0.00661651	0.00735814	0.0170622	-0.0025784	-0.00272333	0.000314208	-0.00359311
SAOUHSC_00651	SAOUHSC_00651	-0.00898109	-0.00506073	-0.0129822	0.00297742	-0.0037805	-0.00592928	0.00249234	-0.00374846	-0.00265507	-0.0108766	0.00103292	0.0057677	-0.00092209	0.000699353	-0.000168786	0.000769639	-0.000578829	-0.00144138	0.00466878	-0.000188816	0.00835748	0.00548701	-0.0149981	-0.00220006	0.000921637	-0.014503	0.0029752	0.0114165	0.000852128	0.00326433	-0.00640346	0.00487907
SAOUHSC_00652	FhuC	0.0144945	0.00799086	-0.00242142	-0.00206464	0.00191738	0.00276159	0.0743274	-0.011968	-0.0128298	0.0009808	-0.00220494	0.0072428	0.00102042	-0.0361532	-0.00153131	-0.00984167	0.00467118	-0.00140989	-0.00055498	-0.00373398	0.000922588	-0.00802475	-0.0176105	-0.0021838	0.00793244	-0.0113365	0.00212498	0.008195	0.000675097	-0.000958334	-0.00577853	0.000627893
SAOUHSC_00653	FhuB	-0.0037266	-0.00826465	-0.00613447	-0.00367916	0.0286838	-0.00393833	0.0710889	-0.0142128	-0.00155852	0.0424851	0.00257124	-0.00311938	0.00348686	-0.0251745	0.0021194	-0.0170201	0.0108494	-0.00397757	-0.00781994	0.00373069	-0.00326208	0.00779989	-0.00983239	-0.0107505	-0.0139586	-0.00765198	-0.00396439	-0.0117638	0.0116447	-0.00911903	-0.0009028	0.0209222
SAOUHSC_00654	FhuG	0.00615818	0.0463568	-0.00127302	-0.0182904	-0.00918772	-0.0212497	0.0681002	0.0266611	-0.0426025	-0.0140352	0.0110763	0.0697938	-0.0285508	-0.036015	-0.0188736	0.0134735	-0.00342298	-0.00950111	-0.0570929	0.0115721	-0.0167003	0.0102545	-0.025424	-0.0352321	0.00147082	0.0421879	0.0157872	-0.000311244	0.0176703	-0.0149217	-0.00767423	-0.00831075
SAOUHSC_00655	DhaK	0.0112488	-0.00691502	0.00189851	-0.00157966	-0.0109864	-0.00424298	-0.00693887	0.00489344	0.0045487	-0.00914805	-0.00159786	-0.00920654	-0.00580368	0.0769106	-0.00733581	0.0122113	-0.000280269	-0.010449	-0.00458048	-0.000472773	0.00251651	-0.0145716	0.00635439	0.00121066	-0.00496428	0.0166298	0.00633349	-0.00306764	-0.0140811	-0.0133839	-0.0116875	0.00115526
SAOUHSC_00656	DhaL	0.0131813	-0.000464225	0.00106213	-0.00244576	-0.00978122	-0.00765258	-0.00106682	0.00252474	0.0226141	-0.00262659	-0.000312653	-0.0119768	-0.00772656	0.0651071	0.00357171	0.00840895	-0.00107167	-0.00414268	0.00349912	0.00230148	-0.00204694	-0.00299195	0.00660671	0.00448563	-0.00797044	0.00922221	0.00198351	-0.0138827	-0.00707974	0.00172351	-0.00627958	-0.00635591
SAOUHSC_00658	DhaM	0.0166685	-0.0118061	0.0127578	0.00579681	0.00126405	-0.010362	-0.00896632	-0.00744532	-0.0029223	0.000761637	0.0118236	-0.00290945	0.000270067	0.0750339	-0.0134472	0.00883546	-0.00219739	-0.00538998	-0.014609	-0.0121425	-0.00160003	-0.0207039	0.00469753	-0.00352376	0.00715509	0.0290744	-0.00356563	-0.00413024	-0.0183652	-0.0164493	-0.00993639	-0.00931721
SAOUHSC_00659	SAOUHSC_00659	0.101128	-0.00171899	-0.0038252	0.0167141	0.0166362	0.00951505	-0.00498737	-0.0337167	-0.0241139	0.00792312	-0.00150387	0.0132017	0.00209378	0.0110201	-0.00335826	-0.00221041	-0.00134112	0.00501065	0.00913785	-0.000676408	-0.00979919	-0.00253474	-0.00316739	0.00354988	0.00950938	-0.0146249	0.00611668	-0.00244206	-0.00849238	0.0309102	-0.00637422	-0.0305304
SAOUHSC_00660	ProT	0.00646238	0.00417459	0.00334545	0.00892774	0.0206884	-0.0164273	-0.00237625	0.000149862	-0.0141941	0.00853064	0.00945689	-0.00283479	-0.00331735	-0.0116759	0.00356397	-0.00877586	-0.00227327	0.0177842	-0.00560977	-0.00450401	0.00451119	-0.00368291	-0.00932235	0.00578038	0.00813756	0.00393773	0.00494675	0.00688203	-0.00723154	0.00386278	-0.0149404	0.00357655
SAOUHSC_00661	GehE	0.0125382	-0.00358757	-0.00233773	-0.00313439	0.00509549	0.00638709	-0.000204696	0.00101844	-0.000998862	0.00676492	-0.00286864	-0.00754579	-0.00570995	-0.0199309	-0.00446492	0.00327059	-0.00318583	0.00440303	0.00537535	-0.00213227	0.000464485	-0.00289898	-0.00839757	-0.00293326	-0.0035897	0.0037738	0.00224444	-0.0024347	-0.000877616	-0.000285764	0.000634992	-0.0202
SAOUHSC_00663	SAOUHSC_00663	0.027677	-0.011166	-0.0130375	-0.00858004	0.00175883	-0.00452873	0.00151336	-0.0109101	-0.00349196	0.0015962	-0.0026669	0.00166554	0.00711836	0.00893203	0.00249027	-0.0144315	-0.000610894	-0.00590984	0.00435771	0.00820276	0.00271294	0.00167001	0.00361948	-0.00842837	0.0036371	0.00521309	0.000242971	-0.0147593	-0.00189314	0.00792844	0.00235206	0.00997874
SAOUHSC_00664	GraX	0.0117255	-0.00199676	-0.0115411	-0.0039702	0.0202102	0.0107934	-0.00576646	-0.00470744	0.0103602	-0.00357785	-0.0043697	-0.000988426	-0.0169526	0.0019597	-0.0127697	0.00660274	-0.00636435	0.00806952	-0.00129234	0.000537383	-0.0175691	0.00512337	0.0139926	0.00687589	-0.00755711	-0.00807175	0.00859494	-0.0197419	0.0115194	0.0356439	0.00684955	0.00326582
SAOUHSC_00665	GraR	0.00206033	-0.00273324	0.000536845	-0.00116457	-0.0044135	-0.000146801	-0.00558846	-0.00255326	-0.00137144	0.00294939	-1.04959e-05	-0.00112287	-0.00386885	0.00140515	0.000305614	0.00584826	-0.00250441	-0.000149387	-0.00119751	-0.000546229	-0.0037661	0.00349436	0.00300521	-0.00642085	-0.0052132	0.00533222	0.000531388	-0.00500232	0.0039887	0.00322585	-0.00192848	-0.00863828
SAOUHSC_00666	GraS	0.0136189	-0.00331823	-0.00355201	-0.00651342	-0.00347569	-0.000647352	-0.00396656	-0.00704426	0.00447856	-0.00361605	0.00143624	-0.000309507	0.00662848	-0.00729366	-0.00200087	-0.00235	0.000439163	-0.00266705	0.00422282	0.00154503	0.00036991	0.00237183	0.00439191	-0.000327145	-0.00331076	0.00320025	-0.00129568	0.000773178	-0.00102961	0.00501564	0.00202022	-0.00494749
SAOUHSC_00667	VraF	0.00797324	0.00353315	-0.00437321	0.00248146	-0.000305024	-0.00407321	-0.00583062	-0.00277171	-0.00434076	-0.00401937	0.00210256	0.00734797	-0.00558404	-0.0101733	-0.00475112	0.00184712	0.000983331	-0.00090247	0.00125246	-0.00227527	-0.00239586	-0.00367376	-0.00545743	0.00355998	0.00216147	-0.00740084	0.000633078	-0.00288596	-0.0039114	0.0017067	-0.00626111	-0.00772145
SAOUHSC_00668	VraG	0.0176389	0.00339646	0.0031171	0.00494495	0.0153393	0.000970807	-0.0102071	0.00124563	-0.0101357	-0.00195362	-0.0012925	0.00235299	0.0196144	0.0024872	-0.0106228	0.0107366	-0.000455459	0.00406797	0.00018754	-0.0124622	-0.0187945	-0.0033118	-0.0104234	0.00137152	0.00745873	0.00772235	-0.00214413	0.00390425	-0.0155092	0.00480314	-0.000619497	-0.00945054
SAOUHSC_00669	PitR	-7.29272e-05	0.000277619	0.00111668	0.0073349	-0.00777676	-0.0203003	-0.00191027	0.0151264	-0.00746681	0.000396449	0.00477941	0.0201774	-0.00489357	-0.0100537	0.00160508	-0.00806619	-0.00166571	-0.0056585	-0.010027	-0.00191282	-0.00762915	0.00432792	0.00262167	-0.0108131	0.00449442	-0.000940908	0.00677182	0.0148102	-0.00300881	-0.000381841	-0.00656435	-0.00465668
SAOUHSC_00671	SAOUHSC_00671	0.146757	0.0102532	0.00022693	0.00339196	-0.00232005	0.000295864	-0.0110033	-0.0519948	-0.0172799	-0.0143748	-0.00290862	-0.00899597	0.0144214	-0.00274478	-0.0244236	-0.00733343	-0.0186381	0.0060367	-0.0230641	-0.00427901	0.00903863	-0.00550056	-0.0235942	-0.00254943	0.0301084	0.0294328	0.0103216	0.0158444	-0.0122333	0.0260676	0.0184932	-0.0567988
SAOUHSC_00673	Rbf	0.0180232	-0.0103624	0.0103515	-0.00573058	0.00739142	-0.00765517	-0.00546707	-5.96788e-05	0.0101673	0.00505679	0.00661492	-0.0120397	0.0154447	-0.0137803	0.00928003	0.0134336	-0.00548496	0.0104501	0.0119632	-0.000540023	-0.00564812	-0.0146215	0.00536841	-0.00437551	-0.0163262	0.00631681	0.00923615	-0.00672586	-0.00095352	0.00800764	-0.00129722	0.00448498
SAOUHSC_00674	SarX	-0.0356654	-0.00574807	-0.000938335	-0.00491478	0.0025353	0.01173	0.0178063	0.0130621	0.0206797	-0.00637832	0.00011954	-0.0148115	0.010025	0.00452816	0.00679538	0.0130808	-0.00359501	0.0029216	0.00380277	0.00387808	-0.00102896	0.0138495	0.0144268	0.00484271	0.00791609	0.0447533	7.51183e-05	-0.00554724	-0.0136167	0.00621241	-0.0127084	-0.0296151
SAOUHSC_00675	SAOUHSC_00675	0.00764623	-0.00228375	-0.00462308	-0.00470781	-0.00501254	0.000210054	-4.90922e-05	-0.00401598	-0.00248905	0.00418815	0.00075033	0.00118402	-0.0197852	-0.00487048	0.004062	-0.00345306	0.00363582	-0.00458747	0.000325198	-0.00402349	0.000870548	0.0040766	0.00733829	0.00315621	0.000548454	0.0141218	0.00911426	-0.000361319	-0.00245578	0.00051932	-0.00948469	-0.000645757
SAOUHSC_00676	SAOUHSC_00676	0.00961206	0.0092021	-0.0116345	-0.00607487	0.000589503	0.000494724	0.00113999	-0.00575475	-0.00654383	0.0269283	-0.00540493	0.000297294	0.000235166	-0.0121095	-0.0057808	-0.00418229	0.00387465	-0.000891144	0.0014431	-0.00381474	-0.00135008	0.00989919	0.00251254	-0.00965416	-0.00791781	0.0107682	0.00514903	-0.000171282	-0.00165912	-0.00997241	2.84759e-05	0.0217445
SAOUHSC_00678	SAOUHSC_00678	0.00990992	-0.00589245	-0.00860523	0.00795869	0.00951507	-0.00447004	-0.00983986	-0.0081253	-0.00935094	0.0382043	-0.00865047	0.0105307	-0.00135669	-0.000146245	-0.00241788	1.31588e-05	0.0114975	-0.000188046	0.00202801	-0.00982985	0.000807998	0.00705026	0.0046422	-0.0072466	0.00769733	0.00363057	-0.00758364	0.00140609	1.3517e-05	-0.000289633	-0.00278954	-0.00929744
SAOUHSC_00679	CcpE	0.00667469	-0.00304514	-0.000850185	0.00426584	0.00543561	-0.00810998	-0.0203227	-0.00592054	-0.00116924	-0.000960394	0.00468293	0.00705955	-0.00292906	0.00340099	-0.00288517	0.00511666	0.00136839	-0.00104487	-0.00400244	0.000567279	-0.00311665	0.000743553	0.00241749	-0.00625429	-0.00667248	0.00468431	0.000297285	-0.00101663	-0.00408217	0.0209126	-0.0056923	-0.010598
SAOUHSC_00686	SAOUHSC_00686	-0.00549001	-0.00365523	-0.00783689	-0.00359663	0.0123736	-0.00533679	-0.00444776	0.00529064	0.00483287	-0.0017758	0.00111214	0.0138881	0.00511921	0.00482771	-0.00579407	0.000218593	0.00171178	-0.00965449	0.00128682	-0.0071	0.0032485	0.00672078	-0.00315896	-0.0103844	-0.00122037	0.0187944	0.00617768	0.00343705	0.00145916	0.000811628	-0.00716851	0.00607884
SAOUHSC_00687	SAOUHSC_00687	-0.00545534	-0.00549346	0.00257836	-0.0062586	0.00779466	-0.00338743	-0.00339589	0.00299527	0.000930519	0.00807391	0.00332096	0.00447745	0.0098906	0.00208162	0.00169955	0.00963904	-0.00831825	0.00249179	-0.00153898	-0.00101184	-0.00799116	-0.000844072	-0.0050718	-0.0180526	0.00688494	0.015514	0.0020952	0.00937986	0.0110783	-0.00453279	-0.0021929	0.00428443
SAOUHSC_00688	SAOUHSC_00688	-0.012392	0.00137024	0.00121186	0.0076288	-0.00580958	0.00555612	-0.0068148	0.0144402	-0.00772568	-0.0124316	-0.00251264	0.0226289	0.000525224	-0.00461565	0.00509303	-0.00500281	0.0138852	0.00308539	-0.0121477	0.00109253	0.00474328	-0.00694084	-0.00618292	-0.0133641	0.00683746	0.00108924	0.0120525	-0.0105341	0.00736301	-0.0131228	-0.00792603	-0.00317583
SAOUHSC_00689	SAOUHSC_00689	-0.00168534	-0.00408775	0.0122334	0.00161245	0.012641	0.00284509	-0.00840491	-0.000597987	-0.00365513	0.0112725	0.00154473	0.00492846	-0.00174441	0.00131797	-0.00159973	0.0147925	0.0150893	-0.00818317	0.00405271	-0.0162454	0.000914516	-0.00142218	-0.00116741	0.0102273	-0.00645932	0.0115116	0.00373281	0.0108595	-0.00456032	-0.00810672	0.000746438	0.0141545
SAOUHSC_00690	SAOUHSC_00690	0.0128539	0.0501022	0.0306217	0.00244712	0.0119265	0.079698	-0.00736159	0.00283822	0.0134937	-0.0329004	0.0101447	0.0267506	-0.00695101	0.0283922	-0.00441938	-0.0213627	-0.0105352	0.0231426	-0.0184434	-0.0179152	0.0268809	-0.00533145	0.00611608	0.0836784	0.0473799	-0.0330944	-0.0223152	-0.0281092	-0.0240162	0.0107796	0.00537814	0.0200557
SAOUHSC_00691	UppP	0.0283269	-0.00771376	0.00577855	0.00241017	-0.00298315	-0.00119211	-0.00960999	-0.0101052	-0.00669712	-0.0150823	0.00371937	0.00122408	-0.00396201	-0.00469499	-0.0013205	0.00793587	-0.00101694	0.00444406	-0.00499021	-0.00287336	0.00712688	-0.00701663	-0.010887	-0.00357869	0.00212274	-0.00928106	-0.00825811	0.00798026	-0.000562552	-0.0118122	-0.00244532	0.0133934
SAOUHSC_00692	CydD	0.0073246	0.0168149	0.00236754	-0.00322529	-0.0191126	0.000684904	0.014148	0.00240541	-0.00325256	-0.000312104	-0.00410066	0.00841197	0.0201821	-0.0132416	-0.00900661	0.00470598	-0.00785807	-0.012141	0.00841396	1.90636e-05	-0.00229532	0.00590615	0.0112152	0.00694729	0.00202418	0.0121814	-0.00572881	0.00625374	-0.00120959	-0.00852542	0.00476681	-0.00793225
SAOUHSC_00693	CydC	0.0120425	0.0038201	0.00233152	-0.000224649	0.00119486	0.0128662	0.0136236	0.00202468	-0.00374988	0.00228822	-0.00821251	0.00336896	0.0067716	-0.0100575	-0.000741311	-0.0068033	0.000884787	-0.0053579	0.00888061	-0.000621632	-0.0101543	0.0111984	0.0191481	-0.001962	0.00215729	0.00418828	-0.0039262	-0.00564866	0.00273469	-0.00815599	0.00253051	-0.0142412
SAOUHSC_00694	MgrA	-0.0233902	0.00755051	0.0047022	0.00374811	-0.0208634	0.0101222	0.0108546	0.0162933	0.000629693	-0.0158132	-0.00490434	-0.00644412	0.0031826	-0.02439	0.00439199	-0.00421859	-0.0045873	-0.000852955	0.00466208	0.000846282	-0.00936485	0.00840552	0.00821343	0.0187609	0.00572364	0.0091809	0.00383412	0.00392149	-0.00807471	-0.0107696	-0.0101832	-0.00592753
SAOUHSC_00695	SAOUHSC_00695	0.0103969	-0.00079795	0.00374385	-0.00909818	0.00190207	-0.00564767	-0.00387851	-0.0152681	0.00403317	-0.0105349	-0.00325145	-0.00142659	0.00572712	0.00190939	-0.00426757	0.00802064	-0.000558883	0.000844045	0.00425768	0.00236883	-0.00337355	0.00916126	0.0177164	-0.000852868	-0.00572296	0.00203723	-0.000698716	-0.00734687	-0.00731948	-0.00965404	-0.000160189	0.020837
SAOUHSC_00696	SAOUHSC_00696	-0.00534933	-0.0050594	-0.0159157	-0.00489742	0.00257491	-0.0098968	-0.00525581	-0.0112326	-0.00594268	0.0056541	-0.0034996	0.00402349	-0.0127098	-0.0028385	-0.00311097	-0.00695536	0.00565743	-0.00756949	0.000400523	-0.0108569	0.0175085	-0.00133678	-0.00983074	-0.00668729	-0.00862187	-0.0163242	0.0051052	0.0024356	0.00143327	0.00085171	-0.00183856	0.0124054
SAOUHSC_00698	SAOUHSC_00698	0.0201958	-0.0246337	0.0225755	0.00708102	-0.00688509	0.00936462	-0.00615997	-0.0240335	0.039369	-0.000672217	-0.021363	0.0789275	-0.00820785	-0.0194925	0.00723208	-0.166448	0.0131596	0.0142084	-0.027471	-0.0310499	-0.0113017	-0.00262396	-0.00736846	0.101379	-0.0105851	0.0244974	0.0662509	-0.0631554	0.0086109	-0.02183	0.0148309	0.00180987
SAOUHSC_00699	SAOUHSC_00699	-0.0152247	0.00531052	-0.00283141	-0.00192559	0.010786	0.0019779	-0.0108473	-0.00421698	0.00328405	0.00147168	0.00158412	0.00774951	0.00678486	0.00801041	-0.00931831	-0.00374828	-0.00157442	0.000809045	-0.00744197	-0.00111005	-0.00690093	-0.0120886	0.00957767	-0.000165972	-0.00342736	0.00352639	-0.0048342	0.00661253	0.0105058	-0.0092404	-0.00251758	0.000685341
SAOUHSC_00702	SAOUHSC_00702	0.00270169	-0.0440899	-0.0180545	0.0147723	-0.0043784	0.0032928	-0.0102528	-0.0251361	-0.0314877	-0.0160087	0.0191695	0.00363497	0.0100573	0.0100428	-0.0467583	-0.0027861	-0.00599037	-0.00398347	-0.00881584	-0.0117187	0.0111702	-0.0305322	-0.0276429	-0.00799005	0.00453975	-0.0397852	-0.0273005	-0.00234355	0.021034	0.00912161	-0.0115074	-0.00282615
SAOUHSC_00703	NorA	0.0345159	0.0293375	0.0428786	0.027205	0.000807603	-0.0534659	-0.0185321	0.00628601	0.0135421	0.193922	0.00684727	-0.00613097	0.00813339	-0.00259162	-0.0178234	-0.0373627	0.0135476	-0.0207584	-0.00793518	-0.0043263	0.00274127	0.0254718	-0.0333632	0.0146684	0.0071514	-0.0221317	-0.135556	0.0152619	-0.00620608	0.0299318	-0.00551435	0.0122354
SAOUHSC_00704	SAOUHSC_00704	0.0392588	0.000622917	0.0117699	0.222427	-0.00674359	0.00952993	-0.00599261	0.00580247	-0.00228687	-0.0119304	-0.0152006	-0.0387028	-0.00550528	-0.00978818	0.00757039	-0.0787706	-0.0093709	-0.0130223	0.00651917	-0.0686118	-0.00749092	-0.00738024	0.0137436	-0.0962617	-0.0468537	0.00283789	-0.0154243	0.000387933	-0.0725779	0.0134771	0.620804	0.00315139
SAOUHSC_00705	SAOUHSC_00705	-0.00538519	-0.000795278	-0.00165383	-0.00197445	-0.00943369	0.00549916	0.00360167	-0.00393329	0.00931421	-0.0018071	-0.000448018	-0.00642512	-0.00499459	-0.00589772	0.00455247	0.00217896	-0.0062924	-0.00527736	-0.00246285	0.00165037	0.0012235	-0.00195481	0.00944847	-0.000532664	-0.00459422	0.011081	-0.00174137	-0.00652968	-0.001189	0.00882153	-0.000152448	-0.00686424
SAOUHSC_00706	FruR	-0.011428	0.00259357	-0.0122674	0.00683087	0.011209	0.00190619	0.00729342	-0.00151445	-0.0159684	-0.0129002	-0.00920047	0.0140016	-0.00107228	-0.00977008	-0.0110847	-0.0176682	-0.000262798	-0.00772326	-0.00513751	0.00611066	-0.00283513	-0.0219044	0.0260505	0.0050302	0.00647348	-0.00476418	-0.00608113	0.0231536	0.014094	-0.0516973	-0.00456649	0.0087514
SAOUHSC_00707	FruB	-0.0134252	-0.00286112	-0.00713399	0.00080323	0.0102114	7.18793e-05	0.00050329	-0.000831852	-0.0121776	-0.00136636	-0.000782551	0.0149086	-0.00656007	-0.0132475	-0.00476062	-0.00888545	0.000889327	-0.00403587	-0.004456	-0.00459851	0.000694165	-0.0244375	0.0291724	-0.00224734	0.00633083	-0.00486427	0.00317221	0.0106594	0.00268611	-0.0426232	-0.00882125	0.0123431
SAOUHSC_00708	FruA	-0.00533643	0.00404938	-0.00701612	0.000180588	0.0189452	-6.69288e-05	0.00283167	-0.00220779	-0.012568	-0.00122367	-0.00438007	0.0120135	-0.00362612	-0.00787682	-0.00181389	-0.0110484	-0.00124807	-0.00216077	-0.00404666	0.00135866	-0.00476751	-0.0210261	0.0285591	-0.00128317	0.0109755	-0.0028977	-0.000785166	0.00770703	-0.000796202	-0.0425669	-0.0067702	0.00995929
SAOUHSC_00710	NagA	0.0099162	0.00210091	-0.00959845	-0.00298731	0.0109397	-0.00700373	0.00214942	-0.0100754	-0.00343988	-0.00564009	-0.00380202	0.00032263	-0.00118185	0.0010569	-0.00151213	0.000598657	0.00250022	-0.00026792	-0.00352682	-0.00351703	-0.00201678	-0.00323163	0.00713701	-0.00600437	-0.00597193	-0.0026261	-0.0027007	-0.00145054	-0.00191186	-0.00969078	-0.00224342	0.0201654
SAOUHSC_00711	MpfA	0.0238444	0.00744638	0.00393069	0.000175458	0.00242731	-0.00428068	-0.0053819	0.00164513	-0.00351418	0.00197987	-0.000222592	-0.00204188	-0.00681423	0.000420805	-0.0104481	0.00369788	-0.00243888	0.00165386	0.00821434	0.000557159	-0.0148901	-0.00804725	0.00560633	0.0106191	-0.00426617	0.00078162	-0.0102927	-0.00410521	0.00529916	-0.017763	-0.00103184	-0.00113389
SAOUHSC_00712	SAOUHSC_00712	0.00506148	-0.0070555	-0.00173118	-0.00462414	0.00210698	-0.00058116	-0.00311247	-0.0041205	0.00491731	-0.0142474	-0.00338311	-0.0048324	-0.00496417	0.00912508	-0.000605908	0.00117369	-0.00177475	-0.00555363	0.00251938	-0.00098633	0.00380885	-0.00543312	-0.00681225	-0.00465672	-0.00394359	0.00829275	0.00299709	-0.0104496	-0.000733041	0.00490578	-0.0028902	-0.00902931
SAOUHSC_00713	CsbB	-0.0107194	0.00120921	-0.0321894	0.0211977	0.0181583	0.008962	0.00202445	0.0127835	0.0133942	0.0675655	-0.0039592	-0.000571253	0.00466199	0.0024229	-0.0218274	-0.00480707	0.00950837	0.00819498	-0.0344152	-0.0131987	-0.018704	-0.0087302	-0.0169584	-0.0319616	0.00336287	0.00730866	0.0176344	0.0373962	0.0131352	0.00263071	-0.000280421	0.00909223
SAOUHSC_00714	SaeS	0.0128025	-0.0111923	-0.00012034	0.00131906	-0.00501142	0.000244806	-0.00740092	-0.0115318	0.00592955	-0.00597941	-0.00129301	0.00330431	-0.00019798	-0.0156624	-0.00290029	0.00311825	-0.00669461	0.00167441	0.00928645	-0.00249973	0.005728	-0.0198049	-0.00193286	0.00282661	4.54085e-05	-0.0102542	0.00926187	-0.00977414	-0.00464178	0.00298905	7.67017e-05	-0.000339559
SAOUHSC_00715	SaeR	-0.00421975	0.00229179	0.0119111	0.00137472	-0.0189663	-0.00496567	-0.00748948	-0.00583029	-0.00184151	-0.000828434	0.0028119	0.00197099	-0.00639144	-0.0082987	-0.00350354	0.00886967	-0.000229794	-0.00787083	0.00140349	0.00199462	0.0024185	0.00297396	0.00512323	-0.0104149	-0.00899137	-0.000979634	0.00995344	-0.00494672	-0.00301643	-0.00422192	-0.00207646	-0.00143837
SAOUHSC_00716	SaeQ	0.00905851	-0.00995225	0.0375433	-0.0105853	-0.0110416	-0.0254198	-0.0100518	-0.00845272	-0.00284933	0.00304614	0.0121811	-0.00340913	-0.00177061	-0.0363591	0.0040589	0.0209223	-0.0141856	0.0374448	0.00230075	0.0145625	0.0220001	0.0208692	0.0132689	-0.000198707	0.0161676	-0.0341742	0.0292571	-0.0167603	-0.00296128	-0.00200446	-0.0134606	0.0227488
SAOUHSC_00717	SaeP	0.0183526	-0.0146334	0.00689595	0.00672671	-0.0297424	-0.0142565	0.00613526	0.00188192	0.0285136	-0.00135695	0.00186365	-0.0123396	-0.00765876	-0.00423528	0.00951869	0.0414755	-0.0109201	9.39133e-05	0.0176864	0.0121829	0.0107208	-0.0382132	0.0247677	-0.00367932	-0.00447832	-0.0204381	0.0141596	-0.0461376	-0.01933	-0.00791593	-0.00490967	5.2088e-08
SAOUHSC_00719	QueE	0.00638292	0.0109952	0.0140477	0.00195121	0.010525	0.00819502	0.023723	-0.00808854	0.00948826	-0.00402496	0.00927739	0.0301378	0.00487711	-0.018183	-0.0192879	-0.0103924	0.0151335	-0.01421	0.0229374	0.0152519	-0.0212601	0.0247642	-0.00169141	-6.38752e-05	-0.0181155	-0.0069309	-0.0092693	-0.0101714	-0.0116229	-0.0273399	-0.000371344	-0.00189067
SAOUHSC_00720	QueD	-0.0115271	0.011219	-0.00715123	-0.00803413	0.0195112	0.022664	0.046782	-0.00646778	0.0091518	-0.017029	0.00112578	0.0336658	-0.00076802	-0.0245115	-0.0216363	-0.0131493	0.00931127	-0.0122754	0.0154872	0.00632914	-0.0192814	0.0147586	-0.00752077	0.00220214	-0.0205378	-0.00374936	-0.0177103	-0.012509	-0.00355044	-0.0529513	0.00093166	0.00694934
SAOUHSC_00721	QueC	-0.00340803	0.0319613	0.000243577	-0.00654202	0.00771147	0.0316951	0.0532291	-0.0163215	0.0105031	-0.0114858	0.00243525	0.0399887	0.00334681	-0.0201108	-0.0212002	-0.00688057	0.00868734	-0.0125547	0.0192593	0.00705024	-0.0186042	0.00690275	-0.00703476	0.00924216	-0.0178872	-0.0153338	-0.0121495	-0.00965381	-0.0035543	-0.0488746	-0.000500907	-0.00425111
SAOUHSC_00722	PabA	-0.0118486	0.0130288	0.0120757	-1.05199e-05	-0.00159174	-0.00748047	-0.00322423	-0.00647366	-0.000413015	-0.00528304	-0.00130561	0.0116039	0.013303	-0.0129013	-0.00520903	-0.00605895	0.00400153	-0.00308867	-0.0020147	-0.0022385	-0.000729609	-0.00293062	-0.0049201	-0.00886106	0.00033901	0.00739977	-0.0112121	-0.0184701	0.00516975	0.003415	-0.000668879	0.00815315
SAOUHSC_00723	PabB	-0.0095446	-0.00185012	0.000507208	-0.00197403	-0.00415518	0.00121579	-0.00325628	-0.00223647	0.00272124	-4.73046e-05	0.00134449	0.00321216	0.00706094	-0.0132299	0.000653074	0.00415853	-0.00422146	-0.00170551	-0.00037372	-0.000324111	-0.00115722	-0.00232011	-0.00420735	-0.00584823	-0.00156612	0.00103822	0.000697699	0.00340585	0.00354451	-0.0083716	-0.00159688	0.0133237
SAOUHSC_00724	PabC	-0.00915869	0.000220213	-0.00621885	0.00259361	0.0086165	0.00333172	-0.005778	0.00586939	0.00167303	-0.0143612	-0.00246098	0.00475183	0.0106112	-0.00582595	0.000561433	-0.00947726	0.000749502	-0.00050806	0.00721107	0.0108263	-0.00464359	0.0127097	0.00758119	0.0111142	0.00179537	-0.00154005	0.0115379	-0.00184053	-0.0133491	0.0401994	-0.0075945	-0.0209524
SAOUHSC_00726	SAOUHSC_00726	-0.00952061	-0.00436408	0.00190449	-0.000834304	-0.00723734	0.00214769	-0.00403626	-0.00452975	-0.00222163	-0.00583243	9.04293e-05	-0.000941831	-0.00150433	-0.0135906	-0.00305221	0.00260131	-0.00158278	-0.00622169	0.00472339	-0.000650422	-0.000851207	-0.00361413	-0.00220432	-0.0015835	-0.00331812	0.00932167	-0.000813743	-0.00375553	-0.00501522	-0.00525887	-0.00150808	-0.0119367
SAOUHSC_00727	SAOUHSC_00727	-0.00689488	0.00345228	-0.00162986	-0.00474689	3.52331e-05	0.00333037	-0.00183689	-0.00024572	0.00531572	-0.00368081	-0.00110082	-0.00492075	-0.00363058	-0.0106111	0.000346032	-0.000459529	-0.00230248	-0.00230259	0.00338471	0.00201324	-0.00116419	-0.000495579	0.00111921	0.0044552	-0.00174395	0.0026694	0.00314307	-0.00933472	-0.000651359	-1.39576e-06	0.00166378	-0.00357413
SAOUHSC_00728	LtaS	0.00981113	0.0143165	-0.0106258	0.0138294	0.018365	-0.00735968	0.00488464	-0.00297252	-0.0206148	-0.0064736	-0.00804492	0.00792272	-0.00655925	-0.0236613	-0.00850631	-0.0136992	0.000758172	0.00682349	0.0179466	0.00868297	-0.0243998	-0.00676047	0.00286527	0.00347851	0.00407178	0.0135763	-0.000888267	0.00533112	-0.00197066	-0.00233584	-0.00461102	-0.0318882
SAOUHSC_00729	SAOUHSC_00729	0.00238189	0.00256554	0.00367109	-0.00193299	0.00181418	0.00343979	-0.00118285	-0.00622801	-0.00223363	-0.00584237	-0.00528744	-0.00838394	-0.00149175	-0.017696	-0.000405084	0.00182443	-0.00128374	0.00321986	0.00809419	-0.000386415	0.00168234	-0.00155758	-0.00742025	-0.00151459	0.000221506	0.00730595	0.000877342	-0.00423934	0.00044358	0.00236918	-0.00126666	-0.0148864
SAOUHSC_00730	RecQ1	0.00582498	-0.006229	0.0092225	-0.00179608	-0.022052	-0.00522841	-0.00986586	-0.00759994	-0.00601183	-0.00584657	0.000149537	0.00141147	0.00102394	-0.0328718	-0.00307295	-0.0141066	0.000409522	0.00112495	0.0109433	-0.00256521	0.00721119	0.00245516	-0.0168685	-0.00552478	-0.00917184	-0.000811824	0.00991681	0.00811725	0.00782493	0.0108145	0.00250034	-0.0134105
SAOUHSC_00731	OpuBA	0.0184529	-0.00661537	0.000238468	0.00165379	0.00694016	-0.00288227	-0.0023902	-0.00239171	-0.00530818	-0.00137131	-0.00527229	-0.00334039	0.00187373	-0.0107947	-0.00105205	0.00338377	-0.00133462	-0.00260666	0.00338166	-0.00278258	0.00400613	-0.00382108	-0.00981699	0.000629016	-0.0030597	0.00457168	0.00265553	-0.00105028	0.00272368	-0.00642179	-0.000575209	-0.0113307
SAOUHSC_00732	OpuBB	0.0225772	-0.00210204	-0.000337647	-0.00239568	0.00287955	0.00171208	-9.85705e-05	0.00120847	-0.00176163	-0.00956144	-0.00364284	-0.00563392	7.32622e-05	-0.00955449	-5.77738e-05	0.00774306	-0.00428927	0.000753937	0.0010599	-0.00209431	0.00193565	-0.00339771	-0.0064433	-0.000404598	-0.00302842	0.00258915	0.00368537	-0.00375593	-0.000302313	-0.000155389	0.00469686	-0.0123044
SAOUHSC_00733	HisC	-0.0103847	-0.00566296	0.00491214	-0.0100481	-0.00463347	0.0131981	-0.00665159	-0.00119397	-0.00685505	-0.0128947	-0.0101656	-0.0063804	0.00208093	-0.0109806	0.000628279	0.00721979	-0.00604244	0.00313319	-0.00133791	-0.00535965	0.0103452	-0.00728368	-0.0194753	-0.00218341	0.00440362	-0.00250579	-0.000934752	0.00622461	0.00245213	-0.0184859	0.00195135	-0.0244193
SAOUHSC_00736	BmrU	0.00706995	0.000469625	-0.00314327	0.00327778	0.00204117	-0.00306024	0.00975593	0.0141789	-4.64227e-05	-0.00333032	0.000777947	0.0132022	-0.00251699	0.0171539	-0.0190414	-0.00971565	-0.00214776	-0.00646841	-0.00117644	-0.00274053	-0.00837536	-0.00178647	-0.00866732	-0.00912162	0.00129259	0.0197593	0.00669618	0.00736331	0.0101253	0.00106584	-0.0047894	-0.00816915
SAOUHSC_00738	DtpT	-0.0440155	0.0076785	0.00733953	0.0021303	-0.00667845	0.00344346	-0.0354647	-0.00105258	0.000810673	-0.00874623	0.00260879	-0.0116511	-0.000969954	-0.00519377	-0.000347091	-0.00549336	3.67816e-06	0.00301721	-0.0013642	0.00368974	-0.011029	-0.0125054	0.0048695	0.00541587	0.00111557	-3.94845e-05	-0.00676458	0.00263226	-0.00187375	0.0263923	0.00161345	-0.0256744
SAOUHSC_00739	QueF	0.00548269	0.00604199	-0.0124599	-0.00676284	0.0110779	-0.00232684	0.00941271	0.00496492	0.00307166	-0.00414082	-0.00276088	0.00252139	-0.00445622	-0.0195473	8.18727e-05	-0.00450357	-0.000292347	-0.000516136	0.00121798	-0.00394471	-0.00510381	-0.00267318	-0.00566134	-0.00431085	0.000672786	-0.000380666	-0.00414634	-0.000710869	-0.00036487	-0.00244618	-0.00220334	0.0221449
SAOUHSC_00741	NrdI	0.00753749	-0.0103432	0.00103306	0.014496	-0.00381472	0.00961283	-0.0234433	0.0225352	-0.00129062	0.00751932	0.0097708	-0.0038894	0.00769848	-0.00083909	0.00830444	0.0086658	-0.0285151	0.0202953	0.0236321	-0.000255198	-0.0363762	0.018771	0.0141735	0.017566	-0.0197578	0.00480178	-0.017672	-0.00556838	-0.0351343	0.0151572	-0.0128412	0.00701866
SAOUHSC_00742	NrdE	-0.00565575	0.00588855	-0.00447441	1.76202e-05	-0.00721081	0.000849038	-0.0101351	0.00696686	-0.00165732	-0.00427255	-0.00410266	-0.00246392	-0.00437033	-0.0217287	-0.00349727	0.00141292	-0.000369243	0.000513223	0.00483792	-0.00115952	-0.0104105	-0.00343468	-0.00429487	0.0026081	-0.00351615	0.0263548	-0.00357602	-0.00172442	-0.00132778	0.00661512	0.00371393	-0.0218521
SAOUHSC_00743	NrdF	-0.00537445	0.0110708	-0.0125197	0.000261554	-0.00524511	-0.00873595	-0.00589144	0.0105576	-0.0011391	0.00978346	0.00328005	0.00990556	0.00181752	-0.0262883	-0.00534492	0.00711361	0.00523048	-0.00244463	-0.00169851	-0.00579465	-0.00820415	0.00301937	-0.0116663	-0.00689188	-0.0105359	0.0360576	-0.00333729	-0.000125719	0.0018082	0.00140797	0.000692712	-0.0182821
SAOUHSC_00746	SstA	-0.0178798	-0.0281283	0.644846	-0.00216204	0.0330673	0.0522682	0.0577682	0.00691789	-0.00630452	-0.0192854	-0.0206099	0.00175784	-0.00984828	-0.0636627	-0.0235623	-0.0189376	0.0249382	0.00469759	0.0209323	-0.0296056	0.00696509	0.0207143	0.0443096	-0.0308201	0.0159718	0.00389254	-0.0183248	-0.011281	-0.0107605	0.00759849	-0.0069886	-0.00974937
SAOUHSC_00747	SstB	0.00349207	0.00276797	-0.013584	-0.00484128	-0.0121188	0.0142548	0.0841688	0.00520837	-0.014216	-0.00867261	0.846985	-0.0150178	0.0100296	0.00814484	-0.018219	-0.0109194	0.00590004	0.010163	0.00760882	0.0043485	0.00739825	-0.0019133	-0.000245766	0.00922179	-0.0032193	0.00784222	-0.00288469	-0.00268842	0.0048581	0.0104507	-0.0181948	0.0155703
SAOUHSC_00748	SstC	-0.0137404	-0.0093385	0.00412592	0.000340002	0.0379818	-0.0124498	0.140845	0.00854955	0.00720006	-0.0110016	0.0150422	0.0174148	-0.0097967	-0.011712	0.0077338	-0.0144682	-0.0186305	0.0100384	0.00117592	-0.0123618	-0.0148354	0.0183987	0.0264781	0.00939619	-0.00027843	-0.0222951	-0.0125952	-0.00903517	0.0167637	0.0358502	-0.00637741	0.0151943
SAOUHSC_00749	SstD	-0.0153699	-0.000174573	-0.018588	0.00599894	0.0217964	0.00566388	0.114379	-0.00172713	0.00389008	-0.000771309	0.00423888	0.0141592	-0.000759282	-0.0215724	0.00606615	-0.00249328	0.00589549	-0.00476132	0.00149647	-0.01037	-0.0167779	0.00665305	0.018797	0.00939515	-0.00522176	-0.00739066	-0.00647025	-0.00933721	-0.00125537	0.0185989	-0.00391284	0.00433778
SAOUHSC_00751	SAOUHSC_00751	0.0141237	-0.00323608	-0.00284209	-0.0106028	-0.00194963	0.00382312	0.0218588	-0.0215943	-0.0084521	-0.0111839	0.000742535	-0.0138443	-0.00270016	-0.0144809	-0.000647501	-0.00595691	-0.0020191	0.000481157	-0.00141712	-0.00157848	0.00209452	-0.0186246	-0.0116225	-0.00271752	-0.00233243	-0.00686352	-0.00158216	-0.00348022	0.00471398	-0.0143447	0.000525623	0.0136112
[truncated: 1,448 more rows]

## Sheet: C - Matrix A (Activity)
i-modulon	DclpX_exp_TSB_BR4	DclpX_exp_TSB_BR2	DclpX_exp_TSB_BR1	DclpX_exp_TSB_BR3	DclpX_exp_TSBDP_BR3	DclpX_exp_TSBDP_BR2	DclpX_exp_TSBDP_BR4	DclpX_exp_TSBDP_BR1	DclpX_exp_TSBmicroOx_BR2	DclpX_exp_TSBmicroOx_BR3	DclpX_exp_TSBmicroOx_BR1	DclpX_exp_TSBmicroOx_BR4	DclpX_stat_TSB_BR3	DclpX_stat_TSB_BR1	DclpX_stat_TSB_BR4	DclpX_stat_TSB_BR2	DclpX_stat_TSBDP_BR2	DclpX_stat_TSBDP_BR3	DclpX_stat_TSBDP_BR1	DclpX_stat_TSBDP_BR4	DclpX_stat_TSBmicroOx_BR4	DclpX_stat_TSBmicroOx_BR2	DclpX_stat_TSBmicroOx_BR3	DclpX_stat_TSBmicroOx_BR1	HG001_exp_TSB_BR1	HG001_exp_TSB_BR2	HG001_exp_TSB_BR4	HG001_exp_TSB_BR3	HG001_exp_TSBDP_BR4	HG001_exp_TSBDP_BR2	HG001_exp_TSBDP_BR1	HG001_exp_TSBDP_BR3	HG001_exp_TSBmicroOx_BR3	HG001_exp_TSBmicroOx_BR1	HG001_exp_TSBmicroOx_BR2	HG001_exp_TSBmicroOx_BR4	HG001_stat_TSB_BR4	HG001_stat_TSB_BR1	HG001_stat_TSB_BR3	HG001_stat_TSB_BR2	HG001_stat_TSBDP_BR1	HG001_stat_TSBDP_BR3	HG001_stat_TSBDP_BR2	HG001_stat_TSBDP_BR4	HG001_stat_TSBmicroOx_BR1	HG001_stat_TSBmicroOx_BR2	HG001_stat_TSBmicroOx_BR4	HG001_stat_TSBmicroOx_BR3	clpXcmpl_exp_TSB_BR4
[truncated: 32 more rows]
[truncated: 23 more columns]

[truncated: 3 more sheets: D - Function Assos., E - Regulon Assos., F - i-modulon classifcation]
